# Supplementary material for: Identification of microRNA editing sites in clear cell renal cell carcinoma
Source: Sci Rep. 2023 Sep 13;13:15117. doi: 10.1038/s41598-023-42302-y (PMC10499803; doi:10.1038/s41598-023-42302-y)
Supplement: Supplementary file 2 — Supplementary Information 2. [file 41598_2023_42302_MOESM2_ESM.xlsx]

## Sheet: Table S1.1
Table S1.1 The 176 sRNA-seq profiles analyzed in this study.
SRA Accession No.	Tissue	Sequencing Platform	No.of Raw Reads	No. of Qualified Reads	Reference (Pubmed ID of Original Publication)	reads_length	adapter	Comments	group	group_name	sex	age	transcriptomic_subtype	GEO ID	Sample_Title	Corresponding_Normal_Sample	Corresponding_Normal_Sample_GEO_ID	Corresponding_Normal_Sample_SRA_ID
SRR11873712	normal kidney tissue	Illumina HiScanSQ	1794078	1794078	PMID: 33535553	50	TGGAATTC	normal tissue	1	normal	female	NA	NA
SRR11873715	normal kidney tissue	Illumina HiScanSQ	2827125	2827125	PMID: 33535553	50	TGGAATTC	normal tissue	1	normal	male	NA	NA
SRR11873716	normal kidney tissue	Illumina HiScanSQ	2494980	2494980	PMID: 33535553	50	TGGAATTC	normal tissue	1	normal	male	NA	NA
SRR11873723	normal kidney tissue	Illumina HiScanSQ	3839433	3839433	PMID: 33535553	50	TGGAATTC	normal tissue	1	normal	female	NA	NA
SRR11873729	normal kidney tissue	Illumina HiScanSQ	2207739	2207739	PMID: 33535553	50	TGGAATTC	normal tissue	1	normal	male	NA	NA
SRR11873738	normal kidney tissue	Illumina HiScanSQ	2108146	2108146	PMID: 33535553	50	TGGAATTC	normal tissue	1	normal	male	NA	NA
SRR11873709	cancer kidney tissue	Illumina HiScanSQ	1608405	1238916	PMID: 33535553	50	TGGAATTC	clear cell renal cell carcinoma (ccRCC)	2	ccRCC	male	NA	NA	GSM4577888	120C [miRNA-Seq]	120N [miRNA-Seq]	GSM4577908	SRR11873729
SRR11873710	cancer kidney tissue	Illumina HiScanSQ	2017263	1456556	PMID: 33535553	50	TGGAATTC	clear cell renal cell carcinoma (ccRCC)	2	ccRCC	male	NA	NA
SRR11873711	cancer kidney tissue	Illumina HiScanSQ	1841067	1108881	PMID: 33535553	50	TGGAATTC	clear cell renal cell carcinoma (ccRCC)	2	ccRCC	male	NA	NA
SRR11873713	cancer kidney tissue	Illumina HiScanSQ	1818678	821875	PMID: 33535553	50	TGGAATTC	clear cell renal cell carcinoma (ccRCC)	2	ccRCC	male	NA	NA	GSM4577892	178C [miRNA-Seq]	178N [miRNA-Seq]	GSM4577894	SRR11873715
SRR11873714	cancer kidney tissue	Illumina HiScanSQ	2589587	1597515	PMID: 33535553	50	TGGAATTC	clear cell renal cell carcinoma (ccRCC)	2	ccRCC	male	NA	NA	GSM4577893	179C [miRNA-Seq]	179N [miRNA-Seq]	GSM4577895	SRR11873716
SRR11873717	cancer kidney tissue	Illumina HiScanSQ	2732739	2001296	PMID: 33535553	50	TGGAATTC	clear cell renal cell carcinoma (ccRCC)	2	ccRCC	female	NA	NA
SRR11873718	cancer kidney tissue	Illumina HiScanSQ	2986380	2595363	PMID: 33535553	50	TGGAATTC	clear cell renal cell carcinoma (ccRCC)	2	ccRCC	female	NA	NA
SRR11873719	cancer kidney tissue	Illumina HiScanSQ	2740240	2192268	PMID: 33535553	50	TGGAATTC	clear cell renal cell carcinoma (ccRCC)	2	ccRCC	male	NA	NA
SRR11873720	cancer kidney tissue	Illumina HiScanSQ	1928942	1373825	PMID: 33535553	50	TGGAATTC	clear cell renal cell carcinoma (ccRCC)	2	ccRCC	female	NA	NA
SRR11873721	cancer kidney tissue	Illumina HiScanSQ	1907937	1477221	PMID: 33535553	50	TGGAATTC	clear cell renal cell carcinoma (ccRCC)	2	ccRCC	male	NA	NA
SRR11873722	cancer kidney tissue	Illumina HiScanSQ	2288969	1760420	PMID: 33535553	50	TGGAATTC	clear cell renal cell carcinoma (ccRCC)	2	ccRCC	female	NA	NA
SRR11873724	cancer kidney tissue	Illumina HiScanSQ	2854041	2303319	PMID: 33535553	50	TGGAATTC	clear cell renal cell carcinoma (ccRCC)	2	ccRCC	male	NA	NA
SRR11873725	cancer kidney tissue	Illumina HiScanSQ	2200711	1650824	PMID: 33535553	50	TGGAATTC	clear cell renal cell carcinoma (ccRCC)	2	ccRCC	male	NA	NA
SRR11873726	cancer kidney tissue	Illumina HiScanSQ	921634	282010	PMID: 33535553	50	TGGAATTC	clear cell renal cell carcinoma (ccRCC)	2	ccRCC	female	NA	NA
SRR11873727	cancer kidney tissue	Illumina HiScanSQ	2803349	2399534	PMID: 33535553	50	TGGAATTC	clear cell renal cell carcinoma (ccRCC)	2	ccRCC	male	NA	NA
SRR11873728	cancer kidney tissue	Illumina HiScanSQ	2113909	1563043	PMID: 33535553	50	TGGAATTC	clear cell renal cell carcinoma (ccRCC)	2	ccRCC	male	NA	NA
SRR11873730	cancer kidney tissue	Illumina HiScanSQ	2875954	2158080	PMID: 33535553	50	TGGAATTC	clear cell renal cell carcinoma (ccRCC)	2	ccRCC	female	NA	NA
SRR11873731	cancer kidney tissue	Illumina HiScanSQ	1857200	1349155	PMID: 33535553	50	TGGAATTC	clear cell renal cell carcinoma (ccRCC)	2	ccRCC	female	NA	NA
SRR11873732	cancer kidney tissue	Illumina HiScanSQ	1516106	626120	PMID: 33535553	50	TGGAATTC	clear cell renal cell carcinoma (ccRCC)	2	ccRCC	female	NA	NA
SRR11873733	cancer kidney tissue	Illumina HiScanSQ	1394445	1068019	PMID: 33535553	50	TGGAATTC	clear cell renal cell carcinoma (ccRCC)	2	ccRCC	female	NA	NA
SRR11873734	cancer kidney tissue	Illumina HiScanSQ	1469635	935451	PMID: 33535553	50	TGGAATTC	clear cell renal cell carcinoma (ccRCC)	2	ccRCC	male	NA	NA
SRR11873735	cancer kidney tissue	Illumina HiScanSQ	852477	354869	PMID: 33535553	50	TGGAATTC	clear cell renal cell carcinoma (ccRCC)	2	ccRCC	male	NA	NA
SRR11873736	cancer kidney tissue	Illumina HiScanSQ	962591	556225	PMID: 33535553	50	TGGAATTC	clear cell renal cell carcinoma (ccRCC)	2	ccRCC	female	NA	NA
SRR11873737	cancer kidney tissue	Illumina HiScanSQ	1503844	877919	PMID: 33535553	50	TGGAATTC	clear cell renal cell carcinoma (ccRCC)	2	ccRCC	male	NA	NA
SRR11873739	cancer kidney tissue	Illumina HiScanSQ	1186298	649307	PMID: 33535553	50	TGGAATTC	clear cell renal cell carcinoma (ccRCC)	2	ccRCC	female	NA	NA
SRR11873740	cancer kidney tissue	Illumina HiScanSQ	1809005	1273355	PMID: 33535553	50	TGGAATTC	clear cell renal cell carcinoma (ccRCC)	2	ccRCC	male	NA	NA
ERR4367198	cancer kidney tissue	Illumina Genome Analyzer IIx	9317356	6266915		51	AGATCGGA	clear cell renal cell carcinoma (ccRCC)	2	ccRCC	male	67	ccrcc2		B_1043166_2	B_1043166_7		ERR4367326
ERR4367199	cancer kidney tissue	Illumina Genome Analyzer IIx	9516504	6076127		51	AGATCGGA	clear cell renal cell carcinoma (ccRCC)	2	ccRCC	male	61	/
ERR4367200	cancer kidney tissue	Illumina Genome Analyzer IIx	10159394	6850636		51	AGATCGGA	clear cell renal cell carcinoma (ccRCC)	2	ccRCC	male	69	ccrcc2
ERR4367201	cancer kidney tissue	Illumina Genome Analyzer IIx	9668953	6639140		51	AGATCGGA	clear cell renal cell carcinoma (ccRCC)	2	ccRCC	male	58	ccrcc1		B_1389411_9	B_1389411_14		ERR4367327
ERR4367202	cancer kidney tissue	Illumina Genome Analyzer IIx	8219202	5547787		51	AGATCGGA	clear cell renal cell carcinoma (ccRCC)	2	ccRCC	male	79	ccrcc4		B_1431073_8	B_1431073_20		ERR4367328
ERR4367203	cancer kidney tissue	Illumina Genome Analyzer IIx	7853307	5373945		51	AGATCGGA	clear cell renal cell carcinoma (ccRCC)	2	ccRCC	male	53	ccrcc2		B_1439110_2	B_1439110_6		ERR4367329
ERR4367204	cancer kidney tissue	Illumina Genome Analyzer IIx	11705143	8276044		51	AGATCGGA	clear cell renal cell carcinoma (ccRCC)	2	ccRCC	female	62	ccrcc4
ERR4367205	cancer kidney tissue	Illumina Genome Analyzer IIx	8499865	5837928		51	AGATCGGA	clear cell renal cell carcinoma (ccRCC)	2	ccRCC	male	52	ccrcc2		B_1466378_7	B_1466378_9		ERR4367330
ERR4367206	cancer kidney tissue	Illumina Genome Analyzer IIx	10647163	7227199		51	AGATCGGA	clear cell renal cell carcinoma (ccRCC)	2	ccRCC	male	54	ccrcc2
ERR4367207	cancer kidney tissue	Illumina Genome Analyzer IIx	9886119	6566982		51	AGATCGGA	clear cell renal cell carcinoma (ccRCC)	2	ccRCC	male	65	ccrcc1		B_1501904_6	B_1501904_12		ERR4367331
ERR4367208	cancer kidney tissue	Illumina Genome Analyzer IIx	6952846	4639096		51	AGATCGGA	clear cell renal cell carcinoma (ccRCC)	2	ccRCC	male	70	ccrcc1
ERR4367209	cancer kidney tissue	Illumina Genome Analyzer IIx	8217596	5595448		51	AGATCGGA	clear cell renal cell carcinoma (ccRCC)	2	ccRCC	male	55	/		B_1522657_7	B_1522657_15		ERR4367333
ERR4367210	cancer kidney tissue	Illumina Genome Analyzer IIx	8585032	5734258		51	AGATCGGA	clear cell renal cell carcinoma (ccRCC)	2	ccRCC	male	53	ccrcc4
ERR4367211	cancer kidney tissue	Illumina Genome Analyzer IIx	7378069	5248970		51	AGATCGGA	clear cell renal cell carcinoma (ccRCC)	2	ccRCC	male	62	/
ERR4367212	cancer kidney tissue	Illumina Genome Analyzer IIx	7841303	5297189		51	AGATCGGA	clear cell renal cell carcinoma (ccRCC)	2	ccRCC	male	72	/		B_1524352_5	B_1524352_12		ERR4367334
ERR4367213	cancer kidney tissue	Illumina Genome Analyzer IIx	7642217	5143550		51	AGATCGGA	clear cell renal cell carcinoma (ccRCC)	2	ccRCC	male	80	ccrcc4
ERR4367214	cancer kidney tissue	Illumina Genome Analyzer IIx	7453465	5118977		51	AGATCGGA	clear cell renal cell carcinoma (ccRCC)	2	ccRCC	female	64	ccrcc3		B_1544325_4	B_1544325_6		ERR4367335
ERR4367215	cancer kidney tissue	Illumina Genome Analyzer IIx	7535252	5060159		51	AGATCGGA	clear cell renal cell carcinoma (ccRCC)	2	ccRCC	male	73	ccrcc4
ERR4367216	cancer kidney tissue	Illumina Genome Analyzer IIx	7182449	4818593		51	AGATCGGA	clear cell renal cell carcinoma (ccRCC)	2	ccRCC	female	71	/		B_1546024_9	B_1546024_3		ERR4367336
ERR4367217	cancer kidney tissue	Illumina Genome Analyzer IIx	9879070	6741633		51	AGATCGGA	clear cell renal cell carcinoma (ccRCC)	2	ccRCC	female	67	/		B_1548142_7	B_1548142_12		ERR4367337
ERR4367218	cancer kidney tissue	Illumina Genome Analyzer IIx	9680070	6547089		51	AGATCGGA	clear cell renal cell carcinoma (ccRCC)	2	ccRCC	female	63	ccrcc4		B_1592865_6	B_1592865_8		ERR4367338
ERR4367219	cancer kidney tissue	Illumina Genome Analyzer IIx	7136837	4789893		51	AGATCGGA	clear cell renal cell carcinoma (ccRCC)	2	ccRCC	male	73	ccrcc2
ERR4367220	cancer kidney tissue	Illumina Genome Analyzer IIx	55461540	39877468		51	AGATCGGA	clear cell renal cell carcinoma (ccRCC)	2	ccRCC	male	63	/
ERR4367221	cancer kidney tissue	Illumina Genome Analyzer IIx	7647458	5138590		51	AGATCGGA	clear cell renal cell carcinoma (ccRCC)	2	ccRCC	female	60	ccrcc2		B_1649122_11	B_1649122_17		ERR4367339
ERR4367222	cancer kidney tissue	Illumina Genome Analyzer IIx	7702645	5387121		51	AGATCGGA	clear cell renal cell carcinoma (ccRCC)	2	ccRCC	male	62	ccrcc2		B_1651276_12	B_1651276_15		ERR4367340
ERR4367223	cancer kidney tissue	Illumina Genome Analyzer IIx	7623730	5226752		51	AGATCGGA	clear cell renal cell carcinoma (ccRCC)	2	ccRCC	female	74	ccrcc1
ERR4367224	cancer kidney tissue	Illumina Genome Analyzer IIx	9662135	6563230		51	AGATCGGA	clear cell renal cell carcinoma (ccRCC)	2	ccRCC	male	67	/
ERR4367225	cancer kidney tissue	Illumina Genome Analyzer IIx	12020235	8442511		51	AGATCGGA	clear cell renal cell carcinoma (ccRCC)	2	ccRCC	male	77	ccrcc2
ERR4367226	cancer kidney tissue	Illumina Genome Analyzer IIx	10538304	7140137		51	AGATCGGA	clear cell renal cell carcinoma (ccRCC)	2	ccRCC	female	57	ccrcc2		B_1701556_4	B_1701556_10		ERR4367341
ERR4367227	cancer kidney tissue	Illumina Genome Analyzer IIx	11121535	7811570		51	AGATCGGA	clear cell renal cell carcinoma (ccRCC)	2	ccRCC	male	50	ccrcc4
ERR4367228	cancer kidney tissue	Illumina Genome Analyzer IIx	10132742	6998289		51	AGATCGGA	clear cell renal cell carcinoma (ccRCC)	2	ccRCC	female	62	/
ERR4367229	cancer kidney tissue	Illumina Genome Analyzer IIx	10136571	6962349		51	AGATCGGA	clear cell renal cell carcinoma (ccRCC)	2	ccRCC	male	85	/
ERR4367230	cancer kidney tissue	Illumina Genome Analyzer IIx	9066883	6148578		51	AGATCGGA	clear cell renal cell carcinoma (ccRCC)	2	ccRCC	male	50	ccrcc1
ERR4367231	cancer kidney tissue	Illumina Genome Analyzer IIx	10431267	7234122		51	AGATCGGA	clear cell renal cell carcinoma (ccRCC)	2	ccRCC	female	71	ccrcc1
ERR4367232	cancer kidney tissue	Illumina Genome Analyzer IIx	10179573	6998069		51	AGATCGGA	clear cell renal cell carcinoma (ccRCC)	2	ccRCC	female	72	ccrcc3
ERR4367233	cancer kidney tissue	Illumina Genome Analyzer IIx	11316009	7724224		51	AGATCGGA	clear cell renal cell carcinoma (ccRCC)	2	ccRCC	female	68	ccrcc2
ERR4367234	cancer kidney tissue	Illumina Genome Analyzer IIx	8334851	5656623		51	AGATCGGA	clear cell renal cell carcinoma (ccRCC)	2	ccRCC	male	67	ccrcc2
ERR4367235	cancer kidney tissue	Illumina Genome Analyzer IIx	8126126	5591846		51	AGATCGGA	clear cell renal cell carcinoma (ccRCC)	2	ccRCC	male	64	ccrcc2
ERR4367236	cancer kidney tissue	Illumina Genome Analyzer IIx	9539591	6462665		51	AGATCGGA	clear cell renal cell carcinoma (ccRCC)	2	ccRCC	female	76	ccrcc2
ERR4367237	cancer kidney tissue	Illumina Genome Analyzer IIx	9650471	6704807		51	AGATCGGA	clear cell renal cell carcinoma (ccRCC)	2	ccRCC	male	65	/
ERR4367238	cancer kidney tissue	Illumina Genome Analyzer IIx	10237913	6980187		51	AGATCGGA	clear cell renal cell carcinoma (ccRCC)	2	ccRCC	female	70	ccrcc4
ERR4367239	cancer kidney tissue	Illumina Genome Analyzer IIx	10458312	7108577		51	AGATCGGA	clear cell renal cell carcinoma (ccRCC)	2	ccRCC	male	66	ccrcc4
ERR4367240	cancer kidney tissue	Illumina Genome Analyzer IIx	10261247	7043577		51	AGATCGGA	clear cell renal cell carcinoma (ccRCC)	2	ccRCC	male	66	ccrcc1
ERR4367241	cancer kidney tissue	Illumina Genome Analyzer IIx	13923981	9983524		51	AGATCGGA	clear cell renal cell carcinoma (ccRCC)	2	ccRCC	male	72	/
ERR4367242	cancer kidney tissue	Illumina Genome Analyzer IIx	9069769	6186889		51	AGATCGGA	clear cell renal cell carcinoma (ccRCC)	2	ccRCC	male	67	/
ERR4367243	cancer kidney tissue	Illumina Genome Analyzer IIx	2032802	620813		51	AGATCGGA	clear cell renal cell carcinoma (ccRCC)	2	ccRCC	female	29	ccrcc3
ERR4367244	cancer kidney tissue	Illumina Genome Analyzer IIx	2127904	636744		51	AGATCGGA	clear cell renal cell carcinoma (ccRCC)	2	ccRCC	male	53	ccrcc1
ERR4367245	cancer kidney tissue	Illumina Genome Analyzer IIx	1779339	477298		51	AGATCGGA	clear cell renal cell carcinoma (ccRCC)	2	ccRCC	male	56	ccrcc1
ERR4367246	cancer kidney tissue	Illumina Genome Analyzer IIx	1474005	405813		51	AGATCGGA	clear cell renal cell carcinoma (ccRCC)	2	ccRCC	male	57	ccrcc4
ERR4367247	cancer kidney tissue	Illumina Genome Analyzer IIx	6158937	3649467		51	AGATCGGA	clear cell renal cell carcinoma (ccRCC)	2	ccRCC	male	53	/
ERR4367248	cancer kidney tissue	Illumina Genome Analyzer IIx	15524732	10198638		50	AGATCGGA	clear cell renal cell carcinoma (ccRCC)	2	ccRCC	male	73	ccrcc2
ERR4367249	cancer kidney tissue	Illumina Genome Analyzer IIx	16849341	9510365		50	AGATCGGA	clear cell renal cell carcinoma (ccRCC)	2	ccRCC	female	66	/
ERR4367250	cancer kidney tissue	Illumina Genome Analyzer IIx	12942188	7290534		50	AGATCGGA	clear cell renal cell carcinoma (ccRCC)	2	ccRCC	male	69	ccrcc2
ERR4367251	cancer kidney tissue	Illumina Genome Analyzer IIx	14673879	9636807		50	AGATCGGA	clear cell renal cell carcinoma (ccRCC)	2	ccRCC	male	72	ccrcc2
ERR4367252	cancer kidney tissue	Illumina Genome Analyzer IIx	12448238	8185929		50	AGATCGGA	clear cell renal cell carcinoma (ccRCC)	2	ccRCC	male	70	ccrcc2
ERR4367253	cancer kidney tissue	Illumina Genome Analyzer IIx	16354526	9193651		50	AGATCGGA	clear cell renal cell carcinoma (ccRCC)	2	ccRCC	male	59	/
ERR4367254	cancer kidney tissue	Illumina Genome Analyzer IIx	12421476	8117072		50	AGATCGGA	clear cell renal cell carcinoma (ccRCC)	2	ccRCC	male	65	ccrcc1
ERR4367255	cancer kidney tissue	Illumina Genome Analyzer IIx	14067805	9133718		50	AGATCGGA	clear cell renal cell carcinoma (ccRCC)	2	ccRCC	female	73	ccrcc2
ERR4367256	cancer kidney tissue	Illumina Genome Analyzer IIx	7130594	4118516		50	AGATCGGA	clear cell renal cell carcinoma (ccRCC)	2	ccRCC	male	56	ccrcc1
ERR4367257	cancer kidney tissue	Illumina Genome Analyzer IIx	14609144	8284535		50	AGATCGGA	clear cell renal cell carcinoma (ccRCC)	2	ccRCC	male	44	ccrcc1
ERR4367258	cancer kidney tissue	Illumina Genome Analyzer IIx	2288797	999705		50	AGATCGGA	clear cell renal cell carcinoma (ccRCC)	2	ccRCC	male	62	ccrcc2
ERR4367259	cancer kidney tissue	Illumina Genome Analyzer IIx	13904725	7898839		50	AGATCGGA	clear cell renal cell carcinoma (ccRCC)	2	ccRCC	male	62	ccrcc2
ERR4367260	cancer kidney tissue	Illumina Genome Analyzer IIx	18800301	12384073		50	AGATCGGA	clear cell renal cell carcinoma (ccRCC)	2	ccRCC	female	54	ccrcc2
ERR4367261	cancer kidney tissue	Illumina Genome Analyzer IIx	11890648	6758599		50	AGATCGGA	clear cell renal cell carcinoma (ccRCC)	2	ccRCC	male	63	ccrcc2
ERR4367262	cancer kidney tissue	Illumina Genome Analyzer IIx	13608288	7686172		50	AGATCGGA	clear cell renal cell carcinoma (ccRCC)	2	ccRCC	female	62	ccrcc4
ERR4367263	cancer kidney tissue	Illumina Genome Analyzer IIx	28955719	16165590		50	AGATCGGA	clear cell renal cell carcinoma (ccRCC)	2	ccRCC	male	47	ccrcc1
ERR4367264	cancer kidney tissue	Illumina Genome Analyzer IIx	18868516	12134244		50	AGATCGGA	clear cell renal cell carcinoma (ccRCC)	2	ccRCC	male	58	ccrcc1
ERR4367265	cancer kidney tissue	Illumina Genome Analyzer IIx	21674981	12316347		50	AGATCGGA	clear cell renal cell carcinoma (ccRCC)	2	ccRCC	female	58	/
ERR4367266	cancer kidney tissue	Illumina Genome Analyzer IIx	9742745	6393391		50	AGATCGGA	clear cell renal cell carcinoma (ccRCC)	2	ccRCC	female	72	ccrcc4
ERR4367267	cancer kidney tissue	Illumina Genome Analyzer IIx	10124224	5638375		50	AGATCGGA	clear cell renal cell carcinoma (ccRCC)	2	ccRCC	male	61	ccrcc4
ERR4367268	cancer kidney tissue	Illumina Genome Analyzer IIx	9480757	5383872		50	AGATCGGA	clear cell renal cell carcinoma (ccRCC)	2	ccRCC	female	68	ccrcc4
ERR4367269	cancer kidney tissue	Illumina Genome Analyzer IIx	12296404	7033607		50	AGATCGGA	clear cell renal cell carcinoma (ccRCC)	2	ccRCC	female	60	ccrcc4
ERR4367270	cancer kidney tissue	Illumina Genome Analyzer IIx	11355185	6310185		50	AGATCGGA	clear cell renal cell carcinoma (ccRCC)	2	ccRCC	male	60	ccrcc1
ERR4367271	cancer kidney tissue	Illumina Genome Analyzer IIx	4471582	2510617		50	AGATCGGA	clear cell renal cell carcinoma (ccRCC)	2	ccRCC	male	62	ccrcc4
ERR4367272	cancer kidney tissue	Illumina Genome Analyzer IIx	22301380	14746903		50	AGATCGGA	clear cell renal cell carcinoma (ccRCC)	2	ccRCC	male	59	ccrcc2
ERR4367273	cancer kidney tissue	Illumina Genome Analyzer IIx	16972878	11090475		50	AGATCGGA	clear cell renal cell carcinoma (ccRCC)	2	ccRCC	male	68	ccrcc3
ERR4367274	cancer kidney tissue	Illumina Genome Analyzer IIx	4430381	2408305		50	AGATCGGA	clear cell renal cell carcinoma (ccRCC)	2	ccRCC	female	64	ccrcc2
ERR4367275	cancer kidney tissue	Illumina Genome Analyzer IIx	5479838	3030456		50	AGATCGGA	clear cell renal cell carcinoma (ccRCC)	2	ccRCC	male	73	ccrcc2
ERR4367276	cancer kidney tissue	Illumina Genome Analyzer IIx	19467279	10924803		50	AGATCGGA	clear cell renal cell carcinoma (ccRCC)	2	ccRCC	female	51	ccrcc3
ERR4367277	cancer kidney tissue	Illumina Genome Analyzer IIx	2482304	1156090		50	AGATCGGA	clear cell renal cell carcinoma (ccRCC)	2	ccRCC	male	61	ccrcc4
ERR4367278	cancer kidney tissue	Illumina Genome Analyzer IIx	3626010	2011611		50	AGATCGGA	clear cell renal cell carcinoma (ccRCC)	2	ccRCC	male	65	/
ERR4367279	cancer kidney tissue	Illumina Genome Analyzer IIx	17038156	11184763		50	AGATCGGA	clear cell renal cell carcinoma (ccRCC)	2	ccRCC	female	63	ccrcc1
ERR4367280	cancer kidney tissue	Illumina Genome Analyzer IIx	14601379	9470820		50	AGATCGGA	clear cell renal cell carcinoma (ccRCC)	2	ccRCC	male	57	/
ERR4367281	cancer kidney tissue	Illumina Genome Analyzer IIx	15663652	9091607		50	AGATCGGA	clear cell renal cell carcinoma (ccRCC)	2	ccRCC	male	66	/
ERR4367282	cancer kidney tissue	Illumina Genome Analyzer IIx	3529318	1685273		50	AGATCGGA	clear cell renal cell carcinoma (ccRCC)	2	ccRCC	male	45	ccrcc1
ERR4367283	cancer kidney tissue	Illumina Genome Analyzer IIx	11358942	7565785		50	AGATCGGA	clear cell renal cell carcinoma (ccRCC)	2	ccRCC	female	69	ccrcc1
ERR4367284	cancer kidney tissue	Illumina Genome Analyzer IIx	14992733	8228738		50	AGATCGGA	clear cell renal cell carcinoma (ccRCC)	2	ccRCC	male	55	ccrcc2
ERR4367285	cancer kidney tissue	Illumina Genome Analyzer IIx	27291502	15424615		50	AGATCGGA	clear cell renal cell carcinoma (ccRCC)	2	ccRCC	female	62	ccrcc3
ERR4367286	cancer kidney tissue	Illumina Genome Analyzer IIx	14904481	8313611		50	AGATCGGA	clear cell renal cell carcinoma (ccRCC)	2	ccRCC	male	49	ccrcc4
ERR4367287	cancer kidney tissue	Illumina Genome Analyzer IIx	19442585	10925700		50	AGATCGGA	clear cell renal cell carcinoma (ccRCC)	2	ccRCC	female	53	ccrcc2
ERR4367288	cancer kidney tissue	Illumina Genome Analyzer IIx	14627123	8194435		50	AGATCGGA	clear cell renal cell carcinoma (ccRCC)	2	ccRCC	male	71	ccrcc2
ERR4367289	cancer kidney tissue	Illumina Genome Analyzer IIx	24588404	17829961		50	AGATCGGA	clear cell renal cell carcinoma (ccRCC)	2	ccRCC	female	48	ccrcc2
ERR4367290	cancer kidney tissue	Illumina Genome Analyzer IIx	10134703	7304451		50	AGATCGGA	clear cell renal cell carcinoma (ccRCC)	2	ccRCC	male	35	/
ERR4367291	cancer kidney tissue	Illumina Genome Analyzer IIx	3868791	2176317		50	AGATCGGA	clear cell renal cell carcinoma (ccRCC)	2	ccRCC	male	64	ccrcc4
ERR4367292	cancer kidney tissue	Illumina Genome Analyzer IIx	9744008	6351744		50	AGATCGGA	clear cell renal cell carcinoma (ccRCC)	2	ccRCC	male	55	/
ERR4367293	cancer kidney tissue	Illumina Genome Analyzer IIx	19896977	14360336		50	AGATCGGA	clear cell renal cell carcinoma (ccRCC)	2	ccRCC	female	53	ccrcc2
ERR4367294	cancer kidney tissue	Illumina Genome Analyzer IIx	15533329	11367665		50	AGATCGGA	clear cell renal cell carcinoma (ccRCC)	2	ccRCC	male	67	/
ERR4367295	cancer kidney tissue	Illumina Genome Analyzer IIx	6879032	4881329		50	AGATCGGA	clear cell renal cell carcinoma (ccRCC)	2	ccRCC	male	53	ccrcc2
ERR4367296	cancer kidney tissue	Illumina Genome Analyzer IIx	13198084	9551889		50	AGATCGGA	clear cell renal cell carcinoma (ccRCC)	2	ccRCC	male	50	ccrcc1
ERR4367297	cancer kidney tissue	Illumina Genome Analyzer IIx	13538795	9650290		50	AGATCGGA	clear cell renal cell carcinoma (ccRCC)	2	ccRCC	female	47	/
ERR4367298	cancer kidney tissue	Illumina Genome Analyzer IIx	14550695	10504077		50	AGATCGGA	clear cell renal cell carcinoma (ccRCC)	2	ccRCC	male	61	ccrcc1
ERR4367299	cancer kidney tissue	Illumina Genome Analyzer IIx	9717755	6869702		50	AGATCGGA	clear cell renal cell carcinoma (ccRCC)	2	ccRCC	male	51	ccrcc2
ERR4367300	cancer kidney tissue	Illumina Genome Analyzer IIx	13839854	9408847		50	AGATCGGA	clear cell renal cell carcinoma (ccRCC)	2	ccRCC	female	61	ccrcc2
ERR4367301	cancer kidney tissue	Illumina Genome Analyzer IIx	9430635	6610024		50	AGATCGGA	clear cell renal cell carcinoma (ccRCC)	2	ccRCC	female	58	ccrcc2
ERR4367302	cancer kidney tissue	Illumina Genome Analyzer IIx	20809045	14672790		50	AGATCGGA	clear cell renal cell carcinoma (ccRCC)	2	ccRCC	male	64	/
ERR4367303	cancer kidney tissue	Illumina Genome Analyzer IIx	10463648	6613446		50	AGATCGGA	clear cell renal cell carcinoma (ccRCC)	2	ccRCC	female	72	ccrcc4
ERR4367304	cancer kidney tissue	Illumina Genome Analyzer IIx	11560999	8314525		50	AGATCGGA	clear cell renal cell carcinoma (ccRCC)	2	ccRCC	male	62	ccrcc1
ERR4367305	cancer kidney tissue	Illumina Genome Analyzer IIx	19782721	12910669		50	AGATCGGA	clear cell renal cell carcinoma (ccRCC)	2	ccRCC	male	68	ccrcc4
ERR4367306	cancer kidney tissue	Illumina Genome Analyzer IIx	7981979	5726732		50	AGATCGGA	clear cell renal cell carcinoma (ccRCC)	2	ccRCC	female	53	/
ERR4367307	cancer kidney tissue	Illumina Genome Analyzer IIx	14688690	10421501		50	AGATCGGA	clear cell renal cell carcinoma (ccRCC)	2	ccRCC	female	61	/
ERR4367308	cancer kidney tissue	Illumina Genome Analyzer IIx	7741764	5547131		50	AGATCGGA	clear cell renal cell carcinoma (ccRCC)	2	ccRCC	male	69	ccrcc4
ERR4367309	cancer kidney tissue	Illumina Genome Analyzer IIx	5244484	3411544		50	AGATCGGA	clear cell renal cell carcinoma (ccRCC)	2	ccRCC	male	43	/
ERR4367310	cancer kidney tissue	Illumina Genome Analyzer IIx	9840457	7100577		50	AGATCGGA	clear cell renal cell carcinoma (ccRCC)	2	ccRCC	male	50	/
ERR4367311	cancer kidney tissue	Illumina Genome Analyzer IIx	13390737	9896932		50	AGATCGGA	clear cell renal cell carcinoma (ccRCC)	2	ccRCC	male	59	ccrcc4
ERR4367312	cancer kidney tissue	Illumina Genome Analyzer IIx	18011336	12423664		50	AGATCGGA	clear cell renal cell carcinoma (ccRCC)	2	ccRCC	male	73	ccrcc4
ERR4367313	cancer kidney tissue	Illumina Genome Analyzer IIx	4761831	3446995		50	AGATCGGA	clear cell renal cell carcinoma (ccRCC)	2	ccRCC	male	64	ccrcc4
ERR4367314	cancer kidney tissue	Illumina Genome Analyzer IIx	10043425	6564456		50	AGATCGGA	clear cell renal cell carcinoma (ccRCC)	2	ccRCC	female	54	ccrcc2
ERR4367315	cancer kidney tissue	Illumina Genome Analyzer IIx	8634820	6246081		50	AGATCGGA	clear cell renal cell carcinoma (ccRCC)	2	ccRCC	male	55	ccrcc2
ERR4367316	cancer kidney tissue	Illumina Genome Analyzer IIx	5052661	2902055		50	AGATCGGA	clear cell renal cell carcinoma (ccRCC)	2	ccRCC	male	40	/
ERR4367317	cancer kidney tissue	Illumina Genome Analyzer IIx	11590860	8592386		50	AGATCGGA	clear cell renal cell carcinoma (ccRCC)	2	ccRCC	female	71	/
ERR4367318	cancer kidney tissue	Illumina Genome Analyzer IIx	7155511	5074511		50	AGATCGGA	clear cell renal cell carcinoma (ccRCC)	2	ccRCC	male	67	/
ERR4367319	cancer kidney tissue	Illumina Genome Analyzer IIx	20068092	12969419		50	AGATCGGA	clear cell renal cell carcinoma (ccRCC)	2	ccRCC	male	70	ccrcc2
ERR4367320	cancer kidney tissue	Illumina Genome Analyzer IIx	23223847	15020280		50	AGATCGGA	clear cell renal cell carcinoma (ccRCC)	2	ccRCC	female	77	/
ERR4367321	cancer kidney tissue	Illumina Genome Analyzer IIx	1388839	374288		50	AGATCGGA	clear cell renal cell carcinoma (ccRCC)	2	ccRCC	male	67	ccrcc2
ERR4367322	cancer kidney tissue	Illumina Genome Analyzer IIx	18410721	12117833		50	AGATCGGA	clear cell renal cell carcinoma (ccRCC)	2	ccRCC	male	52	ccrcc1
ERR4367323	cancer kidney tissue	Illumina Genome Analyzer IIx	6739791	4440783		50	AGATCGGA	clear cell renal cell carcinoma (ccRCC)	2	ccRCC	female	73	ccrcc1
ERR4367324	cancer kidney tissue	Illumina Genome Analyzer IIx	6591706	4258780		50	AGATCGGA	clear cell renal cell carcinoma (ccRCC)	2	ccRCC	male	70	ccrcc1
ERR4367325	cancer kidney tissue	Illumina Genome Analyzer IIx	3949878	1617698		50	AGATCGGA	clear cell renal cell carcinoma (ccRCC)	2	ccRCC	female	82	ccrcc4
ERR4367326	normal kidney tissue	Illumina Genome Analyzer IIx	2321035	832042		51	AGATCGGA	normal tissue	1	normal	male	67	NA
ERR4367327	normal kidney tissue	Illumina Genome Analyzer IIx	4133747	2078605		51	AGATCGGA	normal tissue	1	normal	male	58	NA
ERR4367328	normal kidney tissue	Illumina Genome Analyzer IIx	14016041	9163073		51	AGATCGGA	normal tissue	1	normal	male	79	NA
ERR4367329	normal kidney tissue	Illumina Genome Analyzer IIx	12066254	7462373		51	AGATCGGA	normal tissue	1	normal	male	53	NA
ERR4367330	normal kidney tissue	Illumina Genome Analyzer IIx	12066254	6598396		51	AGATCGGA	normal tissue	1	normal	male	52	NA
ERR4367331	normal kidney tissue	Illumina Genome Analyzer IIx	9722565	6576340		51	AGATCGGA	normal tissue	1	normal	male	65	NA
ERR4367332	normal kidney tissue	Illumina Genome Analyzer IIx	6545706	4252325		51	AGATCGGA	normal tissue	1	normal	male	45	NA
ERR4367333	normal kidney tissue	Illumina Genome Analyzer IIx	5972793	3998797		51	AGATCGGA	normal tissue	1	normal	male	55	NA
ERR4367334	normal kidney tissue	Illumina Genome Analyzer IIx	7400197	4898548		51	AGATCGGA	normal tissue	1	normal	male	72	NA
ERR4367335	normal kidney tissue	Illumina Genome Analyzer IIx	6321526	4196860		51	AGATCGGA	normal tissue	1	normal	female	64	NA
ERR4367336	normal kidney tissue	Illumina Genome Analyzer IIx	5806908	3989527		51	AGATCGGA	normal tissue	1	normal	female	71	NA
ERR4367337	normal kidney tissue	Illumina Genome Analyzer IIx	8688997	5854330		51	AGATCGGA	normal tissue	1	normal	female	67	NA
ERR4367338	normal kidney tissue	Illumina Genome Analyzer IIx	7118363	4850922		51	AGATCGGA	normal tissue	1	normal	female	63	NA
ERR4367339	normal kidney tissue	Illumina Genome Analyzer IIx	5936791	4024283		51	AGATCGGA	normal tissue	1	normal	female	60	NA
ERR4367340	normal kidney tissue	Illumina Genome Analyzer IIx	8868592	6225556		51	AGATCGGA	normal tissue	1	normal	male	62	NA
ERR4367341	normal kidney tissue	Illumina Genome Analyzer IIx	13314558	8319533		51	AGATCGGA	normal tissue	1	normal	female	57	NA

## Sheet: Table S1.2
Table S1.2 The 11 PAR-CLIP sequencing profiles used to predict targets for original and edited miRNAs.
SRA Accession No.	Immunoprecipitated_protein	Tissue or cell line	No.of raw reads	No. of valid reads	Platform	Reference (Pubmed ID of Original Publication)
SRR048973	AGO1	HEK 293	4155911	1408525	Illumina Genome Analyzer	PMID: 20371350
SRR048974	AGO2	HEK 293	4588647	293417	Illumina Genome Analyzer	PMID: 20371350
SRR048975	AGO2	HEK 293	4122692	136692	Illumina Genome Analyzer	PMID: 20371350
SRR048976	AGO3	HEK 293	6434465	794068	Illumina Genome Analyzer	PMID: 20371350
SRR048977	AGO3	HEK 293	4856438	19715	Illumina Genome Analyzer	PMID: 20371350
SRR048978	AGO4	HEK 293	3779615	112450	Illumina Genome Analyzer	PMID: 20371350
SRR048979	AGO4	HEK 293	5910153	910521	Illumina Genome Analyzer	PMID: 20371350
SRR650318	AGO1	HEK 293	28451979	8669789	Illumina Genome Analyzer IIx	PMID: 23446348
SRR650319	AGO1	HEK 293	19388137	9044228	Illumina Genome Analyzer IIx	PMID: 23446349
SRR650320	AGO1	HEK 293	17964796	3034331	Illumina Genome Analyzer IIx	PMID: 23446350
SRR650321	AGO2	HEK 293	32246213	15699447	Illumina Genome Analyzer IIx	PMID: 23446351

## Sheet: Table S1.3
Table S1.3 The 3 sets of gene expression profiles of ccRCC and normal controls.
Accession	Kidney Region	No. of ccRCC samples	No. of control samples	Platform	Pubmed ID of Original Publication
GSE151419	58 ccRCC tumor samples and 17 normal controls	58	17	Illumina HiScanSQ	33535553
GSE126964	55 ccRCC tumor tissues and 11 normal controls	55	11	Illumina HiSeq X Ten	32982583
TCGA(http://cancergenome.nih.gov/)	540 ccRCC tumor tissues and 72 normal controls	540	72	Illumina Hiseq 2000	\
