# Supplementary material for: Identification of microRNA editing sites in clear cell renal cell carcinoma
Source: Sci Rep. 2023 Sep 13;13:15117. doi: 10.1038/s41598-023-42302-y (PMC10499803; doi:10.1038/s41598-023-42302-y)
Supplement: Supplementary file 4 — Supplementary Information 4. [file 41598_2023_42302_MOESM4_ESM.xlsx]

## Sheet: Table S3
Table S3 The 122 editing sites with significantly different editing levels in ccRCC.
		normal samples																						ccRCC samples
ME_Sites	ERR4367326	ERR4367327	ERR4367328	ERR4367329	ERR4367330	ERR4367331	ERR4367332	ERR4367333	ERR4367334	ERR4367335	ERR4367336	ERR4367337	ERR4367338	ERR4367339	ERR4367340	ERR4367341	SRR11873712	SRR11873715	SRR11873716	SRR11873723	SRR11873729	SRR11873738	ERR4367198	ERR4367199	ERR4367200	ERR4367201	ERR4367202	ERR4367203	ERR4367204	ERR4367205	ERR4367206	ERR4367207	ERR4367208	ERR4367209	ERR4367210	ERR4367211	ERR4367212	ERR4367213	ERR4367214	ERR4367215	ERR4367216	ERR4367217	ERR4367218	ERR4367219	ERR4367220	ERR4367221	ERR4367222	ERR4367223	ERR4367224
hsa-mir-107_71_C_a	0	0	0.052	0.015	0.02	0.136	0.013	0.067	0.045	0.053	0.094	0.013	0.072	0.059	0.052	0	0.007	0.018	0.013	0.012	0.013	0.011	0.103	0.2	0.089	0.156	0	0.096	0.102	0.129	0.151	0.042	0.122	0.049	0.152	0.126	0.099	0.068	0.037	0.08	0.184	0.057	0.07	0.086	0.179	0.047	0.078	0.07	0.203
hsa-mir-128-1_71_U_a	0.333	0	0.154	0.13	0.138	0.135	0.08	0.062	0.111	0.2	0.218	0.146	0.146	0.202	0.136	0.029	0.4	0.429	0.36	0.303	0.368	0.22	0.224	0	0.156	0.286	0.429	0.254	0.265	0.231	0.261	0.303	0.336	0.303	0.16	0.421	0.19	0.118	0.148	0.111	0.282	0	0.357	0.316	0.293	0.39	0.195	0.49	0.264
hsa-mir-128-2_73_C_a	0	0	0.455	0.2	0.167	0.167	0.091	0.147	0.143	0.148	0.206	0.273	0.211	0.316	0.269	0.053	0.5	0.353	0.4	0.308	0.375	0.171	0.452	0	0.3	0.6	0.429	0.429	0.5	0.269	0.405	0.4	0.591	0.371	0.429	0.654	0.2	0.167	0.333	0.333	0.5	0	0.429	0.5	0.442	0.677	0.4	0.5	0.353
hsa-mir-132_80_G_a	0	0	0	0	0	0.083	0	0.182	0	0.038	0.062	0	0.038	0.049	0.091	0	0	0	0	0	0.023	0	0.062	0	0	0	0	0.103	0	0.174	0.185	0.091	0	0	0.083	0.182	0.2	0.167	0.04	0	0.091	0	0.049	0	0.195	0.179	0.062	0	0.162
hsa-mir-142_73_G_a	0	0	0.044	0.011	0.008	0.066	0.016	0.058	0.017	0.042	0.031	0.008	0.027	0.016	0.023	0.006	0	0	0	0	0	0.032	0.013	0	0.032	0.025	0.049	0.024	0.024	0.056	0.062	0.01	0.025	0.011	0.023	0.053	0.076	0.025	0.012	0.016	0.069	0.016	0.025	0.032	0.071	0.049	0.024	0.01	0.073
hsa-mir-145_76_U_a	0.008	0.019	0.052	0.031	0.051	0.083	0.027	0.08	0.064	0.098	0.106	0.123	0.044	0.1	0.076	0.012	0.111	0.04	0.057	0.083	0.072	0.091	0.135	0.038	0.076	0.149	0	0.118	0.106	0.066	0.082	0.115	0.113	0.132	0.121	0.151	0.081	0.127	0.167	0.063	0.075	0.148	0.069	0.095	0.112	0.073	0.091	0.119	0.093
hsa-mir-148a_66_C_a	0	0	0.116	0.06	0.065	0.098	0.08	0.042	0.041	0.141	0.134	0.087	0.099	0.138	0.089	0.022	0.047	0.046	0.042	0.038	0.036	0.034	0.092	0	0.089	0.05	0.095	0.112	0.085	0.156	0.137	0.061	0.096	0.19	0.053	0.142	0.087	0.08	0.048	0.028	0.096	0.042	0.109	0.108	0.081	0.198	0.104	0.065	0.113
hsa-mir-148a_67_U_a	0	0	0.079	0.154	0.135	0.175	0	0.066	0	0.08	0.058	0.138	0.106	0.173	0.061	0.037	0.101	0.092	0.107	0.083	0.047	0.066	0.209	0	0.182	0.158	0	0.212	0.167	0.138	0.136	0.182	0.154	0.171	0.158	0.196	0.076	0.042	0.098	0.25	0.111	0.182	0.129	0.113	0.158	0.343	0.066	0.15	0.122
hsa-mir-155_29_U_a	0	0	0	0	0	0	0	0	0	0	0	0	0	0	0	0	0	0	0	0	0	0	0.056	0	0	0.054	0	0.032	0.133	0.127	0.043	0	0.06	0.036	0.067	0.087	0.091	0.049	0.182	0.2	0	0.133	0.059	0	0.048	0.357	0	0.077	0.15
hsa-mir-193b_73_U_a	0	0	0.085	0.07	0.038	0.117	0.132	0.039	0.095	0.16	0.044	0.1	0.148	0.25	0.086	0.036	0.103	0.038	0	0.1	0.074	0.075	0.311	0	0.17	0.237	0	0.115	0.154	0.167	0.111	0.211	0.267	0.403	0.113	0.373	0.224	0.149	0.183	0.172	0.187	0.172	0.281	0.167	0.204	0.364	0.087	0.571	0.163
hsa-mir-196a-2_84_U_a	0	0	0.207	0.25	0.25	0.143	0.111	0.25	0.2	0	0.333	0.273	0	0.538	0	0.028	0.636	0.444	0	0.385	0.333	0.75	0	1	0.143	0	0	0.222	0	0.429	0.045	1	0	0	0	0	0	0.2	0.125	0	0	0	0	0	0.125	0.5	0.2	0	0
hsa-mir-199a-1_69_G_a	1	1	0.838	0.5	0.895	0.733	0.5	0.647	0.875	0.738	0.735	0.878	0.764	0.727	0.719	1	0.861	0.865	0.932	0.916	0.878	0.811	0.682	0	0.821	0.6	0	0.713	0.659	0.656	0.76	0.533	0.679	0.776	0.526	0.74	0.556	0.647	0.7	0.667	0.75	0.786	0.655	0.75	0.669	0.725	0.65	0.633	0.702
hsa-mir-199a-2_92_G_a	1	1	0.837	0.5	0.917	0.647	0.538	0.641	0.868	0.733	0.704	0.889	0.738	0.704	0.727	1	0.832	0.823	0.866	0.886	0.83	0.83	0.667	0	0.735	0.5	0	0.683	0.642	0.643	0.757	0.5	0.641	0.726	0.556	0.693	0.556	0.609	0.758	0.5	0.697	0.8	0.667	0.761	0.656	0.75	0.634	0.611	0.662
hsa-mir-199b_87_G_a	1	1	0.838	0.5	0.895	0.733	0.5	0.647	0.875	0.738	0.735	0.878	0.764	0.729	0.719	1	0.861	0.865	0.932	0.916	0.878	0.811	0.678	0	0.821	0.6	0	0.709	0.651	0.656	0.748	0.533	0.679	0.776	0.526	0.73	0.556	0.654	0.7	0.667	0.75	0.786	0.649	0.75	0.665	0.712	0.65	0.613	0.702
hsa-mir-200b_80_G_a	0.125	0.055	0.149	0.14	0.15	0.19	0.132	0.148	0.193	0.226	0.208	0.263	0.208	0.221	0.181	0.039	0.174	0.187	0.161	0.145	0.137	0.123	0.309	0	0.257	0.28	0.042	0.25	0.225	0.216	0.27	0.244	0.249	0.247	0.312	0.362	0.24	0.241	0.181	0.516	0.249	0.284	0.305	0.276	0.268	0.382	0.177	0.356	0.23
hsa-mir-21_67_C_a	0	0	0.028	0.006	0.03	0.02	0	0.143	0.022	0.027	0.081	0.105	0.033	0.018	0.078	0	0.011	0.027	0.031	0.038	0.019	0.143	0.052	0.08	0.12	0.113	0	0.046	0.108	0.08	0.105	0.094	0.038	0.033	0.017	0.182	0.048	0.042	0.082	0.062	0.054	0.062	0.082	0.059	0.075	0.057	0.07	0.095	0.056
hsa-mir-210_89_C_a	0.2	0	0.051	0.108	0.057	0.065	0	0.083	0	0.158	0.057	0.158	0.196	0.333	0.056	0.062	0	1	0	0	1	0	0.303	0.059	0.17	0.216	0	0.177	0.117	0.129	0.144	0.242	0.247	0.266	0.111	0.167	0.103	0.141	0.101	0.16	0.124	0.171	0.182	0.137	0.113	0.191	0.192	0.227	0.109
hsa-mir-222_93_U_a	0	0.071	0.117	0	0.046	0.134	0.016	0.119	0.06	0.047	0.064	0.022	0.06	0.055	0.044	0.008	0.088	0.055	0.038	0.064	0.036	0.075	0.102	0.143	0.062	0.097	0	0.037	0.032	0.086	0.096	0.077	0.09	0.092	0.067	0.087	0.102	0.03	0.045	0.11	0.059	0.063	0.039	0.082	0.081	0.09	0.078	0.158	0.105
hsa-mir-27a_71_C_a	0.5	0.321	0.264	0.227	0.334	0.233	0.36	0.123	0.32	0.271	0.313	0.366	0.298	0.379	0.256	0.294	0.022	0.042	0.04	0.034	0.03	0.019	0.352	0.391	0.443	0.426	0.405	0.474	0.459	0.41	0.542	0.406	0.497	0.615	0.383	0.551	0.329	0.312	0.327	0.415	0.43	0.499	0.464	0.486	0.415	0.429	0.445	0.638	0.305
hsa-mir-27a_72_C_a	0	0.333	0.149	0.209	0.203	0.141	0.095	0.229	0.195	0.132	0.146	0.324	0.167	0.221	0.119	0.067	0.036	0.07	0.085	0.08	0.071	0.071	0.347	0	0.322	0.331	0	0.321	0.209	0.233	0.188	0.421	0.262	0.491	0.151	0.271	0.271	0.254	0.289	0.404	0.168	0.275	0.146	0.284	0.219	0.372	0.273	0.149	0.249
hsa-mir-28_76_G_a	0.067	0.06	0.206	0.138	0.177	0.193	0.164	0.213	0.216	0.275	0.256	0.3	0.362	0.333	0.277	0.156	0.835	0.863	0.817	0.816	0.864	0.845	0.372	0.258	0.314	0.289	0.5	0.395	0.299	0.373	0.426	0.351	0.362	0.467	0.278	0.391	0.311	0.324	0.262	0.235	0.374	0.28	0.267	0.389	0.335	0.421	0.395	0.385	0.338
hsa-mir-29b-1_72_U_a	0	0	0.018	0	0.007	0.045	0.011	0.038	0.011	0.026	0.015	0.015	0.025	0.018	0.015	0.009	0.033	0.032	0.037	0.021	0.023	0.041	0.065	0	0.025	0.043	0	0.051	0.081	0.042	0.06	0.031	0.037	0.065	0.02	0.021	0.067	0.014	0.018	0.014	0.023	0.037	0.034	0.05	0.04	0.057	0.047	0.05	0.052
hsa-mir-30a_30_G_a	0	0.024	0.07	0.067	0.052	0.109	0.051	0.085	0.064	0.093	0.082	0.075	0.088	0.09	0.071	0.037	0.035	0.058	0.042	0.039	0.037	0.021	0.147	0.158	0.112	0.186	0.062	0.139	0.097	0.13	0.122	0.113	0.19	0.208	0.083	0.237	0.121	0.094	0.075	0.199	0.15	0.195	0.099	0.115	0.125	0.351	0.2	0.294	0.138
hsa-mir-30d_30_G_a	0	0.028	0.067	0.051	0.078	0.103	0.075	0.071	0.107	0.075	0.089	0.095	0.073	0.124	0.067	0.043	0.037	0.045	0.045	0.04	0.058	0.072	0.111	0.125	0.171	0.232	0	0.172	0.085	0.096	0.187	0.103	0.132	0.265	0.172	0.152	0.113	0.148	0.094	0.211	0.204	0.095	0.07	0.104	0.097	0.243	0.151	0.124	0.117
hsa-mir-30e_41_G_a	0	0.027	0.029	0.036	0.017	0.046	0.041	0.061	0.066	0.055	0.066	0.071	0.051	0.054	0.036	0.015	0	0.033	0	0.041	0.014	0.011	0.073	0	0.097	0.089	0	0.11	0.062	0.066	0.076	0.087	0.182	0.142	0.13	0.049	0.132	0.091	0.093	0.087	0.057	0.02	0.051	0.058	0.11	0.155	0.081	0.122	0.089
hsa-mir-342_84_C_a	0	0	0.02	0	0.012	0.07	0	0.055	0.014	0.05	0.033	0.01	0.008	0.02	0.01	0	0	0.022	0.022	0.045	0.053	0	0.041	0	0.023	0.03	0	0.025	0.022	0.053	0.061	0.035	0.042	0.048	0.045	0.036	0.083	0.041	0.015	0.03	0.047	0.012	0.023	0.065	0.049	0.053	0.015	0.033	0.044
hsa-mir-361_66_U_a	0	0.007	0.02	0.017	0.022	0.045	0.019	0.009	0.009	0.028	0.015	0.025	0.021	0.036	0.021	0.009	0.057	0.051	0.027	0.064	0.04	0.023	0.047	0.011	0.079	0.084	0.026	0.045	0.054	0.046	0.042	0.036	0.027	0.054	0.021	0.038	0.016	0.041	0.022	0.042	0.026	0.062	0.023	0.046	0.027	0.051	0.045	0.041	0.03
hsa-mir-378a_64_C_a	0.088	0.081	0.094	0.089	0.094	0.111	0.097	0.086	0.115	0.122	0.093	0.098	0.096	0.121	0.08	0.116	0.099	0.09	0.171	0.096	0.091	0.116	0.099	0.112	0.164	0.197	0.099	0.128	0.148	0.108	0.189	0.152	0.105	0.174	0.117	0.138	0.145	0.09	0.095	0.12	0.119	0.121	0.093	0.125	0.114	0.128	0.124	0.118	0.143
hsa-mir-378a_65_C_a	0.283	0.337	0.559	0.554	0.595	0.475	0.507	0.383	0.565	0.584	0.491	0.539	0.6	0.574	0.46	0.415	0.62	0.676	0.678	0.616	0.633	0.597	0.67	0.34	0.665	0.659	0.389	0.628	0.506	0.663	0.629	0.745	0.653	0.73	0.481	0.6	0.571	0.637	0.584	0.578	0.536	0.55	0.62	0.643	0.582	0.66	0.565	0.598	0.588
hsa-mir-652_82_C_a	0	0.026	0.085	0.041	0.069	0.084	0.05	0.025	0.088	0.069	0.11	0.071	0.068	0.148	0.037	0.068	0.105	0.204	0.25	0.171	0.125	0.222	0.164	0	0.075	0.154	0	0.15	0.139	0.174	0.176	0.269	0.167	0.148	0.093	0.195	0.13	0.116	0.089	0.139	0.188	0.073	0.087	0.137	0.163	0.262	0.333	0.231	0.143
hsa-let-7b_27_U_a	0.019	0.022	0.038	0.02	0.027	0.061	0.023	0.042	0.028	0.037	0.038	0.022	0.036	0.038	0.031	0.013	0.036	0.032	0.033	0.034	0.027	0.032	0.041	0.04	0.053	0.052	0.051	0.039	0.035	0.048	0.062	0.031	0.036	0.048	0.032	0.041	0.058	0.03	0.03	0.033	0.046	0.029	0.03	0.042	0.043	0.041	0.04	0.021	0.05
hsa-mir-122_37_U_a	0	0.2	0.5	0	0	0	1	0	0	0	0	0	0	0	0	0.5	0	0	0	0	0	0	0.444	0.266	0.5	0.515	0.214	0.501	0.714	0.322	0.519	0.274	0.397	0.504	0	0.619	0.268	0.367	0.15	0.569	0.276	0.64	1	0.75	0.353	0.698	0.667	0.5	0.425
hsa-mir-142_36_U_a	0	0	0	0.111	0.091	0.091	0	0	0	0	0	0	0.133	0.048	0.083	0	0.026	0.015	0.007	0.01	0.009	0.008	0.025	0	0.029	0.064	0	0.059	0.024	0.036	0.086	0.048	0.039	0.022	0.098	0.014	0.07	0.066	0.03	0.125	0.083	0.065	0.018	0.105	0.083	0.108	0.073	0.025	0.107
hsa-mir-143_48_U_a	0.214	0.203	0.23	0.218	0.34	0.255	0.286	0.242	0.332	0.367	0.242	0.435	0.336	0.357	0.317	0.346	0	0.292	0.3	0.346	0.3	0.385	0.352	0.247	0.342	0.337	0.214	0.301	0.362	0.351	0.339	0.365	0.284	0.271	0.258	0.263	0.295	0.362	0.256	0.28	0.331	0.192	0.27	0.349	0.319	0.24	0.338	0.279	0.297
hsa-mir-145_39_U_a	0	0	0.074	0.033	0.072	0.03	0.032	0.042	0.059	0.055	0.051	0.056	0.054	0.058	0.065	0.013	0	0.083	0.125	0	0	0.286	0.068	0.111	0.053	0.078	0	0.062	0.056	0.051	0.062	0.067	0.058	0.057	0.025	0.056	0.067	0.038	0.052	0.052	0.057	0.057	0.065	0.068	0.057	0.094	0.058	0.031	0.062
hsa-mir-155_27_U_a	0	0	0.102	0.071	0.059	0.062	0	0	0.048	0	0	0.042	0.082	0.048	0.058	0	0	0	0.148	0.029	0	0	0.058	0	0.066	0.067	0.016	0.053	0.053	0.058	0.084	0.036	0.05	0.085	0.059	0.06	0.065	0.043	0.065	0.034	0.076	0.067	0.049	0.069	0.06	0.11	0.082	0.064	0.082
hsa-mir-155_28_U_a	0	0	0.222	0	0	0	0	0	0	0	0	0.2	0.042	0.091	0	0	0	0.2	0.429	0.222	0	0.333	0.08	0	0.143	0.11	0	0.055	0.025	0.063	0.093	0.075	0.066	0.072	0.062	0.052	0.108	0.055	0.055	0.067	0.078	0	0.086	0	0.062	0.065	0.111	0.111	0.06
hsa-mir-17_37_U_a	0	0.5	0.625	0.222	0.654	0.375	0.5	0.229	0.615	0.557	0.586	0.784	0.485	0.648	0.653	0.167	0.24	0.256	0.333	0.265	0.174	0.152	0.714	0.778	0.743	0.716	1	0.723	0.835	0.629	0.706	0.658	0.748	0.748	0.435	0.76	0.628	0.65	0.55	0.733	0.61	0.853	0.718	0.718	0.699	0.774	0.778	0.833	0.695
hsa-mir-181b-1_59_U_a	0	0	0.04	0.014	0.042	0.053	0	0.078	0.031	0.087	0.077	0.048	0.083	0.071	0.04	0.025	0.031	0.037	0.061	0.049	0.027	0.057	0.058	0.4	0.076	0.108	0.1	0.075	0.062	0.076	0.082	0.071	0.069	0.124	0.058	0.103	0.079	0.074	0.076	0.08	0.069	0.069	0.082	0.098	0.072	0.117	0.07	0.1	0.104
hsa-mir-186_37_U_a	0.01	0.012	0.046	0.015	0.023	0.077	0.019	0.072	0.042	0.06	0.074	0.015	0.054	0.066	0.053	0.011	0.04	0.036	0.035	0.026	0.034	0.034	0.069	0.042	0.08	0.076	0	0.058	0.063	0.097	0.102	0.074	0.083	0.124	0.061	0.086	0.088	0.047	0.051	0.033	0.08	0.071	0.071	0.089	0.076	0.086	0.066	0.1	0.061
hsa-mir-21_31_U_a	0.44	0.317	0.334	0.308	0.409	0.333	0.315	0.288	0.35	0.402	0.355	0.409	0.425	0.379	0.323	0.155	0.146	0.127	0.13	0.115	0.129	0.146	0.491	0.202	0.492	0.483	0.313	0.493	0.435	0.477	0.448	0.501	0.456	0.548	0.396	0.419	0.418	0.36	0.35	0.469	0.377	0.43	0.398	0.493	0.406	0.532	0.445	0.45	0.414
hsa-mir-26a-1_32_G_a	0.143	0.091	0.141	0.2	0.14	0.153	0.096	0.13	0.171	0.178	0.178	0.231	0.162	0.172	0.198	0.028	0.202	0.224	0.214	0.187	0.214	0.198	0.223	0	0.197	0.259	0.167	0.234	0.191	0.2	0.178	0.257	0.242	0.253	0.228	0.198	0.148	0.199	0.163	0.227	0.187	0.195	0.149	0.202	0.185	0.244	0.168	0.156	0.195
hsa-mir-26a-2_36_G_a	0.143	0.091	0.137	0.2	0.138	0.155	0.097	0.128	0.159	0.172	0.179	0.228	0.16	0.169	0.194	0.026	0.202	0.225	0.211	0.189	0.214	0.198	0.217	0	0.193	0.236	0.167	0.224	0.188	0.193	0.175	0.252	0.237	0.246	0.223	0.196	0.144	0.203	0.156	0.2	0.18	0.185	0.139	0.197	0.182	0.238	0.166	0.144	0.196
hsa-mir-26b_33_U_a	0	0	0.039	0.049	0.032	0.083	0.041	0.049	0.04	0.043	0.039	0.035	0.033	0.058	0.041	0.025	0.037	0.044	0.05	0.045	0.044	0.057	0.046	0.037	0.063	0.079	0.034	0.063	0.047	0.057	0.064	0.061	0.046	0.076	0.043	0.05	0.049	0.043	0.03	0.072	0.05	0.079	0.027	0.063	0.046	0.063	0.088	0.057	0.074
hsa-mir-30c-1_41_G_a	0	0	0.25	0	0.143	0.176	0	0.062	0.25	0.203	0.152	0.308	0.232	0.2	0.15	0	0.1	0.14	0.026	0.111	0.167	0.036	0.333	0	0.31	0.429	0	0.276	0.19	0.227	0.268	0.152	0.439	0.444	0.167	0.564	0.136	0.367	0.211	0.375	0.368	0.75	0.304	0.259	0.29	0.521	0.381	0.29	0.2
hsa-mir-30c-2_31_G_a	0	0	0.143	0	0.071	0.158	0.071	0.063	0.237	0.177	0.171	0.273	0.2	0.192	0.138	0	0.1	0.14	0.026	0.111	0.167	0.083	0.286	0	0.225	0.5	0	0.28	0.217	0.216	0.269	0.189	0.407	0.421	0.107	0.511	0.129	0.367	0.24	0.231	0.29	0.455	0.296	0.231	0.277	0.494	0.273	0.391	0.179
hsa-mir-30d_28_C_a	0.084	0.075	0.052	0.054	0.063	0.042	0.047	0.036	0.048	0.053	0.045	0.065	0.046	0.059	0.041	0.078	0.054	0.071	0.062	0.032	0.065	0.077	0.042	0.058	0.075	0.066	0.036	0.077	0.053	0.064	0.077	0.078	0.038	0.097	0.027	0.063	0.063	0.048	0.032	0.062	0.039	0.045	0.041	0.06	0.057	0.084	0.058	0.05	0.073
hsa-mir-34a_44_U_a	0	0	0.044	0.092	0.042	0.074	0.017	0.058	0.056	0.062	0.048	0.035	0.065	0.075	0.062	0.003	0.102	0.112	0.153	0.052	0.085	0.075	0.065	0	0.081	0.114	0.053	0.065	0.033	0.088	0.138	0.115	0.101	0.142	0.075	0.098	0.077	0.079	0.062	0.074	0.067	0.103	0.098	0.124	0.096	0.151	0.145	0.229	0.082
hsa-mir-374b_33_U_a	0	0	0.222	0	0.182	0.15	0.083	0.109	0.139	0.145	0.156	0.263	0.168	0.216	0.097	0	0.056	0.087	0.5	0.188	0.083	0.071	0.289	0	0.377	0.286	0	0.278	0.254	0.197	0.381	0.14	0.22	0.289	0.25	0.187	0.186	0.333	0.124	0.1	0.196	0.222	0.085	0.304	0.234	0.31	0.237	0.143	0.37
hsa-mir-455_37_G_a	0	0.02	0.039	0.016	0.006	0.056	0.009	0.042	0.017	0.058	0.018	0.005	0.031	0.007	0.022	0.009	0	0.006	0	0	0.014	0	0.023	0	0.021	0.037	0.048	0.018	0.019	0.068	0.076	0.004	0.021	0.014	0.035	0.042	0.103	0.02	0.004	0.017	0.092	0.027	0	0.028	0.046	0.037	0.027	0.007	0.099
hsa-mir-532_42_U_a	0	0.114	0.189	0.229	0.255	0.142	0.172	0.189	0.301	0.215	0.262	0.228	0.268	0.276	0.219	0.104	0.519	0.573	0.516	0.43	0.556	0.602	0.456	0.5	0.48	0.543	0.4	0.438	0.29	0.324	0.388	0.333	0.495	0.434	0.314	0.413	0.278	0.464	0.308	0.343	0.284	0.448	0.388	0.324	0.355	0.5	0.404	0.459	0.443
hsa-mir-708_34_G_a	0	1	0.6	0.818	0.458	0.625	0.333	0.619	0.167	0.562	0.267	0.312	0.333	0.545	0.2	0.55	1	0.333	0.667	0.667	0.75	0	0.514	0	0.182	0.5	0	0.381	0.333	0.306	0.258	0.571	0.365	0.394	0.486	0.263	0.286	0.316	0.3	0.667	0.235	0.438	0.361	0.25	0.363	0.75	0.111	0.364	0.083
hsa-mir-769_52_G_a	0.048	0.012	0.128	0.121	0.149	0.161	0.143	0.053	0.111	0.188	0.227	0.259	0.275	0.179	0.189	0.071	0.167	0.154	0	0.188	0	0	0.25	0.082	0	0.333	0	0.175	0.5	0.154	0.289	0.4	0.7	0.5	0.375	0.267	0.143	0.136	0.312	0.172	0.292	0	0.333	0.45	0.298	0.424	0.267	0.632	0.21
hsa-mir-99a_34_G_a	0.024	0.036	0.041	0.014	0.011	0.07	0.012	0.056	0.013	0.057	0.034	0.01	0.045	0.018	0.031	0.008	0.006	0.003	0.003	0.004	0	0.003	0.022	0.07	0.023	0.03	0.044	0.02	0.019	0.051	0.071	0.012	0.025	0.02	0.033	0.036	0.059	0.015	0.015	0.023	0.058	0.018	0.018	0.027	0.048	0.042	0.015	0.013	0.071
hsa-mir-107_71_C_g	0	0.333	0.216	0.169	0.168	0.205	0.171	0.156	0.191	0.142	0.22	0.173	0.184	0.341	0.32	0.184	0.028	0.035	0.037	0.029	0.029	0.037	0.449	0.6	0.266	0.422	1	0.383	0.492	0.388	0.307	0.177	0.371	0.158	0.435	0.255	0.221	0.261	0.37	0.293	0.487	0.429	0.388	0.276	0.479	0.189	0.49	0.488	0.498
hsa-mir-320b-2_92_A_g	0.444	0.387	0.364	0.439	0.362	0.219	0.375	0.222	0.5	0.273	0.286	0.5	0.333	0.375	0.333	0.503	1	0.25	0.4	0.4	0	0	0.269	0.27	0.4	0.273	0.333	0.3	1	0.125	0.125	0.333	0.286	0.294	0.25	0.13	0.2	0.316	0.273	0.273	0.143	0.429	0.333	0.3	0.234	0.286	0.286	1	0.235
hsa-mir-455_75_U_c	0	0	0.167	0.564	0.506	0.152	0.278	0.345	0.5	0.366	0.37	0.588	0.389	0.351	0.623	0.714	0.463	0.534	0.519	0.489	0.478	0.581	0.527	0	0.513	0.265	0	0.27	0.269	0.246	0.25	0.324	0.284	0.151	0.371	0.377	0.183	0.61	0.375	0.375	0.143	0.458	0.566	0.462	0.226	0.194	0.37	0.5	0.254
hsa-mir-138-2_33_A_c	0.2	0.2	0.264	0.067	0.135	0.214	0.131	0.25	0.125	0.245	0.293	0.143	0.234	0	0.368	0.11	0	0	0	0	0	0	0	0	0	0	0	0	0	0	0.167	0	0	0	0	1	0	0.1	0.133	0.5	0	0.071	0	0	0.2	0	0	0	0.231
hsa-mir-155_28_U_c	0	0	0	0	0	0	0	0	0	0	0	0	0.208	0.073	0.167	0	0	0	0	0	0	0	0.034	0.2	0	0.034	0.222	0.027	0.075	0.073	0.098	0	0.03	0.032	0.089	0.052	0.108	0.041	0	0.067	0.084	0.057	0.027	0	0.065	0.043	0	0.037	0.167
hsa-let-7a-1_78_C_u	0	0	0.571	0.4	0.682	0.5	0.6	0.6	0.538	0.512	0.682	0.636	0.684	0.726	0.457	0.615	0.571	0.545	0.647	0.581	0.615	0.515	0.519	0.5	0.52	0.429	0.5	0.767	0.818	0.671	0.655	0.75	0.646	0.75	0.619	0.704	0.483	0.5	0.667	0.5	0.692	0.667	0.697	0.796	0.674	0.727	0.75	0.851	0.533
hsa-let-7b_29_C_u	0.868	0.821	0.733	0.83	0.842	0.576	0.772	0.606	0.822	0.733	0.725	0.879	0.792	0.821	0.749	0.851	0.866	0.863	0.825	0.801	0.845	0.789	0.814	0.796	0.749	0.679	0.444	0.846	0.768	0.74	0.671	0.834	0.839	0.846	0.628	0.734	0.722	0.866	0.873	0.678	0.66	0.676	0.864	0.815	0.761	0.785	0.76	0.667	0.615
hsa-let-7b_80_C_u	0	0	0.25	0	0.133	0.185	0	0.028	0.083	0.025	0.1	0	0.13	0.036	0.061	0.043	0	0	0.021	0.015	0.011	0.03	0.015	1	0.111	0.2	0	0.122	0.043	0.07	0.191	0	0.103	0.088	0.143	0.227	0	0	0.136	0	0.3	0	0.085	0.086	0.167	0.065	0.028	0.227	0.122
hsa-let-7e_74_C_u	0	0	0.286	0	0.308	0	0.2	0.273	0	0.333	0.273	0	0.125	0.19	0.4	0.188	0	0	0.077	0	0.083	0	0.316	0	0.25	0.667	0	0.474	0.4	0.333	0.444	0.5	0.2	0.267	0.5	0.333	0.25	0	0.182	0	0.25	0	0.267	0.182	0.346	0.133	0.222	0.444	0.25
hsa-mir-107_71_C_u	0	0	0.041	0.046	0.04	0.045	0.013	0.052	0.034	0.021	0.031	0.033	0.038	0.037	0.062	0.026	0.021	0.026	0.026	0.019	0.023	0.032	0.059	0.2	0.073	0.109	0	0.067	0.085	0.05	0.053	0.042	0.055	0.029	0.065	0.05	0.031	0.068	0.049	0.053	0.092	0.057	0.047	0.043	0.058	0.027	0.029	0.047	0.065
hsa-mir-107_72_A_u	0	0	0.347	0.296	0.233	0.318	0.176	0.237	0.295	0.279	0.205	0.227	0.218	0.034	0.319	0.4	0.527	0.5	0.57	0.585	0.471	0.45	0	0	0.078	0	0	0.136	0	0.101	0.139	0.132	0.062	0.114	0	0.044	0.205	0.189	0.143	0.056	0.125	0	0.113	0.133	0.059	0.089	0.14	0	0.022
hsa-mir-135a-1_39_A_u	0	0.2	0.271	0.667	0.5	0.333	0.286	0.348	0.5	0.338	0.532	0.574	0.519	0.317	0.442	0.281	0.155	0.165	0.161	0.221	0.276	0.23	0.167	0	0.294	0.25	0	0.411	0.25	0.239	0.313	0.167	0.239	0.273	0	0	0.286	0.293	0.286	1	0.55	0	0.176	0.281	0.248	0	0.172	0.25	0.2
hsa-mir-143_50_A_u	1	0.25	0.302	0.405	0.12	0.105	0.2	0.118	0.105	0.214	0.202	0.125	0.194	0.03	0.286	0.593	1	0.8	0.667	1	1	1	0.042	0.6	0.071	0.062	0	0.14	0.074	0.186	0.153	0.261	0.231	0.333	0	0.077	0.167	0.087	0.143	0.143	0	0.286	0.103	0.233	0.094	0.132	0.205	0.3	0.257
hsa-mir-148a_66_C_u	0	0.375	0.204	0.108	0.156	0.305	0.187	0.199	0.22	0.189	0.222	0.163	0.211	0.186	0.239	0.146	0.077	0.063	0.083	0.072	0.063	0.076	0.218	0	0.179	0.281	0.381	0.163	0.262	0.25	0.287	0.167	0.192	0.217	0.456	0.228	0.221	0.346	0.239	0.11	0.304	0.169	0.187	0.197	0.259	0.193	0.195	0.21	0.179
hsa-mir-151a_67_G_u	0.048	0.05	0.05	0.038	0.046	0.084	0.031	0.075	0.036	0.056	0.069	0.039	0.055	0.045	0.054	0.027	0.031	0.021	0.025	0.028	0.016	0.021	0.045	0.032	0.043	0.042	0.096	0.072	0.048	0.066	0.071	0.041	0.05	0.059	0.027	0.042	0.077	0.037	0.04	0.016	0.097	0.032	0.038	0.057	0.058	0.045	0.05	0.046	0.049
hsa-mir-151a_70_A_u	0.3	0.289	0.068	0.163	0.107	0.145	0.022	0.071	0.114	0.061	0.18	0.056	0.078	0.074	0.043	0.128	0.054	0	0.023	0	0.036	0.032	0.161	0.417	0.038	0.054	0	0.051	0.063	0.041	0.047	0.075	0.049	0.056	0.083	0.02	0.018	0.109	0.07	0.049	0.062	0.065	0.114	0.044	0.083	0.029	0.023	0.082	0.057
hsa-mir-16-1_34_C_u	0	0	0.04	0	0.018	0.071	0.013	0.071	0.032	0.053	0.048	0.019	0.031	0.029	0.042	0	0.001	0	0	0	0.001	0	0.03	0.081	0.032	0.03	0.111	0.021	0.023	0.058	0.072	0.019	0.024	0.032	0.033	0.057	0.057	0.016	0.021	0.007	0.048	0.02	0.024	0.034	0.048	0.032	0.032	0.014	0.042
hsa-mir-16-1_38_A_u	0	0	0	0	0	0	0	0.333	0	0	0	0	1	1	0	0	0	0	0	0	0	0	0.714	0	1	0.75	0	0.333	0.5	0.667	0	0.188	0.4	0.333	0.4	0.375	1	0.667	0.762	0	0.833	0	0.667	0.4	0.571	0.6	0.667	0	0.5
hsa-mir-16-2_30_C_u	0	0	0.034	0	0.018	0.072	0.02	0.069	0.025	0.056	0.055	0.018	0.028	0.03	0.047	0.029	0.001	0	0	0	0.001	0	0.029	0.081	0.029	0.032	0.111	0.022	0.025	0.059	0.071	0.018	0.024	0.033	0.03	0.061	0.056	0.016	0.021	0.009	0.05	0.025	0.02	0.034	0.048	0.033	0.035	0.017	0.043
hsa-mir-16-2_74_A_u	0	0	0	0	0	1	0	0	0	0.333	0	0.5	0	0.571	0.667	0	0	0	0	0	0	0	0.111	0	0	0.2	0	0	0.25	0.143	0.235	0.75	0.3	0.136	0.167	0	0	0.5	0.667	0	0.333	0	0	0.167	0.185	0	0	0.13	0.333
hsa-mir-187_92_G_u	0.158	0.054	0.181	0.128	0.165	0.2	0.085	0.114	0.082	0.022	0.118	0.147	0.14	0.05	0.091	0.098	0.083	0.029	0	0.024	0.091	0	0	0	0.143	0.214	0	0	0.5	0.105	0.12	0	0.333	0.125	0	0	0	0.125	0.083	0.5	0	0	0.125	0	0.137	0.095	0	0	0.03
hsa-mir-199a-1_69_G_u	0	0	0.135	0.5	0.053	0.133	0.375	0.206	0.125	0.164	0.221	0.122	0.17	0.168	0.193	0	0.139	0.113	0.068	0.073	0.108	0.162	0.222	1	0.128	0.35	0	0.218	0.282	0.27	0.192	0.467	0.231	0.165	0.105	0.192	0.333	0.275	0.24	0.333	0.179	0.143	0.245	0.156	0.224	0.216	0.233	0.233	0.175
hsa-mir-199a-2_92_G_u	0	0	0.102	0.333	0.042	0.118	0.231	0.179	0.075	0.133	0.185	0.111	0.159	0.154	0.182	0	0.105	0.104	0.05	0.067	0.104	0.128	0.202	1	0.102	0.25	0	0.196	0.226	0.238	0.171	0.389	0.217	0.142	0.111	0.159	0.333	0.234	0.21	0.5	0.152	0.133	0.194	0.133	0.197	0.147	0.225	0.194	0.135
hsa-mir-199b_87_G_u	0	0	0.135	0.5	0.053	0.133	0.375	0.206	0.125	0.164	0.221	0.122	0.17	0.165	0.193	0	0.139	0.113	0.068	0.073	0.108	0.162	0.22	1	0.128	0.35	0	0.217	0.279	0.27	0.189	0.467	0.231	0.165	0.105	0.189	0.333	0.269	0.24	0.333	0.179	0.143	0.243	0.156	0.223	0.212	0.233	0.226	0.175
hsa-mir-200c_66_A_u	0	0	0.063	0.062	0.055	0.11	0.07	0.14	0.069	0.086	0.101	0.099	0.066	0.034	0.1	0.039	0.069	0.129	0.151	0.119	0.082	0.139	0.085	0	0.023	0	0	0.043	0.06	0.1	0	0	0	0.091	0.043	0.125	0	0.079	0.064	0	0.071	0	0.049	0.039	0.049	0	0.056	0.045	0.025
hsa-mir-210_50_C_u	0	0	0	0	0	0	0	0	0	0	0	0	0	0	0	0	0	0	0	0	0	0	0	0	0	0.5	0	0.2	0.5	0.5	0	0.333	0.667	0.25	0	1	0.4	0	1	1	0.333	0	0	0.667	0.545	0.5	0.5	0.5	0.8
hsa-mir-221_87_C_u	0.269	0.233	0.19	0.128	0.146	0.298	0.144	0.249	0.173	0.198	0.228	0.14	0.167	0.136	0.177	0.098	0.302	0.234	0.271	0.218	0.195	0.276	0.221	0.375	0.203	0.207	0.267	0.2	0.197	0.264	0.206	0.12	0.204	0.219	0.278	0.274	0.315	0.179	0.177	0.098	0.283	0.195	0.161	0.139	0.22	0.138	0.151	0.179	0.188
hsa-mir-221_88_A_u	1	0.667	0.689	0.851	0.832	0.566	0.681	0.538	0.81	0.609	0.695	0.796	0.728	0.682	0.732	0.82	0.739	0.848	0.632	0.714	0.529	0.792	0.727	0.6	0.674	0.6	0.4	0.784	0.82	0.701	0.619	0.806	0.64	0.548	0.558	0.644	0.682	0.732	0.769	0.72	0.625	0.796	0.8	0.841	0.694	0.729	0.734	0.63	0.635
hsa-mir-222_94_G_u	1	1	0.5	0.857	0.833	0.5	1	0.571	0.7	0.417	0.625	0.857	0.615	0.846	0.667	0.692	1	0.75	0.5	0.429	0.667	0	0.75	0	0.5	1	0	0.385	0.375	0.364	0.571	0	0.857	1	0.786	0.375	0.5	0.471	0.5	0.6	0.5	0.714	0.579	0.833	0.52	0.4	0.6	0.667	0.778
hsa-mir-223_90_A_u	0	0	0.1	0.222	0.071	0.176	0.2	0.296	0.15	0.265	0.263	0.292	0.267	0.206	0.281	0.2	0.111	0.04	0	0.13	0	0	0.169	0.375	0.17	0.149	0.143	0.178	0.216	0.27	0.269	0.187	0.239	0.293	0.187	0.189	0.291	0.21	0.284	0.231	0.25	0.279	0.306	0.317	0.237	0.132	0.23	0.188	0.268
hsa-mir-23b_80_C_u	0.5	0	0.106	0.036	0.053	0.158	0.028	0.08	0.044	0.086	0.066	0.044	0.061	0.043	0.05	0.038	0.044	0.043	0.06	0.041	0.042	0.054	0.052	0	0.075	0.071	0	0.065	0.058	0.093	0.102	0.097	0.038	0.048	0.059	0.05	0.097	0.073	0.036	0.065	0.088	0.078	0.045	0.066	0.045	0.052	0.05	0.032	0.087
hsa-mir-27a_69_C_u	0.083	0.078	0.059	0.059	0.068	0.056	0.077	0.063	0.07	0.065	0.059	0.093	0.062	0.044	0.065	0.06	0.203	0.171	0.174	0.208	0.208	0.138	0.032	0.022	0.033	0.03	0.046	0.046	0.027	0.036	0.037	0.025	0.027	0.032	0.016	0.021	0.034	0.026	0.031	0.02	0.027	0.028	0.031	0.041	0.03	0.06	0.034	0.015	0.032
hsa-mir-27a_71_C_u	0.333	0.143	0.237	0.185	0.183	0.28	0.13	0.303	0.126	0.303	0.402	0.134	0.3	0.232	0.288	0.087	0.067	0.091	0.078	0.088	0.053	0.057	0.282	0.174	0.209	0.195	0.452	0.242	0.27	0.321	0.272	0.239	0.297	0.227	0.299	0.237	0.311	0.18	0.277	0.169	0.32	0.174	0.287	0.245	0.32	0.258	0.221	0.236	0.275
hsa-mir-27a_72_C_u	0	0.5	0.532	0.651	0.547	0.444	0.429	0.243	0.659	0.368	0.354	0.514	0.417	0.527	0.417	0.742	0.911	0.87	0.863	0.851	0.848	0.871	0.452	0.5	0.503	0.455	0.5	0.474	0.435	0.382	0.341	0.5	0.549	0.307	0.283	0.182	0.361	0.632	0.495	0.34	0.391	0.373	0.635	0.494	0.264	0.266	0.455	0.582	0.383
hsa-mir-27b_83_C_u	0	0	0.287	0.417	0.254	0.267	0.171	0.335	0.217	0.312	0.293	0.314	0.301	0.269	0.309	0.077	0.292	0.271	0.265	0.3	0.295	0.279	0.322	1	0.296	0.396	0.5	0.347	0.33	0.361	0.242	0.318	0.323	0.279	0.349	0.34	0.32	0.45	0.415	0.286	0.325	0.464	0.36	0.317	0.295	0.332	0.281	0.301	0.357
hsa-mir-30a_30_G_u	0.769	0.708	0.691	0.742	0.801	0.611	0.637	0.547	0.783	0.664	0.691	0.757	0.715	0.72	0.708	0.776	0.918	0.897	0.927	0.921	0.908	0.952	0.695	0.526	0.676	0.622	0.875	0.726	0.635	0.638	0.585	0.668	0.583	0.629	0.624	0.527	0.597	0.764	0.832	0.566	0.649	0.586	0.669	0.651	0.643	0.499	0.562	0.446	0.642
hsa-mir-30a_68_C_u	0.315	0.418	0.409	0.329	0.325	0.483	0.299	0.422	0.302	0.37	0.489	0.327	0.394	0.314	0.381	0.306	0.317	0.3	0.264	0.241	0.285	0.295	0.332	0.477	0.363	0.362	0.5	0.416	0.338	0.462	0.474	0.344	0.374	0.377	0.324	0.488	0.436	0.305	0.286	0.45	0.477	0.37	0.285	0.32	0.397	0.348	0.304	0.342	0.414
hsa-mir-30d_30_G_u	1	0.694	0.633	0.818	0.793	0.658	0.667	0.538	0.728	0.698	0.702	0.781	0.723	0.695	0.748	0.762	0.912	0.892	0.909	0.914	0.907	0.884	0.736	0.5	0.549	0.536	0.429	0.656	0.648	0.697	0.585	0.672	0.682	0.572	0.621	0.663	0.669	0.704	0.812	0.559	0.574	0.714	0.732	0.656	0.676	0.601	0.656	0.6	0.591
hsa-mir-30e_41_G_u	0.833	0.676	0.676	0.693	0.699	0.61	0.52	0.537	0.713	0.627	0.631	0.661	0.686	0.649	0.593	0.546	0.911	0.895	0.897	0.881	0.892	0.915	0.598	0.455	0.538	0.696	1	0.671	0.547	0.635	0.576	0.575	0.444	0.604	0.413	0.451	0.535	0.671	0.69	0.5	0.667	0.571	0.513	0.565	0.542	0.465	0.581	0.473	0.478
hsa-mir-30e_80_C_u	0.444	0.304	0.541	0.489	0.478	0.579	0.493	0.505	0.464	0.476	0.605	0.433	0.537	0.51	0.465	0.403	0.235	0.253	0.217	0.144	0.207	0.236	0.584	0.545	0.562	0.647	0.487	0.591	0.558	0.614	0.585	0.596	0.552	0.565	0.482	0.627	0.565	0.495	0.528	0.438	0.596	0.465	0.436	0.562	0.542	0.503	0.551	0.566	0.608
hsa-mir-331_82_C_u	0	0	0.702	0.581	0.409	0.434	0.706	0.667	0.52	0.394	0.486	0.679	0.522	0.6	0.481	0.518	0.4	0.429	0.48	0.304	0.5	0.357	0.634	0	0.65	0.583	1	0.605	0.72	0.708	0.636	0.733	0.844	0.725	0.8	0.7	0.739	0.7	0.711	0.381	0.667	0.385	0.812	0.688	0.712	0.5	0.706	0.85	0.533
hsa-mir-361_27_C_u	0	0	0.036	0	0.107	0.053	0.071	0.147	0.032	0.12	0.18	0.067	0.126	0.103	0.158	0	0.031	0.04	0.082	0.052	0.033	0.049	0.047	0	0.066	0.073	0.6	0.062	0.082	0.25	0.161	0.036	0.059	0.075	0.031	0.091	0.161	0.07	0.085	0.042	0.271	0	0.083	0.112	0.171	0.105	0.043	0.068	0.133
hsa-mir-378a_65_C_u	0.453	0.375	0.231	0.299	0.248	0.286	0.223	0.276	0.266	0.218	0.327	0.258	0.248	0.228	0.29	0.37	0.358	0.302	0.296	0.365	0.35	0.388	0.175	0.434	0.19	0.22	0.5	0.263	0.329	0.251	0.244	0.207	0.229	0.196	0.235	0.23	0.23	0.225	0.287	0.195	0.364	0.279	0.252	0.244	0.255	0.197	0.206	0.207	0.266
hsa-mir-497_46_C_u	0	0	0.318	0.5	0.077	0.333	0.231	0.333	0.182	0.308	0.429	0.286	0.152	0.255	0.15	0.083	0	0.25	0.167	0	0	0.375	0.277	0	0.226	0.222	1	0.324	0.412	0.389	0.406	0.179	0.262	0.536	0	0.213	0.368	0.192	0.441	0	0.474	0.286	0.239	0.227	0.298	0.214	0.184	0.083	0.304
hsa-mir-9-1_38_A_u	0	0.167	0.166	0.143	0.171	0.196	0.214	0.343	0.145	0.114	0.2	0.2	0.176	0.126	0.144	0.25	0.1	0.286	0.143	0.24	0.231	0.226	0	0	0.077	0.073	0	0.125	0	0.143	0.174	0.056	0.2	0	0	0.083	0.13	0.085	0.125	0	0.167	0	0.188	0.1	0.105	0.2	0.182	0.062	0.176
hsa-mir-9-2_38_A_u	0	0.167	0.166	0.143	0.171	0.196	0.214	0.343	0.141	0.114	0.2	0.2	0.176	0.126	0.144	0.25	0.1	0.286	0.143	0.24	0.231	0.226	0	0	0.077	0.073	0	0.125	0	0.143	0.174	0.056	0.2	0	0	0.083	0.13	0.085	0.12	0	0.167	0	0.188	0.1	0.104	0.2	0.182	0.062	0.176
hsa-mir-92a-1_71_G_u	1	0.8	0.684	0.625	0.667	0.5	0.75	0.588	0.714	0.618	0.677	0.647	0.693	0.581	0.455	0.725	0.607	0.576	0.628	0.592	0.582	0.59	0.481	0	0.583	0.267	0.75	0.542	0.542	0.578	0.474	0.733	0.436	0.575	0.409	0.395	0.605	0.577	0.742	0.444	0.557	0.556	0.491	0.758	0.536	0.477	0.333	0.562	0.375
hsa-mir-106b_34_G_u	0	0	0	0	0	1	0	0	0	0.333	0	0	0	0.167	0	0	0	0	0	0	0.25	0	0	0	0.167	0	0	0.174	0.111	0.071	0.133	0.167	0.042	0.115	0.2	0.111	0	0.05	0.143	0	0.182	0	0.143	0.333	0.151	0.118	0	0	0.062
hsa-mir-10b_51_G_u	0	0.258	0.219	0.267	0.171	0.162	0.196	0.277	0.211	0.258	0.28	0.172	0.22	0.264	0.148	0.347	0.234	0.294	0.276	0.268	0.29	0.275	0.147	0	0.188	0.098	1	0.173	0.162	0.18	0.098	0.024	0.169	0.068	0.053	0.117	0.141	0.231	0.241	0.14	0.208	0.2	0.131	0.145	0.182	0.154	0.132	0.051	0.131
hsa-mir-149_38_G_u	0	0	0	0.875	0.667	0.5	0.667	0.667	0.333	0.5	0.556	1	0.417	0.833	0.5	0.885	1	1	1	0.8	1	1	1	0	0	1	0	0.5	0	1	0	0	1	1	0	0.667	0.5	0.667	0.6	0	1	0	0.571	0.5	0.25	0.5	1	0	0.455
hsa-mir-218-1_47_G_u	0	0.286	0.277	0.244	0.175	0.214	0.279	0.349	0.26	0.346	0.311	0.276	0.254	0.265	0.254	0.274	0.4	0.318	0.412	0.412	0.429	0.5	0.236	0	0.071	0.333	0.5	0.272	0.273	0.118	0.273	0.143	0.278	0.234	0.2	0.169	0.333	0.192	0.3	0.233	0.143	0.125	0.269	0.364	0.182	0.2	0.1	0.233	0.17
hsa-mir-218-2_47_G_u	0	0.286	0.342	0.297	0.235	0.333	0.366	0.404	0.377	0.402	0.352	0.364	0.315	0.341	0.325	0.305	0.4	0.333	0.438	0.545	0.429	0.5	0.367	0	0.077	0.333	0.5	0.348	0.316	0.167	0.297	0.143	0.388	0.34	0.312	0.25	0.333	0.281	0.415	0.412	0.182	0.125	0.442	0.481	0.241	0.333	0.133	0.316	0.167
hsa-mir-26a-1_32_G_u	0.714	0.636	0.581	0.482	0.587	0.489	0.588	0.515	0.603	0.565	0.577	0.526	0.617	0.567	0.546	0.653	0.742	0.722	0.726	0.744	0.729	0.742	0.572	0.75	0.53	0.418	0.5	0.561	0.534	0.588	0.562	0.594	0.521	0.6	0.429	0.542	0.555	0.555	0.664	0.4	0.573	0.425	0.635	0.602	0.575	0.578	0.559	0.473	0.528
hsa-mir-26a-2_36_G_u	0.571	0.455	0.453	0.368	0.445	0.397	0.429	0.406	0.44	0.43	0.426	0.397	0.482	0.436	0.434	0.5	0.698	0.682	0.677	0.713	0.687	0.701	0.44	0.5	0.391	0.287	0.417	0.396	0.373	0.39	0.414	0.453	0.389	0.436	0.339	0.41	0.393	0.393	0.393	0.267	0.363	0.262	0.452	0.434	0.41	0.422	0.411	0.305	0.402
hsa-mir-30b_39_G_u	0	0	0.486	0.417	0.345	0.417	0.382	0.331	0.246	0.327	0.243	0.25	0.238	0.193	0.22	0.714	0.591	0.489	0.395	0.392	0.406	0.382	0.178	0	0.16	0.12	0	0.215	0.32	0.28	0.122	0.222	0.21	0.138	0.333	0.074	0.226	0.193	0.259	0.102	0.237	0.261	0.168	0.255	0.226	0.117	0.184	0.032	0.333
hsa-mir-34a_45_G_u	1	0.857	0.429	0.634	0.718	0.471	0.462	0.581	0.718	0.6	0.425	0.775	0.541	0.5	0.592	0.699	0.667	0.714	0.778	0.467	0.417	0.727	0.578	0.5	0.427	0.554	0	0.667	0.462	0.559	0.369	0.536	0.418	0.441	0.404	0.402	0.447	0.627	0.625	0.429	0.397	0.533	0.46	0.547	0.454	0.415	0.466	0.288	0.53
hsa-mir-769_52_G_u	0.667	0.704	0.692	0.798	0.761	0.589	0.667	0.684	0.704	0.75	0.636	0.593	0.549	0.821	0.676	0.819	0.75	0.692	1	0.812	1	1	0.688	0.639	1	0.556	1	0.719	0.375	0.744	0.579	0.6	0.3	0.312	0.25	0.533	0.571	0.591	0.5	0.655	0.583	0.444	0.6	0.35	0.562	0.424	0.667	0.316	0.59
hsa-mir-9-3_38_A_u	0	0.167	0.166	0.143	0.171	0.196	0.214	0.343	0.143	0.114	0.2	0.2	0.176	0.126	0.145	0.25	0.1	0.286	0.143	0.24	0.231	0.226	0	0	0.077	0.073	0	0.125	0	0.143	0.174	0.056	0.2	0	0	0.083	0.13	0.085	0.125	0	0.167	0	0.188	0.1	0.105	0.2	0.182	0.062	0.176
hsa-mir-181a-2_38_G_c	0	0	0	0.5	1	1	0	0	0	1	0	0	0	0	0	1	0.25	0	0	0.286	0	0.2	0.5	1	0	0	0	0	0	0.6	0	1	1	1	0	0	1	1	0	0	0	0	0	0.5	0.308	0	0	0	1
hsa-mir-21_7_G_c	0	0	0.048	0.174	0.5	0.1	0.091	0.294	0.115	0.238	0.038	0.176	0.127	0.241	0.086	0	0.167	0.062	0	0.065	0	0	0.315	0.2	0.207	0.142	0	0.262	0.224	0.206	0.146	0.2	0.239	0.194	0.3	0.14	0.142	0.155	0.232	0.076	0.172	0.084	0.213	0.154	0.127	0.239	0.205	0.115	0.139
hsa-mir-1260b_18_A_g	0	0	0	1	0	0	1	1	1	1	1	1	0.667	1	1	1	0	0.333	0.4	0.429	0.8	1	0.4	0	0	0	0	0.333	0.5	0.5	0.5	0	0.333	0.214	1	1	0.333	0	0	0	0	0	0.5	0	0.125	0	0	0	0.4
hsa-mir-376a-1_49_A_g	0	1	1	1	1	0.429	1	0.818	1	0.789	0.75	1	0.5	1	0.25	1	1	1	1	1	1	1	1	0	1	0.667	0	0.857	1	1	1	0	0.75	1	0.857	0	1	0.833	0.5	1	0.5	1	0.444	0.5	0.528	0	0.5	1	0.9
hsa-mir-376a-2_55_A_g	0	1	1	1	1	0.429	1	0.818	1	0.789	0.75	1	0.5	1	0.25	1	1	1	1	1	1	1	1	0	1	0.667	0	0.857	1	1	1	0	0.75	1	0.857	0	1	0.833	0.5	1	0.5	1	0.444	0.5	0.528	0	0.5	1	0.9
hsa-mir-376c_48_A_g	0	1	0.19	0.471	0.227	0.111	0.429	0.156	0.182	0.067	0.121	0.053	0.077	0.062	0.074	1	0.333	0.733	1	0.5	0.714	0.556	0.05	0.5	0.045	0	0	0.049	0.13	0	0.125	0	0	0.167	0.1	0	0	0.167	0.133	0.125	0	0	0	0.25	0.09	0.25	0.2	0.667	0.341
hsa-mir-6503_59_A_g	0	0	0	1	0	0	0	0	0	0	0	0	0	0.429	0	1	0	0	0	0	0	0	0.667	1	0	0	0.333	1	0.286	0.667	0.667	0	0.455	0	0	1	0	0.5	0.5	0	0.5	0	0	0.5	0.704	0	0	0	0.333
hsa-mir-141_68_C_u	0	0.333	0.241	0.137	0.115	0.12	0.103	0.133	0.233	0.167	0.189	0.257	0.244	0.198	0.294	0.024	0	0	0	0	0	0	0.25	0	0.364	0	0	0.286	0.091	0.429	0.136	0	0.25	0.5	0.333	0	0	0.281	0.28	0	0	0	0.264	0.255	0.268	1	0	0	0
hsa-mir-29c_59_C_u	0	0.04	0.029	0.024	0.016	0.015	0.022	0.03	0.025	0.034	0.055	0.039	0.047	0.066	0.044	0.013	0	0	0	0	0	0	0.065	0.083	0.048	0.019	0.167	0.069	0.083	0.061	0.098	0.064	0.084	0.125	0.066	0.051	0.057	0.035	0.029	0.047	0.085	0.036	0.051	0.094	0.073	0.068	0.089	0.098	0.013
hsa-mir-30e_29_U_c	0.058	0.064	0.065	0.093	0.111	0.027	0.068	0.026	0.123	0.052	0.057	0.19	0.072	0.06	0.081	0.106	0.188	0.185	0.216	0.207	0.253	0.162	0.042	0.009	0.048	0.026	0.028	0.028	0.056	0.021	0.028	0.062	0.038	0.061	0.012	0.049	0.032	0.052	0.035	0.025	0.032	0.039	0.088	0.072	0.026	0.041	0.045	0.078	0.028
[truncated: 135 more columns]
