# Supplementary material for: Identification of microRNA editing sites in clear cell renal cell carcinoma
Source: Sci Rep. 2023 Sep 13;13:15117. doi: 10.1038/s41598-023-42302-y (PMC10499803; doi:10.1038/s41598-023-42302-y)
Supplement: Supplementary file 5 — Supplementary Information 5. [file 41598_2023_42302_MOESM5_ESM.xlsx]

## Sheet: Table S4.1
Table S4.1 The targets of hsa-mir-376a-1-3p that have at least 1 PAR-CLIP read with T-to-C variation.
Query	Ref	Total_Hits	Total_Score	Max_Score	Score_PValue	Corrected_Score_PValue	U-to-C_Reads	Total_Reads	Variation_PValue	Total_Mismatches	Mismatch_PValue	Total_Extension	Total_Matched_Length	Seed_Score	12-17nt_Score	Close_Hit_Score	AU_Content_Score	Position_Score	FirstA_Score	Query_Len	Ref_Len	Query_Start	Query_End	Ref_Start	Ref_End	Query_Paired	Ref_Paired	Centered_Pair	Site_Type	Ref.	#tax_id	GeneID	Symbol	Synonyms	description	Other_designations	RNA_nucleotide_accession.version	protein_accession.version	genomic_nucleotide_accession.version	type_of_gene	status	chromosome	orientation	start_position_on_the_genomic_accession	end_position_on_the_genomic_accession	assembly
hsa-miR-376a-1-3p	NM_001291496.1	1	9985.4	9985.4	0.00E000	0.00E000	235	235	0.00E000	7.0	1.00E000	0	18	312.0	20.0	0.0	203.4	0.0	0.0	21	7187	4	21	4861	4878	18	18	0.0	read	NM_001291496.1	9606	653121	ZBTB8A	BOZF1|ZBTB8|ZNF916A	zinc finger and BTB domain containing 8A	zinc finger and BTB domain-containing protein 8A|BTB/POZ and zinc-finger domain-containing factor|BTB/POZ and zinc-finger domains factor on chromosome 1|zinc finger and BTB domain containing 8	NM_001291496.1	NP_001278425.1	NC_000001.11	protein-coding	VALIDATED	1	+	32539144	32605949	Reference GRCh38.p12 Primary Assembly
hsa-miR-376a-1-4p	NM_001040441.2	1	9985.4	9985.4	0.00E000	0.00E000	235	235	0.00E000	7.0	1.00E000	0	18	312.0	20.0	0.0	203.4	0.0	0.0	21	7368	4	21	5042	5059	18	18	0.0	read	NM_001040441.2	9606	653121	ZBTB8A	BOZF1|ZBTB8|ZNF916A	zinc finger and BTB domain containing 8A	zinc finger and BTB domain-containing protein 8A|BTB/POZ and zinc-finger domain-containing factor|BTB/POZ and zinc-finger domains factor on chromosome 1|zinc finger and BTB domain containing 8	NM_001040441.2	NP_001035531.2	NC_000001.11	protein-coding	VALIDATED	1	+	32539144	32605949	Reference GRCh38.p12 Primary Assembly
hsa-miR-376a-1-5p	NR_111980.1	1	9985.4	9985.4	0.00E000	0.00E000	235	235	0.00E000	7.0	1.00E000	0	18	312.0	20.0	0.0	203.4	0.0	0.0	21	6363	4	21	4037	4054	18	18	0.0	read	NR_111980.1	9606	653121	ZBTB8A	BOZF1|ZBTB8|ZNF916A	zinc finger and BTB domain containing 8A	zinc finger and BTB domain-containing protein 8A|BTB/POZ and zinc-finger domain-containing factor|BTB/POZ and zinc-finger domains factor on chromosome 1|zinc finger and BTB domain containing 8	NR_111980.1	-	NC_000001.11	protein-coding	VALIDATED	1	+	32539144	32605949	Reference GRCh38.p12 Primary Assembly
hsa-miR-376a-1-6p	NR_024625.1	2	9573.6	9495.4	0.00E000	0.00E000	231	231	0.00E000	7.0	1.00E000	0	17	4.0	124.0	0.0	69.4	0.0	0.0	21	3844	2	18	3734	3750	17	17	12.0	read	NR_024625.1	9606	8539	API5	AAC-11|AAC11	apoptosis inhibitor 5	apoptosis inhibitor 5|FIF|antiapoptosis clone 11 protein|cell migration-inducing gene 8 protein|fibroblast growth factor 2-interacting factor 2|migration-inducing protein MIG8	NR_024625.1	-	NC_000011.10	protein-coding	REVIEWED	11	+	43311954	43344529	Reference GRCh38.p12 Primary Assembly
hsa-miR-376a-1-7p	NM_001243747.1	2	9573.6	9495.4	0.00E000	0.00E000	231	231	0.00E000	7.0	1.00E000	0	17	4.0	124.0	0.0	69.4	0.0	0.0	21	3257	2	18	3148	3164	17	17	12.0	read	NM_001243747.1	9606	8539	API5	AAC-11|AAC11	apoptosis inhibitor 5	apoptosis inhibitor 5|FIF|antiapoptosis clone 11 protein|cell migration-inducing gene 8 protein|fibroblast growth factor 2-interacting factor 2|migration-inducing protein MIG8	NM_001243747.1	NP_001230676.1	NC_000011.10	protein-coding	REVIEWED	11	+	43311954	43344529	Reference GRCh38.p12 Primary Assembly
hsa-miR-376a-1-8p	NM_001142931.1	2	9573.6	9495.4	0.00E000	0.00E000	231	231	0.00E000	7.0	1.00E000	0	17	4.0	124.0	0.0	69.4	0.0	0.0	21	3615	2	18	3505	3521	17	17	12.0	read	NM_001142931.1	9606	8539	API5	AAC-11|AAC11	apoptosis inhibitor 5	apoptosis inhibitor 5|FIF|antiapoptosis clone 11 protein|cell migration-inducing gene 8 protein|fibroblast growth factor 2-interacting factor 2|migration-inducing protein MIG8	NM_001142931.1	NP_001136403.1	NC_000011.10	protein-coding	REVIEWED	11	+	43311954	43344529	Reference GRCh38.p12 Primary Assembly
hsa-miR-376a-1-9p	NM_001142930.1	2	9573.6	9495.4	0.00E000	0.00E000	231	231	0.00E000	7.0	1.00E000	0	17	4.0	124.0	0.0	69.4	0.0	0.0	21	3782	2	18	3672	3688	17	17	12.0	read	NM_001142930.1	9606	8539	API5	AAC-11|AAC11	apoptosis inhibitor 5	apoptosis inhibitor 5|FIF|antiapoptosis clone 11 protein|cell migration-inducing gene 8 protein|fibroblast growth factor 2-interacting factor 2|migration-inducing protein MIG8	NM_001142930.1	NP_001136402.1	NC_000011.10	protein-coding	REVIEWED	11	+	43311954	43344529	Reference GRCh38.p12 Primary Assembly
hsa-miR-376a-1-10p	NM_006595.3	2	9573.6	9495.4	0.00E000	0.00E000	231	231	0.00E000	7.0	1.00E000	0	17	4.0	124.0	0.0	69.4	0.0	0.0	21	3777	2	18	3667	3683	17	17	12.0	read	NM_006595.3	9606	8539	API5	AAC-11|AAC11	apoptosis inhibitor 5	apoptosis inhibitor 5|FIF|antiapoptosis clone 11 protein|cell migration-inducing gene 8 protein|fibroblast growth factor 2-interacting factor 2|migration-inducing protein MIG8	NM_006595.3	NP_006586.1	NC_000011.10	protein-coding	REVIEWED	11	+	43311954	43344529	Reference GRCh38.p12 Primary Assembly
hsa-miR-376a-1-11p	NM_001099678.1	2	9058.2	7796.2	0.00E000	0.00E000	181	181	0.00E000	12.0	1.00E000	0	9	320.0	0.0	0.0	194.2	0.0	0.0	21	7683	13	21	3537	3545	9	9	0.0	read	NM_001099678.1	9606	116064	LRRC58	-	leucine rich repeat containing 58	leucine-rich repeat-containing protein 58	NM_001099678.1	NP_001093148.1	NC_000003.12	protein-coding	VALIDATED	3	-	120324728	120349338	Reference GRCh38.p12 Primary Assembly
hsa-miR-376a-1-12p	NM_006482.2	2	6264.3	6132.2	0.00E000	0.00E000	139	139	0.00E000	12.5	1.00E000	0	9	312.0	0.0	0.0	222.2	0.0	0.0	21	6159	13	21	6037	6045	9	9	0.0	read	NM_006482.2	9606	8445	DYRK2	-	dual specificity tyrosine phosphorylation regulated kinase 2	dual specificity tyrosine-phosphorylation-regulated kinase 2|dual specificity tyrosine-(Y)-phosphorylation regulated kinase 2	NM_006482.2	NP_006473.2	NC_000012.12	protein-coding	REVIEWED	12	+	67648731	67665404	Reference GRCh38.p12 Primary Assembly
hsa-miR-376a-1-13p	NM_003583.3	2	6264.3	6132.2	0.00E000	0.00E000	139	139	0.00E000	12.5	1.00E000	0	9	312.0	0.0	0.0	222.2	0.0	0.0	21	6010	13	21	5888	5896	9	9	0.0	read	NM_003583.3	9606	8445	DYRK2	-	dual specificity tyrosine phosphorylation regulated kinase 2	dual specificity tyrosine-phosphorylation-regulated kinase 2|dual specificity tyrosine-(Y)-phosphorylation regulated kinase 2	NM_003583.3	NP_003574.1	NC_000012.12	protein-coding	REVIEWED	12	+	67648731	67665404	Reference GRCh38.p12 Primary Assembly
hsa-miR-376a-1-14p	NR_029660.1	1	4935.1	4935.1	0.00E000	0.00E000	111	4461	1.00E000	13.0	1.00E000	0	8	312.0	0.0	0.0	147.1	0.0	0.0	21	84	14	21	33	40	8	8	0.0	read	NR_029660.1	9606	406890	MIRLET7G	LET7G|MIRNLET7G|hsa-let-7g|let-7g	microRNA let-7g	-	NR_029660.1	-	NC_000003.12	ncRNA	PROVISIONAL	3	-	52268277	52268360	Reference GRCh38.p12 Primary Assembly
hsa-miR-376a-1-15p	NM_006135.2	1	4794.3	4794.3	0.00E000	0.00E000	108	108	0.00E000	12.5	1.00E000	0	9	240.0	0.0	0.0	194.3	0.0	0.0	21	2758	12	20	2446	2454	9	9	0.0	read	NM_006135.2	9606	829	CAPZA1	CAPPA1|CAPZ|CAZ1	capping actin protein of muscle Z-line subunit alpha 1	F-actin-capping protein subunit alpha-1|Cap Z|capZ alpha-1|capping actin protein of muscle Z-line alpha subunit 1|capping protein (actin filament) muscle Z-line, alpha 1	NM_006135.2	NP_006126.1	NC_000001.11	protein-coding	REVIEWED	1	+	112619452	112671618	Reference GRCh38.p12 Primary Assembly
hsa-miR-376a-1-16p	NM_172037.4	1	3861.9	3861.9	0.00E000	0.00E000	84	84	0.00E000	7.5	1.00E000	1	20	152.0	40.0	0.0	275.9	0.0	0.0	21	3981	2	20	2695	2714	19	20	0.0	read	NM_172037.4	9606	157506	RDH10	SDR16C4	retinol dehydrogenase 10	retinol dehydrogenase 10|retinol dehydrogenase 10 (all-trans)|short chain dehydrogenase/reductase family 16C member 4	NM_172037.4	NP_742034.1	NC_000008.11	protein-coding	REVIEWED	8	+	73294601	73325284	Reference GRCh38.p12 Primary Assembly
hsa-miR-376a-1-17p	NM_004255.3	2	3576.9	3451.8	0.00E000	0.00E000	73	73	0.00E000	10.5	1.00E000	0	14	244.0	0.0	0.0	250.8	0.0	0.0	21	784	8	21	370	383	14	14	0.0	read	NM_004255.3	9606	9377	COX5A	COX|COX-VA|VA	cytochrome c oxidase subunit 5A	cytochrome c oxidase subunit 5A, mitochondrial|cytochrome c oxidase polypeptide Va|cytochrome c oxidase polypeptide, mitochondrial|cytochrome c oxidase subunit Va|mitochondrial cytochrome c oxidase subunit Va	NM_004255.3	NP_004246.2	NC_000015.10	protein-coding	REVIEWED	15	-	74920274	74938153	Reference GRCh38.p12 Primary Assembly
hsa-miR-376a-1-18p	NM_014268.3	1	3212.0	3212.0	0.00E000	0.00E000	66	66	0.00E000	12.5	1.00E000	0	9	312.0	0.0	0.0	222.0	0.0	0.0	21	4279	13	21	649	657	9	9	0.0	read	NM_014268.3	9606	10982	MAPRE2	CSCSC2|EB1|EB2|RP1	microtubule associated protein RP/EB family member 2	microtubule-associated protein RP/EB family member 2|APC-binding protein EB1|APC-binding protein EB2|T-cell activation protein, EB1 family|end-binding protein 2	NM_014268.3	NP_055083.1	NC_000018.10	protein-coding	REVIEWED	18	+	34976927	35143469	Reference GRCh38.p12 Primary Assembly
hsa-miR-376a-1-19p	NM_001143826.2	1	3212.0	3212.0	0.00E000	0.00E000	66	66	0.00E000	12.5	1.00E000	0	9	312.0	0.0	0.0	222.0	0.0	0.0	21	4191	13	21	561	569	9	9	0.0	read	NM_001143826.2	9606	10982	MAPRE2	CSCSC2|EB1|EB2|RP1	microtubule associated protein RP/EB family member 2	microtubule-associated protein RP/EB family member 2|APC-binding protein EB1|APC-binding protein EB2|T-cell activation protein, EB1 family|end-binding protein 2	NM_001143826.2	NP_001137298.1	NC_000018.10	protein-coding	REVIEWED	18	+	34976927	35143469	Reference GRCh38.p12 Primary Assembly
hsa-miR-376a-1-20p	NM_001256420.1	1	3212.0	3212.0	1.58E-004	4.15E-003	66	66	0.00E000	12.5	1.00E000	0	9	312.0	0.0	0.0	222.0	0.0	0.0	21	4151	13	21	521	529	9	9	0.0	read	NM_001256420.1	9606	10982	MAPRE2	CSCSC2|EB1|EB2|RP1	microtubule associated protein RP/EB family member 2	microtubule-associated protein RP/EB family member 2|APC-binding protein EB1|APC-binding protein EB2|T-cell activation protein, EB1 family|end-binding protein 2	NM_001256420.1	NP_001243349.1	NC_000018.10	protein-coding	REVIEWED	18	+	34976927	35143469	Reference GRCh38.p12 Primary Assembly
hsa-miR-376a-1-21p	NM_001143827.2	1	3212.0	3212.0	1.58E-004	4.15E-003	66	66	0.00E000	12.5	1.00E000	0	9	312.0	0.0	0.0	222.0	0.0	0.0	21	4337	13	21	707	715	9	9	0.0	read	NM_001143827.2	9606	10982	MAPRE2	CSCSC2|EB1|EB2|RP1	microtubule associated protein RP/EB family member 2	microtubule-associated protein RP/EB family member 2|APC-binding protein EB1|APC-binding protein EB2|T-cell activation protein, EB1 family|end-binding protein 2	NM_001143827.2	NP_001137299.1	NC_000018.10	protein-coding	REVIEWED	18	+	34976927	35143469	Reference GRCh38.p12 Primary Assembly
hsa-miR-376a-1-22p	NR_046177.1	1	3212.0	3212.0	0.00E000	0.00E000	66	66	0.00E000	12.5	1.00E000	0	9	312.0	0.0	0.0	222.0	0.0	0.0	21	4094	13	21	464	472	9	9	0.0	read	NR_046177.1	9606	10982	MAPRE2	CSCSC2|EB1|EB2|RP1	microtubule associated protein RP/EB family member 2	microtubule-associated protein RP/EB family member 2|APC-binding protein EB1|APC-binding protein EB2|T-cell activation protein, EB1 family|end-binding protein 2	NR_046177.1	-	NC_000018.10	protein-coding	REVIEWED	18	+	34976927	35143469	Reference GRCh38.p12 Primary Assembly
hsa-miR-376a-1-23p	NM_012426.4	1	3047.5	3047.5	0.00E000	0.00E000	64	64	0.00E000	11.0	1.00E000	0	13	240.0	0.0	0.0	209.5	0.0	0.0	21	9736	8	20	834	846	13	13	0.0	read	NM_012426.4	9606	23450	SF3B3	RSE1|SAP130|SF3b130|STAF130	splicing factor 3b subunit 3	splicing factor 3B subunit 3|SAP 130|pre-mRNA splicing factor SF3b, 130 kDa subunit|spliceosome-associated protein 130	NM_012426.4	NP_036558.3	NC_000016.10	protein-coding	REVIEWED	16	+	70523787	70577667	Reference GRCh38.p12 Primary Assembly
hsa-miR-376a-1-24p	NM_001321645.1	1	2240.3	2240.3	0.00E000	0.00E000	44	44	0.00E000	13.0	1.00E000	0	8	248.0	0.0	0.0	194.3	0.0	0.0	21	4035	13	20	3235	3242	8	8	0.0	read	NM_001321645.1	9606	7767	ZNF224	BMZF-2|BMZF2|KOX22|ZNF233|ZNF255|ZNF27	zinc finger protein 224	zinc finger protein 224|bone marrow zinc finger 2|zinc finger protein 233|zinc finger protein 255|zinc finger protein 27|zinc finger protein KOX22	NM_001321645.1	NP_001308574.1	NC_000019.10	protein-coding	REVIEWED	19	+	44094328	44109830	Reference GRCh38.p12 Primary Assembly
hsa-miR-376a-1-25p	NM_013398.3	1	2240.3	2240.3	0.00E000	0.00E000	44	44	0.00E000	13.0	1.00E000	0	8	248.0	0.0	0.0	194.3	0.0	0.0	21	3993	13	20	3193	3200	8	8	0.0	read	NM_013398.3	9606	7767	ZNF224	BMZF-2|BMZF2|KOX22|ZNF233|ZNF255|ZNF27	zinc finger protein 224	zinc finger protein 224|bone marrow zinc finger 2|zinc finger protein 233|zinc finger protein 255|zinc finger protein 27|zinc finger protein KOX22	NM_013398.3	NP_037530.2	NC_000019.10	protein-coding	REVIEWED	19	+	44094328	44109830	Reference GRCh38.p12 Primary Assembly
hsa-miR-376a-1-26p	NM_001303504.1	1	2193.6	2193.6	0.00E000	0.00E000	43	43	0.00E000	13.5	1.00E000	0	8	240.0	0.0	0.0	199.6	0.0	0.0	21	1327	13	20	357	364	8	8	0.0	read	NM_001303504.1	9606	5531	PPP4C	PP-X|PP4|PP4C|PPH3|PPP4|PPX	protein phosphatase 4 catalytic subunit	serine/threonine-protein phosphatase 4 catalytic subunit|protein phosphatase 4 (formerly X), catalytic subunit|protein phosphatase X, catalytic subunit	NM_001303504.1	NP_001290433.1	NC_000016.10	protein-coding	VALIDATED	16	+	30075975	30085376	Reference GRCh38.p12 Primary Assembly
hsa-miR-376a-1-27p	NM_005507.2	1	2196.6	2196.6	0.00E000	0.00E000	43	43	0.00E000	11.0	1.00E000	0	10	320.0	0.0	0.0	108.6	0.0	0.0	21	1260	12	21	483	492	10	10	0.0	read	NM_005507.2	9606	1072	CFL1	CFL|HEL-S-15|cofilin	cofilin 1	cofilin-1|18 kDa phosphoprotein|cofilin 1 (non-muscle)|cofilin, non-muscle isoform|epididymis secretory protein Li 15|p18	NM_005507.2	NP_005498.1	NC_000011.10	protein-coding	REVIEWED	11	-	65854810	65858332	Reference GRCh38.p12 Primary Assembly
hsa-miR-376a-1-28p	NM_001190821.1	1	2225.9	2225.9	0.00E000	0.00E000	42	42	0.00E000	8.0	1.00E000	0	16	312.0	0.0	0.0	179.9	0.0	0.0	21	3085	6	21	1136	1151	16	16	0.0	read	NM_001190821.1	9606	4092	SMAD7	CRCS3|MADH7|MADH8	SMAD family member 7	mothers against decapentaplegic homolog 7|MAD (mothers against decapentaplegic, Drosophila) homolog 7|MAD homolog 8|Mothers against decapentaplegic, drosophila, homolog of, 7|SMAD, mothers against DPP homolog 7|hSMAD7|mothers against DPP homolog 8	NM_001190821.1	NP_001177750.1	NC_000018.10	protein-coding	REVIEWED	18	-	48919852	48950710	Reference GRCh38.p12 Primary Assembly
hsa-miR-376a-1-29p	NM_001190823.1	1	2225.9	2225.9	0.00E000	0.00E000	42	42	0.00E000	8.0	1.00E000	0	16	312.0	0.0	0.0	179.9	0.0	0.0	21	2386	6	21	437	452	16	16	0.0	read	NM_001190823.1	9606	4092	SMAD7	CRCS3|MADH7|MADH8	SMAD family member 7	mothers against decapentaplegic homolog 7|MAD (mothers against decapentaplegic, Drosophila) homolog 7|MAD homolog 8|Mothers against decapentaplegic, drosophila, homolog of, 7|SMAD, mothers against DPP homolog 7|hSMAD7|mothers against DPP homolog 8	NM_001190823.1	NP_001177752.1	NC_000018.10	protein-coding	REVIEWED	18	-	48919852	48950710	Reference GRCh38.p12 Primary Assembly
hsa-miR-376a-1-30p	NM_001190822.1	1	2225.9	2225.9	0.00E000	0.00E000	42	42	0.00E000	8.0	1.00E000	0	16	312.0	0.0	0.0	179.9	0.0	0.0	21	2293	6	21	344	359	16	16	0.0	read	NM_001190822.1	9606	4092	SMAD7	CRCS3|MADH7|MADH8	SMAD family member 7	mothers against decapentaplegic homolog 7|MAD (mothers against decapentaplegic, Drosophila) homolog 7|MAD homolog 8|Mothers against decapentaplegic, drosophila, homolog of, 7|SMAD, mothers against DPP homolog 7|hSMAD7|mothers against DPP homolog 8	NM_001190822.1	NP_001177751.1	NC_000018.10	protein-coding	REVIEWED	18	-	48919852	48950710	Reference GRCh38.p12 Primary Assembly
hsa-miR-376a-1-31p	NM_005904.3	1	2225.9	2225.9	0.00E000	0.00E000	42	42	0.00E000	8.0	1.00E000	0	16	312.0	0.0	0.0	179.9	0.0	0.0	21	3088	6	21	1139	1154	16	16	0.0	read	NM_005904.3	9606	4092	SMAD7	CRCS3|MADH7|MADH8	SMAD family member 7	mothers against decapentaplegic homolog 7|MAD (mothers against decapentaplegic, Drosophila) homolog 7|MAD homolog 8|Mothers against decapentaplegic, drosophila, homolog of, 7|SMAD, mothers against DPP homolog 7|hSMAD7|mothers against DPP homolog 8	NM_005904.3	NP_005895.1	NC_000018.10	protein-coding	REVIEWED	18	-	48919852	48950710	Reference GRCh38.p12 Primary Assembly
hsa-miR-376a-1-32p	NM_153719.3	1	1706.0	1706.0	1.51E-013	2.97E-011	37	37	0.00E000	6.5	1.00E000	0	18	0.0	124.0	0.0	42.0	0.0	0.0	21	3435	4	21	696	713	18	18	11.0	read	NM_153719.3	9606	23636	NUP62	IBSN|SNDI|p62	nucleoporin 62	nuclear pore glycoprotein p62|62 kDa nucleoporin|nucleoporin 62kD|nucleoporin 62kDa|nucleoporin Nup62	NM_153719.3	NP_714941.1	NC_000019.10	protein-coding	REVIEWED	19	-	49906824	49929730	Reference GRCh38.p12 Primary Assembly
hsa-miR-376a-1-33p	NM_153718.3	1	1706.0	1706.0	1.51E-013	2.97E-011	37	37	0.00E000	6.5	1.00E000	0	18	0.0	124.0	0.0	42.0	0.0	0.0	21	3280	4	21	541	558	18	18	11.0	read	NM_153718.3	9606	23636	NUP62	IBSN|SNDI|p62	nucleoporin 62	nuclear pore glycoprotein p62|62 kDa nucleoporin|nucleoporin 62kD|nucleoporin 62kDa|nucleoporin Nup62	NM_153718.3	NP_714940.1	NC_000019.10	protein-coding	REVIEWED	19	-	49906824	49929730	Reference GRCh38.p12 Primary Assembly
hsa-miR-376a-1-34p	NM_016553.4	1	1706.0	1706.0	1.51E-013	2.97E-011	37	37	0.00E000	6.5	1.00E000	0	18	0.0	124.0	0.0	42.0	0.0	0.0	21	3602	4	21	863	880	18	18	11.0	read	NM_016553.4	9606	23636	NUP62	IBSN|SNDI|p62	nucleoporin 62	nuclear pore glycoprotein p62|62 kDa nucleoporin|nucleoporin 62kD|nucleoporin 62kDa|nucleoporin Nup62	NM_016553.4	NP_057637.2	NC_000019.10	protein-coding	REVIEWED	19	-	49906824	49929730	Reference GRCh38.p12 Primary Assembly
hsa-miR-376a-1-35p	NM_012346.4	1	1706.0	1706.0	1.51E-013	2.97E-011	37	37	0.00E000	6.5	1.00E000	0	18	0.0	124.0	0.0	42.0	0.0	0.0	21	3241	4	21	502	519	18	18	11.0	read	NM_012346.4	9606	23636	NUP62	IBSN|SNDI|p62	nucleoporin 62	nuclear pore glycoprotein p62|62 kDa nucleoporin|nucleoporin 62kD|nucleoporin 62kDa|nucleoporin Nup62	NM_012346.4	NP_036478.2	NC_000019.10	protein-coding	REVIEWED	19	-	49906824	49929730	Reference GRCh38.p12 Primary Assembly
hsa-miR-376a-1-36p	NM_001193357.1	1	1706.0	1706.0	1.51E-013	2.97E-011	37	37	0.00E000	6.5	1.00E000	0	18	0.0	124.0	0.0	42.0	0.0	0.0	21	3200	4	21	461	478	18	18	11.0	read	NM_001193357.1	9606	23636	NUP62	IBSN|SNDI|p62	nucleoporin 62	nuclear pore glycoprotein p62|62 kDa nucleoporin|nucleoporin 62kD|nucleoporin 62kDa|nucleoporin Nup62	NM_001193357.1	NP_001180286.1	NC_000019.10	protein-coding	REVIEWED	19	-	49906824	49929730	Reference GRCh38.p12 Primary Assembly
hsa-miR-376a-1-37p	NM_001618.3	1	2015.8	2015.8	6.66E-016	1.55E-013	36	941	1.00E000	11.5	1.00E000	0	11	312.0	0.0	0.0	224.8	0.0	0.0	21	4001	11	21	3140	3150	11	11	0.0	read	NM_001618.3	9606	142	PARP1	ADPRT|ADPRT 1|ADPRT1|ARTD1|PARP|PARP-1|PPOL|pADPRT-1	poly(ADP-ribose) polymerase 1	poly [ADP-ribose] polymerase 1|ADP-ribosyltransferase (NAD+; poly (ADP-ribose) polymerase)|ADP-ribosyltransferase NAD(+)|ADP-ribosyltransferase diphtheria toxin-like 1|NAD(+) ADP-ribosyltransferase 1|poly (ADP-ribose) polymerase family, member 1|poly(ADP-ribose) synthetase|poly(ADP-ribosyl)transferase|poly[ADP-ribose] synthase 1	NM_001618.3	NP_001609.2	NC_000001.11	protein-coding	REVIEWED	1	-	226360690	226408099	Reference GRCh38.p12 Primary Assembly
hsa-miR-376a-1-38p	NM_181352.1	1	1545.6	1545.6	0.00E000	0.00E000	36	36	0.00E000	10.0	1.00E000	0	12	4.0	-10.0	0.0	65.6	0.0	0.0	21	9019	7	18	8753	8764	12	12	11.0	read	NM_181352.1	9606	55729	ATF7IP	AM|ATF-IP|MCAF|MCAF1|p621	activating transcription factor 7 interacting protein	activating transcription factor 7-interacting protein 1|ATF-interacting protein|ATF7-interacting protein|ATFa-associated modulator|MBD1-containing chromatin-associated factor 1	NM_181352.1	NP_851997.1	NC_000012.12	protein-coding	VALIDATED	12	+	14365631	14502934	Reference GRCh38.p12 Primary Assembly
hsa-miR-376a-1-39p	NM_001286514.1	1	1545.6	1545.6	0.00E000	0.00E000	36	36	0.00E000	10.0	1.00E000	0	12	4.0	-10.0	0.0	65.6	0.0	0.0	21	8875	7	18	8609	8620	12	12	11.0	read	NM_001286514.1	9606	55729	ATF7IP	AM|ATF-IP|MCAF|MCAF1|p621	activating transcription factor 7 interacting protein	activating transcription factor 7-interacting protein 1|ATF-interacting protein|ATF7-interacting protein|ATFa-associated modulator|MBD1-containing chromatin-associated factor 1	NM_001286514.1	NP_001273443.1	NC_000012.12	protein-coding	VALIDATED	12	+	14365631	14502934	Reference GRCh38.p12 Primary Assembly
hsa-miR-376a-1-40p	NM_018179.4	1	1545.6	1545.6	1.24E-011	1.89E-009	36	36	0.00E000	10.0	1.00E000	0	12	4.0	-10.0	0.0	65.6	0.0	0.0	21	8878	7	18	8612	8623	12	12	11.0	read	NM_018179.4	9606	55729	ATF7IP	AM|ATF-IP|MCAF|MCAF1|p621	activating transcription factor 7 interacting protein	activating transcription factor 7-interacting protein 1|ATF-interacting protein|ATF7-interacting protein|ATFa-associated modulator|MBD1-containing chromatin-associated factor 1	NM_018179.4	NP_060649.3	NC_000012.12	protein-coding	VALIDATED	12	+	14365631	14502934	Reference GRCh38.p12 Primary Assembly
hsa-miR-376a-1-41p	NM_021999.4	1	1589.5	1589.5	0.00E000	0.00E000	36	47	0.00E000	7.5	1.00E000	0	17	32.0	8.0	0.0	58.5	0.0	0.0	21	1896	1	17	1457	1473	17	17	11.0	read	NM_021999.4	9606	9445	ITM2B	ABRI|BRI|BRI2|BRICD2B|E25B|E3-16|FBD|RDGCA|imBRI2	integral membrane protein 2B	integral membrane protein 2B|ABri/ADan amyloid peptide|BRICHOS domain containing 2B|immature BRI2|transmembrane protein BRI	NM_021999.4	NP_068839.1	NC_000013.11	protein-coding	REVIEWED	13	+	48233137	48262095	Reference GRCh38.p12 Primary Assembly
hsa-miR-376a-1-42p	NM_001318056.1	1	1807.4	1807.4	0.00E000	0.00E000	32	32	0.00E000	12.5	1.00E000	0	9	240.0	0.0	0.0	247.4	0.0	0.0	21	7020	12	20	3414	3422	9	9	0.0	read	NM_001318056.1	9606	79088	ZNF426	K-RBP	zinc finger protein 426	zinc finger protein 426|CTC-543D15.7|KSHV RTA binding protein	NM_001318056.1	NP_001304985.1	NC_000019.10	protein-coding	REVIEWED	19	-	9523223	9538864	Reference GRCh38.p12 Primary Assembly
hsa-miR-376a-1-43p	NM_001318055.1	1	1807.4	1807.4	0.00E000	0.00E000	32	32	0.00E000	12.5	1.00E000	0	9	240.0	0.0	0.0	247.4	0.0	0.0	21	6976	12	20	3370	3378	9	9	0.0	read	NM_001318055.1	9606	79088	ZNF426	K-RBP	zinc finger protein 426	zinc finger protein 426|CTC-543D15.7|KSHV RTA binding protein	NM_001318055.1	NP_001304984.1	NC_000019.10	protein-coding	REVIEWED	19	-	9523223	9538864	Reference GRCh38.p12 Primary Assembly
hsa-miR-376a-1-44p	NM_024106.2	1	1807.4	1807.4	1.35E-007	1.70E-005	32	32	0.00E000	12.5	1.00E000	0	9	240.0	0.0	0.0	247.4	0.0	0.0	21	7103	12	20	3497	3505	9	9	0.0	read	NM_024106.2	9606	79088	ZNF426	K-RBP	zinc finger protein 426	zinc finger protein 426|CTC-543D15.7|KSHV RTA binding protein	NM_024106.2	NP_077011.1	NC_000019.10	protein-coding	REVIEWED	19	-	9523223	9538864	Reference GRCh38.p12 Primary Assembly
hsa-miR-376a-1-45p	NM_001300883.2	1	1807.4	1807.4	1.35E-007	1.70E-005	32	32	0.00E000	12.5	1.00E000	0	9	240.0	0.0	0.0	247.4	0.0	0.0	21	7240	12	20	3634	3642	9	9	0.0	read	NM_001300883.2	9606	79088	ZNF426	K-RBP	zinc finger protein 426	zinc finger protein 426|CTC-543D15.7|KSHV RTA binding protein	NM_001300883.2	NP_001287812.1	NC_000019.10	protein-coding	REVIEWED	19	-	9523223	9538864	Reference GRCh38.p12 Primary Assembly
hsa-miR-376a-1-46p	NM_012120.2	2	2189.3	1712.7	1.89E-015	3.37E-013	31	44	0.00E000	10.5	1.00E000	0	14	152.0	0.0	0.0	281.7	0.0	0.0	21	5425	7	20	5071	5084	14	14	0.0	read	NM_012120.2	9606	23607	CD2AP	CMS	CD2 associated protein	CD2-associated protein|Cas ligand with multiple Src homology 3 (SH3) domains|adapter protein CMS|cas ligand with multiple SH3 domains	NM_012120.2	NP_036252.1	NC_000006.12	protein-coding	REVIEWED	6	+	47477745	47627262	Reference GRCh38.p12 Primary Assembly
hsa-miR-376a-1-47p	NM_144578.3	1	1709.8	1709.8	0.00E000	0.00E000	30	30	0.00E000	11.0	1.00E000	0	12	248.0	0.0	0.0	221.8	0.0	0.0	21	6469	9	20	5471	5482	12	12	0.0	read	NM_144578.3	9606	93487	MAPK1IP1L	C14orf32|MISS|c14_5346	mitogen-activated protein kinase 1 interacting protein 1 like	MAPK-interacting and spindle-stabilizing protein-like|MAPK-interacting and spindle-stabilizing protein	NM_144578.3	NP_653179.1	NC_000014.9	protein-coding	VALIDATED	14	+	55051643	55070193	Reference GRCh38.p12 Primary Assembly
hsa-miR-376a-1-48p	NM_203446.2	1	1652.0	1652.0	5.57E-011	9.47E-009	28	35	0.00E000	12.0	1.00E000	0	10	312.0	0.0	0.0	181.0	0.0	0.0	21	7099	12	21	5963	5972	10	10	0.0	read	NM_203446.2	9606	8867	SYNJ1	EIEE53|INPP5G|PARK20	synaptojanin 1	synaptojanin-1|inositol 5'-phosphatase (synaptojanin 1)|inositol polyphosphate-5-phosphatase G|phosphoinositide 5-phosphatase|synaptic inositol 1,4,5-trisphosphate 5-phosphatase 1|synaptojanin-1, polyphosphoinositide phosphatase	NM_203446.2	NP_982271.2	NC_000021.9	protein-coding	REVIEWED	21	-	32628758	32731246	Reference GRCh38.p12 Primary Assembly
hsa-miR-376a-1-49p	NM_001160302.1	1	1652.0	1652.0	5.57E-011	9.47E-009	28	35	0.00E000	12.0	1.00E000	0	10	312.0	0.0	0.0	181.0	0.0	0.0	21	7059	12	21	5923	5932	10	10	0.0	read	NM_001160302.1	9606	8867	SYNJ1	EIEE53|INPP5G|PARK20	synaptojanin 1	synaptojanin-1|inositol 5'-phosphatase (synaptojanin 1)|inositol polyphosphate-5-phosphatase G|phosphoinositide 5-phosphatase|synaptic inositol 1,4,5-trisphosphate 5-phosphatase 1|synaptojanin-1, polyphosphoinositide phosphatase	NM_001160302.1	NP_001153774.1	NC_000021.9	protein-coding	REVIEWED	21	-	32628758	32731246	Reference GRCh38.p12 Primary Assembly
hsa-miR-376a-1-50p	NM_001318325.1	1	1195.6	1195.6	1.99E-007	6.33E-005	28	28	0.00E000	8.5	1.00E000	0	13	-12.0	-10.0	0.0	37.6	0.0	0.0	21	4256	4	16	2669	2681	13	13	12.5	read	NM_001318325.1	9606	8021	NUP214	CAIN|CAN	nucleoporin 214	nuclear pore complex protein Nup214|CAN protein, putative oncogene|nucleoporin 214kDa	NM_001318325.1	NP_001305254.1	NC_000009.12	protein-coding	REVIEWED	9	+	131125560	131234669	Reference GRCh38.p12 Primary Assembly
hsa-miR-376a-1-51p	NM_001318324.1	1	1195.6	1195.6	5.37E-004	9.27E-003	28	28	0.00E000	8.5	1.00E000	0	13	-12.0	-10.0	0.0	37.6	0.0	0.0	21	7578	4	16	5991	6003	13	13	12.5	read	NM_001318324.1	9606	8021	NUP214	CAIN|CAN	nucleoporin 214	nuclear pore complex protein Nup214|CAN protein, putative oncogene|nucleoporin 214kDa	NM_001318324.1	NP_001305253.1	NC_000009.12	protein-coding	REVIEWED	9	+	131125560	131234669	Reference GRCh38.p12 Primary Assembly
hsa-miR-376a-1-52p	NM_005085.3	1	1195.6	1195.6	8.03E-013	1.27E-010	28	28	0.00E000	8.5	1.00E000	0	13	-12.0	-10.0	0.0	37.6	0.0	0.0	21	7608	4	16	6021	6033	13	13	12.5	read	NM_005085.3	9606	8021	NUP214	CAIN|CAN	nucleoporin 214	nuclear pore complex protein Nup214|CAN protein, putative oncogene|nucleoporin 214kDa	NM_005085.3	NP_005076.3	NC_000009.12	protein-coding	REVIEWED	9	+	131125560	131234669	Reference GRCh38.p12 Primary Assembly
hsa-miR-376a-1-53p	NM_003372.6	1	1664.2	1664.2	2.44E-015	5.95E-013	28	28	0.00E000	12.5	1.00E000	0	10	244.0	0.0	0.0	263.2	0.0	0.0	21	1652	12	21	1161	1170	10	10	0.0	read	NM_003372.6	9606	7411	VBP1	HIBBJ46|PFD3|PFDN3|VBP-1	VHL binding protein 1	prefoldin subunit 3|von Hippel-Lindau binding protein 1	NM_003372.6	NP_003363.1	NC_000023.11	protein-coding	REVIEWED	X	+	155197006	155239840	Reference GRCh38.p12 Primary Assembly
hsa-miR-376a-1-54p	NM_001303545.1	1	1664.2	1664.2	2.44E-015	5.95E-013	28	28	0.00E000	12.5	1.00E000	0	10	244.0	0.0	0.0	263.2	0.0	0.0	21	1648	12	21	1157	1166	10	10	0.0	read	NM_001303545.1	9606	7411	VBP1	HIBBJ46|PFD3|PFDN3|VBP-1	VHL binding protein 1	prefoldin subunit 3|von Hippel-Lindau binding protein 1	NM_001303545.1	NP_001290474.1	NC_000023.11	protein-coding	REVIEWED	X	+	155197006	155239840	Reference GRCh38.p12 Primary Assembly
hsa-miR-376a-1-55p	NM_001303544.1	1	1664.2	1664.2	2.44E-015	5.95E-013	28	28	0.00E000	12.5	1.00E000	0	10	244.0	0.0	0.0	263.2	0.0	0.0	21	1741	12	21	1250	1259	10	10	0.0	read	NM_001303544.1	9606	7411	VBP1	HIBBJ46|PFD3|PFDN3|VBP-1	VHL binding protein 1	prefoldin subunit 3|von Hippel-Lindau binding protein 1	NM_001303544.1	NP_001290473.1	NC_000023.11	protein-coding	REVIEWED	X	+	155197006	155239840	Reference GRCh38.p12 Primary Assembly
hsa-miR-376a-1-56p	NM_001303543.1	1	1664.2	1664.2	2.44E-015	5.95E-013	28	28	0.00E000	12.5	1.00E000	0	10	244.0	0.0	0.0	263.2	0.0	0.0	21	1803	12	21	1312	1321	10	10	0.0	read	NM_001303543.1	9606	7411	VBP1	HIBBJ46|PFD3|PFDN3|VBP-1	VHL binding protein 1	prefoldin subunit 3|von Hippel-Lindau binding protein 1	NM_001303543.1	NP_001290472.1	NC_000023.11	protein-coding	REVIEWED	X	+	155197006	155239840	Reference GRCh38.p12 Primary Assembly
hsa-miR-376a-1-57p	NM_003895.3	1	1612.0	1612.0	0.00E000	0.00E000	27	34	0.00E000	12.0	1.00E000	0	10	312.0	0.0	0.0	181.0	0.0	0.0	21	7075	12	21	5939	5948	10	10	0.0	read	NM_003895.3	9606	8867	SYNJ1	EIEE53|INPP5G|PARK20	synaptojanin 1	synaptojanin-1|inositol 5'-phosphatase (synaptojanin 1)|inositol polyphosphate-5-phosphatase G|phosphoinositide 5-phosphatase|synaptic inositol 1,4,5-trisphosphate 5-phosphatase 1|synaptojanin-1, polyphosphoinositide phosphatase	NM_003895.3	NP_003886.3	NC_000021.9	protein-coding	REVIEWED	21	-	32628758	32731246	Reference GRCh38.p12 Primary Assembly
hsa-miR-376a-1-58p	NM_001160306.1	1	1612.0	1612.0	0.00E000	0.00E000	27	34	0.00E000	12.0	1.00E000	0	10	312.0	0.0	0.0	181.0	0.0	0.0	21	6942	12	21	5806	5815	10	10	0.0	read	NM_001160306.1	9606	8867	SYNJ1	EIEE53|INPP5G|PARK20	synaptojanin 1	synaptojanin-1|inositol 5'-phosphatase (synaptojanin 1)|inositol polyphosphate-5-phosphatase G|phosphoinositide 5-phosphatase|synaptic inositol 1,4,5-trisphosphate 5-phosphatase 1|synaptojanin-1, polyphosphoinositide phosphatase	NM_001160306.1	NP_001153778.1	NC_000021.9	protein-coding	REVIEWED	21	-	32628758	32731246	Reference GRCh38.p12 Primary Assembly
hsa-miR-376a-1-59p	NM_018099.4	1	1553.9	1553.9	1.51E-009	3.99E-007	27	27	0.00E000	12.5	1.00E000	0	10	240.0	0.0	0.0	198.9	0.0	0.0	21	3705	11	20	1395	1404	10	10	0.0	read	NM_018099.4	9606	55711	FAR2	HEL-S-81|MLSTD1|SDR10E2	fatty acyl-CoA reductase 2	fatty acyl-CoA reductase 2|epididymis secretory protein Li 81|male sterility domain-containing protein 1|short chain dehydrogenase/reductase family 10E, member 2	NM_018099.4	NP_060569.3	NC_000012.12	protein-coding	REVIEWED	12	+	29149002	29335616	Reference GRCh38.p12 Primary Assembly
hsa-miR-376a-1-60p	NM_001271784.1	1	1553.9	1553.9	1.51E-009	3.99E-007	27	27	0.00E000	12.5	1.00E000	0	10	240.0	0.0	0.0	198.9	0.0	0.0	21	3478	11	20	1168	1177	10	10	0.0	read	NM_001271784.1	9606	55711	FAR2	HEL-S-81|MLSTD1|SDR10E2	fatty acyl-CoA reductase 2	fatty acyl-CoA reductase 2|epididymis secretory protein Li 81|male sterility domain-containing protein 1|short chain dehydrogenase/reductase family 10E, member 2	NM_001271784.1	NP_001258713.1	NC_000012.12	protein-coding	REVIEWED	12	+	29149002	29335616	Reference GRCh38.p12 Primary Assembly
hsa-miR-376a-1-61p	NM_001271783.1	1	1553.9	1553.9	1.51E-009	3.99E-007	27	27	0.00E000	12.5	1.00E000	0	10	240.0	0.0	0.0	198.9	0.0	0.0	21	3838	11	20	1528	1537	10	10	0.0	read	NM_001271783.1	9606	55711	FAR2	HEL-S-81|MLSTD1|SDR10E2	fatty acyl-CoA reductase 2	fatty acyl-CoA reductase 2|epididymis secretory protein Li 81|male sterility domain-containing protein 1|short chain dehydrogenase/reductase family 10E, member 2	NM_001271783.1	NP_001258712.1	NC_000012.12	protein-coding	REVIEWED	12	+	29149002	29335616	Reference GRCh38.p12 Primary Assembly
hsa-miR-376a-1-62p	NM_022917.4	1	1543.5	1543.5	0.00E000	0.00E000	27	27	0.00E000	8.5	1.00E000	0	13	240.0	0.0	0.0	167.5	0.0	0.0	21	4895	8	20	3313	3325	13	13	12.5	read	NM_022917.4	9606	65083	NOL6	NRAP|UTP22|bA311H10.1	nucleolar protein 6	nucleolar protein 6|nucleolar RNA-associated protein|nucleolar protein 6 (RNA-associated)|nucleolar protein family 6 (RNA-associated)	NM_022917.4	NP_075068.2	NC_000009.12	protein-coding	REVIEWED	9	-	33460810	33473942	Reference GRCh38.p12 Primary Assembly
hsa-miR-376a-1-63p	NM_001305626.1	1	1119.8	1119.8	1.73E-007	3.11E-005	26	26	0.00E000	8.5	1.00E000	0	15	-24.0	-10.0	0.0	64.8	0.0	0.0	21	4591	7	21	4372	4386	15	15	11.0	read	NM_001305626.1	9606	805	CALM2	CAMII|LQT15|PHKD|PHKD2|caM	calmodulin 2	calmodulin-2|LP7057 protein|calmodulin 2 (phosphorylase kinase, delta)|phosphorylase kinase delta|phosphorylase kinase subunit delta|prepro-calmodulin 2	NM_001305626.1	NP_001292555.1	NC_000002.12	protein-coding	REVIEWED	2	-	47160081	47176935	Reference GRCh38.p12 Primary Assembly
hsa-miR-376a-1-64p	NM_001743.5	1	1119.8	1119.8	7.25E-007	5.30E-005	26	26	0.00E000	8.5	1.00E000	0	15	-24.0	-10.0	0.0	64.8	0.0	0.0	21	1331	7	21	1112	1126	15	15	11.0	read	NM_001743.5	9606	805	CALM2	CAMII|LQT15|PHKD|PHKD2|caM	calmodulin 2	calmodulin-2|LP7057 protein|calmodulin 2 (phosphorylase kinase, delta)|phosphorylase kinase delta|phosphorylase kinase subunit delta|prepro-calmodulin 2	NM_001743.5	NP_001734.1	NC_000002.12	protein-coding	REVIEWED	2	-	47160081	47176935	Reference GRCh38.p12 Primary Assembly
hsa-miR-376a-1-65p	NM_001305625.1	1	1119.8	1119.8	7.25E-007	5.30E-005	26	26	0.00E000	8.5	1.00E000	0	15	-24.0	-10.0	0.0	64.8	0.0	0.0	21	1236	7	21	1017	1031	15	15	11.0	read	NM_001305625.1	9606	805	CALM2	CAMII|LQT15|PHKD|PHKD2|caM	calmodulin 2	calmodulin-2|LP7057 protein|calmodulin 2 (phosphorylase kinase, delta)|phosphorylase kinase delta|phosphorylase kinase subunit delta|prepro-calmodulin 2	NM_001305625.1	NP_001292554.1	NC_000002.12	protein-coding	REVIEWED	2	-	47160081	47176935	Reference GRCh38.p12 Primary Assembly
hsa-miR-376a-1-66p	NM_001305624.1	1	1119.8	1119.8	8.77E-009	9.10E-007	26	26	0.00E000	8.5	1.00E000	0	15	-24.0	-10.0	0.0	64.8	0.0	0.0	21	1377	7	21	1158	1172	15	15	11.0	read	NM_001305624.1	9606	805	CALM2	CAMII|LQT15|PHKD|PHKD2|caM	calmodulin 2	calmodulin-2|LP7057 protein|calmodulin 2 (phosphorylase kinase, delta)|phosphorylase kinase delta|phosphorylase kinase subunit delta|prepro-calmodulin 2	NM_001305624.1	NP_001292553.1	NC_000002.12	protein-coding	REVIEWED	2	-	47160081	47176935	Reference GRCh38.p12 Primary Assembly
hsa-miR-376a-1-67p	NM_001301007.1	1	1107.8	1107.8	3.96E-007	2.34E-005	26	315	4.03E-003	10.0	1.00E000	0	11	-12.0	-10.0	0.0	37.8	0.0	0.0	21	8849	6	16	8694	8704	11	11	11.0	read	NM_001301007.1	9606	154810	AMOTL1	JEAP	angiomotin like 1	angiomotin-like protein 1|junction-enriched and associated protein	NM_001301007.1	NP_001287936.1	NC_000011.10	protein-coding	REVIEWED	11	+	94706417	94876752	Reference GRCh38.p12 Primary Assembly
hsa-miR-376a-1-68p	NM_130847.2	1	1107.8	1107.8	3.78E-006	1.48E-004	26	316	4.23E-003	10.0	1.00E000	0	11	-12.0	-10.0	0.0	37.8	0.0	0.0	21	8999	6	16	8844	8854	11	11	11.0	read	NM_130847.2	9606	154810	AMOTL1	JEAP	angiomotin like 1	angiomotin-like protein 1|junction-enriched and associated protein	NM_130847.2	NP_570899.1	NC_000011.10	protein-coding	REVIEWED	11	+	94706417	94876752	Reference GRCh38.p12 Primary Assembly
hsa-miR-376a-1-69p	NM_197968.3	2	1751.2	1258.2	6.44E-012	1.52E-009	25	25	0.00E000	9.0	1.00E000	0	13	144.0	0.0	0.0	60.2	0.0	0.0	21	10216	7	19	5245	5257	13	13	12.0	read	NM_197968.3	9606	7750	ZMYM2	FIM|MYM|RAMP|SCLL|ZNF198	zinc finger MYM-type containing 2	zinc finger MYM-type protein 2|fused in myeloproliferative disorders protein|rearranged in an atypical myeloproliferative disorder|zinc finger protein 198|zinc finger, MYM-type 2	NM_197968.3	NP_932072.1	NC_000013.11	protein-coding	REVIEWED	13	+	19957405	20091844	Reference GRCh38.p12 Primary Assembly
hsa-miR-376a-1-70p	NM_003453.4	2	1751.2	1258.2	6.44E-012	1.52E-009	25	25	0.00E000	9.0	1.00E000	0	13	144.0	0.0	0.0	60.2	0.0	0.0	21	10263	7	19	5292	5304	13	13	12.0	read	NM_003453.4	9606	7750	ZMYM2	FIM|MYM|RAMP|SCLL|ZNF198	zinc finger MYM-type containing 2	zinc finger MYM-type protein 2|fused in myeloproliferative disorders protein|rearranged in an atypical myeloproliferative disorder|zinc finger protein 198|zinc finger, MYM-type 2	NM_003453.4	NP_003444.1	NC_000013.11	protein-coding	REVIEWED	13	+	19957405	20091844	Reference GRCh38.p12 Primary Assembly
hsa-miR-376a-1-71p	NM_001190965.2	2	1751.2	1258.2	6.44E-012	1.52E-009	25	25	0.00E000	9.0	1.00E000	0	13	144.0	0.0	0.0	60.2	0.0	0.0	21	10170	7	19	5199	5211	13	13	12.0	read	NM_001190965.2	9606	7750	ZMYM2	FIM|MYM|RAMP|SCLL|ZNF198	zinc finger MYM-type containing 2	zinc finger MYM-type protein 2|fused in myeloproliferative disorders protein|rearranged in an atypical myeloproliferative disorder|zinc finger protein 198|zinc finger, MYM-type 2	NM_001190965.2	NP_001177894.1	NC_000013.11	protein-coding	REVIEWED	13	+	19957405	20091844	Reference GRCh38.p12 Primary Assembly
hsa-miR-376a-1-72p	NM_001190964.2	2	1751.2	1258.2	6.44E-012	1.52E-009	25	25	0.00E000	9.0	1.00E000	0	13	144.0	0.0	0.0	60.2	0.0	0.0	21	10155	7	19	5184	5196	13	13	12.0	read	NM_001190964.2	9606	7750	ZMYM2	FIM|MYM|RAMP|SCLL|ZNF198	zinc finger MYM-type containing 2	zinc finger MYM-type protein 2|fused in myeloproliferative disorders protein|rearranged in an atypical myeloproliferative disorder|zinc finger protein 198|zinc finger, MYM-type 2	NM_001190964.2	NP_001177893.1	NC_000013.11	protein-coding	REVIEWED	13	+	19957405	20091844	Reference GRCh38.p12 Primary Assembly
hsa-miR-376a-1-73p	NM_032505.2	1	1447.9	1447.9	3.20E-013	6.94E-011	24	24	0.00E000	9.5	1.00E000	0	13	240.0	0.0	0.0	198.9	0.0	0.0	21	4684	8	20	1405	1417	13	13	0.0	read	NM_032505.2	9606	84541	KBTBD8	TA-KRP|TAKRP	kelch repeat and BTB domain containing 8	kelch repeat and BTB domain-containing protein 8|T-cell activation kelch repeat protein|kelch repeat and BTB (POZ) domain containing 8	NM_032505.2	NP_115894.2	NC_000003.12	protein-coding	VALIDATED	3	+	66998302	67011209	Reference GRCh38.p12 Primary Assembly
hsa-miR-376a-1-74p	NM_152739.3	1	1451.8	1451.8	2.92E-013	5.56E-011	22	22	0.00E000	7.0	1.00E000	0	21	244.0	20.0	0.0	262.8	0.0	0.0	21	2076	1	21	1516	1536	21	21	0.0	read	NM_152739.3	9606	3205	HOXA9	ABD-B|HOX1|HOX1.7|HOX1G	homeobox A9	homeobox protein Hox-A9|homeobox protein Hox-1G|homeodomain protein HOXA9	NM_152739.3	NP_689952.1	NC_000007.14	protein-coding	REVIEWED	7	-	27162437	27165529	Reference GRCh38.p12 Primary Assembly
hsa-miR-376a-1-75p	NM_001418.3	3	2820.9	1342.5	8.20E-009	1.01E-006	21	156	6.20E-007	12.0	1.00E000	0	12	244.0	0.0	0.0	224.5	0.0	0.0	21	3911	10	21	3178	3189	12	12	0.0	read	NM_001418.3	9606	1982	EIF4G2	AAG1|DAP5|NAT1|P97	eukaryotic translation initiation factor 4 gamma 2	eukaryotic translation initiation factor 4 gamma 2|DAP-5|aging-associated protein 1|death-associated protein 5|eIF-4-gamma 2|eIF-4G 2|eIF4G 2|eukaryotic translation initiation factor 4G-like 1	NM_001418.3	NP_001409.3	NC_000011.10	protein-coding	REVIEWED	11	-	10797045	10809034	Reference GRCh38.p12 Primary Assembly
hsa-miR-376a-1-76p	NM_001172705.1	3	2820.9	1342.5	8.20E-009	1.01E-006	21	156	6.20E-007	12.0	1.00E000	0	12	244.0	0.0	0.0	224.5	0.0	0.0	21	4028	10	21	3295	3306	12	12	0.0	read	NM_001172705.1	9606	1982	EIF4G2	AAG1|DAP5|NAT1|P97	eukaryotic translation initiation factor 4 gamma 2	eukaryotic translation initiation factor 4 gamma 2|DAP-5|aging-associated protein 1|death-associated protein 5|eIF-4-gamma 2|eIF-4G 2|eIF4G 2|eukaryotic translation initiation factor 4G-like 1	NM_001172705.1	NP_001166176.1	NC_000011.10	protein-coding	REVIEWED	11	-	10797045	10809034	Reference GRCh38.p12 Primary Assembly
hsa-miR-376a-1-77p	NM_001042559.2	3	2820.9	1342.5	8.20E-009	1.01E-006	21	156	6.20E-007	12.0	1.00E000	0	12	244.0	0.0	0.0	224.5	0.0	0.0	21	3797	10	21	3064	3075	12	12	0.0	read	NM_001042559.2	9606	1982	EIF4G2	AAG1|DAP5|NAT1|P97	eukaryotic translation initiation factor 4 gamma 2	eukaryotic translation initiation factor 4 gamma 2|DAP-5|aging-associated protein 1|death-associated protein 5|eIF-4-gamma 2|eIF-4G 2|eIF4G 2|eukaryotic translation initiation factor 4G-like 1	NM_001042559.2	NP_001036024.3	NC_000011.10	protein-coding	REVIEWED	11	-	10797045	10809034	Reference GRCh38.p12 Primary Assembly
hsa-miR-376a-1-78p	NR_037940.1	1	1411.8	1411.8	0.00E000	0.00E000	21	21	0.00E000	7.0	1.00E000	0	21	244.0	20.0	0.0	262.8	0.0	0.0	21	2110	1	21	1569	1589	21	21	0.0	read	NR_037940.1	9606	100534589	HOXA10-HOXA9	-	HOXA10-HOXA9 readthrough	-	NR_037940.1	-	NC_000007.14	ncRNA	VALIDATED	7	-	27162437	27180260	Reference GRCh38.p12 Primary Assembly
hsa-miR-376a-1-79p	NM_002393.4	1	1348.7	1348.7	0.00E000	0.00E000	20	20	0.00E000	11.5	1.00E000	0	10	320.0	0.0	0.0	184.7	0.0	0.0	21	10090	12	21	457	466	10	10	0.0	read	NM_002393.4	9606	4194	MDM4	HDMX|MDMX|MRP1	MDM4, p53 regulator	protein Mdm4|MDM4 protein variant G|MDM4 protein variant Y|MDM4-related protein 1|Mdm4 p53 binding protein homolog|double minute 4, human homolog of; p53-binding protein|mdm2-like p53-binding protein|protein Mdmx	NM_002393.4	NP_002384.2	NC_000001.11	protein-coding	REVIEWED	1	+	204516376	204558119	Reference GRCh38.p12 Primary Assembly
hsa-miR-376a-1-80p	NM_001204171.1	1	1348.7	1348.7	0.00E000	0.00E000	20	20	0.00E000	11.5	1.00E000	0	10	320.0	0.0	0.0	184.7	0.0	0.0	21	9940	12	21	457	466	10	10	0.0	read	NM_001204171.1	9606	4194	MDM4	HDMX|MDMX|MRP1	MDM4, p53 regulator	protein Mdm4|MDM4 protein variant G|MDM4 protein variant Y|MDM4-related protein 1|Mdm4 p53 binding protein homolog|double minute 4, human homolog of; p53-binding protein|mdm2-like p53-binding protein|protein Mdmx	NM_001204171.1	NP_001191100.1	NC_000001.11	protein-coding	REVIEWED	1	+	204516376	204558119	Reference GRCh38.p12 Primary Assembly
hsa-miR-376a-1-81p	NM_001278516.1	1	1348.7	1348.7	1.02E-007	1.23E-005	20	20	0.00E000	11.5	1.00E000	0	10	320.0	0.0	0.0	184.7	0.0	0.0	21	10022	12	21	457	466	10	10	0.0	read	NM_001278516.1	9606	4194	MDM4	HDMX|MDMX|MRP1	MDM4, p53 regulator	protein Mdm4|MDM4 protein variant G|MDM4 protein variant Y|MDM4-related protein 1|Mdm4 p53 binding protein homolog|double minute 4, human homolog of; p53-binding protein|mdm2-like p53-binding protein|protein Mdmx	NM_001278516.1	NP_001265445.1	NC_000001.11	protein-coding	REVIEWED	1	+	204516376	204558119	Reference GRCh38.p12 Primary Assembly
hsa-miR-376a-1-82p	NM_022893.3	4	2076.4	1303.9	4.15E-007	3.47E-005	20	20	0.00E000	8.5	1.00E000	0	20	152.0	24.0	0.0	290.9	0.0	0.0	21	5946	1	20	4077	4096	20	20	0.0	read	NM_022893.3	9606	53335	BCL11A	BCL11A-L|BCL11A-S|BCL11A-XL|BCL11a-M|CTIP1|DILOS|EVI9|HBFQTL5|ZNF856	B cell CLL/lymphoma 11A	B-cell lymphoma/leukemia 11A|B-cell CLL/lymphoma 11A (zinc finger protein) isoform 2|BCL11A B-cell CLL/lymphoma 11A (zinc finger protein) isoform 1|C2H2-type zinc finger protein|COUP-TF-interacting protein 1|ecotropic viral integration site 9 homolog|ecotropic viral integration site 9 protein homolog|zinc finger protein 856	NM_022893.3	NP_075044.2	NC_000002.12	protein-coding	REVIEWED	2	-	60451166	60553497	Reference GRCh38.p12 Primary Assembly
hsa-miR-376a-1-83p	NM_001278518.1	1	1348.7	1348.7	1.58E-007	1.45E-005	20	20	0.00E000	11.5	1.00E000	0	10	320.0	0.0	0.0	184.7	0.0	0.0	21	9611	12	21	457	466	10	10	0.0	read	NM_001278518.1	9606	4194	MDM4	HDMX|MDMX|MRP1	MDM4, p53 regulator	protein Mdm4|MDM4 protein variant G|MDM4 protein variant Y|MDM4-related protein 1|Mdm4 p53 binding protein homolog|double minute 4, human homolog of; p53-binding protein|mdm2-like p53-binding protein|protein Mdmx	NM_001278518.1	NP_001265447.1	NC_000001.11	protein-coding	REVIEWED	1	+	204516376	204558119	Reference GRCh38.p12 Primary Assembly
hsa-miR-376a-1-84p	NM_022075.4	1	1278.9	1278.9	4.33E-009	6.29E-007	20	24	0.00E000	10.0	1.00E000	0	13	248.0	0.0	0.0	184.9	0.0	0.0	21	2504	8	20	2016	2028	13	13	0.0	read	NM_022075.4	9606	29956	CERS2	L3|LASS2|SP260|TMSG1	ceramide synthase 2	ceramide synthase 2|LAG1 homolog, ceramide synthase 2|LAG1 longevity assurance 2|longevity assurance (LAG1, S. cerevisiae) homolog 2|tumor metastasis-suppressor gene 1 protein	NM_022075.4	NP_071358.1	NC_000001.11	protein-coding	REVIEWED	1	-	150965172	150975002	Reference GRCh38.p12 Primary Assembly
hsa-miR-376a-1-85p	NM_181746.3	1	1278.9	1278.9	9.46E-002	1.16E-001	20	24	0.00E000	10.0	1.00E000	0	13	248.0	0.0	0.0	184.9	0.0	0.0	21	2544	8	20	2056	2068	13	13	0.0	read	NM_181746.3	9606	29956	CERS2	L3|LASS2|SP260|TMSG1	ceramide synthase 2	ceramide synthase 2|LAG1 homolog, ceramide synthase 2|LAG1 longevity assurance 2|longevity assurance (LAG1, S. cerevisiae) homolog 2|tumor metastasis-suppressor gene 1 protein	NM_181746.3	NP_859530.1	NC_000001.11	protein-coding	REVIEWED	1	-	150965172	150975002	Reference GRCh38.p12 Primary Assembly
hsa-miR-376a-1-86p	NR_110524.1	2	1566.1	1033.3	8.26E-008	9.34E-006	19	19	0.00E000	8.5	1.00E000	0	14	152.0	0.0	0.0	65.3	0.0	0.0	21	5375	7	20	4109	4122	14	14	12.0	read	NR_110524.1	9606	9975	NR1D2	BD73|EAR-1R|REVERBB|REVERBbeta|RVR	nuclear receptor subfamily 1 group D member 2	nuclear receptor subfamily 1 group D member 2|V-erbA-related protein 1-related|nuclear receptor Rev-ErbA beta variant 1|nuclear receptor Rev-ErbA beta variant 2|orphan nuclear hormone receptor BD73|rev-erb alpha-related receptor|rev-erb-beta|rev-erba-alpha-related receptor	NR_110524.1	-	NC_000003.12	protein-coding	REVIEWED	3	+	23945259	23980617	Reference GRCh38.p12 Primary Assembly
hsa-miR-376a-1-87p	NM_001145425.1	2	1566.1	1033.3	8.26E-008	9.34E-006	19	19	0.00E000	8.5	1.00E000	0	14	152.0	0.0	0.0	65.3	0.0	0.0	21	5066	7	20	3800	3813	14	14	12.0	read	NM_001145425.1	9606	9975	NR1D2	BD73|EAR-1R|REVERBB|REVERBbeta|RVR	nuclear receptor subfamily 1 group D member 2	nuclear receptor subfamily 1 group D member 2|V-erbA-related protein 1-related|nuclear receptor Rev-ErbA beta variant 1|nuclear receptor Rev-ErbA beta variant 2|orphan nuclear hormone receptor BD73|rev-erb alpha-related receptor|rev-erb-beta|rev-erba-alpha-related receptor	NM_001145425.1	NP_001138897.1	NC_000003.12	protein-coding	REVIEWED	3	+	23945259	23980617	Reference GRCh38.p12 Primary Assembly
hsa-miR-376a-1-88p	NM_005126.4	2	1566.1	1033.3	3.04E-005	2.14E-003	19	19	0.00E000	8.5	1.00E000	0	14	152.0	0.0	0.0	65.3	0.0	0.0	21	5268	7	20	4002	4015	14	14	12.0	read	NM_005126.4	9606	9975	NR1D2	BD73|EAR-1R|REVERBB|REVERBbeta|RVR	nuclear receptor subfamily 1 group D member 2	nuclear receptor subfamily 1 group D member 2|V-erbA-related protein 1-related|nuclear receptor Rev-ErbA beta variant 1|nuclear receptor Rev-ErbA beta variant 2|orphan nuclear hormone receptor BD73|rev-erb alpha-related receptor|rev-erb-beta|rev-erba-alpha-related receptor	NM_005126.4	NP_005117.3	NC_000003.12	protein-coding	REVIEWED	3	+	23945259	23980617	Reference GRCh38.p12 Primary Assembly
hsa-miR-376a-1-89p	NR_047658.1	1	1243.6	1243.6	3.11E-015	7.84E-013	19	19	0.00E000	8.0	1.00E000	0	20	248.0	12.0	0.0	182.6	0.0	0.0	21	4994	1	20	418	437	20	20	0.0	read	NR_047658.1	9606	55683	KANSL3	KIAA1310|NSL3|Rcd1	KAT8 regulatory NSL complex subunit 3	KAT8 regulatory NSL complex subunit 3|NSL complex protein NSL3|non-specific lethal 3 homolog|serum inhibited-related protein|testis development protein PRTD	NR_047658.1	-	NC_000002.12	protein-coding	VALIDATED	2	-	96593154	96638378	Reference GRCh38.p12 Primary Assembly
hsa-miR-376a-1-90p	NR_047657.1	1	1243.6	1243.6	3.11E-015	7.84E-013	19	19	0.00E000	8.0	1.00E000	0	20	248.0	12.0	0.0	182.6	0.0	0.0	21	5095	1	20	403	422	20	20	0.0	read	NR_047657.1	9606	55683	KANSL3	KIAA1310|NSL3|Rcd1	KAT8 regulatory NSL complex subunit 3	KAT8 regulatory NSL complex subunit 3|NSL complex protein NSL3|non-specific lethal 3 homolog|serum inhibited-related protein|testis development protein PRTD	NR_047657.1	-	NC_000002.12	protein-coding	VALIDATED	2	-	96593154	96638378	Reference GRCh38.p12 Primary Assembly
hsa-miR-376a-1-91p	NR_047656.1	1	1243.6	1243.6	3.11E-015	7.84E-013	19	19	0.00E000	8.0	1.00E000	0	20	248.0	12.0	0.0	182.6	0.0	0.0	21	5149	1	20	403	422	20	20	0.0	read	NR_047656.1	9606	55683	KANSL3	KIAA1310|NSL3|Rcd1	KAT8 regulatory NSL complex subunit 3	KAT8 regulatory NSL complex subunit 3|NSL complex protein NSL3|non-specific lethal 3 homolog|serum inhibited-related protein|testis development protein PRTD	NR_047656.1	-	NC_000002.12	protein-coding	VALIDATED	2	-	96593154	96638378	Reference GRCh38.p12 Primary Assembly
hsa-miR-376a-1-92p	NR_047655.1	1	1243.6	1243.6	3.11E-015	7.84E-013	19	19	0.00E000	8.0	1.00E000	0	20	248.0	12.0	0.0	182.6	0.0	0.0	21	5227	1	20	403	422	20	20	0.0	read	NR_047655.1	9606	55683	KANSL3	KIAA1310|NSL3|Rcd1	KAT8 regulatory NSL complex subunit 3	KAT8 regulatory NSL complex subunit 3|NSL complex protein NSL3|non-specific lethal 3 homolog|serum inhibited-related protein|testis development protein PRTD	NR_047655.1	-	NC_000002.12	protein-coding	VALIDATED	2	-	96593154	96638378	Reference GRCh38.p12 Primary Assembly
hsa-miR-376a-1-93p	NR_047654.1	1	1243.6	1243.6	3.11E-015	7.84E-013	19	19	0.00E000	8.0	1.00E000	0	20	248.0	12.0	0.0	182.6	0.0	0.0	21	5295	1	20	464	483	20	20	0.0	read	NR_047654.1	9606	55683	KANSL3	KIAA1310|NSL3|Rcd1	KAT8 regulatory NSL complex subunit 3	KAT8 regulatory NSL complex subunit 3|NSL complex protein NSL3|non-specific lethal 3 homolog|serum inhibited-related protein|testis development protein PRTD	NR_047654.1	-	NC_000002.12	protein-coding	VALIDATED	2	-	96593154	96638378	Reference GRCh38.p12 Primary Assembly
hsa-miR-376a-1-94p	NR_047653.1	1	1243.6	1243.6	3.11E-015	7.84E-013	19	19	0.00E000	8.0	1.00E000	0	20	248.0	12.0	0.0	182.6	0.0	0.0	21	5301	1	20	464	483	20	20	0.0	read	NR_047653.1	9606	55683	KANSL3	KIAA1310|NSL3|Rcd1	KAT8 regulatory NSL complex subunit 3	KAT8 regulatory NSL complex subunit 3|NSL complex protein NSL3|non-specific lethal 3 homolog|serum inhibited-related protein|testis development protein PRTD	NR_047653.1	-	NC_000002.12	protein-coding	VALIDATED	2	-	96593154	96638378	Reference GRCh38.p12 Primary Assembly
hsa-miR-376a-1-95p	NM_001115016.2	1	1243.6	1243.6	1.04E-006	1.04E-004	19	19	0.00E000	8.0	1.00E000	0	20	248.0	12.0	0.0	182.6	0.0	0.0	21	5240	1	20	403	422	20	20	0.0	read	NM_001115016.2	9606	55683	KANSL3	KIAA1310|NSL3|Rcd1	KAT8 regulatory NSL complex subunit 3	KAT8 regulatory NSL complex subunit 3|NSL complex protein NSL3|non-specific lethal 3 homolog|serum inhibited-related protein|testis development protein PRTD	NM_001115016.2	NP_001108488.1	NC_000002.12	protein-coding	VALIDATED	2	-	96593154	96638378	Reference GRCh38.p12 Primary Assembly
hsa-miR-376a-1-96p	NM_001042425.1	1	1000.0	1000.0	2.71E-010	4.95E-008	18	18	0.00E000	6.5	1.00E000	0	18	24.0	124.0	0.0	70.0	0.0	0.0	21	3150	3	20	2272	2289	18	18	11.0	read	NM_001042425.1	9606	7020	TFAP2A	AP-2|AP-2alpha|AP2TF|BOFS|TFAP2	transcription factor AP-2 alpha	transcription factor AP-2-alpha|AP-2 transcription factor|AP2-alpha|activating enhancer-binding protein 2-alpha|activator protein 2|transcription factor AP-2 alpha (activating enhancer binding protein 2 alpha)	NM_001042425.1	NP_001035890.1	NC_000006.12	protein-coding	REVIEWED	6	-	10396676	10419896	Reference GRCh38.p12 Primary Assembly
hsa-miR-376a-1-97p	NM_003220.2	1	1000.0	1000.0	1.07E-004	4.81E-003	18	18	0.00E000	6.5	1.00E000	0	18	24.0	124.0	0.0	70.0	0.0	0.0	21	3300	3	20	2422	2439	18	18	11.0	read	NM_003220.2	9606	7020	TFAP2A	AP-2|AP-2alpha|AP2TF|BOFS|TFAP2	transcription factor AP-2 alpha	transcription factor AP-2-alpha|AP-2 transcription factor|AP2-alpha|activating enhancer-binding protein 2-alpha|activator protein 2|transcription factor AP-2 alpha (activating enhancer binding protein 2 alpha)	NM_003220.2	NP_003211.1	NC_000006.12	protein-coding	REVIEWED	6	-	10396676	10419896	Reference GRCh38.p12 Primary Assembly
hsa-miR-376a-1-98p	NM_001032280.2	1	1000.0	1000.0	1.07E-004	4.81E-003	18	18	0.00E000	6.5	1.00E000	0	18	24.0	124.0	0.0	70.0	0.0	0.0	21	3808	3	20	2930	2947	18	18	11.0	read	NM_001032280.2	9606	7020	TFAP2A	AP-2|AP-2alpha|AP2TF|BOFS|TFAP2	transcription factor AP-2 alpha	transcription factor AP-2-alpha|AP-2 transcription factor|AP2-alpha|activating enhancer-binding protein 2-alpha|activator protein 2|transcription factor AP-2 alpha (activating enhancer binding protein 2 alpha)	NM_001032280.2	NP_001027451.1	NC_000006.12	protein-coding	REVIEWED	6	-	10396676	10419896	Reference GRCh38.p12 Primary Assembly
hsa-miR-376a-1-99p	NM_138627.3	1	1247.7	1247.7	2.69E-012	9.05E-010	18	18	0.00E000	13.5	1.00E000	0	8	240.0	0.0	0.0	253.7	0.0	0.0	21	4732	13	20	2694	2701	8	8	0.0	read	NM_138627.3	9606	10018	BCL2L11	BAM|BIM|BOD	BCL2 like 11	bcl-2-like protein 11|BCL2-like 11 (apoptosis facilitator)|bcl-2 interacting mediator of cell death|bcl-2 interacting protein Bim|bcl-2-related ovarian death agonist	NM_138627.3	NP_619533.1	NC_000002.12	protein-coding	REVIEWED	2	+	111120913	111168444	Reference GRCh38.p12 Primary Assembly
hsa-miR-376a-1-100p	NM_138624.3	1	1247.7	1247.7	2.69E-012	9.05E-010	18	18	0.00E000	13.5	1.00E000	0	8	240.0	0.0	0.0	253.7	0.0	0.0	21	5139	13	20	3101	3108	8	8	0.0	read	NM_138624.3	9606	10018	BCL2L11	BAM|BIM|BOD	BCL2 like 11	bcl-2-like protein 11|BCL2-like 11 (apoptosis facilitator)|bcl-2 interacting mediator of cell death|bcl-2 interacting protein Bim|bcl-2-related ovarian death agonist	NM_138624.3	NP_619530.1	NC_000002.12	protein-coding	REVIEWED	2	+	111120913	111168444	Reference GRCh38.p12 Primary Assembly
hsa-miR-376a-1-101p	NM_001204109.1	1	1247.7	1247.7	2.69E-012	9.05E-010	18	18	0.00E000	13.5	1.00E000	0	8	240.0	0.0	0.0	253.7	0.0	0.0	21	5127	13	20	3089	3096	8	8	0.0	read	NM_001204109.1	9606	10018	BCL2L11	BAM|BIM|BOD	BCL2 like 11	bcl-2-like protein 11|BCL2-like 11 (apoptosis facilitator)|bcl-2 interacting mediator of cell death|bcl-2 interacting protein Bim|bcl-2-related ovarian death agonist	NM_001204109.1	NP_001191038.1	NC_000002.12	protein-coding	REVIEWED	2	+	111120913	111168444	Reference GRCh38.p12 Primary Assembly
hsa-miR-376a-1-102p	NM_001204106.1	1	1247.7	1247.7	2.69E-012	9.05E-010	18	18	0.00E000	13.5	1.00E000	0	8	240.0	0.0	0.0	253.7	0.0	0.0	21	4836	13	20	2798	2805	8	8	0.0	read	NM_001204106.1	9606	10018	BCL2L11	BAM|BIM|BOD	BCL2 like 11	bcl-2-like protein 11|BCL2-like 11 (apoptosis facilitator)|bcl-2 interacting mediator of cell death|bcl-2 interacting protein Bim|bcl-2-related ovarian death agonist	NM_001204106.1	NP_001191035.1	NC_000002.12	protein-coding	REVIEWED	2	+	111120913	111168444	Reference GRCh38.p12 Primary Assembly
hsa-miR-376a-1-103p	NM_207003.2	1	1247.7	1247.7	4.29E-007	8.75E-005	18	18	0.00E000	13.5	1.00E000	0	8	240.0	0.0	0.0	253.7	0.0	0.0	21	4961	13	20	2923	2930	8	8	0.0	read	NM_207003.2	9606	10018	BCL2L11	BAM|BIM|BOD	BCL2 like 11	bcl-2-like protein 11|BCL2-like 11 (apoptosis facilitator)|bcl-2 interacting mediator of cell death|bcl-2 interacting protein Bim|bcl-2-related ovarian death agonist	NM_207003.2	NP_996886.1	NC_000002.12	protein-coding	REVIEWED	2	+	111120913	111168444	Reference GRCh38.p12 Primary Assembly
hsa-miR-376a-1-104p	NM_138626.3	1	1247.7	1247.7	4.29E-007	8.75E-005	18	18	0.00E000	13.5	1.00E000	0	8	240.0	0.0	0.0	253.7	0.0	0.0	21	5002	13	20	2964	2971	8	8	0.0	read	NM_138626.3	9606	10018	BCL2L11	BAM|BIM|BOD	BCL2 like 11	bcl-2-like protein 11|BCL2-like 11 (apoptosis facilitator)|bcl-2 interacting mediator of cell death|bcl-2 interacting protein Bim|bcl-2-related ovarian death agonist	NM_138626.3	NP_619532.1	NC_000002.12	protein-coding	REVIEWED	2	+	111120913	111168444	Reference GRCh38.p12 Primary Assembly
hsa-miR-376a-1-105p	NM_138625.3	1	1247.7	1247.7	4.29E-007	8.75E-005	18	18	0.00E000	13.5	1.00E000	0	8	240.0	0.0	0.0	253.7	0.0	0.0	21	4952	13	20	2914	2921	8	8	0.0	read	NM_138625.3	9606	10018	BCL2L11	BAM|BIM|BOD	BCL2 like 11	bcl-2-like protein 11|BCL2-like 11 (apoptosis facilitator)|bcl-2 interacting mediator of cell death|bcl-2 interacting protein Bim|bcl-2-related ovarian death agonist	NM_138625.3	NP_619531.1	NC_000002.12	protein-coding	REVIEWED	2	+	111120913	111168444	Reference GRCh38.p12 Primary Assembly
hsa-miR-376a-1-106p	NM_138623.3	1	1247.7	1247.7	4.29E-007	8.75E-005	18	18	0.00E000	13.5	1.00E000	0	8	240.0	0.0	0.0	253.7	0.0	0.0	21	5051	13	20	3013	3020	8	8	0.0	read	NM_138623.3	9606	10018	BCL2L11	BAM|BIM|BOD	BCL2 like 11	bcl-2-like protein 11|BCL2-like 11 (apoptosis facilitator)|bcl-2 interacting mediator of cell death|bcl-2 interacting protein Bim|bcl-2-related ovarian death agonist	NM_138623.3	NP_619529.1	NC_000002.12	protein-coding	REVIEWED	2	+	111120913	111168444	Reference GRCh38.p12 Primary Assembly
hsa-miR-376a-1-107p	NM_138622.3	1	1247.7	1247.7	4.29E-007	8.75E-005	18	18	0.00E000	13.5	1.00E000	0	8	240.0	0.0	0.0	253.7	0.0	0.0	21	5231	13	20	3193	3200	8	8	0.0	read	NM_138622.3	9606	10018	BCL2L11	BAM|BIM|BOD	BCL2 like 11	bcl-2-like protein 11|BCL2-like 11 (apoptosis facilitator)|bcl-2 interacting mediator of cell death|bcl-2 interacting protein Bim|bcl-2-related ovarian death agonist	NM_138622.3	NP_619528.1	NC_000002.12	protein-coding	REVIEWED	2	+	111120913	111168444	Reference GRCh38.p12 Primary Assembly
hsa-miR-376a-1-108p	NM_138621.4	1	1247.7	1247.7	4.29E-007	8.75E-005	18	18	0.00E000	13.5	1.00E000	0	8	240.0	0.0	0.0	253.7	0.0	0.0	21	5106	13	20	3068	3075	8	8	0.0	read	NM_138621.4	9606	10018	BCL2L11	BAM|BIM|BOD	BCL2 like 11	bcl-2-like protein 11|BCL2-like 11 (apoptosis facilitator)|bcl-2 interacting mediator of cell death|bcl-2 interacting protein Bim|bcl-2-related ovarian death agonist	NM_138621.4	NP_619527.1	NC_000002.12	protein-coding	REVIEWED	2	+	111120913	111168444	Reference GRCh38.p12 Primary Assembly
hsa-miR-376a-1-109p	NM_006538.4	1	1247.7	1247.7	4.29E-007	8.75E-005	18	18	0.00E000	13.5	1.00E000	0	8	240.0	0.0	0.0	253.7	0.0	0.0	21	4926	13	20	2888	2895	8	8	0.0	read	NM_006538.4	9606	10018	BCL2L11	BAM|BIM|BOD	BCL2 like 11	bcl-2-like protein 11|BCL2-like 11 (apoptosis facilitator)|bcl-2 interacting mediator of cell death|bcl-2 interacting protein Bim|bcl-2-related ovarian death agonist	NM_006538.4	NP_006529.1	NC_000002.12	protein-coding	REVIEWED	2	+	111120913	111168444	Reference GRCh38.p12 Primary Assembly
hsa-miR-376a-1-110p	NM_001204112.1	1	1247.7	1247.7	4.29E-007	8.75E-005	18	18	0.00E000	13.5	1.00E000	0	8	240.0	0.0	0.0	253.7	0.0	0.0	21	4947	13	20	2909	2916	8	8	0.0	read	NM_001204112.1	9606	10018	BCL2L11	BAM|BIM|BOD	BCL2 like 11	bcl-2-like protein 11|BCL2-like 11 (apoptosis facilitator)|bcl-2 interacting mediator of cell death|bcl-2 interacting protein Bim|bcl-2-related ovarian death agonist	NM_001204112.1	NP_001191041.1	NC_000002.12	protein-coding	REVIEWED	2	+	111120913	111168444	Reference GRCh38.p12 Primary Assembly
hsa-miR-376a-1-111p	NM_001204111.1	1	1247.7	1247.7	4.29E-007	8.75E-005	18	18	0.00E000	13.5	1.00E000	0	8	240.0	0.0	0.0	253.7	0.0	0.0	21	4822	13	20	2784	2791	8	8	0.0	read	NM_001204111.1	9606	10018	BCL2L11	BAM|BIM|BOD	BCL2 like 11	bcl-2-like protein 11|BCL2-like 11 (apoptosis facilitator)|bcl-2 interacting mediator of cell death|bcl-2 interacting protein Bim|bcl-2-related ovarian death agonist	NM_001204111.1	NP_001191040.1	NC_000002.12	protein-coding	REVIEWED	2	+	111120913	111168444	Reference GRCh38.p12 Primary Assembly
hsa-miR-376a-1-112p	NM_001204110.1	1	1247.7	1247.7	4.29E-007	8.75E-005	18	18	0.00E000	13.5	1.00E000	0	8	240.0	0.0	0.0	253.7	0.0	0.0	21	4968	13	20	2930	2937	8	8	0.0	read	NM_001204110.1	9606	10018	BCL2L11	BAM|BIM|BOD	BCL2 like 11	bcl-2-like protein 11|BCL2-like 11 (apoptosis facilitator)|bcl-2 interacting mediator of cell death|bcl-2 interacting protein Bim|bcl-2-related ovarian death agonist	NM_001204110.1	NP_001191039.1	NC_000002.12	protein-coding	REVIEWED	2	+	111120913	111168444	Reference GRCh38.p12 Primary Assembly
hsa-miR-376a-1-113p	NM_001204108.1	1	1247.7	1247.7	4.29E-007	8.75E-005	18	18	0.00E000	13.5	1.00E000	0	8	240.0	0.0	0.0	253.7	0.0	0.0	21	5238	13	20	3200	3207	8	8	0.0	read	NM_001204108.1	9606	10018	BCL2L11	BAM|BIM|BOD	BCL2 like 11	bcl-2-like protein 11|BCL2-like 11 (apoptosis facilitator)|bcl-2 interacting mediator of cell death|bcl-2 interacting protein Bim|bcl-2-related ovarian death agonist	NM_001204108.1	NP_001191037.1	NC_000002.12	protein-coding	REVIEWED	2	+	111120913	111168444	Reference GRCh38.p12 Primary Assembly
hsa-miR-376a-1-114p	NM_001204107.1	1	1247.7	1247.7	4.29E-007	8.75E-005	18	18	0.00E000	13.5	1.00E000	0	8	240.0	0.0	0.0	253.7	0.0	0.0	21	5033	13	20	2995	3002	8	8	0.0	read	NM_001204107.1	9606	10018	BCL2L11	BAM|BIM|BOD	BCL2 like 11	bcl-2-like protein 11|BCL2-like 11 (apoptosis facilitator)|bcl-2 interacting mediator of cell death|bcl-2 interacting protein Bim|bcl-2-related ovarian death agonist	NM_001204107.1	NP_001191036.1	NC_000002.12	protein-coding	REVIEWED	2	+	111120913	111168444	Reference GRCh38.p12 Primary Assembly
hsa-miR-376a-1-115p	NR_037616.1	1	1266.0	1266.0	5.00E-014	1.51E-011	18	19	0.00E000	10.0	1.00E000	0	13	252.0	0.0	0.0	250.0	0.0	0.0	21	3352	9	21	3043	3055	13	13	0.0	read	NR_037616.1	9606	100526836	BLOC1S5-TXNDC5	MUTED-TXNDC5	BLOC1S5-TXNDC5 readthrough (NMD candidate)	BLOC1S5-TXNDC5 readthrough (non-protein coding)|MUTED-TXNDC5 readthrough (non-protein coding)	NR_037616.1	-	NC_000006.12	ncRNA	VALIDATED	6	-	7881249	8064413	Reference GRCh38.p12 Primary Assembly
hsa-miR-376a-1-116p	NR_026580.1	1	670.4	670.4	2.50E-005	1.20E-003	17	17	0.00E000	8.0	1.00E000	0	16	-116.0	-10.0	0.0	59.4	0.0	0.0	21	2412	1	16	1269	1284	16	16	11.0	read	NR_026580.1	9606	7027	TFDP1	DILC|DP1|DRTF1|Dp-1	transcription factor Dp-1	transcription factor Dp-1|DRTF1-polypeptide 1|E2F dimerization partner 1|E2F-related transcription factor|down-regulated in liver cancer stem cells	NR_026580.1	-	NC_000013.11	protein-coding	REVIEWED	13	+	113584687	113641472	Reference GRCh38.p12 Primary Assembly
hsa-miR-376a-1-117p	NM_007111.4	1	670.4	670.4	1.05E-002	3.03E-002	17	17	0.00E000	8.0	1.00E000	0	16	-116.0	-10.0	0.0	59.4	0.0	0.0	21	2651	1	16	1508	1523	16	16	11.0	read	NM_007111.4	9606	7027	TFDP1	DILC|DP1|DRTF1|Dp-1	transcription factor Dp-1	transcription factor Dp-1|DRTF1-polypeptide 1|E2F dimerization partner 1|E2F-related transcription factor|down-regulated in liver cancer stem cells	NM_007111.4	NP_009042.1	NC_000013.11	protein-coding	REVIEWED	13	+	113584687	113641472	Reference GRCh38.p12 Primary Assembly
hsa-miR-376a-1-118p	NM_005003.2	1	1189.8	1189.8	4.17E-006	2.62E-004	17	17	0.00E000	13.0	1.00E000	0	8	248.0	0.0	0.0	223.8	0.0	0.0	21	804	13	20	293	300	8	8	0.0	read	NM_005003.2	9606	4706	NDUFAB1	ACP|ACP1|FASN2A|SDAP	NADH:ubiquinone oxidoreductase subunit AB1	acyl carrier protein, mitochondrial|CI-SDAP|NADH dehydrogenase (ubiquinone) 1, alpha/beta subcomplex, 1, 8kDa|NADH-ubiquinone oxidoreductase 9.6 kDa subunit|NADH:ubiquinone oxidoreductase SDAP subunit|complex I SDAP subunit|mitochondrial acyl carrier protein	NM_005003.2	NP_004994.1	NC_000016.10	protein-coding	VALIDATED	16	-	23581011	23596328	Reference GRCh38.p12 Primary Assembly
hsa-miR-376a-1-119p	NM_001024649.1	1	1168.6	1168.6	6.24E-006	3.70E-004	17	17	0.00E000	12.5	1.00E000	0	10	244.0	0.0	0.0	207.6	0.0	0.0	21	4900	12	21	1278	1287	10	10	0.0	read	NM_001024649.1	9606	821	CANX	CNX|IP90|P90	calnexin	calnexin|major histocompatibility complex class I antigen-binding protein p88	NM_001024649.1	NP_001019820.1	NC_000005.10	protein-coding	REVIEWED	5	+	179678645	179731640	Reference GRCh38.p12 Primary Assembly
hsa-miR-376a-1-120p	NM_001746.3	1	1168.6	1168.6	9.74E-011	1.26E-008	17	17	0.00E000	12.5	1.00E000	0	10	244.0	0.0	0.0	207.6	0.0	0.0	21	4953	12	21	1331	1340	10	10	0.0	read	NM_001746.3	9606	821	CANX	CNX|IP90|P90	calnexin	calnexin|major histocompatibility complex class I antigen-binding protein p88	NM_001746.3	NP_001737.1	NC_000005.10	protein-coding	REVIEWED	5	+	179678645	179731640	Reference GRCh38.p12 Primary Assembly
hsa-miR-376a-1-121p	NM_015276.1	1	1195.4	1195.4	3.92E-007	3.70E-005	17	20	0.00E000	10.5	1.00E000	0	15	240.0	0.0	0.0	237.4	0.0	0.0	21	5220	6	20	552	566	15	15	0.0	read	NM_015276.1	9606	23326	USP22	USP3L	ubiquitin specific peptidase 22	ubiquitin carboxyl-terminal hydrolase 22|deubiquitinating enzyme 22|ubiquitin specific protease 22|ubiquitin thioesterase 22|ubiquitin thiolesterase 22|ubiquitin-specific processing protease 22	NM_015276.1	NP_056091.1	NC_000017.11	protein-coding	VALIDATED	17	-	20999592	21043408	Reference GRCh38.p12 Primary Assembly
hsa-miR-376a-1-122p	NM_032626.5	2	1287.1	797.0	1.94E-006	4.80E-005	17	24	0.00E000	10.0	1.00E000	0	11	32.0	-10.0	0.0	45.0	0.0	0.0	21	1780	7	17	1061	1071	11	11	11.0	read	NM_032626.5	9606	5930	RBBP6	MY038|P2P-R|PACT|RBQ-1|SNAMA	RB binding protein 6, ubiquitin ligase	E3 ubiquitin-protein ligase RBBP6|RB-binding Q-protein 1|RING-type E3 ubiquitin transferase RBBP6|p53-associated cellular protein of testis|proliferation potential-related protein|protein P2P-R|retinoblastoma binding protein 6|retinoblastoma-binding Q protein 1|retinoblastoma-binding protein 6	NM_032626.5	NP_116015.2	NC_000016.10	protein-coding	REVIEWED	16	+	24539586	24572862	Reference GRCh38.p12 Primary Assembly
hsa-miR-376a-1-123p	NM_018703.3	2	1287.1	797.0	1.94E-006	4.80E-005	17	24	0.00E000	10.0	1.00E000	0	11	32.0	-10.0	0.0	45.0	0.0	0.0	21	6751	7	17	1061	1071	11	11	11.0	read	NM_018703.3	9606	5930	RBBP6	MY038|P2P-R|PACT|RBQ-1|SNAMA	RB binding protein 6, ubiquitin ligase	E3 ubiquitin-protein ligase RBBP6|RB-binding Q-protein 1|RING-type E3 ubiquitin transferase RBBP6|p53-associated cellular protein of testis|proliferation potential-related protein|protein P2P-R|retinoblastoma binding protein 6|retinoblastoma-binding Q protein 1|retinoblastoma-binding protein 6	NM_018703.3	NP_061173.1	NC_000016.10	protein-coding	REVIEWED	16	+	24539586	24572862	Reference GRCh38.p12 Primary Assembly
hsa-miR-376a-1-124p	NM_006910.4	2	1287.1	797.0	1.94E-006	4.80E-005	17	24	0.00E000	10.0	1.00E000	0	11	32.0	-10.0	0.0	45.0	0.0	0.0	21	6853	7	17	1061	1071	11	11	11.0	read	NM_006910.4	9606	5930	RBBP6	MY038|P2P-R|PACT|RBQ-1|SNAMA	RB binding protein 6, ubiquitin ligase	E3 ubiquitin-protein ligase RBBP6|RB-binding Q-protein 1|RING-type E3 ubiquitin transferase RBBP6|p53-associated cellular protein of testis|proliferation potential-related protein|protein P2P-R|retinoblastoma binding protein 6|retinoblastoma-binding Q protein 1|retinoblastoma-binding protein 6	NM_006910.4	NP_008841.2	NC_000016.10	protein-coding	REVIEWED	16	+	24539586	24572862	Reference GRCh38.p12 Primary Assembly
hsa-miR-376a-1-125p	NM_025142.1	3	1986.8	1205.8	2.50E-007	2.29E-005	16	16	0.00E000	6.0	1.00E000	1	22	252.0	24.0	0.0	252.8	0.0	0.0	21	11652	1	21	616	637	21	22	0.0	read	NM_025142.1	9606	57551	TAOK1	KFC-B|MAP3K16|MARKK|PSK-2|PSK2|TAO1|hKFC-B|hTAOK1	TAO kinase 1	serine/threonine-protein kinase TAO1|MARK Kinase|STE20-like kinase PSK2|kinase from chicken homolog B|microtubule affinity regulating kinase kinase|prostate-derived STE20-like kinase 2|prostate-derived sterile 20-like kinase 2|serine/threonine protein kinase TAO1 homolog|thousand and one amino acid protein 1|thousand and one amino acid protein kinase 1	NM_025142.1	NP_079418.1	NC_000017.11	protein-coding	VALIDATED	17	+	29390924	29551903	Reference GRCh38.p12 Primary Assembly
hsa-miR-376a-1-126p	NM_020791.2	3	1986.8	1205.8	2.50E-007	2.29E-005	16	16	0.00E000	6.0	1.00E000	1	22	252.0	24.0	0.0	252.8	0.0	0.0	21	12096	1	21	616	637	21	22	0.0	read	NM_020791.2	9606	57551	TAOK1	KFC-B|MAP3K16|MARKK|PSK-2|PSK2|TAO1|hKFC-B|hTAOK1	TAO kinase 1	serine/threonine-protein kinase TAO1|MARK Kinase|STE20-like kinase PSK2|kinase from chicken homolog B|microtubule affinity regulating kinase kinase|prostate-derived STE20-like kinase 2|prostate-derived sterile 20-like kinase 2|serine/threonine protein kinase TAO1 homolog|thousand and one amino acid protein 1|thousand and one amino acid protein kinase 1	NM_020791.2	NP_065842.1	NC_000017.11	protein-coding	VALIDATED	17	+	29390924	29551903	Reference GRCh38.p12 Primary Assembly
hsa-miR-376a-1-127p	NM_001145418.1	1	1136.0	1136.0	9.12E-008	7.19E-006	16	22	0.00E000	13.5	1.00E000	0	8	240.0	0.0	0.0	222.0	0.0	0.0	21	11795	13	20	2348	2355	8	8	0.0	read	NM_001145418.1	9606	23331	TTC28	TPRBK	tetratricopeptide repeat domain 28	tetratricopeptide repeat protein 28|TPR repeat protein 28|TPR repeat-containing big gene cloned at Keio|TPR-containing big gene cloned at Keio	NM_001145418.1	NP_001138890.1	NC_000022.11	protein-coding	VALIDATED	22	-	27978013	28679864	Reference GRCh38.p12 Primary Assembly
hsa-miR-376a-1-128p	NM_032859.2	1	768.3	768.3	4.52E-006	9.07E-005	16	16	0.00E000	10.0	1.00E000	0	12	48.0	-10.0	0.0	40.3	0.0	0.0	21	5316	10	21	978	989	12	12	11.0	read	NM_032859.2	9606	84945	ABHD13	BEM46L1|C13orf6|bA153I24.2	abhydrolase domain containing 13	protein ABHD13|abhydrolase domain-containing protein 13|alpha/beta hydrolase domain-containing protein 13	NM_032859.2	NP_116248.2	NC_000013.11	protein-coding	VALIDATED	13	+	108218414	108235439	Reference GRCh38.p12 Primary Assembly
hsa-miR-376a-1-129p	NM_015346.3	1	727.8	727.8	9.86E-004	7.53E-003	15	15	0.00E000	10.0	1.00E000	0	11	32.0	-10.0	0.0	55.8	0.0	0.0	21	9675	7	17	9485	9495	11	11	11.0	read	NM_015346.3	9606	23503	ZFYVE26	FYVE-CENT|SPG15	zinc finger FYVE-type containing 26	zinc finger FYVE domain-containing protein 26|FYVE domain-containing centrosomal protein|spastizin|zinc finger, FYVE domain containing 26	NM_015346.3	NP_056161.2	NC_000014.9	protein-coding	REVIEWED	14	-	67728891	67817292	Reference GRCh38.p12 Primary Assembly
hsa-miR-376a-1-130p	NM_001195556.1	1	1142.2	1142.2	1.45E-008	1.43E-006	15	15	0.00E000	9.5	1.00E000	0	12	320.0	0.0	0.0	170.2	0.0	0.0	21	4038	10	21	1505	1516	12	12	11.5	read	NM_001195556.1	9606	9685	CLINT1	CLINT|ENTH|EPN4|EPNR	clathrin interactor 1	clathrin interactor 1|clathrin interacting protein localized in the trans-Golgi region|enthoprotin|epsin 4|epsin-related protein|epsinR	NM_001195556.1	NP_001182485.1	NC_000005.10	protein-coding	REVIEWED	5	-	157785742	157859174	Reference GRCh38.p12 Primary Assembly
hsa-miR-376a-1-131p	NM_014666.3	1	1142.2	1142.2	3.07E-006	2.27E-004	15	15	0.00E000	9.5	1.00E000	0	12	320.0	0.0	0.0	170.2	0.0	0.0	21	4007	10	21	1528	1539	12	12	11.5	read	NM_014666.3	9606	9685	CLINT1	CLINT|ENTH|EPN4|EPNR	clathrin interactor 1	clathrin interactor 1|clathrin interacting protein localized in the trans-Golgi region|enthoprotin|epsin 4|epsin-related protein|epsinR	NM_014666.3	NP_055481.1	NC_000005.10	protein-coding	REVIEWED	5	-	157785742	157859174	Reference GRCh38.p12 Primary Assembly
hsa-miR-376a-1-132p	NM_001195555.1	1	1142.2	1142.2	3.07E-006	2.27E-004	15	15	0.00E000	9.5	1.00E000	0	12	320.0	0.0	0.0	170.2	0.0	0.0	21	4061	10	21	1528	1539	12	12	11.5	read	NM_001195555.1	9606	9685	CLINT1	CLINT|ENTH|EPN4|EPNR	clathrin interactor 1	clathrin interactor 1|clathrin interacting protein localized in the trans-Golgi region|enthoprotin|epsin 4|epsin-related protein|epsinR	NM_001195555.1	NP_001182484.1	NC_000005.10	protein-coding	REVIEWED	5	-	157785742	157859174	Reference GRCh38.p12 Primary Assembly
hsa-miR-376a-1-133p	NM_014947.4	1	1097.3	1097.3	1.90E-005	9.11E-004	14	14	0.00E000	8.0	1.00E000	0	14	320.0	0.0	0.0	160.3	0.0	0.0	21	5246	8	21	5083	5096	14	14	0.0	read	NM_014947.4	9606	22887	FOXJ3	-	forkhead box J3	forkhead box protein J3	NM_014947.4	NP_055762.3	NC_000001.11	protein-coding	VALIDATED	1	-	42176538	42336804	Reference GRCh38.p12 Primary Assembly
hsa-miR-376a-1-134p	NM_001198852.1	1	1097.3	1097.3	1.90E-005	9.11E-004	14	14	0.00E000	8.0	1.00E000	0	14	320.0	0.0	0.0	160.3	0.0	0.0	21	5127	8	21	4964	4977	14	14	0.0	read	NM_001198852.1	9606	22887	FOXJ3	-	forkhead box J3	forkhead box protein J3	NM_001198852.1	NP_001185781.1	NC_000001.11	protein-coding	VALIDATED	1	-	42176538	42336804	Reference GRCh38.p12 Primary Assembly
hsa-miR-376a-1-135p	NM_001198851.1	1	1097.3	1097.3	1.90E-005	9.11E-004	14	14	0.00E000	8.0	1.00E000	0	14	320.0	0.0	0.0	160.3	0.0	0.0	21	5367	8	21	5204	5217	14	14	0.0	read	NM_001198851.1	9606	22887	FOXJ3	-	forkhead box J3	forkhead box protein J3	NM_001198851.1	NP_001185780.1	NC_000001.11	protein-coding	VALIDATED	1	-	42176538	42336804	Reference GRCh38.p12 Primary Assembly
hsa-miR-376a-1-136p	NM_001198850.1	1	1097.3	1097.3	1.90E-005	9.11E-004	14	14	0.00E000	8.0	1.00E000	0	14	320.0	0.0	0.0	160.3	0.0	0.0	21	5324	8	21	5161	5174	14	14	0.0	read	NM_001198850.1	9606	22887	FOXJ3	-	forkhead box J3	forkhead box protein J3	NM_001198850.1	NP_001185779.1	NC_000001.11	protein-coding	VALIDATED	1	-	42176538	42336804	Reference GRCh38.p12 Primary Assembly
hsa-miR-376a-1-137p	NM_018403.6	2	1764.3	1185.2	1.49E-007	1.32E-005	14	14	0.00E000	6.0	1.00E000	0	21	312.0	16.0	0.0	244.2	0.0	0.0	21	6027	1	21	3078	3098	21	21	0.0	read	NM_018403.6	9606	55802	DCP1A	HSA275986|Nbla00360|SMAD4IP1|SMIF	decapping mRNA 1A	mRNA-decapping enzyme 1A|DCP1 decapping enzyme homolog A|DCP1 decapping enzyme-like protein A|Smad4-interacting transcriptional co-activator|decapping enzyme hDcp1a|putative protein product of Nbla00360|transcription factor SMIF	NM_018403.6	NP_060873.4	NC_000003.12	protein-coding	REVIEWED	3	-	53283422	53347626	Reference GRCh38.p12 Primary Assembly
hsa-miR-376a-1-138p	NM_017612.4	1	1100.4	1100.4	1.60E-008	1.60E-006	14	14	0.00E000	6.0	1.00E000	0	20	320.0	24.0	0.0	137.4	0.0	0.0	21	4260	2	21	1225	1244	20	20	0.0	read	NM_017612.4	9606	55596	ZCCHC8	-	zinc finger CCHC-type containing 8	zinc finger CCHC domain-containing protein 8|TRAMP-like complex RNA-binding factor ZCCHC8|zinc finger, CCHC domain containing 8	NM_017612.4	NP_060082.2	NC_000012.12	protein-coding	REVIEWED	12	-	122471598	122501183	Reference GRCh38.p12 Primary Assembly
hsa-miR-376a-1-139p	NM_001290204.1	2	1764.3	1185.2	1.06E-009	1.26E-007	14	14	0.00E000	6.0	1.00E000	0	21	312.0	16.0	0.0	244.2	0.0	0.0	21	5913	1	21	2964	2984	21	21	0.0	read	NM_001290204.1	9606	55802	DCP1A	HSA275986|Nbla00360|SMAD4IP1|SMIF	decapping mRNA 1A	mRNA-decapping enzyme 1A|DCP1 decapping enzyme homolog A|DCP1 decapping enzyme-like protein A|Smad4-interacting transcriptional co-activator|decapping enzyme hDcp1a|putative protein product of Nbla00360|transcription factor SMIF	NM_001290204.1	NP_001277133.1	NC_000003.12	protein-coding	REVIEWED	3	-	53283422	53347626	Reference GRCh38.p12 Primary Assembly
hsa-miR-376a-1-140p	NM_001199140.1	1	718.7	718.7	8.20E-004	6.93E-003	14	14	0.00E000	7.0	1.00E000	0	17	16.0	36.0	0.0	50.7	0.0	0.0	21	4726	4	20	2772	2788	17	17	11.0	read	NM_001199140.1	9606	83607	AMMECR1L	-	AMMECR1 like	AMMECR1-like protein|AMME chromosomal region gene 1-like	NM_001199140.1	NP_001186069.1	NC_000002.12	protein-coding	VALIDATED	2	-	127861629	127887574	Reference GRCh38.p12 Primary Assembly
hsa-miR-376a-1-141p	NM_031445.2	1	718.7	718.7	7.91E-005	1.40E-003	14	14	0.00E000	7.0	1.00E000	0	17	16.0	36.0	0.0	50.7	0.0	0.0	21	4698	4	20	2744	2760	17	17	11.0	read	NM_031445.2	9606	83607	AMMECR1L	-	AMMECR1 like	AMMECR1-like protein|AMME chromosomal region gene 1-like	NM_031445.2	NP_113633.2	NC_000002.12	protein-coding	VALIDATED	2	-	127861629	127887574	Reference GRCh38.p12 Primary Assembly
hsa-miR-376a-1-142p	NM_016732.2	1	1045.3	1045.3	1.50E-001	1.79E-001	14	14	0.00E000	9.5	1.00E000	0	15	244.0	0.0	0.0	200.3	0.0	0.0	21	4790	7	21	909	923	15	15	0.0	read	NM_016732.2	9606	22913	RALY	HNRPCL2|P542	RALY heterogeneous nuclear ribonucleoprotein	RNA-binding protein Raly|RNA binding protein, autoantigenic (hnRNP-associated with lethal yellow homolog)|RNA-binding protein (autoantigenic)|RNA-binding protein (autoantigenic, hnRNP-associated with lethal yellow)|autoantigen p542|heterogeneous nuclear ribonucleoprotein C-like 2|hnRNP associated with lethal yellow protein homolog|hnRNP core protein C-like 2	NM_016732.2	NP_057951.1	NC_000020.11	protein-coding	REVIEWED	20	+	33993651	34084883	Reference GRCh38.p12 Primary Assembly
hsa-miR-376a-1-143p	NM_001290207.1	2	1764.3	1185.2	3.69E-002	4.71E-002	14	14	0.00E000	6.0	1.00E000	0	21	312.0	16.0	0.0	244.2	0.0	0.0	21	5785	1	21	2836	2856	21	21	0.0	read	NM_001290207.1	9606	55802	DCP1A	HSA275986|Nbla00360|SMAD4IP1|SMIF	decapping mRNA 1A	mRNA-decapping enzyme 1A|DCP1 decapping enzyme homolog A|DCP1 decapping enzyme-like protein A|Smad4-interacting transcriptional co-activator|decapping enzyme hDcp1a|putative protein product of Nbla00360|transcription factor SMIF	NM_001290207.1	NP_001277136.1	NC_000003.12	protein-coding	REVIEWED	3	-	53283422	53347626	Reference GRCh38.p12 Primary Assembly
hsa-miR-376a-1-144p	NM_001290206.1	2	1764.3	1185.2	3.69E-002	4.71E-002	14	14	0.00E000	6.0	1.00E000	0	21	312.0	16.0	0.0	244.2	0.0	0.0	21	5899	1	21	2950	2970	21	21	0.0	read	NM_001290206.1	9606	55802	DCP1A	HSA275986|Nbla00360|SMAD4IP1|SMIF	decapping mRNA 1A	mRNA-decapping enzyme 1A|DCP1 decapping enzyme homolog A|DCP1 decapping enzyme-like protein A|Smad4-interacting transcriptional co-activator|decapping enzyme hDcp1a|putative protein product of Nbla00360|transcription factor SMIF	NM_001290206.1	NP_001277135.1	NC_000003.12	protein-coding	REVIEWED	3	-	53283422	53347626	Reference GRCh38.p12 Primary Assembly
hsa-miR-376a-1-145p	NM_001290205.1	2	1764.3	1185.2	3.69E-002	4.71E-002	14	14	0.00E000	6.0	1.00E000	0	21	312.0	16.0	0.0	244.2	0.0	0.0	21	6082	1	21	3133	3153	21	21	0.0	read	NM_001290205.1	9606	55802	DCP1A	HSA275986|Nbla00360|SMAD4IP1|SMIF	decapping mRNA 1A	mRNA-decapping enzyme 1A|DCP1 decapping enzyme homolog A|DCP1 decapping enzyme-like protein A|Smad4-interacting transcriptional co-activator|decapping enzyme hDcp1a|putative protein product of Nbla00360|transcription factor SMIF	NM_001290205.1	NP_001277134.1	NC_000003.12	protein-coding	REVIEWED	3	-	53283422	53347626	Reference GRCh38.p12 Primary Assembly
hsa-miR-376a-1-146p	NR_002559.1	1	1032.8	1032.8	3.03E-008	1.64E-006	13	21	0.00E000	12.0	1.00E000	0	10	312.0	0.0	0.0	160.8	0.0	0.0	21	65	12	21	1	10	10	10	0.0	read	NR_002559.1	9606	9297	SNORD29	RNU29|U29	small nucleolar RNA, C/D box 29	RNA, U29 small nucleolar	NR_002559.1	-	NC_000011.10	snoRNA	VALIDATED	11	-	62853903	62853967	Reference GRCh38.p12 Primary Assembly
hsa-miR-376a-1-147p	NM_004259.6	1	1049.4	1049.4	4.67E-009	1.12E-006	13	13	0.00E000	10.5	1.00E000	0	11	312.0	0.0	0.0	169.4	0.0	0.0	21	3732	11	21	834	844	11	11	0.0	read	NM_004259.6	9606	9400	RECQL5	RECQ5	RecQ like helicase 5	ATP-dependent DNA helicase Q5|DNA helicase, RecQ-like type 5|RecQ helicase-like 5|RecQ protein-like 5	NM_004259.6	NP_004250.4	NC_000017.11	protein-coding	REVIEWED	17	-	75626844	75667201	Reference GRCh38.p12 Primary Assembly
hsa-miR-376a-1-148p	NM_001003715.3	1	1049.4	1049.4	4.67E-009	1.12E-006	13	13	0.00E000	10.5	1.00E000	0	11	312.0	0.0	0.0	169.4	0.0	0.0	21	2444	11	21	834	844	11	11	0.0	read	NM_001003715.3	9606	9400	RECQL5	RECQ5	RecQ like helicase 5	ATP-dependent DNA helicase Q5|DNA helicase, RecQ-like type 5|RecQ helicase-like 5|RecQ protein-like 5	NM_001003715.3	NP_001003715.1	NC_000017.11	protein-coding	REVIEWED	17	-	75626844	75667201	Reference GRCh38.p12 Primary Assembly
hsa-miR-376a-1-149p	NM_001003716.3	1	1049.4	1049.4	2.36E-005	2.38E-003	13	13	0.00E000	10.5	1.00E000	0	11	312.0	0.0	0.0	169.4	0.0	0.0	21	2911	11	21	834	844	11	11	0.0	read	NM_001003716.3	9606	9400	RECQL5	RECQ5	RecQ like helicase 5	ATP-dependent DNA helicase Q5|DNA helicase, RecQ-like type 5|RecQ helicase-like 5|RecQ protein-like 5	NM_001003716.3	NP_001003716.1	NC_000017.11	protein-coding	REVIEWED	17	-	75626844	75667201	Reference GRCh38.p12 Primary Assembly
hsa-miR-376a-1-150p	NM_001288761.2	5	3299.3	1023.6	6.78E-013	1.96E-010	13	13	0.00E000	13.0	1.00E000	0	8	248.0	0.0	0.0	217.6	0.0	0.0	21	4137	13	20	2146	2153	8	8	0.0	read	NM_001288761.2	9606	7733	ZNF180	HHZ168	zinc finger protein 180	zinc finger protein 180	NM_001288761.2	NP_001275690.1	NC_000019.10	protein-coding	VALIDATED	19	-	44474427	44500538	Reference GRCh38.p12 Primary Assembly
hsa-miR-376a-1-151p	NM_013256.5	5	3299.3	1023.6	1.59E-005	8.11E-004	13	13	0.00E000	13.0	1.00E000	0	8	248.0	0.0	0.0	217.6	0.0	0.0	21	4336	13	20	2345	2352	8	8	0.0	read	NM_013256.5	9606	7733	ZNF180	HHZ168	zinc finger protein 180	zinc finger protein 180	NM_013256.5	NP_037388.3	NC_000019.10	protein-coding	VALIDATED	19	-	44474427	44500538	Reference GRCh38.p12 Primary Assembly
hsa-miR-376a-1-152p	NM_001291633.1	5	3299.3	1023.6	1.59E-005	8.11E-004	13	13	0.00E000	13.0	1.00E000	0	8	248.0	0.0	0.0	217.6	0.0	0.0	21	4259	13	20	2268	2275	8	8	0.0	read	NM_001291633.1	9606	7733	ZNF180	HHZ168	zinc finger protein 180	zinc finger protein 180	NM_001291633.1	NP_001278562.1	NC_000019.10	protein-coding	VALIDATED	19	-	44474427	44500538	Reference GRCh38.p12 Primary Assembly
hsa-miR-376a-1-153p	NM_001288762.2	5	3299.3	1023.6	1.59E-005	8.11E-004	13	13	0.00E000	13.0	1.00E000	0	8	248.0	0.0	0.0	217.6	0.0	0.0	21	4214	13	20	2223	2230	8	8	0.0	read	NM_001288762.2	9606	7733	ZNF180	HHZ168	zinc finger protein 180	zinc finger protein 180	NM_001288762.2	NP_001275691.1	NC_000019.10	protein-coding	VALIDATED	19	-	44474427	44500538	Reference GRCh38.p12 Primary Assembly
hsa-miR-376a-1-154p	NM_001288760.2	5	3299.3	1023.6	1.59E-005	8.11E-004	13	13	0.00E000	13.0	1.00E000	0	8	248.0	0.0	0.0	217.6	0.0	0.0	21	4509	13	20	2518	2525	8	8	0.0	read	NM_001288760.2	9606	7733	ZNF180	HHZ168	zinc finger protein 180	zinc finger protein 180	NM_001288760.2	NP_001275689.1	NC_000019.10	protein-coding	VALIDATED	19	-	44474427	44500538	Reference GRCh38.p12 Primary Assembly
hsa-miR-376a-1-155p	NM_001288759.2	5	3299.3	1023.6	1.19E-006	9.34E-005	13	13	0.00E000	13.0	1.00E000	0	8	248.0	0.0	0.0	217.6	0.0	0.0	21	4341	13	20	2350	2357	8	8	0.0	read	NM_001288759.2	9606	7733	ZNF180	HHZ168	zinc finger protein 180	zinc finger protein 180	NM_001288759.2	NP_001275688.2	NC_000019.10	protein-coding	VALIDATED	19	-	44474427	44500538	Reference GRCh38.p12 Primary Assembly
hsa-miR-376a-1-156p	NM_001278509.2	5	3299.3	1023.6	1.19E-006	9.34E-005	13	13	0.00E000	13.0	1.00E000	0	8	248.0	0.0	0.0	217.6	0.0	0.0	21	4264	13	20	2273	2280	8	8	0.0	read	NM_001278509.2	9606	7733	ZNF180	HHZ168	zinc finger protein 180	zinc finger protein 180	NM_001278509.2	NP_001265438.2	NC_000019.10	protein-coding	VALIDATED	19	-	44474427	44500538	Reference GRCh38.p12 Primary Assembly
hsa-miR-376a-1-157p	NM_001278508.2	5	3299.3	1023.6	1.19E-006	9.34E-005	13	13	0.00E000	13.0	1.00E000	0	8	248.0	0.0	0.0	217.6	0.0	0.0	21	4261	13	20	2270	2277	8	8	0.0	read	NM_001278508.2	9606	7733	ZNF180	HHZ168	zinc finger protein 180	zinc finger protein 180	NM_001278508.2	NP_001265437.2	NC_000019.10	protein-coding	VALIDATED	19	-	44474427	44500538	Reference GRCh38.p12 Primary Assembly
hsa-miR-376a-1-158p	NM_174907.3	2	1110.9	996.7	2.35E-006	2.48E-004	12	12	0.00E000	10.0	1.00E000	0	14	248.0	0.0	0.0	227.7	0.0	0.0	21	4993	7	20	3663	3676	14	14	0.0	read	NM_174907.3	9606	151987	PPP4R2	PP4R2	protein phosphatase 4 regulatory subunit 2	serine/threonine-protein phosphatase 4 regulatory subunit 2	NM_174907.3	NP_777567.1	NC_000003.12	protein-coding	REVIEWED	3	+	72996742	73069200	Reference GRCh38.p12 Primary Assembly
hsa-miR-376a-1-159p	NM_001318027.1	2	1110.9	996.7	2.35E-006	2.48E-004	12	12	0.00E000	10.0	1.00E000	0	14	248.0	0.0	0.0	227.7	0.0	0.0	21	4760	7	20	3430	3443	14	14	0.0	read	NM_001318027.1	9606	151987	PPP4R2	PP4R2	protein phosphatase 4 regulatory subunit 2	serine/threonine-protein phosphatase 4 regulatory subunit 2	NM_001318027.1	NP_001304956.1	NC_000003.12	protein-coding	REVIEWED	3	+	72996742	73069200	Reference GRCh38.p12 Primary Assembly
hsa-miR-376a-1-160p	NM_001318026.1	2	1110.9	996.7	2.35E-006	2.48E-004	12	12	0.00E000	10.0	1.00E000	0	14	248.0	0.0	0.0	227.7	0.0	0.0	21	4764	7	20	3434	3447	14	14	0.0	read	NM_001318026.1	9606	151987	PPP4R2	PP4R2	protein phosphatase 4 regulatory subunit 2	serine/threonine-protein phosphatase 4 regulatory subunit 2	NM_001318026.1	NP_001304955.1	NC_000003.12	protein-coding	REVIEWED	3	+	72996742	73069200	Reference GRCh38.p12 Primary Assembly
hsa-miR-376a-1-161p	NM_001318025.1	2	1110.9	996.7	2.35E-006	2.48E-004	12	12	0.00E000	10.0	1.00E000	0	14	248.0	0.0	0.0	227.7	0.0	0.0	21	4822	7	20	3492	3505	14	14	0.0	read	NM_001318025.1	9606	151987	PPP4R2	PP4R2	protein phosphatase 4 regulatory subunit 2	serine/threonine-protein phosphatase 4 regulatory subunit 2	NM_001318025.1	NP_001304954.1	NC_000003.12	protein-coding	REVIEWED	3	+	72996742	73069200	Reference GRCh38.p12 Primary Assembly
hsa-miR-376a-1-162p	NR_026757.1	1	531.6	531.6	7.93E-004	1.70E-003	12	12	0.00E000	8.0	1.00E000	0	15	-60.0	-10.0	0.0	66.6	0.0	0.0	21	1894	4	18	1740	1754	15	15	12.0	read	NR_026757.1
hsa-miR-376a-1-163p	NM_133368.2	2	1075.6	998.0	1.66E-005	2.16E-003	12	12	0.00E000	13.0	1.00E000	0	9	240.0	0.0	0.0	243.0	0.0	0.0	21	3570	12	20	1783	1791	9	9	0.0	read	NM_133368.2	9606	89970	RSPRY1	SEMDFA	ring finger and SPRY domain containing 1	RING finger and SPRY domain-containing protein 1	NM_133368.2	NP_588609.1	NC_000016.10	protein-coding	REVIEWED	16	+	57186136	57240474	Reference GRCh38.p12 Primary Assembly
hsa-miR-376a-1-164p	NM_001305163.1	2	1075.6	998.0	1.66E-005	2.16E-003	12	12	0.00E000	13.0	1.00E000	0	9	240.0	0.0	0.0	243.0	0.0	0.0	21	4169	12	20	2382	2390	9	9	0.0	read	NM_001305163.1	9606	89970	RSPRY1	SEMDFA	ring finger and SPRY domain containing 1	RING finger and SPRY domain-containing protein 1	NM_001305163.1	NP_001292092.1	NC_000016.10	protein-coding	REVIEWED	16	+	57186136	57240474	Reference GRCh38.p12 Primary Assembly
hsa-miR-376a-1-165p	NM_001305164.1	2	1075.6	998.0	2.54E-012	7.08E-010	12	12	0.00E000	13.0	1.00E000	0	9	240.0	0.0	0.0	243.0	0.0	0.0	21	3548	12	20	1761	1769	9	9	0.0	read	NM_001305164.1	9606	89970	RSPRY1	SEMDFA	ring finger and SPRY domain containing 1	RING finger and SPRY domain-containing protein 1	NM_001305164.1	NP_001292093.1	NC_000016.10	protein-coding	REVIEWED	16	+	57186136	57240474	Reference GRCh38.p12 Primary Assembly
hsa-miR-376a-1-166p	NM_002815.3	1	956.3	956.3	1.18E-008	1.20E-006	12	12	0.00E000	8.0	1.00E000	0	20	240.0	4.0	0.0	188.3	0.0	0.0	21	3914	1	20	743	762	20	20	0.0	read	NM_002815.3	9606	5717	PSMD11	Rpn6|S9|p44.5	proteasome 26S subunit, non-ATPase 11	26S proteasome non-ATPase regulatory subunit 11|26S proteasome regulatory subunit 9|26S proteasome regulatory subunit RPN6|26S proteasome regulatory subunit S9|26S proteasome regulatory subunit p44.5|proteasome (prosome, macropain) 26S subunit, non-ATPase, 11	NM_002815.3	NP_002806.2	NC_000017.11	protein-coding	REVIEWED	17	+	32444462	32483318	Reference GRCh38.p12 Primary Assembly
hsa-miR-376a-1-167p	NM_001270482.1	1	956.3	956.3	1.18E-008	1.20E-006	12	12	0.00E000	8.0	1.00E000	0	20	240.0	4.0	0.0	188.3	0.0	0.0	21	4035	1	20	743	762	20	20	0.0	read	NM_001270482.1	9606	5717	PSMD11	Rpn6|S9|p44.5	proteasome 26S subunit, non-ATPase 11	26S proteasome non-ATPase regulatory subunit 11|26S proteasome regulatory subunit 9|26S proteasome regulatory subunit RPN6|26S proteasome regulatory subunit S9|26S proteasome regulatory subunit p44.5|proteasome (prosome, macropain) 26S subunit, non-ATPase, 11	NM_001270482.1	NP_001257411.1	NC_000017.11	protein-coding	REVIEWED	17	+	32444462	32483318	Reference GRCh38.p12 Primary Assembly
hsa-miR-376a-1-168p	NM_001037536.2	2	1633.8	955.1	1.23E-008	1.24E-006	12	15	0.00E000	8.5	1.00E000	0	19	248.0	4.0	0.0	180.1	0.0	0.0	21	2701	2	20	1874	1892	19	19	0.0	read	NM_001037536.2	9606	6322	SCML1	-	Scm polycomb group protein like 1	sex comb on midleg-like protein 1|sex comb on midleg like 1	NM_001037536.2	NP_001032625.1	NC_000023.11	protein-coding	VALIDATED	X	+	17737448	17754987	Reference GRCh38.p12 Primary Assembly
hsa-miR-376a-1-169p	NM_014452.4	1	587.0	587.0	1.00E-002	2.72E-002	12	12	0.00E000	10.0	1.00E000	0	12	4.0	-10.0	0.0	65.0	0.0	0.0	21	3646	7	18	2462	2473	12	12	11.0	read	NM_014452.4	9606	27242	TNFRSF21	BM-018|CD358|DR6	TNF receptor superfamily member 21	tumor necrosis factor receptor superfamily member 21|TNFR-related death receptor 6|death receptor 6	NM_014452.4	NP_055267.1	NC_000006.12	protein-coding	REVIEWED	6	-	47231526	47309946	Reference GRCh38.p12 Primary Assembly
hsa-miR-376a-1-170p	NM_006746.5	2	1633.8	955.1	3.23E-005	1.22E-003	12	15	0.00E000	8.5	1.00E000	0	19	248.0	4.0	0.0	180.1	0.0	0.0	21	2853	2	20	2026	2044	19	19	0.0	read	NM_006746.5	9606	6322	SCML1	-	Scm polycomb group protein like 1	sex comb on midleg-like protein 1|sex comb on midleg like 1	NM_006746.5	NP_006737.2	NC_000023.11	protein-coding	VALIDATED	X	+	17737448	17754987	Reference GRCh38.p12 Primary Assembly
hsa-miR-376a-1-171p	NM_001037540.2	2	1633.8	955.1	3.23E-005	1.22E-003	12	15	0.00E000	8.5	1.00E000	0	19	248.0	4.0	0.0	180.1	0.0	0.0	21	2934	2	20	2107	2125	19	19	0.0	read	NM_001037540.2	9606	6322	SCML1	-	Scm polycomb group protein like 1	sex comb on midleg-like protein 1|sex comb on midleg like 1	NM_001037540.2	NP_001032629.1	NC_000023.11	protein-coding	VALIDATED	X	+	17737448	17754987	Reference GRCh38.p12 Primary Assembly
hsa-miR-376a-1-172p	NM_001037535.2	2	1633.8	955.1	3.23E-005	1.22E-003	12	15	0.00E000	8.5	1.00E000	0	19	248.0	4.0	0.0	180.1	0.0	0.0	21	2704	2	20	1877	1895	19	19	0.0	read	NM_001037535.2	9606	6322	SCML1	-	Scm polycomb group protein like 1	sex comb on midleg-like protein 1|sex comb on midleg like 1	NM_001037535.2	NP_001032624.1	NC_000023.11	protein-coding	VALIDATED	X	+	17737448	17754987	Reference GRCh38.p12 Primary Assembly
hsa-miR-376a-1-173p	NM_001256787.1	2	1526.9	952.8	4.45E-007	4.22E-005	11	12	0.00E000	10.5	1.00E000	0	13	244.0	0.0	0.0	226.8	0.0	0.0	21	4410	9	21	3746	3758	13	13	0.0	read	NM_001256787.1	9606	54477	PLEKHA5	PEPP-2|PEPP2	pleckstrin homology domain containing A5	pleckstrin homology domain-containing family A member 5|PH domain-containing family A member 5|phosphoinositol 3-phosphate-binding protein-2|pleckstrin homology domain containing, family A member 5	NM_001256787.1	NP_001243716.1	NC_000012.12	protein-coding	VALIDATED	12	+	19129679	19376399	Reference GRCh38.p12 Primary Assembly
hsa-miR-376a-1-174p	NM_153645.2	1	514.9	514.9	1.95E-002	3.24E-002	11	11	0.00E000	8.0	1.00E000	0	14	-32.0	-10.0	0.0	58.9	0.0	0.0	21	5051	4	17	3649	3662	14	14	13.0	read	NM_153645.2	9606	10762	NUP50	NPAP60|NPAP60L	nucleoporin 50	nuclear pore complex protein Nup50|50 kDa nucleoporin|nuclear pore-associated protein 60L|nucleoporin 50kD|nucleoporin 50kDa|nucleoporin Nup50	NM_153645.2	NP_705931.1	NC_000022.11	protein-coding	REVIEWED	22	+	45163844	45188010	Reference GRCh38.p12 Primary Assembly
hsa-miR-376a-1-175p	NM_007172.3	1	514.9	514.9	1.95E-002	3.24E-002	11	11	0.00E000	8.0	1.00E000	0	14	-32.0	-10.0	0.0	58.9	0.0	0.0	21	5225	4	17	3823	3836	14	14	13.0	read	NM_007172.3	9606	10762	NUP50	NPAP60|NPAP60L	nucleoporin 50	nuclear pore complex protein Nup50|50 kDa nucleoporin|nuclear pore-associated protein 60L|nucleoporin 50kD|nucleoporin 50kDa|nucleoporin Nup50	NM_007172.3	NP_009103.2	NC_000022.11	protein-coding	REVIEWED	22	+	45163844	45188010	Reference GRCh38.p12 Primary Assembly
hsa-miR-376a-1-176p	NM_006387.5	1	516.9	516.9	1.91E-002	3.20E-002	11	11	0.00E000	10.0	1.00E000	0	12	4.0	-10.0	0.0	34.9	0.0	0.0	21	4105	7	18	3071	3082	12	12	11.0	read	NM_006387.5	9606	10523	CHERP	DAN16|SCAF6|SRA1	calcium homeostasis endoplasmic reticulum protein	calcium homeostasis endoplasmic reticulum protein|ERPROT 213-21|ERPROT213-21|SR-related CTD associated factor 6|protein with polyglutamine repeat	NM_006387.5	NP_006378.3	NC_000019.10	protein-coding	VALIDATED	19	-	16517888	16542451	Reference GRCh38.p12 Primary Assembly
hsa-miR-376a-1-177p	NM_005034.3	1	1051.4	1051.4	1.57E-006	8.07E-005	11	17	0.00E000	8.5	1.00E000	0	20	244.0	16.0	0.0	316.4	0.0	0.0	21	971	2	21	471	490	20	20	0.0	read	NM_005034.3	9606	5440	POLR2K	ABC10-alpha|RPABC4|RPB10alpha|RPB12|RPB7.0|hRPB7.0|hsRPB10a	RNA polymerase II subunit K	DNA-directed RNA polymerases I, II, and III subunit RPABC4|DNA directed RNA polymerases I, II, and III 7.0 kda polypeptide|DNA-directed RNA polymerase II subunit K|RNA polymerase II 7.0 kDa subunit|RNA polymerases I, II, and III subunit ABC4|polymerase (RNA) II (DNA directed) polypeptide K, 7.0kDa|polymerase (RNA) II subunit K	NM_005034.3	NP_005025.1	NC_000008.11	protein-coding	REVIEWED	8	+	100150610	100154001	Reference GRCh38.p12 Primary Assembly
hsa-miR-376a-1-178p	NR_034041.1	1	530.0	530.0	1.63E-002	2.33E-002	11	12	0.00E000	10.0	1.00E000	0	12	4.0	-10.0	0.0	48.0	0.0	0.0	21	4747	7	18	1198	1209	12	12	11.0	read	NR_034041.1	9606	6426	SRSF1	ASF|SF2|SF2p33|SFRS1|SRp30a	serine and arginine rich splicing factor 1	serine/arginine-rich splicing factor 1|SR splicing factor 1|alternative-splicing factor 1|pre-mRNA-splicing factor SF2, P33 subunit|splicing factor 2|splicing factor, arginine/serine-rich, 30-KD, A	NR_034041.1	-	NC_000017.11	protein-coding	REVIEWED	17	-	58000918	58007345	Reference GRCh38.p12 Primary Assembly
hsa-miR-376a-1-179p	NM_006325.4	1	596.7	596.7	3.28E-003	2.80E-002	11	15	0.00E000	8.5	1.00E000	0	14	40.0	-10.0	0.0	72.7	0.0	0.0	21	2546	7	20	1522	1535	14	14	12.0	read	NM_006325.4	9606	5901	RAN	ARA24|Gsp1|TC4	RAN, member RAS oncogene family	GTP-binding nuclear protein Ran|GTPase Ran|OK/SW-cl.81|RanGTPase|androgen receptor-associated protein 24|guanosine triphosphatase Ran|member RAS oncogene family|ras-like protein TC4|ras-related nuclear protein	NM_006325.4	NP_006316.1	NC_000012.12	protein-coding	VALIDATED	12	+	130871878	130877677	Reference GRCh38.p12 Primary Assembly
hsa-miR-376a-1-180p	NM_001300797.1	1	596.7	596.7	3.28E-003	2.80E-002	11	15	0.00E000	8.5	1.00E000	0	14	40.0	-10.0	0.0	72.7	0.0	0.0	21	2500	7	20	1476	1489	14	14	12.0	read	NM_001300797.1	9606	5901	RAN	ARA24|Gsp1|TC4	RAN, member RAS oncogene family	GTP-binding nuclear protein Ran|GTPase Ran|OK/SW-cl.81|RanGTPase|androgen receptor-associated protein 24|guanosine triphosphatase Ran|member RAS oncogene family|ras-like protein TC4|ras-related nuclear protein	NM_001300797.1	NP_001287726.1	NC_000012.12	protein-coding	VALIDATED	12	+	130871878	130877677	Reference GRCh38.p12 Primary Assembly
hsa-miR-376a-1-181p	NM_152551.3	2	1542.1	978.8	2.19E-004	5.48E-003	11	11	0.00E000	9.0	1.00E000	0	14	320.0	0.0	0.0	168.8	0.0	0.0	21	4173	8	21	544	557	14	14	0.0	read	NM_152551.3	9606	154007	SNRNP48	C6orf151|dJ336K20B.1|dJ512B11.2	small nuclear ribonucleoprotein U11/U12 subunit 48	U11/U12 small nuclear ribonucleoprotein 48 kDa protein|U11-48K|U11/U12 snRNP 48 kDa protein|U11/U12 snRNP 48K|U11/U12-48K|small nuclear ribonucleoprotein 48kDa (U11/U12)|small nuclear ribonucleoprotein, U11/U12 48KDa subunit	NM_152551.3	NP_689764.3	NC_000006.12	protein-coding	VALIDATED	6	+	7590198	7611966	Reference GRCh38.p12 Primary Assembly
hsa-miR-376a-1-182p	NM_001300796.1	1	596.7	596.7	2.80E-002	4.28E-002	11	15	0.00E000	8.5	1.00E000	0	14	40.0	-10.0	0.0	72.7	0.0	0.0	21	2492	7	20	1468	1481	14	14	12.0	read	NM_001300796.1	9606	5901	RAN	ARA24|Gsp1|TC4	RAN, member RAS oncogene family	GTP-binding nuclear protein Ran|GTPase Ran|OK/SW-cl.81|RanGTPase|androgen receptor-associated protein 24|guanosine triphosphatase Ran|member RAS oncogene family|ras-like protein TC4|ras-related nuclear protein	NM_001300796.1	NP_001287725.1	NC_000012.12	protein-coding	VALIDATED	12	+	130871878	130877677	Reference GRCh38.p12 Primary Assembly
hsa-miR-376a-1-183p	NM_001040006.1	1	943.7	943.7	1.74E-006	8.37E-005	11	11	0.00E000	11.5	1.00E000	0	10	248.0	0.0	0.0	211.7	0.0	0.0	21	4170	11	20	1781	1790	10	10	0.0	read	NM_001040006.1	9606	10915	TCERG1	CA150|TAF2S|Urn1	transcription elongation regulator 1	transcription elongation regulator 1|TATA box binding protein (TBP)-associated factor, RNA polymerase II, S, 150kD|TATA box-binding protein-associated factor 2S|co-activator of 150 kDa|transcription factor CA150	NM_001040006.1	NP_001035095.1	NC_000005.10	protein-coding	REVIEWED	5	+	146447309	146511507	Reference GRCh38.p12 Primary Assembly
hsa-miR-376a-1-184p	NM_006706.3	1	943.7	943.7	1.61E-008	8.82E-007	11	11	0.00E000	11.5	1.00E000	0	10	248.0	0.0	0.0	211.7	0.0	0.0	21	4233	11	20	1844	1853	10	10	0.0	read	NM_006706.3	9606	10915	TCERG1	CA150|TAF2S|Urn1	transcription elongation regulator 1	transcription elongation regulator 1|TATA box binding protein (TBP)-associated factor, RNA polymerase II, S, 150kD|TATA box-binding protein-associated factor 2S|co-activator of 150 kDa|transcription factor CA150	NM_006706.3	NP_006697.2	NC_000005.10	protein-coding	REVIEWED	5	+	146447309	146511507	Reference GRCh38.p12 Primary Assembly
hsa-miR-376a-1-185p	NM_002823.4	1	896.5	896.5	5.23E-004	1.06E-002	10	10	0.00E000	9.5	1.00E000	0	13	240.0	0.0	0.0	209.5	0.0	0.0	21	1220	8	20	1095	1107	13	13	0.0	read	NM_002823.4	9606	5757	PTMA	TMSA	prothymosin alpha	prothymosin alpha|gene sequence 28|prothymosin alpha protein|prothymosin-I+/-	NM_002823.4	NP_002814.3	NC_000002.12	protein-coding	VALIDATED	2	+	231708524	231713540	Reference GRCh38.p12 Primary Assembly
hsa-miR-376a-1-186p	NM_001755.2	3	1482.2	936.2	2.86E-004	7.50E-003	10	10	0.00E000	7.5	1.00E000	0	16	252.0	0.0	0.0	228.2	0.0	0.0	21	3181	6	21	1011	1026	16	16	0.0	read	NM_001755.2	9606	865	CBFB	PEBP2B	core-binding factor subunit beta	core-binding factor subunit beta|CBF-beta|PEA2-beta|PEBP2-beta|SL3-3 enhancer factor 1 beta subunit|SL3-3 enhancer factor 1 subunit beta|SL3/AKV core-binding factor beta subunit|core-binding factor beta subunit|polyomavirus enhancer binding protein 2, beta subunit	NM_001755.2	NP_001746.1	NC_000016.10	protein-coding	REVIEWED	16	+	67029146	67101057	Reference GRCh38.p12 Primary Assembly
hsa-miR-376a-1-187p	NM_001099285.1	1	896.5	896.5	5.23E-004	1.06E-002	10	10	0.00E000	9.5	1.00E000	0	13	240.0	0.0	0.0	209.5	0.0	0.0	21	1223	8	20	1098	1110	13	13	0.0	read	NM_001099285.1	9606	5757	PTMA	TMSA	prothymosin alpha	prothymosin alpha|gene sequence 28|prothymosin alpha protein|prothymosin-I+/-	NM_001099285.1	NP_001092755.1	NC_000002.12	protein-coding	VALIDATED	2	+	231708524	231713540	Reference GRCh38.p12 Primary Assembly
hsa-miR-376a-1-188p	NM_022845.2	3	1482.2	936.2	1.69E-004	6.60E-003	10	10	0.00E000	7.5	1.00E000	0	16	252.0	0.0	0.0	228.2	0.0	0.0	21	3150	6	21	980	995	16	16	0.0	read	NM_022845.2	9606	865	CBFB	PEBP2B	core-binding factor subunit beta	core-binding factor subunit beta|CBF-beta|PEA2-beta|PEBP2-beta|SL3-3 enhancer factor 1 beta subunit|SL3-3 enhancer factor 1 subunit beta|SL3/AKV core-binding factor beta subunit|core-binding factor beta subunit|polyomavirus enhancer binding protein 2, beta subunit	NM_022845.2	NP_074036.1	NC_000016.10	protein-coding	REVIEWED	16	+	67029146	67101057	Reference GRCh38.p12 Primary Assembly
hsa-miR-376a-1-189p	NM_019012.5	2	1486.9	912.8	1.08E-004	3.12E-003	10	11	0.00E000	10.5	1.00E000	0	13	244.0	0.0	0.0	226.8	0.0	0.0	21	4356	9	21	3692	3704	13	13	0.0	read	NM_019012.5	9606	54477	PLEKHA5	PEPP-2|PEPP2	pleckstrin homology domain containing A5	pleckstrin homology domain-containing family A member 5|PH domain-containing family A member 5|phosphoinositol 3-phosphate-binding protein-2|pleckstrin homology domain containing, family A member 5	NM_019012.5	NP_061885.2	NC_000012.12	protein-coding	VALIDATED	12	+	19129679	19376399	Reference GRCh38.p12 Primary Assembly
hsa-miR-376a-1-190p	NM_001256470.1	2	1486.9	912.8	1.08E-004	3.12E-003	10	11	0.00E000	10.5	1.00E000	0	13	244.0	0.0	0.0	226.8	0.0	0.0	21	4854	9	21	4190	4202	13	13	0.0	read	NM_001256470.1	9606	54477	PLEKHA5	PEPP-2|PEPP2	pleckstrin homology domain containing A5	pleckstrin homology domain-containing family A member 5|PH domain-containing family A member 5|phosphoinositol 3-phosphate-binding protein-2|pleckstrin homology domain containing, family A member 5	NM_001256470.1	NP_001243399.1	NC_000012.12	protein-coding	VALIDATED	12	+	19129679	19376399	Reference GRCh38.p12 Primary Assembly
hsa-miR-376a-1-191p	NM_005230.3	1	938.6	938.6	5.45E-006	3.37E-004	10	10	0.00E000	11.0	1.00E000	0	12	240.0	0.0	0.0	257.6	0.0	0.0	21	4220	9	20	4107	4118	12	12	0.0	read	NM_005230.3	9606	2004	ELK3	ERP|NET|SAP-2|SAP2	ELK3, ETS transcription factor	ETS domain-containing protein Elk-3|ELK3, ETS-domain protein (SRF accessory protein 2)|ETS-related protein ERP|ETS-related protein NET|SRF accessory protein 2|serum response factor accessory protein 2	NM_005230.3	NP_005221.2	NC_000012.12	protein-coding	REVIEWED	12	+	96194381	96269834	Reference GRCh38.p12 Primary Assembly
hsa-miR-376a-1-192p	NM_001303511.1	1	938.6	938.6	3.21E-006	2.59E-004	10	10	0.00E000	11.0	1.00E000	0	12	240.0	0.0	0.0	257.6	0.0	0.0	21	2983	9	20	2870	2881	12	12	0.0	read	NM_001303511.1	9606	2004	ELK3	ERP|NET|SAP-2|SAP2	ELK3, ETS transcription factor	ETS domain-containing protein Elk-3|ELK3, ETS-domain protein (SRF accessory protein 2)|ETS-related protein ERP|ETS-related protein NET|SRF accessory protein 2|serum response factor accessory protein 2	NM_001303511.1	NP_001290440.1	NC_000012.12	protein-coding	REVIEWED	12	+	96194381	96269834	Reference GRCh38.p12 Primary Assembly
hsa-miR-376a-1-193p	NM_001160423.1	1	555.6	555.6	5.03E-001	5.26E-001	10	10	0.00E000	5.5	1.00E000	0	19	32.0	8.0	0.0	49.6	0.0	0.0	21	8352	1	19	5466	5484	19	19	12.5	read	NM_001160423.1	9606	10642	IGF2BP1	CRD-BP|CRDBP|IMP-1|IMP1|VICKZ1|ZBP1	insulin like growth factor 2 mRNA binding protein 1	insulin-like growth factor 2 mRNA-binding protein 1|IGF-II mRNA-binding protein 1|IGF2 mRNA-binding protein 1|VICKZ family member 1|ZBP-1|coding region determinant-binding protein|insulin-like growth factor 2 mRNA binding protein 1 deltaN CRDBP|zipcode-binding protein 1	NM_001160423.1	NP_001153895.1	NC_000017.11	protein-coding	REVIEWED	17	+	48997411	49056144	Reference GRCh38.p12 Primary Assembly
hsa-miR-376a-1-194p	NM_006546.3	1	555.6	555.6	2.59E-002	5.08E-002	10	10	0.00E000	5.5	1.00E000	0	19	32.0	8.0	0.0	49.6	0.0	0.0	21	8769	1	19	5883	5901	19	19	12.5	read	NM_006546.3	9606	10642	IGF2BP1	CRD-BP|CRDBP|IMP-1|IMP1|VICKZ1|ZBP1	insulin like growth factor 2 mRNA binding protein 1	insulin-like growth factor 2 mRNA-binding protein 1|IGF-II mRNA-binding protein 1|IGF2 mRNA-binding protein 1|VICKZ family member 1|ZBP-1|coding region determinant-binding protein|insulin-like growth factor 2 mRNA binding protein 1 deltaN CRDBP|zipcode-binding protein 1	NM_006546.3	NP_006537.3	NC_000017.11	protein-coding	REVIEWED	17	+	48997411	49056144	Reference GRCh38.p12 Primary Assembly
hsa-miR-376a-1-195p	NM_001318368.1	1	953.2	953.2	1.61E-005	1.17E-003	10	10	0.00E000	11.0	1.00E000	0	13	240.0	0.0	0.0	278.2	0.0	0.0	21	3098	8	20	2584	2596	13	13	0.0	read	NM_001318368.1	9606	1024	CDK8	K35	cyclin dependent kinase 8	cyclin-dependent kinase 8|CDK8 protein kinase|cell division protein kinase 8|mediator complex subunit CDK8|mediator of RNA polymerase II transcription subunit CDK8|protein kinase K35	NM_001318368.1	NP_001305297.1	NC_000013.11	protein-coding	REVIEWED	13	+	26254103	26405237	Reference GRCh38.p12 Primary Assembly
hsa-miR-376a-1-196p	NM_001260.2	1	953.2	953.2	5.72E-003	2.54E-002	10	10	0.00E000	11.0	1.00E000	0	13	240.0	0.0	0.0	278.2	0.0	0.0	21	3101	8	20	2587	2599	13	13	0.0	read	NM_001260.2	9606	1024	CDK8	K35	cyclin dependent kinase 8	cyclin-dependent kinase 8|CDK8 protein kinase|cell division protein kinase 8|mediator complex subunit CDK8|mediator of RNA polymerase II transcription subunit CDK8|protein kinase K35	NM_001260.2	NP_001251.1	NC_000013.11	protein-coding	REVIEWED	13	+	26254103	26405237	Reference GRCh38.p12 Primary Assembly
hsa-miR-376a-1-197p	NM_004496.3	1	922.1	922.1	3.77E-004	1.09E-002	9	9	0.00E000	10.0	1.00E000	0	14	240.0	0.0	0.0	280.1	0.0	0.0	21	3396	7	20	2476	2489	14	14	0.0	read	NM_004496.3	9606	3169	FOXA1	HNF3A|TCF3A	forkhead box A1	hepatocyte nuclear factor 3-alpha|HNF-3-alpha|HNF-3A|TCF-3A|forkhead box protein A1|transcription factor 3A	NM_004496.3	NP_004487.2	NC_000014.9	protein-coding	REVIEWED	14	-	37589551	37595119	Reference GRCh38.p12 Primary Assembly
hsa-miR-376a-1-198p	NM_001291411.1	6	4134.3	837.0	2.38E-004	4.22E-003	9	10	0.00E000	12.0	1.00E000	0	9	320.0	0.0	0.0	115.0	0.0	0.0	21	7903	13	21	3223	3231	9	9	0.0	read	NM_001291411.1	9606	6651	SON	BASS1|C21orf50|DBP-5|NREBP|SON3|TOKIMS	SON DNA binding protein	protein SON|Bax antagonist selected in Saccharomyces 1|NRE-binding protein|negative regulatory element-binding protein	NM_001291411.1	NP_001278340.1	NC_000021.9	protein-coding	REVIEWED	21	+	33543037	33577513	Reference GRCh38.p12 Primary Assembly
hsa-miR-376a-1-199p	NM_138927.2	7	4736.0	837.0	2.00E-005	7.70E-004	9	10	0.00E000	12.0	1.00E000	0	9	320.0	0.0	0.0	115.0	0.0	0.0	21	8440	13	21	3223	3231	9	9	0.0	read	NM_138927.2	9606	6651	SON	BASS1|C21orf50|DBP-5|NREBP|SON3|TOKIMS	SON DNA binding protein	protein SON|Bax antagonist selected in Saccharomyces 1|NRE-binding protein|negative regulatory element-binding protein	NM_138927.2	NP_620305.2	NC_000021.9	protein-coding	REVIEWED	21	+	33543037	33577513	Reference GRCh38.p12 Primary Assembly
hsa-miR-376a-1-200p	NM_032195.2	6	4134.3	837.0	2.00E-005	7.70E-004	9	10	0.00E000	12.0	1.00E000	0	9	320.0	0.0	0.0	115.0	0.0	0.0	21	7519	13	21	3223	3231	9	9	0.0	read	NM_032195.2	9606	6651	SON	BASS1|C21orf50|DBP-5|NREBP|SON3|TOKIMS	SON DNA binding protein	protein SON|Bax antagonist selected in Saccharomyces 1|NRE-binding protein|negative regulatory element-binding protein	NM_032195.2	NP_115571.2	NC_000021.9	protein-coding	REVIEWED	21	+	33543037	33577513	Reference GRCh38.p12 Primary Assembly
hsa-miR-376a-1-201p	NR_103797.1	7	4736.0	837.0	1.37E-003	2.13E-002	9	10	0.00E000	12.0	1.00E000	0	9	320.0	0.0	0.0	115.0	0.0	0.0	21	8467	13	21	3223	3231	9	9	0.0	read	NR_103797.1	9606	6651	SON	BASS1|C21orf50|DBP-5|NREBP|SON3|TOKIMS	SON DNA binding protein	protein SON|Bax antagonist selected in Saccharomyces 1|NRE-binding protein|negative regulatory element-binding protein	NR_103797.1	-	NC_000021.9	protein-coding	REVIEWED	21	+	33543037	33577513	Reference GRCh38.p12 Primary Assembly
hsa-miR-376a-1-202p	NM_006811.3	1	880.0	880.0	1.06E-002	3.12E-002	9	10	0.00E000	7.5	1.00E000	0	14	248.0	0.0	0.0	210.0	0.0	0.0	21	4454	7	20	1999	2012	14	14	13.5	read	NM_006811.3	9606	10955	SERINC3	AIGP1|DIFF33|SBBI99|TDE|TDE1|TMS-1	serine incorporator 3	serine incorporator 3|tumor differentially expressed protein 1	NM_006811.3	NP_006802.1	NC_000020.11	protein-coding	VALIDATED	20	-	44496220	44522115	Reference GRCh38.p12 Primary Assembly
hsa-miR-376a-1-203p	NM_199126.2	2	1018.0	912.0	7.23E-005	2.23E-003	9	11	0.00E000	8.5	1.00E000	0	19	240.0	16.0	0.0	258.0	0.0	0.0	21	6762	2	20	5872	5890	19	19	0.0	read	NM_199126.2	9606	199704	ZNF585A	-	zinc finger protein 585A	zinc finger protein 585A	NM_199126.2	NP_954577.1	NC_000019.10	protein-coding	VALIDATED	19	-	37147437	37172740	Reference GRCh38.p12 Primary Assembly
hsa-miR-376a-1-204p	NM_152655.3	2	1018.0	912.0	7.23E-005	2.23E-003	9	11	0.00E000	8.5	1.00E000	0	19	240.0	16.0	0.0	258.0	0.0	0.0	21	6822	2	20	5932	5950	19	19	0.0	read	NM_152655.3	9606	199704	ZNF585A	-	zinc finger protein 585A	zinc finger protein 585A	NM_152655.3	NP_689868.1	NC_000019.10	protein-coding	VALIDATED	19	-	37147437	37172740	Reference GRCh38.p12 Primary Assembly
hsa-miR-376a-1-205p	NM_001288800.1	2	1018.0	912.0	7.23E-005	2.23E-003	9	11	0.00E000	8.5	1.00E000	0	19	240.0	16.0	0.0	258.0	0.0	0.0	21	6720	2	20	5830	5848	19	19	0.0	read	NM_001288800.1	9606	199704	ZNF585A	-	zinc finger protein 585A	zinc finger protein 585A	NM_001288800.1	NP_001275729.1	NC_000019.10	protein-coding	VALIDATED	19	-	37147437	37172740	Reference GRCh38.p12 Primary Assembly
hsa-miR-376a-1-206p	NM_004966.3	1	941.5	941.5	8.57E-002	1.03E-001	9	14	0.00E000	13.0	1.00E000	0	8	312.0	0.0	0.0	233.5	0.0	0.0	21	2651	14	21	2336	2343	8	8	0.0	read	NM_004966.3	9606	3185	HNRNPF	HNRPF|OK/SW-cl.23|mcs94-1	heterogeneous nuclear ribonucleoprotein F	heterogeneous nuclear ribonucleoprotein F|HnRNP F protein|nucleolin-like protein mcs94-1	NM_004966.3	NP_004957.1	NC_000010.11	protein-coding	REVIEWED	10	-	43385616	43409247	Reference GRCh38.p12 Primary Assembly
hsa-miR-376a-1-207p	NM_001098208.1	1	941.5	941.5	8.57E-002	1.03E-001	9	14	0.00E000	13.0	1.00E000	0	8	312.0	0.0	0.0	233.5	0.0	0.0	21	2773	14	21	2458	2465	8	8	0.0	read	NM_001098208.1	9606	3185	HNRNPF	HNRPF|OK/SW-cl.23|mcs94-1	heterogeneous nuclear ribonucleoprotein F	heterogeneous nuclear ribonucleoprotein F|HnRNP F protein|nucleolin-like protein mcs94-1	NM_001098208.1	NP_001091678.1	NC_000010.11	protein-coding	REVIEWED	10	-	43385616	43409247	Reference GRCh38.p12 Primary Assembly
hsa-miR-376a-1-208p	NM_001098207.1	1	941.5	941.5	8.57E-002	1.03E-001	9	14	0.00E000	13.0	1.00E000	0	8	312.0	0.0	0.0	233.5	0.0	0.0	21	2694	14	21	2379	2386	8	8	0.0	read	NM_001098207.1	9606	3185	HNRNPF	HNRPF|OK/SW-cl.23|mcs94-1	heterogeneous nuclear ribonucleoprotein F	heterogeneous nuclear ribonucleoprotein F|HnRNP F protein|nucleolin-like protein mcs94-1	NM_001098207.1	NP_001091677.1	NC_000010.11	protein-coding	REVIEWED	10	-	43385616	43409247	Reference GRCh38.p12 Primary Assembly
hsa-miR-376a-1-209p	NM_001098206.1	1	941.5	941.5	8.57E-002	1.03E-001	9	14	0.00E000	13.0	1.00E000	0	8	312.0	0.0	0.0	233.5	0.0	0.0	21	2667	14	21	2352	2359	8	8	0.0	read	NM_001098206.1	9606	3185	HNRNPF	HNRPF|OK/SW-cl.23|mcs94-1	heterogeneous nuclear ribonucleoprotein F	heterogeneous nuclear ribonucleoprotein F|HnRNP F protein|nucleolin-like protein mcs94-1	NM_001098206.1	NP_001091676.1	NC_000010.11	protein-coding	REVIEWED	10	-	43385616	43409247	Reference GRCh38.p12 Primary Assembly
hsa-miR-376a-1-210p	NM_001098205.1	1	941.5	941.5	8.57E-002	1.03E-001	9	14	0.00E000	13.0	1.00E000	0	8	312.0	0.0	0.0	233.5	0.0	0.0	21	2690	14	21	2375	2382	8	8	0.0	read	NM_001098205.1	9606	3185	HNRNPF	HNRPF|OK/SW-cl.23|mcs94-1	heterogeneous nuclear ribonucleoprotein F	heterogeneous nuclear ribonucleoprotein F|HnRNP F protein|nucleolin-like protein mcs94-1	NM_001098205.1	NP_001091675.1	NC_000010.11	protein-coding	REVIEWED	10	-	43385616	43409247	Reference GRCh38.p12 Primary Assembly
hsa-miR-376a-1-211p	NM_001098204.1	1	941.5	941.5	8.57E-002	1.03E-001	9	14	0.00E000	13.0	1.00E000	0	8	312.0	0.0	0.0	233.5	0.0	0.0	21	2650	14	21	2335	2342	8	8	0.0	read	NM_001098204.1	9606	3185	HNRNPF	HNRPF|OK/SW-cl.23|mcs94-1	heterogeneous nuclear ribonucleoprotein F	heterogeneous nuclear ribonucleoprotein F|HnRNP F protein|nucleolin-like protein mcs94-1	NM_001098204.1	NP_001091674.1	NC_000010.11	protein-coding	REVIEWED	10	-	43385616	43409247	Reference GRCh38.p12 Primary Assembly
hsa-miR-376a-1-212p	NM_012318.2	1	633.0	633.0	1.65E-002	4.41E-002	8	8	0.00E000	4.5	1.00E000	0	19	152.0	44.0	0.0	44.0	0.0	0.0	21	5462	1	19	4291	4309	19	19	12.5	read	NM_012318.2	9606	3954	LETM1	SLC55A1	leucine zipper and EF-hand containing transmembrane protein 1	mitochondrial proton/calcium exchanger protein|LETM1 and EF-hand domain-containing protein 1, mitochondrial|Mdm38 homolog|leucine zipper-EF-hand containing transmembrane protein 1	NM_012318.2	NP_036450.1	NC_000004.12	protein-coding	REVIEWED	4	-	1811478	1856246	Reference GRCh38.p12 Primary Assembly
hsa-miR-376a-1-213p	NM_005348.3	2	1431.2	829.2	1.48E-003	2.17E-002	8	8	0.00E000	13.5	1.00E000	0	8	240.0	0.0	0.0	235.2	0.0	0.0	21	3366	13	20	1499	1506	8	8	0.0	read	NM_005348.3	9606	3320	HSP90AA1	EL52|HEL-S-65p|HSP86|HSP89A|HSP90A|HSP90N|HSPC1|HSPCA|HSPCAL1|HSPCAL4|HSPN|Hsp103|Hsp89|Hsp90|LAP-2|LAP2	heat shock protein 90 alpha family class A member 1	heat shock protein HSP 90-alpha|HSP 86|LPS-associated protein 2|epididymis luminal secretory protein 52|epididymis secretory sperm binding protein Li 65p|heat shock 86 kDa|heat shock 90kD protein 1, alpha|heat shock 90kD protein 1, alpha-like 4|heat shock 90kD protein, alpha-like 4|heat shock 90kDa protein 1, alpha|heat shock protein 90kDa alpha (cytosolic), class A member 1|heat shock protein 90…	NM_005348.3	NP_005339.3	NC_000014.9	protein-coding	REVIEWED	14	-	102080737	102139748	Reference GRCh38.p12 Primary Assembly
hsa-miR-376a-1-214p	NM_001017963.2	2	1431.2	829.2	1.48E-003	2.17E-002	8	8	0.00E000	13.5	1.00E000	0	8	240.0	0.0	0.0	235.2	0.0	0.0	21	3887	13	20	2020	2027	8	8	0.0	read	NM_001017963.2	9606	3320	HSP90AA1	EL52|HEL-S-65p|HSP86|HSP89A|HSP90A|HSP90N|HSPC1|HSPCA|HSPCAL1|HSPCAL4|HSPN|Hsp103|Hsp89|Hsp90|LAP-2|LAP2	heat shock protein 90 alpha family class A member 1	heat shock protein HSP 90-alpha|HSP 86|LPS-associated protein 2|epididymis luminal secretory protein 52|epididymis secretory sperm binding protein Li 65p|heat shock 86 kDa|heat shock 90kD protein 1, alpha|heat shock 90kD protein 1, alpha-like 4|heat shock 90kD protein, alpha-like 4|heat shock 90kDa protein 1, alpha|heat shock protein 90kDa alpha (cytosolic), class A member 1|heat shock protein 90…	NM_001017963.2	NP_001017963.2	NC_000014.9	protein-coding	REVIEWED	14	-	102080737	102139748	Reference GRCh38.p12 Primary Assembly
hsa-miR-376a-1-215p	NM_001242948.1	1	578.5	578.5	3.35E-003	1.61E-002	8	8	0.00E000	10.0	1.00E000	0	12	144.0	0.0	0.0	66.5	0.0	0.0	21	2099	8	19	1259	1270	12	12	11.0	read	NM_001242948.1	9606	54749	EPDR1	EPDR|MERP-1|MERP1|UCC1	ependymin related 1	mammalian ependymin-related protein 1|ependymin related protein 1|mammalian ependymin related protein 1|upregulated in colorectal cancer gene 1 protein	NM_001242948.1	NP_001229877.1	NC_000007.14	protein-coding	REVIEWED	7	+	37920560	37951940	Reference GRCh38.p12 Primary Assembly
hsa-miR-376a-1-216p	NM_031427.3	3	1107.5	858.0	2.80E-004	5.79E-003	8	8	0.00E000	11.0	1.00E000	0	13	240.0	0.0	0.0	261.0	0.0	0.0	21	8538	8	20	6579	6591	13	13	0.0	read	NM_031427.3	9606	83544	DNAL1	C14orf168|CILD16|LC1	dynein axonemal light chain 1	dynein light chain 1, axonemal	NM_031427.3	NP_113615.2	NC_000014.9	protein-coding	REVIEWED	14	+	73644874	73703727	Reference GRCh38.p12 Primary Assembly
hsa-miR-376a-1-217p	NM_017549.4	1	578.5	578.5	2.32E-003	1.83E-002	8	8	0.00E000	10.0	1.00E000	0	12	144.0	0.0	0.0	66.5	0.0	0.0	21	2614	8	19	1774	1785	12	12	11.0	read	NM_017549.4	9606	54749	EPDR1	EPDR|MERP-1|MERP1|UCC1	ependymin related 1	mammalian ependymin-related protein 1|ependymin related protein 1|mammalian ependymin related protein 1|upregulated in colorectal cancer gene 1 protein	NM_017549.4	NP_060019.2	NC_000007.14	protein-coding	REVIEWED	7	+	37920560	37951940	Reference GRCh38.p12 Primary Assembly
hsa-miR-376a-1-218p	NM_001242946.1	1	578.5	578.5	2.32E-003	1.83E-002	8	8	0.00E000	10.0	1.00E000	0	12	144.0	0.0	0.0	66.5	0.0	0.0	21	2405	8	19	1565	1576	12	12	11.0	read	NM_001242946.1	9606	54749	EPDR1	EPDR|MERP-1|MERP1|UCC1	ependymin related 1	mammalian ependymin-related protein 1|ependymin related protein 1|mammalian ependymin related protein 1|upregulated in colorectal cancer gene 1 protein	NM_001242946.1	NP_001229875.2	NC_000007.14	protein-coding	REVIEWED	7	+	37920560	37951940	Reference GRCh38.p12 Primary Assembly
hsa-miR-376a-1-219p	NM_139070.2	1	912.5	912.5	9.99E-006	5.61E-004	8	8	0.00E000	9.5	1.00E000	0	14	244.0	0.0	0.0	304.5	0.0	0.0	21	4336	8	21	2064	2077	14	14	0.0	read	NM_139070.2	9606	5601	MAPK9	JNK-55|JNK2|JNK2A|JNK2ALPHA|JNK2B|JNK2BETA|PRKM9|SAPK|SAPK1a|p54a|p54aSAPK	mitogen-activated protein kinase 9	mitogen-activated protein kinase 9|Jun kinase|MAP kinase 9|MAPK 9|c-Jun N-terminal kinase 2|c-Jun kinase 2|stress-activated protein kinase 1a|stress-activated protein kinase JNK2	NM_139070.2	NP_620709.1	NC_000005.10	protein-coding	REVIEWED	5	-	180233593	180292070	Reference GRCh38.p12 Primary Assembly
hsa-miR-376a-1-220p	NM_002752.4	1	912.5	912.5	9.99E-006	5.61E-004	8	8	0.00E000	9.5	1.00E000	0	14	244.0	0.0	0.0	304.5	0.0	0.0	21	4336	8	21	2064	2077	14	14	0.0	read	NM_002752.4	9606	5601	MAPK9	JNK-55|JNK2|JNK2A|JNK2ALPHA|JNK2B|JNK2BETA|PRKM9|SAPK|SAPK1a|p54a|p54aSAPK	mitogen-activated protein kinase 9	mitogen-activated protein kinase 9|Jun kinase|MAP kinase 9|MAPK 9|c-Jun N-terminal kinase 2|c-Jun kinase 2|stress-activated protein kinase 1a|stress-activated protein kinase JNK2	NM_002752.4	NP_002743.3	NC_000005.10	protein-coding	REVIEWED	5	-	180233593	180292070	Reference GRCh38.p12 Primary Assembly
hsa-miR-376a-1-221p	NM_139069.2	1	912.5	912.5	6.06E-006	4.42E-004	8	8	0.00E000	9.5	1.00E000	0	14	244.0	0.0	0.0	304.5	0.0	0.0	21	4341	8	21	2069	2082	14	14	0.0	read	NM_139069.2	9606	5601	MAPK9	JNK-55|JNK2|JNK2A|JNK2ALPHA|JNK2B|JNK2BETA|PRKM9|SAPK|SAPK1a|p54a|p54aSAPK	mitogen-activated protein kinase 9	mitogen-activated protein kinase 9|Jun kinase|MAP kinase 9|MAPK 9|c-Jun N-terminal kinase 2|c-Jun kinase 2|stress-activated protein kinase 1a|stress-activated protein kinase JNK2	NM_139069.2	NP_620708.1	NC_000005.10	protein-coding	REVIEWED	5	-	180233593	180292070	Reference GRCh38.p12 Primary Assembly
hsa-miR-376a-1-222p	NM_139068.2	1	912.5	912.5	6.06E-006	4.42E-004	8	8	0.00E000	9.5	1.00E000	0	14	244.0	0.0	0.0	304.5	0.0	0.0	21	4341	8	21	2069	2082	14	14	0.0	read	NM_139068.2	9606	5601	MAPK9	JNK-55|JNK2|JNK2A|JNK2ALPHA|JNK2B|JNK2BETA|PRKM9|SAPK|SAPK1a|p54a|p54aSAPK	mitogen-activated protein kinase 9	mitogen-activated protein kinase 9|Jun kinase|MAP kinase 9|MAPK 9|c-Jun N-terminal kinase 2|c-Jun kinase 2|stress-activated protein kinase 1a|stress-activated protein kinase JNK2	NM_139068.2	NP_620707.1	NC_000005.10	protein-coding	REVIEWED	5	-	180233593	180292070	Reference GRCh38.p12 Primary Assembly
hsa-miR-376a-1-223p	NM_016056.3	2	1530.8	894.0	5.26E-006	2.09E-004	8	8	0.00E000	5.5	1.00E000	1	20	240.0	60.0	0.0	222.0	0.0	0.0	21	1878	2	20	692	711	19	20	0.0	read	NM_016056.3	9606	51643	TMBIM4	CGI-119|GAAP|LFG4|S1R|ZPRO	transmembrane BAX inhibitor motif containing 4	protein lifeguard 4|Golgi anti-apoptotic protein|Z-protein|transmembrane BAX inhibitor motif-containing protein 4	NM_016056.3	NP_057140.2	NC_000012.12	protein-coding	VALIDATED	12	-	66136935	66170071	Reference GRCh38.p12 Primary Assembly
hsa-miR-376a-1-224p	NM_001282609.1	2	1530.8	894.0	5.26E-006	2.09E-004	8	8	0.00E000	5.5	1.00E000	1	20	240.0	60.0	0.0	222.0	0.0	0.0	21	1843	2	20	657	676	19	20	0.0	read	NM_001282609.1	9606	51643	TMBIM4	CGI-119|GAAP|LFG4|S1R|ZPRO	transmembrane BAX inhibitor motif containing 4	protein lifeguard 4|Golgi anti-apoptotic protein|Z-protein|transmembrane BAX inhibitor motif-containing protein 4	NM_001282609.1	NP_001269538.1	NC_000012.12	protein-coding	VALIDATED	12	-	66136935	66170071	Reference GRCh38.p12 Primary Assembly
hsa-miR-376a-1-225p	NM_001282610.1	2	1530.8	894.0	4.76E-001	5.02E-001	8	8	0.00E000	5.5	1.00E000	1	20	240.0	60.0	0.0	222.0	0.0	0.0	21	1840	2	20	654	673	19	20	0.0	read	NM_001282610.1	9606	51643	TMBIM4	CGI-119|GAAP|LFG4|S1R|ZPRO	transmembrane BAX inhibitor motif containing 4	protein lifeguard 4|Golgi anti-apoptotic protein|Z-protein|transmembrane BAX inhibitor motif-containing protein 4	NM_001282610.1	NP_001269539.1	NC_000012.12	protein-coding	VALIDATED	12	-	66136935	66170071	Reference GRCh38.p12 Primary Assembly
hsa-miR-376a-1-226p	NM_001282606.1	2	1530.8	894.0	4.76E-001	5.02E-001	8	8	0.00E000	5.5	1.00E000	1	20	240.0	60.0	0.0	222.0	0.0	0.0	21	2019	2	20	833	852	19	20	0.0	read	NM_001282606.1	9606	51643	TMBIM4	CGI-119|GAAP|LFG4|S1R|ZPRO	transmembrane BAX inhibitor motif containing 4	protein lifeguard 4|Golgi anti-apoptotic protein|Z-protein|transmembrane BAX inhibitor motif-containing protein 4	NM_001282606.1	NP_001269535.1	NC_000012.12	protein-coding	VALIDATED	12	-	66136935	66170071	Reference GRCh38.p12 Primary Assembly
hsa-miR-376a-1-227p	NM_001201366.1	3	1107.5	858.0	7.56E-005	1.64E-003	8	8	0.00E000	11.0	1.00E000	0	13	240.0	0.0	0.0	261.0	0.0	0.0	21	8584	8	20	6625	6637	13	13	0.0	read	NM_001201366.1	9606	83544	DNAL1	C14orf168|CILD16|LC1	dynein axonemal light chain 1	dynein light chain 1, axonemal	NM_001201366.1	NP_001188295.1	NC_000014.9	protein-coding	REVIEWED	14	+	73644874	73703727	Reference GRCh38.p12 Primary Assembly
hsa-miR-376a-1-228p	NM_001193425.1	1	808.7	808.7	2.02E-003	2.38E-002	8	8	0.00E000	6.0	1.00E000	1	21	240.0	16.0	0.0	193.7	0.0	0.0	21	3106	1	20	727	747	20	21	0.0	read	NM_001193425.1	9606	79723	SUV39H2	KMT1B	suppressor of variegation 3-9 homolog 2	histone-lysine N-methyltransferase SUV39H2|H3-K9-HMTase 2|histone H3-K9 methyltransferase 2|lysine N-methyltransferase 1B|su(var)3-9 homolog 2	NM_001193425.1	NP_001180354.1	NC_000010.11	protein-coding	VALIDATED	10	+	14878782	14904314	Reference GRCh38.p12 Primary Assembly
hsa-miR-376a-1-229p	NM_002685.3	1	853.4	853.4	3.50E-004	6.93E-003	8	8	0.00E000	10.5	1.00E000	0	15	240.0	0.0	0.0	257.4	0.0	0.0	21	2784	6	20	1411	1425	15	15	0.0	read	NM_002685.3	9606	5394	EXOSC10	PM-Scl|PM/Scl-100|PMSCL|PMSCL2|RRP6|Rrp6p|p2|p3|p4	exosome component 10	exosome component 10|P100 polymyositis-scleroderma overlap syndrome-associated autoantigen|autoantigen PM-SCL|polymyositis/scleroderma autoantigen 100 kDa|polymyositis/scleroderma autoantigen 2	NM_002685.3	NP_002676.1	NC_000001.11	protein-coding	VALIDATED	1	-	11066612	11099909	Reference GRCh38.p12 Primary Assembly
hsa-miR-376a-1-230p	NM_001001998.2	1	853.4	853.4	3.50E-004	6.93E-003	8	8	0.00E000	10.5	1.00E000	0	15	240.0	0.0	0.0	257.4	0.0	0.0	21	2859	6	20	1411	1425	15	15	0.0	read	NM_001001998.2	9606	5394	EXOSC10	PM-Scl|PM/Scl-100|PMSCL|PMSCL2|RRP6|Rrp6p|p2|p3|p4	exosome component 10	exosome component 10|P100 polymyositis-scleroderma overlap syndrome-associated autoantigen|autoantigen PM-SCL|polymyositis/scleroderma autoantigen 100 kDa|polymyositis/scleroderma autoantigen 2	NM_001001998.2	NP_001001998.1	NC_000001.11	protein-coding	VALIDATED	1	-	11066612	11099909	Reference GRCh38.p12 Primary Assembly
hsa-miR-376a-1-231p	NM_199482.3	1	389.1	389.1	7.50E-002	9.38E-002	8	8	0.00E000	6.5	1.00E000	0	16	-32.0	-10.0	0.0	45.1	0.0	0.0	21	3798	4	19	370	385	16	16	12.0	read	NM_199482.3	9606	25843	MOB4	2C4D|CGI-95|MOB1|MOB3|MOBKL3|PHOCN|PREI3	MOB family member 4, phocein	MOB-like protein phocein|MOB1, Mps One Binder kinase activator-like 3|Mps One Binder kinase activator-like 3|class II mMOB1|mob1 homolog 3|phocein, Mob-like protein|preimplantation protein 3	NM_199482.3	NP_955776.1	NC_000002.12	protein-coding	REVIEWED	2	+	197515570	197553698	Reference GRCh38.p12 Primary Assembly
hsa-miR-376a-1-232p	NM_015387.4	1	389.1	389.1	7.50E-002	9.38E-002	8	8	0.00E000	6.5	1.00E000	0	16	-32.0	-10.0	0.0	45.1	0.0	0.0	21	3788	4	19	360	375	16	16	12.0	read	NM_015387.4	9606	25843	MOB4	2C4D|CGI-95|MOB1|MOB3|MOBKL3|PHOCN|PREI3	MOB family member 4, phocein	MOB-like protein phocein|MOB1, Mps One Binder kinase activator-like 3|Mps One Binder kinase activator-like 3|class II mMOB1|mob1 homolog 3|phocein, Mob-like protein|preimplantation protein 3	NM_015387.4	NP_056202.2	NC_000002.12	protein-coding	REVIEWED	2	+	197515570	197553698	Reference GRCh38.p12 Primary Assembly
hsa-miR-376a-1-233p	NM_001204402.1	1	836.6	836.6	1.53E-004	3.84E-003	8	8	0.00E000	11.5	1.00E000	0	10	320.0	0.0	0.0	152.6	0.0	0.0	21	1748	12	21	672	681	10	10	0.0	read	NM_001204402.1	9606	5631	PRPS1	ARTS|CMTX5|DFN2|DFNX1|PPRibP|PRS-I|PRSI	phosphoribosyl pyrophosphate synthetase 1	ribose-phosphate pyrophosphokinase 1|dJ1070B1.2 (phosphoribosyl pyrophosphate synthetase 1)|deafness 2, perceptive, congenital|deafness, X-linked 2, perceptive, congenital|phosphoribosyl pyrophosphate synthase I|ribose-phosphate diphosphokinase 1	NM_001204402.1	NP_001191331.1	NC_000023.11	protein-coding	REVIEWED	X	+	107628423	107651025	Reference GRCh38.p12 Primary Assembly
hsa-miR-376a-1-234p	NM_001204094.1	1	389.1	389.1	7.50E-002	9.38E-002	8	8	0.00E000	6.5	1.00E000	0	16	-32.0	-10.0	0.0	45.1	0.0	0.0	21	3742	4	19	314	329	16	16	12.0	read	NM_001204094.1	9606	25843	MOB4	2C4D|CGI-95|MOB1|MOB3|MOBKL3|PHOCN|PREI3	MOB family member 4, phocein	MOB-like protein phocein|MOB1, Mps One Binder kinase activator-like 3|Mps One Binder kinase activator-like 3|class II mMOB1|mob1 homolog 3|phocein, Mob-like protein|preimplantation protein 3	NM_001204094.1	NP_001191023.1	NC_000002.12	protein-coding	REVIEWED	2	+	197515570	197553698	Reference GRCh38.p12 Primary Assembly
hsa-miR-376a-1-235p	NM_001100819.2	1	389.1	389.1	7.50E-002	9.38E-002	8	8	0.00E000	6.5	1.00E000	0	16	-32.0	-10.0	0.0	45.1	0.0	0.0	21	3725	4	19	297	312	16	16	12.0	read	NM_001100819.2	9606	25843	MOB4	2C4D|CGI-95|MOB1|MOB3|MOBKL3|PHOCN|PREI3	MOB family member 4, phocein	MOB-like protein phocein|MOB1, Mps One Binder kinase activator-like 3|Mps One Binder kinase activator-like 3|class II mMOB1|mob1 homolog 3|phocein, Mob-like protein|preimplantation protein 3	NM_001100819.2	NP_001094289.1	NC_000002.12	protein-coding	REVIEWED	2	+	197515570	197553698	Reference GRCh38.p12 Primary Assembly
hsa-miR-376a-1-236p	NM_031989.4	2	1035.4	816.5	5.24E-005	1.60E-003	8	8	0.00E000	12.0	1.00E000	0	11	244.0	0.0	0.0	215.5	0.0	0.0	21	3175	11	21	564	574	11	11	0.0	read	NM_031989.4	9606	5094	PCBP2	HNRNPE2|HNRPE2|hnRNP-E2	poly(rC) binding protein 2	poly(rC)-binding protein 2|alpha-CP2|heterogeneous nuclear ribonucleoprotein E2|heterogenous nuclear ribonucleoprotein E2|hnRNP E2	NM_031989.4	NP_114366.1	NC_000012.12	protein-coding	REVIEWED	12	+	53452101	53481161	Reference GRCh38.p12 Primary Assembly
hsa-miR-376a-1-237p	NM_005016.5	2	1035.4	816.5	5.24E-005	1.60E-003	8	8	0.00E000	12.0	1.00E000	0	11	244.0	0.0	0.0	215.5	0.0	0.0	21	3187	11	21	564	574	11	11	0.0	read	NM_005016.5	9606	5094	PCBP2	HNRNPE2|HNRPE2|hnRNP-E2	poly(rC) binding protein 2	poly(rC)-binding protein 2|alpha-CP2|heterogeneous nuclear ribonucleoprotein E2|heterogenous nuclear ribonucleoprotein E2|hnRNP E2	NM_005016.5	NP_005007.2	NC_000012.12	protein-coding	REVIEWED	12	+	53452101	53481161	Reference GRCh38.p12 Primary Assembly
hsa-miR-376a-1-238p	NM_001202485.1	1	389.1	389.1	5.08E-002	6.49E-002	8	8	0.00E000	6.5	1.00E000	0	16	-32.0	-10.0	0.0	45.1	0.0	0.0	21	4279	4	19	864	879	16	16	12.0	read	NM_001202485.1	9606	100529241	HSPE1-MOB4	HSPE1-PHOCN	HSPE1-MOB4 readthrough	HSPE1-MOB4 protein	NM_001202485.1	NP_001189414.1	NC_000002.12	protein-coding	REVIEWED	2	+	197499996	197553698	Reference GRCh38.p12 Primary Assembly
hsa-miR-376a-1-239p	NM_001128913.1	2	1035.4	816.5	5.24E-005	1.60E-003	8	8	0.00E000	12.0	1.00E000	0	11	244.0	0.0	0.0	215.5	0.0	0.0	21	3094	11	21	564	574	11	11	0.0	read	NM_001128913.1	9606	5094	PCBP2	HNRNPE2|HNRPE2|hnRNP-E2	poly(rC) binding protein 2	poly(rC)-binding protein 2|alpha-CP2|heterogeneous nuclear ribonucleoprotein E2|heterogenous nuclear ribonucleoprotein E2|hnRNP E2	NM_001128913.1	NP_001122385.1	NC_000012.12	protein-coding	REVIEWED	12	+	53452101	53481161	Reference GRCh38.p12 Primary Assembly
hsa-miR-376a-1-240p	NM_001128911.1	2	1035.4	816.5	5.24E-005	1.60E-003	8	8	0.00E000	12.0	1.00E000	0	11	244.0	0.0	0.0	215.5	0.0	0.0	21	3184	11	21	564	574	11	11	0.0	read	NM_001128911.1	9606	5094	PCBP2	HNRNPE2|HNRPE2|hnRNP-E2	poly(rC) binding protein 2	poly(rC)-binding protein 2|alpha-CP2|heterogeneous nuclear ribonucleoprotein E2|heterogenous nuclear ribonucleoprotein E2|hnRNP E2	NM_001128911.1	NP_001122383.1	NC_000012.12	protein-coding	REVIEWED	12	+	53452101	53481161	Reference GRCh38.p12 Primary Assembly
hsa-miR-376a-1-241p	NM_002764.3	1	836.6	836.6	1.36E-005	6.95E-004	8	8	0.00E000	11.5	1.00E000	0	10	320.0	0.0	0.0	152.6	0.0	0.0	21	2156	12	21	1080	1089	10	10	0.0	read	NM_002764.3	9606	5631	PRPS1	ARTS|CMTX5|DFN2|DFNX1|PPRibP|PRS-I|PRSI	phosphoribosyl pyrophosphate synthetase 1	ribose-phosphate pyrophosphokinase 1|dJ1070B1.2 (phosphoribosyl pyrophosphate synthetase 1)|deafness 2, perceptive, congenital|deafness, X-linked 2, perceptive, congenital|phosphoribosyl pyrophosphate synthase I|ribose-phosphate diphosphokinase 1	NM_002764.3	NP_002755.1	NC_000023.11	protein-coding	REVIEWED	X	+	107628423	107651025	Reference GRCh38.p12 Primary Assembly
hsa-miR-376a-1-242p	NM_001128914.1	2	1035.4	816.5	2.20E-005	9.75E-004	8	8	0.00E000	12.0	1.00E000	0	11	244.0	0.0	0.0	215.5	0.0	0.0	21	3043	11	21	564	574	11	11	0.0	read	NM_001128914.1	9606	5094	PCBP2	HNRNPE2|HNRPE2|hnRNP-E2	poly(rC) binding protein 2	poly(rC)-binding protein 2|alpha-CP2|heterogeneous nuclear ribonucleoprotein E2|heterogenous nuclear ribonucleoprotein E2|hnRNP E2	NM_001128914.1	NP_001122386.1	NC_000012.12	protein-coding	REVIEWED	12	+	53452101	53481161	Reference GRCh38.p12 Primary Assembly
hsa-miR-376a-1-243p	NM_001128912.1	2	1035.4	816.5	2.20E-005	9.75E-004	8	8	0.00E000	12.0	1.00E000	0	11	244.0	0.0	0.0	215.5	0.0	0.0	21	3172	11	21	564	574	11	11	0.0	read	NM_001128912.1	9606	5094	PCBP2	HNRNPE2|HNRPE2|hnRNP-E2	poly(rC) binding protein 2	poly(rC)-binding protein 2|alpha-CP2|heterogeneous nuclear ribonucleoprotein E2|heterogenous nuclear ribonucleoprotein E2|hnRNP E2	NM_001128912.1	NP_001122384.1	NC_000012.12	protein-coding	REVIEWED	12	+	53452101	53481161	Reference GRCh38.p12 Primary Assembly
hsa-miR-376a-1-244p	NM_001098620.2	2	1035.4	816.5	2.20E-005	9.75E-004	8	8	0.00E000	12.0	1.00E000	0	11	244.0	0.0	0.0	215.5	0.0	0.0	21	3082	11	21	564	574	11	11	0.0	read	NM_001098620.2	9606	5094	PCBP2	HNRNPE2|HNRPE2|hnRNP-E2	poly(rC) binding protein 2	poly(rC)-binding protein 2|alpha-CP2|heterogeneous nuclear ribonucleoprotein E2|heterogenous nuclear ribonucleoprotein E2|hnRNP E2	NM_001098620.2	NP_001092090.1	NC_000012.12	protein-coding	REVIEWED	12	+	53452101	53481161	Reference GRCh38.p12 Primary Assembly
hsa-miR-376a-1-245p	NM_006805.3	1	842.2	842.2	4.82E-007	1.58E-005	8	12	0.00E000	12.0	1.00E000	0	10	240.0	0.0	0.0	242.2	0.0	0.0	21	2983	11	20	1632	1641	10	10	0.0	read	NM_006805.3	9606	10949	HNRNPA0	HNRPA0	heterogeneous nuclear ribonucleoprotein A0	heterogeneous nuclear ribonucleoprotein A0|hnRNA binding protein|hnRNP A0	NM_006805.3	NP_006796.1	NC_000005.10	protein-coding	REVIEWED	5	-	137751383	137754349	Reference GRCh38.p12 Primary Assembly
hsa-miR-376a-1-246p	NR_034181.1	1	808.7	808.7	1.27E-001	1.51E-001	8	8	0.00E000	6.0	1.00E000	1	21	240.0	16.0	0.0	193.7	0.0	0.0	21	3002	1	20	623	643	20	21	0.0	read	NR_034181.1	9606	79723	SUV39H2	KMT1B	suppressor of variegation 3-9 homolog 2	histone-lysine N-methyltransferase SUV39H2|H3-K9-HMTase 2|histone H3-K9 methyltransferase 2|lysine N-methyltransferase 1B|su(var)3-9 homolog 2	NR_034181.1	-	NC_000010.11	protein-coding	VALIDATED	10	+	14878782	14904314	Reference GRCh38.p12 Primary Assembly
hsa-miR-376a-1-247p	NM_024670.3	1	808.7	808.7	1.27E-001	1.51E-001	8	8	0.00E000	6.0	1.00E000	1	21	240.0	16.0	0.0	193.7	0.0	0.0	21	3093	1	20	714	734	20	21	0.0	read	NM_024670.3	9606	79723	SUV39H2	KMT1B	suppressor of variegation 3-9 homolog 2	histone-lysine N-methyltransferase SUV39H2|H3-K9-HMTase 2|histone H3-K9 methyltransferase 2|lysine N-methyltransferase 1B|su(var)3-9 homolog 2	NM_024670.3	NP_078946.1	NC_000010.11	protein-coding	VALIDATED	10	+	14878782	14904314	Reference GRCh38.p12 Primary Assembly
hsa-miR-376a-1-248p	NM_001193424.1	1	808.7	808.7	1.27E-001	1.51E-001	8	8	0.00E000	6.0	1.00E000	1	21	240.0	16.0	0.0	193.7	0.0	0.0	21	3148	1	20	769	789	20	21	0.0	read	NM_001193424.1	9606	79723	SUV39H2	KMT1B	suppressor of variegation 3-9 homolog 2	histone-lysine N-methyltransferase SUV39H2|H3-K9-HMTase 2|histone H3-K9 methyltransferase 2|lysine N-methyltransferase 1B|su(var)3-9 homolog 2	NM_001193424.1	NP_001180353.1	NC_000010.11	protein-coding	VALIDATED	10	+	14878782	14904314	Reference GRCh38.p12 Primary Assembly
hsa-miR-376a-1-249p	NM_016101.4	4	1781.2	815.4	5.63E-004	8.67E-003	7	10	0.00E000	9.0	1.00E000	0	14	240.0	0.0	0.0	246.4	0.0	0.0	21	2328	7	20	2036	2049	14	14	11.0	read	NM_016101.4	9606	51388	NIP7	CGI-37|HSPC031|KD93	NIP7, nucleolar pre-rRNA processing protein	60S ribosome subunit biogenesis protein NIP7 homolog|nuclear import 7 homolog	NM_016101.4	NP_057185.1	NC_000016.10	protein-coding	VALIDATED	16	+	69339511	69343110	Reference GRCh38.p12 Primary Assembly
hsa-miR-376a-1-250p	NM_001199434.1	4	1781.2	815.4	5.63E-004	8.67E-003	7	10	0.00E000	9.0	1.00E000	0	14	240.0	0.0	0.0	246.4	0.0	0.0	21	2187	7	20	1895	1908	14	14	11.0	read	NM_001199434.1	9606	51388	NIP7	CGI-37|HSPC031|KD93	NIP7, nucleolar pre-rRNA processing protein	60S ribosome subunit biogenesis protein NIP7 homolog|nuclear import 7 homolog	NM_001199434.1	NP_001186363.1	NC_000016.10	protein-coding	VALIDATED	16	+	69339511	69343110	Reference GRCh38.p12 Primary Assembly
hsa-miR-376a-1-251p	NM_012215.3	1	495.7	495.7	8.88E-003	2.88E-002	7	8	0.00E000	9.0	1.00E000	0	13	112.0	0.0	0.0	52.7	0.0	0.0	21	5220	8	20	3916	3928	13	13	11.0	read	NM_012215.3	9606	10724	OGA	MEA5|MGEA5|NCOAT	O-GlcNAcase	protein O-GlcNAcase|N-acetyl-beta-D-glucosaminidase|N-acetyl-beta-glucosaminidase|beta-N-acetylglucosaminidase|beta-N-acetylhexosaminidase|beta-hexosaminidase|bifunctional protein NCOAT|hyaluronidase in meningioma|meningioma expressed antigen 5 (hyaluronidase)|meningioma-expressed antigen 5|nuclear cytoplasmic O-GlcNAcase and acetyltransferase	NM_012215.3	NP_036347.1	NC_000010.11	protein-coding	VALIDATED	10	-	101784442	101818708	Reference GRCh38.p12 Primary Assembly
hsa-miR-376a-1-252p	NM_001414.3	1	792.8	792.8	2.86E-005	1.38E-003	7	7	0.00E000	13.0	1.00E000	0	8	248.0	0.0	0.0	226.8	0.0	0.0	21	1886	13	20	1853	1860	8	8	0.0	read	NM_001414.3	9606	1967	EIF2B1	EIF2B|EIF2BA	eukaryotic translation initiation factor 2B subunit alpha	translation initiation factor eIF-2B subunit alpha|eIF-2B GDP-GTP exchange factor subunit alpha|eukaryotic translation initiation factor 2B, subunit 1 alpha, 26kDa	NM_001414.3	NP_001405.1	NC_000012.12	protein-coding	REVIEWED	12	-	123621022	123633775	Reference GRCh38.p12 Primary Assembly
hsa-miR-376a-1-253p	NM_001144995.1	1	388.1	388.1	3.82E-002	5.62E-002	7	7	0.00E000	9.0	1.00E000	0	14	32.0	-10.0	0.0	33.1	0.0	0.0	21	5671	8	21	1790	1803	14	14	11.0	read	NM_001144995.1	9606	317762	CCDC85C	-	coiled-coil domain containing 85C	coiled-coil domain-containing protein 85C	NM_001144995.1	NP_001138467.1	NC_000014.9	protein-coding	VALIDATED	14	-	99511265	99604389	Reference GRCh38.p12 Primary Assembly
hsa-miR-376a-1-254p	NM_001142434.1	1	495.7	495.7	8.88E-003	2.88E-002	7	8	0.00E000	9.0	1.00E000	0	13	112.0	0.0	0.0	52.7	0.0	0.0	21	5061	8	20	3757	3769	13	13	11.0	read	NM_001142434.1	9606	10724	OGA	MEA5|MGEA5|NCOAT	O-GlcNAcase	protein O-GlcNAcase|N-acetyl-beta-D-glucosaminidase|N-acetyl-beta-glucosaminidase|beta-N-acetylglucosaminidase|beta-N-acetylhexosaminidase|beta-hexosaminidase|bifunctional protein NCOAT|hyaluronidase in meningioma|meningioma expressed antigen 5 (hyaluronidase)|meningioma-expressed antigen 5|nuclear cytoplasmic O-GlcNAcase and acetyltransferase	NM_001142434.1	NP_001135906.1	NC_000010.11	protein-coding	VALIDATED	10	-	101784442	101818708	Reference GRCh38.p12 Primary Assembly
hsa-miR-376a-1-255p	NM_024520.2	1	781.6	781.6	3.97E-004	4.62E-003	7	8	0.00E000	12.0	1.00E000	0	11	244.0	0.0	0.0	220.6	0.0	0.0	21	1525	11	21	954	964	11	11	0.0	read	NM_024520.2	9606	79568	MAIP1	C2orf47	matrix AAA peptidase interacting protein 1	m-AAA protease-interacting protein 1, mitochondrial	NM_024520.2	NP_078796.2	NC_000002.12	protein-coding	VALIDATED	2	+	199955316	199964124	Reference GRCh38.p12 Primary Assembly
hsa-miR-376a-1-256p	NR_130975.1	1	393.2	393.2	5.36E-002	7.26E-002	7	13	3.33E-016	7.0	1.00E000	0	18	4.0	8.0	0.0	50.2	0.0	0.0	21	1628	1	18	1550	1567	18	18	11.0	read	NR_130975.1	9606	79169	C1orf35	MMTAG2	chromosome 1 open reading frame 35	multiple myeloma tumor-associated protein 2|multiple myeloma transforming 2	NR_130975.1	-	NC_000001.11	protein-coding	VALIDATED	1	-	228100726	228103461	Reference GRCh38.p12 Primary Assembly
hsa-miR-376a-1-257p	NM_024319.3	1	393.2	393.2	6.90E-002	8.50E-002	7	13	3.33E-016	7.0	1.00E000	0	18	4.0	8.0	0.0	50.2	0.0	0.0	21	1448	1	18	1370	1387	18	18	11.0	read	NM_024319.3	9606	79169	C1orf35	MMTAG2	chromosome 1 open reading frame 35	multiple myeloma tumor-associated protein 2|multiple myeloma transforming 2	NM_024319.3	NP_077295.1	NC_000001.11	protein-coding	VALIDATED	1	-	228100726	228103461	Reference GRCh38.p12 Primary Assembly
hsa-miR-376a-1-258p	NM_001076786.2	2	1309.3	782.3	3.84E-004	3.50E-003	7	7	0.00E000	10.0	1.00E000	0	13	248.0	0.0	0.0	210.3	0.0	0.0	21	9350	8	20	3042	3054	13	13	0.0	read	NM_001076786.2	9606	79832	QSER1	-	glutamine and serine rich 1	glutamine and serine-rich protein 1	NM_001076786.2	NP_001070254.1	NC_000011.10	protein-coding	VALIDATED	11	+	32892825	32980269	Reference GRCh38.p12 Primary Assembly
hsa-miR-376a-1-259p	NM_198794.2	2	414.5	340.7	1.08E-001	1.30E-001	7	7	0.00E000	10.0	1.00E000	0	12	-32.0	-10.0	0.0	54.7	0.0	0.0	21	4435	6	17	3742	3753	12	12	11.0	read	NM_198794.2	9606	11183	MAP4K5	GCKR|KHS|KHS1|MAPKKKK5	mitogen-activated protein kinase kinase kinase kinase 5	mitogen-activated protein kinase kinase kinase kinase 5|MAPK/ERK kinase kinase kinase 5|MEK kinase kinase 5|MEKKK 5|germinal center kinase-related|kinase homologous to SPS1/STE20	NM_198794.2	NP_942089.1	NC_000014.9	protein-coding	REVIEWED	14	-	50418491	50561125	Reference GRCh38.p12 Primary Assembly
hsa-miR-376a-1-260p	NM_006575.4	2	414.5	340.7	1.08E-001	1.30E-001	7	7	0.00E000	10.0	1.00E000	0	12	-32.0	-10.0	0.0	54.7	0.0	0.0	21	4387	6	17	3694	3705	12	12	11.0	read	NM_006575.4	9606	11183	MAP4K5	GCKR|KHS|KHS1|MAPKKKK5	mitogen-activated protein kinase kinase kinase kinase 5	mitogen-activated protein kinase kinase kinase kinase 5|MAPK/ERK kinase kinase kinase 5|MEK kinase kinase 5|MEKKK 5|germinal center kinase-related|kinase homologous to SPS1/STE20	NM_006575.4	NP_006566.2	NC_000014.9	protein-coding	REVIEWED	14	-	50418491	50561125	Reference GRCh38.p12 Primary Assembly
hsa-miR-376a-1-261p	NM_015960.2	1	778.2	778.2	2.85E-004	3.92E-003	7	7	0.00E000	11.5	1.00E000	0	10	248.0	0.0	0.0	206.2	0.0	0.0	21	1378	11	20	1029	1038	10	10	0.0	read	NM_015960.2	9606	51076	CUTC	CGI-32	cutC copper transporter	copper homeostasis protein cutC homolog|cutC copper transporter homolog	NM_015960.2	NP_057044.2	NC_000010.11	protein-coding	VALIDATED	10	+	99732200	99756136	Reference GRCh38.p12 Primary Assembly
hsa-miR-376a-1-262p	NM_001318064.1	1	773.0	773.0	1.77E-005	1.49E-003	7	7	0.00E000	11.5	1.00E000	0	12	240.0	0.0	0.0	217.0	0.0	0.0	21	3071	9	20	552	563	12	12	0.0	read	NM_001318064.1	9606	6240	RRM1	R1|RIR1|RR1	ribonucleotide reductase catalytic subunit M1	ribonucleoside-diphosphate reductase large subunit|ribonucleoside-diphosphate reductase subunit M1|ribonucleotide reductase M1 polypeptide|ribonucleotide reductase, R1 subunit	NM_001318064.1	NP_001304993.1	NC_000011.10	protein-coding	REVIEWED	11	+	4094684	4138924	Reference GRCh38.p12 Primary Assembly
hsa-miR-376a-1-263p	NM_001033.4	1	773.0	773.0	1.77E-005	1.49E-003	7	7	0.00E000	11.5	1.00E000	0	12	240.0	0.0	0.0	217.0	0.0	0.0	21	3249	9	20	730	741	12	12	0.0	read	NM_001033.4	9606	6240	RRM1	R1|RIR1|RR1	ribonucleotide reductase catalytic subunit M1	ribonucleoside-diphosphate reductase large subunit|ribonucleoside-diphosphate reductase subunit M1|ribonucleotide reductase M1 polypeptide|ribonucleotide reductase, R1 subunit	NM_001033.4	NP_001024.1	NC_000011.10	protein-coding	REVIEWED	11	+	4094684	4138924	Reference GRCh38.p12 Primary Assembly
hsa-miR-376a-1-264p	NR_125352.1	1	424.6	424.6	2.91E-003	1.76E-002	7	8	0.00E000	8.0	1.00E000	0	15	32.0	-10.0	0.0	63.6	0.0	0.0	21	3438	5	19	2717	2731	15	15	11.0	read	NR_125352.1	9606	55108	BSDC1	-	BSD domain containing 1	BSD domain-containing protein 1	NR_125352.1	-	NC_000001.11	protein-coding	VALIDATED	1	-	32364632	32394460	Reference GRCh38.p12 Primary Assembly
hsa-miR-376a-1-265p	NM_018045.7	1	424.6	424.6	2.91E-003	1.76E-002	7	8	0.00E000	8.0	1.00E000	0	15	32.0	-10.0	0.0	63.6	0.0	0.0	21	3329	5	19	2608	2622	15	15	11.0	read	NM_018045.7	9606	55108	BSDC1	-	BSD domain containing 1	BSD domain-containing protein 1	NM_018045.7	NP_060515.3	NC_000001.11	protein-coding	VALIDATED	1	-	32364632	32394460	Reference GRCh38.p12 Primary Assembly
hsa-miR-376a-1-266p	NM_001300958.1	1	424.6	424.6	2.91E-003	1.76E-002	7	8	0.00E000	8.0	1.00E000	0	15	32.0	-10.0	0.0	63.6	0.0	0.0	21	5172	5	19	4451	4465	15	15	11.0	read	NM_001300958.1	9606	55108	BSDC1	-	BSD domain containing 1	BSD domain-containing protein 1	NM_001300958.1	NP_001287887.1	NC_000001.11	protein-coding	VALIDATED	1	-	32364632	32394460	Reference GRCh38.p12 Primary Assembly
hsa-miR-376a-1-267p	NM_001143890.2	1	424.6	424.6	2.91E-003	1.76E-002	7	8	0.00E000	8.0	1.00E000	0	15	32.0	-10.0	0.0	63.6	0.0	0.0	21	3044	5	19	2323	2337	15	15	11.0	read	NM_001143890.2	9606	55108	BSDC1	-	BSD domain containing 1	BSD domain-containing protein 1	NM_001143890.2	NP_001137362.1	NC_000001.11	protein-coding	VALIDATED	1	-	32364632	32394460	Reference GRCh38.p12 Primary Assembly
hsa-miR-376a-1-268p	NM_001143889.2	1	424.6	424.6	2.91E-003	1.76E-002	7	8	0.00E000	8.0	1.00E000	0	15	32.0	-10.0	0.0	63.6	0.0	0.0	21	3161	5	19	2440	2454	15	15	11.0	read	NM_001143889.2	9606	55108	BSDC1	-	BSD domain containing 1	BSD domain-containing protein 1	NM_001143889.2	NP_001137361.1	NC_000001.11	protein-coding	VALIDATED	1	-	32364632	32394460	Reference GRCh38.p12 Primary Assembly
hsa-miR-376a-1-269p	NM_001143888.2	1	424.6	424.6	2.91E-003	1.76E-002	7	8	0.00E000	8.0	1.00E000	0	15	32.0	-10.0	0.0	63.6	0.0	0.0	21	3380	5	19	2659	2673	15	15	11.0	read	NM_001143888.2	9606	55108	BSDC1	-	BSD domain containing 1	BSD domain-containing protein 1	NM_001143888.2	NP_001137360.1	NC_000001.11	protein-coding	VALIDATED	1	-	32364632	32394460	Reference GRCh38.p12 Primary Assembly
hsa-miR-376a-1-270p	NM_001297566.1	1	811.4	811.4	6.91E-004	1.02E-002	7	9	0.00E000	12.5	1.00E000	0	9	312.0	0.0	0.0	181.4	0.0	0.0	21	596	13	21	580	588	9	9	0.0	read	NM_001297566.1	9606	7388	UQCRH	QCR6|UQCR8	ubiquinol-cytochrome c reductase hinge protein	cytochrome b-c1 complex subunit 6, mitochondrial|complex III subunit 6|cytochrome c1 non-heme 11 kDa protein|mitochondrial hinge protein|ubiquinol-cytochrome c reductase complex 11 kDa protein|ubiquinol-cytochrome c reductase, complex III subunit VIII	NM_001297566.1	NP_001284495.1	NC_000001.11	protein-coding	VALIDATED	1	+	46303612	46316776	Reference GRCh38.p12 Primary Assembly
hsa-miR-376a-1-271p	NM_006004.3	1	811.4	811.4	1.34E-004	3.62E-003	7	9	0.00E000	12.5	1.00E000	0	9	312.0	0.0	0.0	181.4	0.0	0.0	21	623	13	21	607	615	9	9	0.0	read	NM_006004.3	9606	7388	UQCRH	QCR6|UQCR8	ubiquinol-cytochrome c reductase hinge protein	cytochrome b-c1 complex subunit 6, mitochondrial|complex III subunit 6|cytochrome c1 non-heme 11 kDa protein|mitochondrial hinge protein|ubiquinol-cytochrome c reductase complex 11 kDa protein|ubiquinol-cytochrome c reductase, complex III subunit VIII	NM_006004.3	NP_005995.2	NC_000001.11	protein-coding	VALIDATED	1	+	46303612	46316776	Reference GRCh38.p12 Primary Assembly
hsa-miR-376a-1-272p	NM_001297565.1	1	811.4	811.4	1.34E-004	3.62E-003	7	9	0.00E000	12.5	1.00E000	0	9	312.0	0.0	0.0	181.4	0.0	0.0	21	771	13	21	755	763	9	9	0.0	read	NM_001297565.1	9606	7388	UQCRH	QCR6|UQCR8	ubiquinol-cytochrome c reductase hinge protein	cytochrome b-c1 complex subunit 6, mitochondrial|complex III subunit 6|cytochrome c1 non-heme 11 kDa protein|mitochondrial hinge protein|ubiquinol-cytochrome c reductase complex 11 kDa protein|ubiquinol-cytochrome c reductase, complex III subunit VIII	NM_001297565.1	NP_001284494.1	NC_000001.11	protein-coding	VALIDATED	1	+	46303612	46316776	Reference GRCh38.p12 Primary Assembly
hsa-miR-376a-1-273p	NM_001280559.1	1	538.4	538.4	1.18E-002	2.85E-002	7	10	0.00E000	6.5	1.00E000	0	20	160.0	8.0	0.0	37.4	0.0	0.0	21	3464	2	21	1935	1954	20	20	11.5	read	NM_001280559.1	9606	81611	ANP32E	LANP-L|LANPL	acidic nuclear phosphoprotein 32 family member E	acidic leucine-rich nuclear phosphoprotein 32 family member E|LANP-like protein|acidic (leucine-rich) nuclear phosphoprotein 32 family, member E|leucine-rich acidic nuclear protein like	NM_001280559.1	NP_001267488.1	NC_000001.11	protein-coding	VALIDATED	1	-	150218416	150236155	Reference GRCh38.p12 Primary Assembly
hsa-miR-376a-1-274p	NM_001136478.3	1	538.4	538.4	1.18E-002	2.85E-002	7	10	0.00E000	6.5	1.00E000	0	20	160.0	8.0	0.0	37.4	0.0	0.0	21	3344	2	21	1815	1834	20	20	11.5	read	NM_001136478.3	9606	81611	ANP32E	LANP-L|LANPL	acidic nuclear phosphoprotein 32 family member E	acidic leucine-rich nuclear phosphoprotein 32 family member E|LANP-like protein|acidic (leucine-rich) nuclear phosphoprotein 32 family, member E|leucine-rich acidic nuclear protein like	NM_001136478.3	NP_001129950.1	NC_000001.11	protein-coding	VALIDATED	1	-	150218416	150236155	Reference GRCh38.p12 Primary Assembly
hsa-miR-376a-1-275p	NM_030920.4	1	538.4	538.4	1.37E-003	1.08E-002	7	10	0.00E000	6.5	1.00E000	0	20	160.0	8.0	0.0	37.4	0.0	0.0	21	3467	2	21	1938	1957	20	20	11.5	read	NM_030920.4	9606	81611	ANP32E	LANP-L|LANPL	acidic nuclear phosphoprotein 32 family member E	acidic leucine-rich nuclear phosphoprotein 32 family member E|LANP-like protein|acidic (leucine-rich) nuclear phosphoprotein 32 family, member E|leucine-rich acidic nuclear protein like	NM_030920.4	NP_112182.1	NC_000001.11	protein-coding	VALIDATED	1	-	150218416	150236155	Reference GRCh38.p12 Primary Assembly
hsa-miR-376a-1-276p	NM_002161.5	2	1550.7	817.1	1.17E-006	7.42E-005	7	7	0.00E000	9.5	1.00E000	0	14	312.0	0.0	0.0	179.1	0.0	0.0	21	4546	8	21	275	288	14	14	0.0	read	NM_002161.5	9606	3376	IARS	GRIDHH|IARS1|ILERS|ILRS|IRS|PRO0785	isoleucyl-tRNA synthetase	isoleucine--tRNA ligase, cytoplasmic|isoleucine tRNA ligase 1, cytoplasmic	NM_002161.5	NP_002152.2	NC_000009.12	protein-coding	REVIEWED	9	-	92210206	92293755	Reference GRCh38.p12 Primary Assembly
hsa-miR-376a-1-277p	NM_013417.3	2	1550.7	817.1	3.76E-004	6.39E-003	7	7	0.00E000	9.5	1.00E000	0	14	312.0	0.0	0.0	179.1	0.0	0.0	21	4716	8	21	445	458	14	14	0.0	read	NM_013417.3	9606	3376	IARS	GRIDHH|IARS1|ILERS|ILRS|IRS|PRO0785	isoleucyl-tRNA synthetase	isoleucine--tRNA ligase, cytoplasmic|isoleucine tRNA ligase 1, cytoplasmic	NM_013417.3	NP_038203.2	NC_000009.12	protein-coding	REVIEWED	9	-	92210206	92293755	Reference GRCh38.p12 Primary Assembly
hsa-miR-376a-1-278p	NM_001280560.1	1	538.4	538.4	4.66E-003	1.86E-002	7	10	0.00E000	6.5	1.00E000	0	20	160.0	8.0	0.0	37.4	0.0	0.0	21	3246	2	21	1717	1736	20	20	11.5	read	NM_001280560.1	9606	81611	ANP32E	LANP-L|LANPL	acidic nuclear phosphoprotein 32 family member E	acidic leucine-rich nuclear phosphoprotein 32 family member E|LANP-like protein|acidic (leucine-rich) nuclear phosphoprotein 32 family, member E|leucine-rich acidic nuclear protein like	NM_001280560.1	NP_001267489.1	NC_000001.11	protein-coding	VALIDATED	1	-	150218416	150236155	Reference GRCh38.p12 Primary Assembly
hsa-miR-376a-1-279p	NM_001136479.2	1	538.4	538.4	4.66E-003	1.86E-002	7	10	0.00E000	6.5	1.00E000	0	20	160.0	8.0	0.0	37.4	0.0	0.0	21	3143	2	21	1614	1633	20	20	11.5	read	NM_001136479.2	9606	81611	ANP32E	LANP-L|LANPL	acidic nuclear phosphoprotein 32 family member E	acidic leucine-rich nuclear phosphoprotein 32 family member E|LANP-like protein|acidic (leucine-rich) nuclear phosphoprotein 32 family, member E|leucine-rich acidic nuclear protein like	NM_001136479.2	NP_001129951.1	NC_000001.11	protein-coding	VALIDATED	1	-	150218416	150236155	Reference GRCh38.p12 Primary Assembly
hsa-miR-376a-1-280p	NM_015599.2	1	534.6	534.6	1.60E-002	3.28E-002	7	7	0.00E000	8.5	1.00E000	0	13	144.0	0.0	0.0	54.6	0.0	0.0	21	6107	7	19	4230	4242	13	13	12.5	read	NM_015599.2	9606	5238	PGM3	AGM1|IMD23|PAGM|PGM 3	phosphoglucomutase 3	phosphoacetylglucosamine mutase|N-acetylglucosamine-phosphate mutase 1|acetylglucosamine phosphomutase	NM_015599.2	NP_056414.1	NC_000006.12	protein-coding	REVIEWED	6	-	83150727	83193935	Reference GRCh38.p12 Primary Assembly
hsa-miR-376a-1-281p	NM_015409.4	1	753.5	753.5	6.72E-004	8.86E-003	7	7	0.00E000	10.0	1.00E000	0	13	152.0	0.0	0.0	276.5	0.0	0.0	21	12317	8	20	10721	10733	13	13	0.0	read	NM_015409.4	9606	57634	EP400	CAGH32|P400|TNRC12	E1A binding protein p400	E1A-binding protein p400|CAG repeat protein 32|domino homolog|hDomino|p400 SWI2/SNF2-related protein|p400 kDa SWI2/SNF2-related protein|trinucleotide repeat containing 12|trinucleotide repeat-containing gene 12 protein	NM_015409.4	NP_056224.3	NC_000012.12	protein-coding	VALIDATED	12	+	131949919	132080465	Reference GRCh38.p12 Primary Assembly
hsa-miR-376a-1-282p	NM_001199918.1	1	534.6	534.6	3.33E-001	3.71E-001	7	7	0.00E000	8.5	1.00E000	0	13	144.0	0.0	0.0	54.6	0.0	0.0	21	5905	7	19	4028	4040	13	13	12.5	read	NM_001199918.1	9606	5238	PGM3	AGM1|IMD23|PAGM|PGM 3	phosphoglucomutase 3	phosphoacetylglucosamine mutase|N-acetylglucosamine-phosphate mutase 1|acetylglucosamine phosphomutase	NM_001199918.1	NP_001186847.1	NC_000006.12	protein-coding	REVIEWED	6	-	83150727	83193935	Reference GRCh38.p12 Primary Assembly
hsa-miR-376a-1-283p	NM_001199917.1	1	534.6	534.6	3.33E-001	3.71E-001	7	7	0.00E000	8.5	1.00E000	0	13	144.0	0.0	0.0	54.6	0.0	0.0	21	6243	7	19	4366	4378	13	13	12.5	read	NM_001199917.1	9606	5238	PGM3	AGM1|IMD23|PAGM|PGM 3	phosphoglucomutase 3	phosphoacetylglucosamine mutase|N-acetylglucosamine-phosphate mutase 1|acetylglucosamine phosphomutase	NM_001199917.1	NP_001186846.1	NC_000006.12	protein-coding	REVIEWED	6	-	83150727	83193935	Reference GRCh38.p12 Primary Assembly
hsa-miR-376a-1-284p	NM_003417.4	2	1308.4	806.8	7.22E-005	1.80E-003	7	7	0.00E000	10.5	1.00E000	0	12	320.0	0.0	0.0	161.8	0.0	0.0	21	12172	10	21	5281	5292	12	12	0.0	read	NM_003417.4	9606	9422	ZNF264	-	zinc finger protein 264	zinc finger protein 264	NM_003417.4	NP_003408.1	NC_000019.10	protein-coding	REVIEWED	19	+	57191499	57222845	Reference GRCh38.p12 Primary Assembly
hsa-miR-376a-1-285p	NM_015898.3	2	1291.1	789.1	5.38E-004	6.64E-003	6	9	0.00E000	12.5	1.00E000	0	9	240.0	0.0	0.0	269.1	0.0	0.0	21	6482	12	20	3314	3322	9	9	0.0	read	NM_015898.3	9606	51341	ZBTB7A	FBI-1|FBI1|LRF|TIP21|ZBTB7|ZNF857A|pokemon	zinc finger and BTB domain containing 7A	zinc finger and BTB domain-containing protein 7A|HIV-1 1st-binding protein 1|HIV-1 inducer of short transcripts binding protein|POK erythroid myeloid ontogenic factor|POZ and Krueppel erythroid myeloid ontogenic factor|TTF-I-interacting peptide 21|factor binding IST protein 1|factor that binds to inducer of short transcripts protein 1|leukemia/lymphoma-related factor|lymphoma related factor|zinc …	NM_015898.3	NP_056982.1	NC_000019.10	protein-coding	VALIDATED	19	-	4043303	4066944	Reference GRCh38.p12 Primary Assembly
hsa-miR-376a-1-286p	NM_015203.4	1	340.3	340.3	1.21E-001	1.46E-001	6	6	0.00E000	8.5	1.00E000	0	14	4.0	-10.0	0.0	53.3	0.0	0.0	21	8233	5	18	6088	6101	14	14	11.5	read	NM_015203.4	9606	23248	RPRD2	HSPC099|KIAA0460	regulation of nuclear pre-mRNA domain containing 2	regulation of nuclear pre-mRNA domain-containing protein 2	NM_015203.4	NP_056018.2	NC_000001.11	protein-coding	VALIDATED	1	+	150364110	150476565	Reference GRCh38.p12 Primary Assembly
hsa-miR-376a-1-287p	NM_001297674.1	1	340.3	340.3	1.21E-001	1.46E-001	6	6	0.00E000	8.5	1.00E000	0	14	4.0	-10.0	0.0	53.3	0.0	0.0	21	8155	5	18	6010	6023	14	14	11.5	read	NM_001297674.1	9606	23248	RPRD2	HSPC099|KIAA0460	regulation of nuclear pre-mRNA domain containing 2	regulation of nuclear pre-mRNA domain-containing protein 2	NM_001297674.1	NP_001284603.1	NC_000001.11	protein-coding	VALIDATED	1	+	150364110	150476565	Reference GRCh38.p12 Primary Assembly
hsa-miR-376a-1-288p	NM_001297673.1	1	340.3	340.3	1.21E-001	1.46E-001	6	6	0.00E000	8.5	1.00E000	0	14	4.0	-10.0	0.0	53.3	0.0	0.0	21	8015	5	18	5870	5883	14	14	11.5	read	NM_001297673.1	9606	23248	RPRD2	HSPC099|KIAA0460	regulation of nuclear pre-mRNA domain containing 2	regulation of nuclear pre-mRNA domain-containing protein 2	NM_001297673.1	NP_001284602.1	NC_000001.11	protein-coding	VALIDATED	1	+	150364110	150476565	Reference GRCh38.p12 Primary Assembly
hsa-miR-376a-1-289p	NM_001317990.1	2	1291.1	789.1	5.93E-005	1.73E-003	6	9	0.00E000	12.5	1.00E000	0	9	240.0	0.0	0.0	269.1	0.0	0.0	21	6318	12	20	3150	3158	9	9	0.0	read	NM_001317990.1	9606	51341	ZBTB7A	FBI-1|FBI1|LRF|TIP21|ZBTB7|ZNF857A|pokemon	zinc finger and BTB domain containing 7A	zinc finger and BTB domain-containing protein 7A|HIV-1 1st-binding protein 1|HIV-1 inducer of short transcripts binding protein|POK erythroid myeloid ontogenic factor|POZ and Krueppel erythroid myeloid ontogenic factor|TTF-I-interacting peptide 21|factor binding IST protein 1|factor that binds to inducer of short transcripts protein 1|leukemia/lymphoma-related factor|lymphoma related factor|zinc …	NM_001317990.1	NP_001304919.1	NC_000019.10	protein-coding	VALIDATED	19	-	4043303	4066944	Reference GRCh38.p12 Primary Assembly
hsa-miR-376a-1-290p	NM_001146213.1	1	351.0	351.0	1.25E-001	1.50E-001	6	6	0.00E000	9.0	1.00E000	0	14	4.0	-10.0	0.0	66.0	0.0	0.0	21	5760	5	18	2540	2553	14	14	11.0	read	NM_001146213.1	9606	64786	TBC1D15	RAB7-GAP	TBC1 domain family member 15	TBC1 domain family member 15|GAP for RAB7|GTPase-activating protein RAB7|Tre-2-budding uninhibited by benzimidazole-cell division cycle 16 domain, domain family member 15|Tre2/Bub2/Cdc16 domain family member 15	NM_001146213.1	NP_001139685.2	NC_000012.12	protein-coding	REVIEWED	12	+	71839706	71926848	Reference GRCh38.p12 Primary Assembly
hsa-miR-376a-1-291p	NM_139244.4	1	391.3	391.3	3.68E-002	5.49E-002	6	6	0.00E000	7.5	1.00E000	0	17	32.0	8.0	0.0	58.3	0.0	0.0	21	9244	1	17	5157	5173	17	17	11.0	read	NM_139244.4	9606	134957	STXBP5	LGL3|LLGL3|Nbla04300	syntaxin binding protein 5	syntaxin-binding protein 5|lethal(2) giant larvae protein homolog 3|putative protein product of Nbla04300|tomosyn|tomosyn-1	NM_139244.4	NP_640337.3	NC_000006.12	protein-coding	REVIEWED	6	+	147204183	147390475	Reference GRCh38.p12 Primary Assembly
hsa-miR-376a-1-292p	NM_022771.4	1	351.0	351.0	5.88E-002	7.75E-002	6	6	0.00E000	9.0	1.00E000	0	14	4.0	-10.0	0.0	66.0	0.0	0.0	21	5811	5	18	2591	2604	14	14	11.0	read	NM_022771.4	9606	64786	TBC1D15	RAB7-GAP	TBC1 domain family member 15	TBC1 domain family member 15|GAP for RAB7|GTPase-activating protein RAB7|Tre-2-budding uninhibited by benzimidazole-cell division cycle 16 domain, domain family member 15|Tre2/Bub2/Cdc16 domain family member 15	NM_022771.4	NP_073608.4	NC_000012.12	protein-coding	REVIEWED	12	+	71839706	71926848	Reference GRCh38.p12 Primary Assembly
hsa-miR-376a-1-293p	NM_001127715.2	1	391.3	391.3	3.68E-002	5.49E-002	6	6	0.00E000	7.5	1.00E000	0	17	32.0	8.0	0.0	58.3	0.0	0.0	21	9352	1	17	5265	5281	17	17	11.0	read	NM_001127715.2	9606	134957	STXBP5	LGL3|LLGL3|Nbla04300	syntaxin binding protein 5	syntaxin-binding protein 5|lethal(2) giant larvae protein homolog 3|putative protein product of Nbla04300|tomosyn|tomosyn-1	NM_001127715.2	NP_001121187.1	NC_000006.12	protein-coding	REVIEWED	6	+	147204183	147390475	Reference GRCh38.p12 Primary Assembly
hsa-miR-376a-1-294p	NM_001146214.1	1	351.0	351.0	1.02E-001	1.25E-001	6	6	0.00E000	9.0	1.00E000	0	14	4.0	-10.0	0.0	66.0	0.0	0.0	21	5852	5	18	2632	2645	14	14	11.0	read	NM_001146214.1	9606	64786	TBC1D15	RAB7-GAP	TBC1 domain family member 15	TBC1 domain family member 15|GAP for RAB7|GTPase-activating protein RAB7|Tre-2-budding uninhibited by benzimidazole-cell division cycle 16 domain, domain family member 15|Tre2/Bub2/Cdc16 domain family member 15	NM_001146214.1	NP_001139686.1	NC_000012.12	protein-coding	REVIEWED	12	+	71839706	71926848	Reference GRCh38.p12 Primary Assembly
hsa-miR-376a-1-295p	NM_152515.4	1	807.8	807.8	2.57E-003	1.64E-002	6	6	0.00E000	12.0	1.00E000	0	12	244.0	0.0	0.0	290.8	0.0	0.0	21	4816	10	21	2565	2576	12	12	0.0	read	NM_152515.4	9606	150468	CKAP2L	-	cytoskeleton associated protein 2 like	cytoskeleton-associated protein 2-like|radial fiber and mitotic spindle protein|radmis	NM_152515.4	NP_689728.3	NC_000002.12	protein-coding	REVIEWED	2	-	112736348	112764676	Reference GRCh38.p12 Primary Assembly
hsa-miR-376a-1-296p	NM_001304361.1	1	807.8	807.8	2.44E-004	2.73E-003	6	6	0.00E000	12.0	1.00E000	0	12	244.0	0.0	0.0	290.8	0.0	0.0	21	4757	10	21	2506	2517	12	12	0.0	read	NM_001304361.1	9606	150468	CKAP2L	-	cytoskeleton associated protein 2 like	cytoskeleton-associated protein 2-like|radial fiber and mitotic spindle protein|radmis	NM_001304361.1	NP_001291290.1	NC_000002.12	protein-coding	REVIEWED	2	-	112736348	112764676	Reference GRCh38.p12 Primary Assembly
hsa-miR-376a-1-297p	NM_198549.3	1	783.4	783.4	6.63E-005	1.29E-003	6	6	0.00E000	12.0	1.00E000	0	11	244.0	0.0	0.0	262.4	0.0	0.0	21	6424	11	21	5754	5764	11	11	0.0	read	NM_198549.3	9606	374986	MIGA1	FAM73A	mitoguardin 1	mitoguardin 1|family with sequence similarity 73, member A|protein FAM73A	NM_198549.3	NP_940951.1	NC_000001.11	protein-coding	VALIDATED	1	+	77779623	77879539	Reference GRCh38.p12 Primary Assembly
hsa-miR-376a-1-298p	NM_001270384.1	1	783.4	783.4	6.63E-005	1.29E-003	6	6	0.00E000	12.0	1.00E000	0	11	244.0	0.0	0.0	262.4	0.0	0.0	21	6427	11	21	5757	5767	11	11	0.0	read	NM_001270384.1	9606	374986	MIGA1	FAM73A	mitoguardin 1	mitoguardin 1|family with sequence similarity 73, member A|protein FAM73A	NM_001270384.1	NP_001257313.1	NC_000001.11	protein-coding	VALIDATED	1	+	77779623	77879539	Reference GRCh38.p12 Primary Assembly
hsa-miR-376a-1-299p	NR_130712.1	1	807.8	807.8	0.00E000	0.00E000	6	6	0.00E000	12.0	1.00E000	0	12	244.0	0.0	0.0	290.8	0.0	0.0	21	4058	10	21	1807	1818	12	12	0.0	read	NR_130712.1	9606	150468	CKAP2L	-	cytoskeleton associated protein 2 like	cytoskeleton-associated protein 2-like|radial fiber and mitotic spindle protein|radmis	NR_130712.1	-	NC_000002.12	protein-coding	REVIEWED	2	-	112736348	112764676	Reference GRCh38.p12 Primary Assembly
hsa-miR-376a-1-300p	NM_003418.4	1	256.0	256.0	2.00E-001	2.36E-001	6	6	0.00E000	10.0	1.00E000	0	12	-60.0	-10.0	0.0	38.0	0.0	0.0	21	3393	7	18	743	754	12	12	11.0	read	NM_003418.4	9606	7555	CNBP	CNBP1|DM2|PROMM|RNF163|ZCCHC22|ZNF9	CCHC-type zinc finger nucleic acid binding protein	cellular nucleic acid-binding protein|erythroid differentiation-related|sterol regulatory element-binding protein|zinc finger protein 273|zinc finger protein 9 (a cellular retroviral nucleic acid binding protein)	NM_003418.4	NP_003409.1	NC_000003.12	protein-coding	REVIEWED	3	-	129167814	129183966	Reference GRCh38.p12 Primary Assembly
hsa-miR-376a-1-301p	NM_001127196.1	1	256.0	256.0	2.00E-001	2.36E-001	6	6	0.00E000	10.0	1.00E000	0	12	-60.0	-10.0	0.0	38.0	0.0	0.0	21	3372	7	18	722	733	12	12	11.0	read	NM_001127196.1	9606	7555	CNBP	CNBP1|DM2|PROMM|RNF163|ZCCHC22|ZNF9	CCHC-type zinc finger nucleic acid binding protein	cellular nucleic acid-binding protein|erythroid differentiation-related|sterol regulatory element-binding protein|zinc finger protein 273|zinc finger protein 9 (a cellular retroviral nucleic acid binding protein)	NM_001127196.1	NP_001120668.1	NC_000003.12	protein-coding	REVIEWED	3	-	129167814	129183966	Reference GRCh38.p12 Primary Assembly
hsa-miR-376a-1-302p	NM_001127195.1	1	256.0	256.0	2.00E-001	2.36E-001	6	6	0.00E000	10.0	1.00E000	0	12	-60.0	-10.0	0.0	38.0	0.0	0.0	21	3375	7	18	725	736	12	12	11.0	read	NM_001127195.1	9606	7555	CNBP	CNBP1|DM2|PROMM|RNF163|ZCCHC22|ZNF9	CCHC-type zinc finger nucleic acid binding protein	cellular nucleic acid-binding protein|erythroid differentiation-related|sterol regulatory element-binding protein|zinc finger protein 273|zinc finger protein 9 (a cellular retroviral nucleic acid binding protein)	NM_001127195.1	NP_001120667.1	NC_000003.12	protein-coding	REVIEWED	3	-	129167814	129183966	Reference GRCh38.p12 Primary Assembly
hsa-miR-376a-1-303p	NM_001127193.1	1	256.0	256.0	2.00E-001	2.36E-001	6	6	0.00E000	10.0	1.00E000	0	12	-60.0	-10.0	0.0	38.0	0.0	0.0	21	3396	7	18	746	757	12	12	11.0	read	NM_001127193.1	9606	7555	CNBP	CNBP1|DM2|PROMM|RNF163|ZCCHC22|ZNF9	CCHC-type zinc finger nucleic acid binding protein	cellular nucleic acid-binding protein|erythroid differentiation-related|sterol regulatory element-binding protein|zinc finger protein 273|zinc finger protein 9 (a cellular retroviral nucleic acid binding protein)	NM_001127193.1	NP_001120665.1	NC_000003.12	protein-coding	REVIEWED	3	-	129167814	129183966	Reference GRCh38.p12 Primary Assembly
hsa-miR-376a-1-304p	NM_001127194.1	1	256.0	256.0	2.64E-001	3.01E-001	6	6	0.00E000	10.0	1.00E000	0	12	-60.0	-10.0	0.0	38.0	0.0	0.0	21	3378	7	18	728	739	12	12	11.0	read	NM_001127194.1	9606	7555	CNBP	CNBP1|DM2|PROMM|RNF163|ZCCHC22|ZNF9	CCHC-type zinc finger nucleic acid binding protein	cellular nucleic acid-binding protein|erythroid differentiation-related|sterol regulatory element-binding protein|zinc finger protein 273|zinc finger protein 9 (a cellular retroviral nucleic acid binding protein)	NM_001127194.1	NP_001120666.1	NC_000003.12	protein-coding	REVIEWED	3	-	129167814	129183966	Reference GRCh38.p12 Primary Assembly
hsa-miR-376a-1-305p	NM_001127192.1	1	256.0	256.0	2.64E-001	3.01E-001	6	6	0.00E000	10.0	1.00E000	0	12	-60.0	-10.0	0.0	38.0	0.0	0.0	21	3399	7	18	749	760	12	12	11.0	read	NM_001127192.1	9606	7555	CNBP	CNBP1|DM2|PROMM|RNF163|ZCCHC22|ZNF9	CCHC-type zinc finger nucleic acid binding protein	cellular nucleic acid-binding protein|erythroid differentiation-related|sterol regulatory element-binding protein|zinc finger protein 273|zinc finger protein 9 (a cellular retroviral nucleic acid binding protein)	NM_001127192.1	NP_001120664.1	NC_000003.12	protein-coding	REVIEWED	3	-	129167814	129183966	Reference GRCh38.p12 Primary Assembly
hsa-miR-376a-1-306p	NM_014740.3	1	726.5	726.5	3.68E-003	3.05E-002	6	14	4.04E-011	10.5	1.00E000	0	15	244.0	0.0	0.0	208.5	0.0	0.0	21	1734	7	21	1267	1281	15	15	0.0	read	NM_014740.3	9606	9775	EIF4A3	DDX48|Fal1|MUK34|NMP265|NUK34|RCPS|eIF4AIII	eukaryotic translation initiation factor 4A3	eukaryotic initiation factor 4A-III|ATP-dependent RNA helicase DDX48|ATP-dependent RNA helicase eIF4A-3|DEAD (Asp-Glu-Ala-Asp) box polypeptide 48|DEAD box protein 48|NMP 265|eIF-4A-III|eIF4A-III|eukaryotic initiation factor 4A-like NUK-34|eukaryotic translation initiation factor 4A|hNMP 265|nuclear matrix protein 265	NM_014740.3	NP_055555.1	NC_000017.11	protein-coding	REVIEWED	17	-	80135213	80147182	Reference GRCh38.p12 Primary Assembly
hsa-miR-376a-1-307p	NM_015895.4	1	847.8	847.8	1.24E-004	3.36E-003	6	6	0.00E000	9.0	1.00E000	0	14	312.0	0.0	0.0	249.8	0.0	0.0	21	1275	8	21	1128	1141	14	14	0.0	read	NM_015895.4	9606	51053	GMNN	Gem|MGORS6	geminin, DNA replication inhibitor	geminin	NM_015895.4	NP_056979.1	NC_000006.12	protein-coding	REVIEWED	6	+	24774930	24786098	Reference GRCh38.p12 Primary Assembly
hsa-miR-376a-1-308p	NM_001251991.1	1	847.8	847.8	2.11E-001	2.46E-001	6	6	0.00E000	9.0	1.00E000	0	14	312.0	0.0	0.0	249.8	0.0	0.0	21	1051	8	21	904	917	14	14	0.0	read	NM_001251991.1	9606	51053	GMNN	Gem|MGORS6	geminin, DNA replication inhibitor	geminin	NM_001251991.1	NP_001238920.1	NC_000006.12	protein-coding	REVIEWED	6	+	24774930	24786098	Reference GRCh38.p12 Primary Assembly
hsa-miR-376a-1-309p	NM_001251990.1	1	847.8	847.8	2.11E-001	2.46E-001	6	6	0.00E000	9.0	1.00E000	0	14	312.0	0.0	0.0	249.8	0.0	0.0	21	1067	8	21	920	933	14	14	0.0	read	NM_001251990.1	9606	51053	GMNN	Gem|MGORS6	geminin, DNA replication inhibitor	geminin	NM_001251990.1	NP_001238919.1	NC_000006.12	protein-coding	REVIEWED	6	+	24774930	24786098	Reference GRCh38.p12 Primary Assembly
hsa-miR-376a-1-310p	NM_001251989.1	1	847.8	847.8	2.11E-001	2.46E-001	6	6	0.00E000	9.0	1.00E000	0	14	312.0	0.0	0.0	249.8	0.0	0.0	21	1143	8	21	996	1009	14	14	0.0	read	NM_001251989.1	9606	51053	GMNN	Gem|MGORS6	geminin, DNA replication inhibitor	geminin	NM_001251989.1	NP_001238918.1	NC_000006.12	protein-coding	REVIEWED	6	+	24774930	24786098	Reference GRCh38.p12 Primary Assembly
hsa-miR-376a-1-311p	NM_001142483.1	1	396.6	396.6	4.68E-002	6.06E-002	6	6	0.00E000	7.5	1.00E000	0	15	32.0	-10.0	0.0	72.6	0.0	0.0	21	2304	5	19	753	767	15	15	11.0	read	NM_001142483.1	9606	9315	NREP	C5orf13|D4S114|P311|PRO1873|PTZ17|SEZ17	neuronal regeneration related protein	neuronal regeneration-related protein|neuronal protein 3.1|neuronal regeneration related protein homolog|protein p311	NM_001142483.1	NP_001135955.1	NC_000005.10	protein-coding	VALIDATED	5	-	111729302	111976930	Reference GRCh38.p12 Primary Assembly
hsa-miR-376a-1-312p	NM_001142482.1	1	396.6	396.6	4.68E-002	6.06E-002	6	6	0.00E000	7.5	1.00E000	0	15	32.0	-10.0	0.0	72.6	0.0	0.0	21	2015	5	19	464	478	15	15	11.0	read	NM_001142482.1	9606	9315	NREP	C5orf13|D4S114|P311|PRO1873|PTZ17|SEZ17	neuronal regeneration related protein	neuronal regeneration-related protein|neuronal protein 3.1|neuronal regeneration related protein homolog|protein p311	NM_001142482.1	NP_001135954.1	NC_000005.10	protein-coding	VALIDATED	5	-	111729302	111976930	Reference GRCh38.p12 Primary Assembly
hsa-miR-376a-1-313p	NM_001142480.1	1	396.6	396.6	4.68E-002	6.06E-002	6	6	0.00E000	7.5	1.00E000	0	15	32.0	-10.0	0.0	72.6	0.0	0.0	21	2099	5	19	548	562	15	15	11.0	read	NM_001142480.1	9606	9315	NREP	C5orf13|D4S114|P311|PRO1873|PTZ17|SEZ17	neuronal regeneration related protein	neuronal regeneration-related protein|neuronal protein 3.1|neuronal regeneration related protein homolog|protein p311	NM_001142480.1	NP_001135952.1	NC_000005.10	protein-coding	VALIDATED	5	-	111729302	111976930	Reference GRCh38.p12 Primary Assembly
hsa-miR-376a-1-314p	NM_001142479.1	1	396.6	396.6	4.68E-002	6.06E-002	6	6	0.00E000	7.5	1.00E000	0	15	32.0	-10.0	0.0	72.6	0.0	0.0	21	2105	5	19	554	568	15	15	11.0	read	NM_001142479.1	9606	9315	NREP	C5orf13|D4S114|P311|PRO1873|PTZ17|SEZ17	neuronal regeneration related protein	neuronal regeneration-related protein|neuronal protein 3.1|neuronal regeneration related protein homolog|protein p311	NM_001142479.1	NP_001135951.1	NC_000005.10	protein-coding	VALIDATED	5	-	111729302	111976930	Reference GRCh38.p12 Primary Assembly
hsa-miR-376a-1-315p	NM_001142478.1	1	396.6	396.6	4.68E-002	6.06E-002	6	6	0.00E000	7.5	1.00E000	0	15	32.0	-10.0	0.0	72.6	0.0	0.0	21	2081	5	19	517	531	15	15	11.0	read	NM_001142478.1	9606	9315	NREP	C5orf13|D4S114|P311|PRO1873|PTZ17|SEZ17	neuronal regeneration related protein	neuronal regeneration-related protein|neuronal protein 3.1|neuronal regeneration related protein homolog|protein p311	NM_001142478.1	NP_001135950.1	NC_000005.10	protein-coding	VALIDATED	5	-	111729302	111976930	Reference GRCh38.p12 Primary Assembly
hsa-miR-376a-1-316p	NM_001142477.1	1	396.6	396.6	4.68E-002	6.06E-002	6	6	0.00E000	7.5	1.00E000	0	15	32.0	-10.0	0.0	72.6	0.0	0.0	21	2092	5	19	541	555	15	15	11.0	read	NM_001142477.1	9606	9315	NREP	C5orf13|D4S114|P311|PRO1873|PTZ17|SEZ17	neuronal regeneration related protein	neuronal regeneration-related protein|neuronal protein 3.1|neuronal regeneration related protein homolog|protein p311	NM_001142477.1	NP_001135949.1	NC_000005.10	protein-coding	VALIDATED	5	-	111729302	111976930	Reference GRCh38.p12 Primary Assembly
hsa-miR-376a-1-317p	NM_001142474.1	1	396.6	396.6	4.68E-002	6.06E-002	6	6	0.00E000	7.5	1.00E000	0	15	32.0	-10.0	0.0	72.6	0.0	0.0	21	2119	5	19	568	582	15	15	11.0	read	NM_001142474.1	9606	9315	NREP	C5orf13|D4S114|P311|PRO1873|PTZ17|SEZ17	neuronal regeneration related protein	neuronal regeneration-related protein|neuronal protein 3.1|neuronal regeneration related protein homolog|protein p311	NM_001142474.1	NP_001135946.1	NC_000005.10	protein-coding	VALIDATED	5	-	111729302	111976930	Reference GRCh38.p12 Primary Assembly
hsa-miR-376a-1-318p	NM_001135177.1	2	1240.5	746.2	2.24E-004	4.03E-003	6	6	0.00E000	8.0	1.00E000	0	16	248.0	0.0	0.0	205.2	0.0	0.0	21	3738	5	20	789	804	16	16	0.0	read	NM_001135177.1	9606	121441	NEDD1	GCP-WD|TUBGCP7	neural precursor cell expressed, developmentally down-regulated 1	protein NEDD1|NEDD-1|neural precursor cell expressed developmentally down-regulated protein 1	NM_001135177.1	NP_001128649.1	NC_000012.12	protein-coding	VALIDATED	12	+	96907221	96953690	Reference GRCh38.p12 Primary Assembly
hsa-miR-376a-1-319p	NM_001135176.1	3	1860.5	746.2	2.24E-004	4.03E-003	6	6	0.00E000	8.0	1.00E000	0	16	248.0	0.0	0.0	205.2	0.0	0.0	21	3724	5	20	775	790	16	16	0.0	read	NM_001135176.1	9606	121441	NEDD1	GCP-WD|TUBGCP7	neural precursor cell expressed, developmentally down-regulated 1	protein NEDD1|NEDD-1|neural precursor cell expressed developmentally down-regulated protein 1	NM_001135176.1	NP_001128648.1	NC_000012.12	protein-coding	VALIDATED	12	+	96907221	96953690	Reference GRCh38.p12 Primary Assembly
hsa-miR-376a-1-320p	NM_001135175.1	3	1860.5	746.2	2.24E-004	4.03E-003	6	6	0.00E000	8.0	1.00E000	0	16	248.0	0.0	0.0	205.2	0.0	0.0	21	3805	5	20	856	871	16	16	0.0	read	NM_001135175.1	9606	121441	NEDD1	GCP-WD|TUBGCP7	neural precursor cell expressed, developmentally down-regulated 1	protein NEDD1|NEDD-1|neural precursor cell expressed developmentally down-regulated protein 1	NM_001135175.1	NP_001128647.1	NC_000012.12	protein-coding	VALIDATED	12	+	96907221	96953690	Reference GRCh38.p12 Primary Assembly
hsa-miR-376a-1-321p	NM_152905.3	3	1860.5	746.2	1.06E-004	2.76E-003	6	6	0.00E000	8.0	1.00E000	0	16	248.0	0.0	0.0	205.2	0.0	0.0	21	3977	5	20	1028	1043	16	16	0.0	read	NM_152905.3	9606	121441	NEDD1	GCP-WD|TUBGCP7	neural precursor cell expressed, developmentally down-regulated 1	protein NEDD1|NEDD-1|neural precursor cell expressed developmentally down-regulated protein 1	NM_152905.3	NP_690869.1	NC_000012.12	protein-coding	VALIDATED	12	+	96907221	96953690	Reference GRCh38.p12 Primary Assembly
hsa-miR-376a-1-322p	NM_004772.2	1	396.6	396.6	3.57E-002	4.99E-002	6	6	0.00E000	7.5	1.00E000	0	15	32.0	-10.0	0.0	72.6	0.0	0.0	21	2026	5	19	445	459	15	15	11.0	read	NM_004772.2	9606	9315	NREP	C5orf13|D4S114|P311|PRO1873|PTZ17|SEZ17	neuronal regeneration related protein	neuronal regeneration-related protein|neuronal protein 3.1|neuronal regeneration related protein homolog|protein p311	NM_004772.2	NP_004763.1	NC_000005.10	protein-coding	VALIDATED	5	-	111729302	111976930	Reference GRCh38.p12 Primary Assembly
hsa-miR-376a-1-323p	NM_001142481.1	1	396.6	396.6	3.57E-002	4.99E-002	6	6	0.00E000	7.5	1.00E000	0	15	32.0	-10.0	0.0	72.6	0.0	0.0	21	2008	5	19	457	471	15	15	11.0	read	NM_001142481.1	9606	9315	NREP	C5orf13|D4S114|P311|PRO1873|PTZ17|SEZ17	neuronal regeneration related protein	neuronal regeneration-related protein|neuronal protein 3.1|neuronal regeneration related protein homolog|protein p311	NM_001142481.1	NP_001135953.1	NC_000005.10	protein-coding	VALIDATED	5	-	111729302	111976930	Reference GRCh38.p12 Primary Assembly
hsa-miR-376a-1-324p	NM_001142476.1	1	396.6	396.6	3.57E-002	4.99E-002	6	6	0.00E000	7.5	1.00E000	0	15	32.0	-10.0	0.0	72.6	0.0	0.0	21	2201	5	19	650	664	15	15	11.0	read	NM_001142476.1	9606	9315	NREP	C5orf13|D4S114|P311|PRO1873|PTZ17|SEZ17	neuronal regeneration related protein	neuronal regeneration-related protein|neuronal protein 3.1|neuronal regeneration related protein homolog|protein p311	NM_001142476.1	NP_001135948.1	NC_000005.10	protein-coding	VALIDATED	5	-	111729302	111976930	Reference GRCh38.p12 Primary Assembly
hsa-miR-376a-1-325p	NM_001142475.1	1	396.6	396.6	3.57E-002	4.99E-002	6	6	0.00E000	7.5	1.00E000	0	15	32.0	-10.0	0.0	72.6	0.0	0.0	21	2149	5	19	598	612	15	15	11.0	read	NM_001142475.1	9606	9315	NREP	C5orf13|D4S114|P311|PRO1873|PTZ17|SEZ17	neuronal regeneration related protein	neuronal regeneration-related protein|neuronal protein 3.1|neuronal regeneration related protein homolog|protein p311	NM_001142475.1	NP_001135947.1	NC_000005.10	protein-coding	VALIDATED	5	-	111729302	111976930	Reference GRCh38.p12 Primary Assembly
hsa-miR-376a-1-326p	NR_027449.1	1	351.0	351.0	3.42E-002	4.78E-002	6	6	0.00E000	9.0	1.00E000	0	14	4.0	-10.0	0.0	66.0	0.0	0.0	21	5549	5	18	2329	2342	14	14	11.0	read	NR_027449.1	9606	64786	TBC1D15	RAB7-GAP	TBC1 domain family member 15	TBC1 domain family member 15|GAP for RAB7|GTPase-activating protein RAB7|Tre-2-budding uninhibited by benzimidazole-cell division cycle 16 domain, domain family member 15|Tre2/Bub2/Cdc16 domain family member 15	NR_027449.1	-	NC_000012.12	protein-coding	REVIEWED	12	+	71839706	71926848	Reference GRCh38.p12 Primary Assembly
hsa-miR-376a-1-327p	NR_045774.1	1	345.0	345.0	2.66E-002	4.28E-002	5	5	0.00E000	9.0	1.00E000	0	13	48.0	-10.0	0.0	55.0	0.0	0.0	21	4078	7	19	3990	4002	13	13	12.0	read	NR_045774.1	9606	1386	ATF2	CRE-BP1|CREB-2|CREB2|HB16|TREB7	activating transcription factor 2	cyclic AMP-dependent transcription factor ATF-2|activating transcription factor 2 splice variant ATF2-var2|cAMP response element-binding protein CRE-BP1|cAMP responsive element binding protein 2, formerly|cAMP-dependent transcription factor ATF-2|cyclic AMP-responsive element-binding protein 2|histone acetyltransferase ATF2	NR_045774.1	-	NC_000002.12	protein-coding	REVIEWED	2	-	175072249	175168205	Reference GRCh38.p12 Primary Assembly
hsa-miR-376a-1-328p	NR_045770.1	1	345.0	345.0	2.66E-002	4.28E-002	5	5	0.00E000	9.0	1.00E000	0	13	48.0	-10.0	0.0	55.0	0.0	0.0	21	4275	7	19	4187	4199	13	13	12.0	read	NR_045770.1	9606	1386	ATF2	CRE-BP1|CREB-2|CREB2|HB16|TREB7	activating transcription factor 2	cyclic AMP-dependent transcription factor ATF-2|activating transcription factor 2 splice variant ATF2-var2|cAMP response element-binding protein CRE-BP1|cAMP responsive element binding protein 2, formerly|cAMP-dependent transcription factor ATF-2|cyclic AMP-responsive element-binding protein 2|histone acetyltransferase ATF2	NR_045770.1	-	NC_000002.12	protein-coding	REVIEWED	2	-	175072249	175168205	Reference GRCh38.p12 Primary Assembly
hsa-miR-376a-1-329p	NR_045768.1	1	345.0	345.0	2.66E-002	4.28E-002	5	5	0.00E000	9.0	1.00E000	0	13	48.0	-10.0	0.0	55.0	0.0	0.0	21	4390	7	19	4302	4314	13	13	12.0	read	NR_045768.1	9606	1386	ATF2	CRE-BP1|CREB-2|CREB2|HB16|TREB7	activating transcription factor 2	cyclic AMP-dependent transcription factor ATF-2|activating transcription factor 2 splice variant ATF2-var2|cAMP response element-binding protein CRE-BP1|cAMP responsive element binding protein 2, formerly|cAMP-dependent transcription factor ATF-2|cyclic AMP-responsive element-binding protein 2|histone acetyltransferase ATF2	NR_045768.1	-	NC_000002.12	protein-coding	REVIEWED	2	-	175072249	175168205	Reference GRCh38.p12 Primary Assembly
hsa-miR-376a-1-330p	NR_110311.1	1	685.7	685.7	2.57E-004	1.14E-003	5	5	0.00E000	9.5	1.00E000	0	15	240.0	0.0	0.0	202.7	0.0	0.0	21	3271	6	20	1580	1594	15	15	0.0	read	NR_110311.1	9606	79836	LONRF3	RNF127	LON peptidase N-terminal domain and ring finger 3	LON peptidase N-terminal domain and RING finger protein 3|ring finger protein 127	NR_110311.1	-	NC_000023.11	protein-coding	REVIEWED	X	+	118974613	119022924	Reference GRCh38.p12 Primary Assembly
hsa-miR-376a-1-331p	NM_002503.4	1	490.7	490.7	2.11E-002	4.25E-002	5	5	0.00E000	4.5	1.00E000	0	20	48.0	124.0	0.0	49.7	0.0	0.0	21	1243	2	21	322	341	20	20	13.5	read	NM_002503.4	9606	4793	NFKBIB	IKBB|TRIP9	NFKB inhibitor beta	NF-kappa-B inhibitor beta|I-kappa-B-beta|NF-kappa-BIB|TR-interacting protein 9|TRIP-9|ikB-B|ikB-beta|ikappaBbeta|nuclear factor of kappa light polypeptide gene enhancer in B-cells inhibitor, beta|thyroid receptor-interacting protein 9	NM_002503.4	NP_002494.2	NC_000019.10	protein-coding	REVIEWED	19	+	38899502	38908893	Reference GRCh38.p12 Primary Assembly
hsa-miR-376a-1-332p	NM_199413.2	1	689.8	689.8	7.43E-003	3.02E-002	5	5	0.00E000	8.0	1.00E000	0	18	252.0	16.0	0.0	174.8	0.0	0.0	21	3165	4	21	640	657	18	18	0.0	read	NM_199413.2	9606	9055	PRC1	ASE1	protein regulator of cytokinesis 1	protein regulator of cytokinesis 1|anaphase spindle elongation 1 homolog|protein regulating cytokinesis 1	NM_199413.2	NP_955445.1	NC_000015.10	protein-coding	REVIEWED	15	-	90966037	90994650	Reference GRCh38.p12 Primary Assembly
hsa-miR-376a-1-333p	NM_003981.3	1	689.8	689.8	7.43E-003	3.02E-002	5	5	0.00E000	8.0	1.00E000	0	18	252.0	16.0	0.0	174.8	0.0	0.0	21	3207	4	21	640	657	18	18	0.0	read	NM_003981.3	9606	9055	PRC1	ASE1	protein regulator of cytokinesis 1	protein regulator of cytokinesis 1|anaphase spindle elongation 1 homolog|protein regulating cytokinesis 1	NM_003981.3	NP_003972.1	NC_000015.10	protein-coding	REVIEWED	15	-	90966037	90994650	Reference GRCh38.p12 Primary Assembly
hsa-miR-376a-1-334p	NM_001256093.1	1	345.0	345.0	1.56E-001	1.88E-001	5	5	0.00E000	9.0	1.00E000	0	13	48.0	-10.0	0.0	55.0	0.0	0.0	21	4128	7	19	4040	4052	13	13	12.0	read	NM_001256093.1	9606	1386	ATF2	CRE-BP1|CREB-2|CREB2|HB16|TREB7	activating transcription factor 2	cyclic AMP-dependent transcription factor ATF-2|activating transcription factor 2 splice variant ATF2-var2|cAMP response element-binding protein CRE-BP1|cAMP responsive element binding protein 2, formerly|cAMP-dependent transcription factor ATF-2|cyclic AMP-responsive element-binding protein 2|histone acetyltransferase ATF2	NM_001256093.1	NP_001243022.1	NC_000002.12	protein-coding	REVIEWED	2	-	175072249	175168205	Reference GRCh38.p12 Primary Assembly
hsa-miR-376a-1-335p	NM_001256092.1	1	345.0	345.0	1.56E-001	1.88E-001	5	5	0.00E000	9.0	1.00E000	0	13	48.0	-10.0	0.0	55.0	0.0	0.0	21	4096	7	19	4008	4020	13	13	12.0	read	NM_001256092.1	9606	1386	ATF2	CRE-BP1|CREB-2|CREB2|HB16|TREB7	activating transcription factor 2	cyclic AMP-dependent transcription factor ATF-2|activating transcription factor 2 splice variant ATF2-var2|cAMP response element-binding protein CRE-BP1|cAMP responsive element binding protein 2, formerly|cAMP-dependent transcription factor ATF-2|cyclic AMP-responsive element-binding protein 2|histone acetyltransferase ATF2	NM_001256092.1	NP_001243021.1	NC_000002.12	protein-coding	REVIEWED	2	-	175072249	175168205	Reference GRCh38.p12 Primary Assembly
hsa-miR-376a-1-336p	NM_001256091.1	1	345.0	345.0	1.56E-001	1.88E-001	5	5	0.00E000	9.0	1.00E000	0	13	48.0	-10.0	0.0	55.0	0.0	0.0	21	4153	7	19	4065	4077	13	13	12.0	read	NM_001256091.1	9606	1386	ATF2	CRE-BP1|CREB-2|CREB2|HB16|TREB7	activating transcription factor 2	cyclic AMP-dependent transcription factor ATF-2|activating transcription factor 2 splice variant ATF2-var2|cAMP response element-binding protein CRE-BP1|cAMP responsive element binding protein 2, formerly|cAMP-dependent transcription factor ATF-2|cyclic AMP-responsive element-binding protein 2|histone acetyltransferase ATF2	NM_001256091.1	NP_001243020.1	NC_000002.12	protein-coding	REVIEWED	2	-	175072249	175168205	Reference GRCh38.p12 Primary Assembly
hsa-miR-376a-1-337p	NM_001256090.1	1	345.0	345.0	1.56E-001	1.88E-001	5	5	0.00E000	9.0	1.00E000	0	13	48.0	-10.0	0.0	55.0	0.0	0.0	21	4228	7	19	4140	4152	13	13	12.0	read	NM_001256090.1	9606	1386	ATF2	CRE-BP1|CREB-2|CREB2|HB16|TREB7	activating transcription factor 2	cyclic AMP-dependent transcription factor ATF-2|activating transcription factor 2 splice variant ATF2-var2|cAMP response element-binding protein CRE-BP1|cAMP responsive element binding protein 2, formerly|cAMP-dependent transcription factor ATF-2|cyclic AMP-responsive element-binding protein 2|histone acetyltransferase ATF2	NM_001256090.1	NP_001243019.1	NC_000002.12	protein-coding	REVIEWED	2	-	175072249	175168205	Reference GRCh38.p12 Primary Assembly
hsa-miR-376a-1-338p	NM_001243116.1	1	490.7	490.7	5.34E-002	7.38E-002	5	5	0.00E000	4.5	1.00E000	0	20	48.0	124.0	0.0	49.7	0.0	0.0	21	1001	2	21	80	99	20	20	13.5	read	NM_001243116.1	9606	4793	NFKBIB	IKBB|TRIP9	NFKB inhibitor beta	NF-kappa-B inhibitor beta|I-kappa-B-beta|NF-kappa-BIB|TR-interacting protein 9|TRIP-9|ikB-B|ikB-beta|ikappaBbeta|nuclear factor of kappa light polypeptide gene enhancer in B-cells inhibitor, beta|thyroid receptor-interacting protein 9	NM_001243116.1	NP_001230045.1	NC_000019.10	protein-coding	REVIEWED	19	+	38899502	38908893	Reference GRCh38.p12 Primary Assembly
hsa-miR-376a-1-339p	NR_045773.1	1	345.0	345.0	1.67E-001	2.00E-001	5	5	0.00E000	9.0	1.00E000	0	13	48.0	-10.0	0.0	55.0	0.0	0.0	21	4170	7	19	4082	4094	13	13	12.0	read	NR_045773.1	9606	1386	ATF2	CRE-BP1|CREB-2|CREB2|HB16|TREB7	activating transcription factor 2	cyclic AMP-dependent transcription factor ATF-2|activating transcription factor 2 splice variant ATF2-var2|cAMP response element-binding protein CRE-BP1|cAMP responsive element binding protein 2, formerly|cAMP-dependent transcription factor ATF-2|cyclic AMP-responsive element-binding protein 2|histone acetyltransferase ATF2	NR_045773.1	-	NC_000002.12	protein-coding	REVIEWED	2	-	175072249	175168205	Reference GRCh38.p12 Primary Assembly
hsa-miR-376a-1-340p	NR_045772.1	1	345.0	345.0	1.67E-001	2.00E-001	5	5	0.00E000	9.0	1.00E000	0	13	48.0	-10.0	0.0	55.0	0.0	0.0	21	4205	7	19	4117	4129	13	13	12.0	read	NR_045772.1	9606	1386	ATF2	CRE-BP1|CREB-2|CREB2|HB16|TREB7	activating transcription factor 2	cyclic AMP-dependent transcription factor ATF-2|activating transcription factor 2 splice variant ATF2-var2|cAMP response element-binding protein CRE-BP1|cAMP responsive element binding protein 2, formerly|cAMP-dependent transcription factor ATF-2|cyclic AMP-responsive element-binding protein 2|histone acetyltransferase ATF2	NR_045772.1	-	NC_000002.12	protein-coding	REVIEWED	2	-	175072249	175168205	Reference GRCh38.p12 Primary Assembly
hsa-miR-376a-1-341p	NR_045771.1	1	345.0	345.0	1.67E-001	2.00E-001	5	5	0.00E000	9.0	1.00E000	0	13	48.0	-10.0	0.0	55.0	0.0	0.0	21	4267	7	19	4179	4191	13	13	12.0	read	NR_045771.1	9606	1386	ATF2	CRE-BP1|CREB-2|CREB2|HB16|TREB7	activating transcription factor 2	cyclic AMP-dependent transcription factor ATF-2|activating transcription factor 2 splice variant ATF2-var2|cAMP response element-binding protein CRE-BP1|cAMP responsive element binding protein 2, formerly|cAMP-dependent transcription factor ATF-2|cyclic AMP-responsive element-binding protein 2|histone acetyltransferase ATF2	NR_045771.1	-	NC_000002.12	protein-coding	REVIEWED	2	-	175072249	175168205	Reference GRCh38.p12 Primary Assembly
hsa-miR-376a-1-342p	NR_045769.1	1	345.0	345.0	1.67E-001	2.00E-001	5	5	0.00E000	9.0	1.00E000	0	13	48.0	-10.0	0.0	55.0	0.0	0.0	21	4422	7	19	4334	4346	13	13	12.0	read	NR_045769.1	9606	1386	ATF2	CRE-BP1|CREB-2|CREB2|HB16|TREB7	activating transcription factor 2	cyclic AMP-dependent transcription factor ATF-2|activating transcription factor 2 splice variant ATF2-var2|cAMP response element-binding protein CRE-BP1|cAMP responsive element binding protein 2, formerly|cAMP-dependent transcription factor ATF-2|cyclic AMP-responsive element-binding protein 2|histone acetyltransferase ATF2	NR_045769.1	-	NC_000002.12	protein-coding	REVIEWED	2	-	175072249	175168205	Reference GRCh38.p12 Primary Assembly
hsa-miR-376a-1-343p	NM_014572.2	1	715.1	715.1	6.31E-003	2.49E-002	5	5	0.00E000	7.5	1.00E000	0	19	252.0	8.0	0.0	206.1	0.0	0.0	21	5558	3	21	4492	4510	19	19	0.0	read	NM_014572.2	9606	26524	LATS2	KPM	large tumor suppressor kinase 2	serine/threonine-protein kinase LATS2|LATS (large tumor suppressor, Drosophila) homolog 2|LATS, large tumor suppressor, homolog 2|kinase phosphorylated during mitosis protein|large tumor suppressor homolog 2|serine/threonine kinase KPM|serine/threonine-protein kinase kpm|warts-like kinase	NM_014572.2	NP_055387.2	NC_000013.11	protein-coding	REVIEWED	13	-	20973035	21061582	Reference GRCh38.p12 Primary Assembly
hsa-miR-376a-1-344p	NM_001880.3	1	345.0	345.0	5.18E-002	6.58E-002	5	5	0.00E000	9.0	1.00E000	0	13	48.0	-10.0	0.0	55.0	0.0	0.0	21	4193	7	19	4105	4117	13	13	12.0	read	NM_001880.3	9606	1386	ATF2	CRE-BP1|CREB-2|CREB2|HB16|TREB7	activating transcription factor 2	cyclic AMP-dependent transcription factor ATF-2|activating transcription factor 2 splice variant ATF2-var2|cAMP response element-binding protein CRE-BP1|cAMP responsive element binding protein 2, formerly|cAMP-dependent transcription factor ATF-2|cyclic AMP-responsive element-binding protein 2|histone acetyltransferase ATF2	NM_001880.3	NP_001871.2	NC_000002.12	protein-coding	REVIEWED	2	-	175072249	175168205	Reference GRCh38.p12 Primary Assembly
hsa-miR-376a-1-345p	NM_001267580.1	1	689.8	689.8	1.53E-004	2.73E-003	5	5	0.00E000	8.0	1.00E000	0	18	252.0	16.0	0.0	174.8	0.0	0.0	21	2965	4	21	517	534	18	18	0.0	read	NM_001267580.1	9606	9055	PRC1	ASE1	protein regulator of cytokinesis 1	protein regulator of cytokinesis 1|anaphase spindle elongation 1 homolog|protein regulating cytokinesis 1	NM_001267580.1	NP_001254509.1	NC_000015.10	protein-coding	REVIEWED	15	-	90966037	90994650	Reference GRCh38.p12 Primary Assembly
hsa-miR-376a-1-346p	NM_001170544.1	1	704.1	704.1	2.96E-003	1.87E-002	5	9	1.71E-012	13.0	1.00E000	0	9	240.0	0.0	0.0	228.1	0.0	0.0	21	2848	12	20	2725	2733	9	9	0.0	read	NM_001170544.1	9606	192111	PGAM5	BXLBV68	PGAM family member 5, mitochondrial serine/threonine protein phosphatase	serine/threonine-protein phosphatase PGAM5, mitochondrial|Bcl-XL-binding protein v68|PGAM family member 5, serine/threonine protein phosphatase, mitochondrial|phosphoglycerate mutase family member 5	NM_001170544.1	NP_001164015.1	NC_000012.12	protein-coding	VALIDATED	12	+	132710806	132722736	Reference GRCh38.p12 Primary Assembly
hsa-miR-376a-1-347p	NM_001170543.1	1	704.1	704.1	2.07E-004	5.53E-003	5	9	1.71E-012	13.0	1.00E000	0	9	240.0	0.0	0.0	228.1	0.0	0.0	21	2851	12	20	2728	2736	9	9	0.0	read	NM_001170543.1	9606	192111	PGAM5	BXLBV68	PGAM family member 5, mitochondrial serine/threonine protein phosphatase	serine/threonine-protein phosphatase PGAM5, mitochondrial|Bcl-XL-binding protein v68|PGAM family member 5, serine/threonine protein phosphatase, mitochondrial|phosphoglycerate mutase family member 5	NM_001170543.1	NP_001164014.1	NC_000012.12	protein-coding	VALIDATED	12	+	132710806	132722736	Reference GRCh38.p12 Primary Assembly
hsa-miR-376a-1-348p	NM_001029991.1	1	401.4	401.4	6.50E-002	8.22E-002	5	5	0.00E000	5.0	1.00E000	0	21	64.0	36.0	0.0	41.4	0.0	0.0	21	1802	1	21	1654	1674	21	21	11.5	read	NM_001029991.1	9606	64745	METTL17	METT11D1	methyltransferase like 17	methyltransferase-like protein 17, mitochondrial|false p73 target gene protein|methyltransferase 11 domain containing 1|methyltransferase 11 domain-containing protein 1|protein RSM22 homolog, mitochondrial	NM_001029991.1	NP_001025162.1	NC_000014.9	protein-coding	VALIDATED	14	+	20989805	20997034	Reference GRCh38.p12 Primary Assembly
hsa-miR-376a-1-349p	NM_006924.4	2	1308.7	778.8	1.19E-004	4.72E-003	5	6	0.00E000	8.5	1.00E000	0	15	320.0	0.0	0.0	208.8	0.0	0.0	21	5468	7	21	2167	2181	15	15	0.0	read	NM_006924.4	9606	6426	SRSF1	ASF|SF2|SF2p33|SFRS1|SRp30a	serine and arginine rich splicing factor 1	serine/arginine-rich splicing factor 1|SR splicing factor 1|alternative-splicing factor 1|pre-mRNA-splicing factor SF2, P33 subunit|splicing factor 2|splicing factor, arginine/serine-rich, 30-KD, A	NM_006924.4	NP_008855.1	NC_000017.11	protein-coding	REVIEWED	17	-	58000918	58007345	Reference GRCh38.p12 Primary Assembly
hsa-miR-376a-1-350p	NM_001078166.1	2	1308.7	778.8	1.19E-004	4.72E-003	5	6	0.00E000	8.5	1.00E000	0	15	320.0	0.0	0.0	208.8	0.0	0.0	21	5668	7	21	2367	2381	15	15	0.0	read	NM_001078166.1	9606	6426	SRSF1	ASF|SF2|SF2p33|SFRS1|SRp30a	serine and arginine rich splicing factor 1	serine/arginine-rich splicing factor 1|SR splicing factor 1|alternative-splicing factor 1|pre-mRNA-splicing factor SF2, P33 subunit|splicing factor 2|splicing factor, arginine/serine-rich, 30-KD, A	NM_001078166.1	NP_001071634.1	NC_000017.11	protein-coding	REVIEWED	17	-	58000918	58007345	Reference GRCh38.p12 Primary Assembly
hsa-miR-376a-1-351p	NM_001282196.1	2	1244.2	764.7	9.87E-005	1.66E-003	5	5	0.00E000	13.0	1.00E000	0	8	312.0	0.0	0.0	216.7	0.0	0.0	21	1647	14	21	902	909	8	8	0.0	read	NM_001282196.1	9606	9016	SLC25A14	BMCP1|UCP5	solute carrier family 25 member 14	brain mitochondrial carrier protein 1|mitochondrial uncoupling protein 5	NM_001282196.1	NP_001269125.1	NC_000023.11	protein-coding	REVIEWED	X	+	130339887	130373360	Reference GRCh38.p12 Primary Assembly
hsa-miR-376a-1-352p	NM_001282198.1	2	1244.2	764.7	4.86E-001	5.11E-001	5	5	0.00E000	13.0	1.00E000	0	8	312.0	0.0	0.0	216.7	0.0	0.0	21	1409	14	21	664	671	8	8	0.0	read	NM_001282198.1	9606	9016	SLC25A14	BMCP1|UCP5	solute carrier family 25 member 14	brain mitochondrial carrier protein 1|mitochondrial uncoupling protein 5	NM_001282198.1	NP_001269127.1	NC_000023.11	protein-coding	REVIEWED	X	+	130339887	130373360	Reference GRCh38.p12 Primary Assembly
hsa-miR-376a-1-353p	NM_001282197.1	2	1244.2	764.7	4.86E-001	5.11E-001	5	5	0.00E000	13.0	1.00E000	0	8	312.0	0.0	0.0	216.7	0.0	0.0	21	1740	14	21	995	1002	8	8	0.0	read	NM_001282197.1	9606	9016	SLC25A14	BMCP1|UCP5	solute carrier family 25 member 14	brain mitochondrial carrier protein 1|mitochondrial uncoupling protein 5	NM_001282197.1	NP_001269126.1	NC_000023.11	protein-coding	REVIEWED	X	+	130339887	130373360	Reference GRCh38.p12 Primary Assembly
hsa-miR-376a-1-354p	NM_001282195.1	2	1244.2	764.7	4.86E-001	5.11E-001	5	5	0.00E000	13.0	1.00E000	0	8	312.0	0.0	0.0	216.7	0.0	0.0	21	1656	14	21	911	918	8	8	0.0	read	NM_001282195.1	9606	9016	SLC25A14	BMCP1|UCP5	solute carrier family 25 member 14	brain mitochondrial carrier protein 1|mitochondrial uncoupling protein 5	NM_001282195.1	NP_001269124.1	NC_000023.11	protein-coding	REVIEWED	X	+	130339887	130373360	Reference GRCh38.p12 Primary Assembly
hsa-miR-376a-1-355p	NM_001010.2	1	704.8	704.8	1.58E-003	1.74E-002	5	5	0.00E000	13.0	1.00E000	0	9	240.0	0.0	0.0	228.8	0.0	0.0	21	829	12	20	120	128	9	9	0.0	read	NM_001010.2	9606	6194	RPS6	S6	ribosomal protein S6	40S ribosomal protein S6|phosphoprotein NP33|small ribosomal subunit protein eS6	NM_001010.2	NP_001001.2	NC_000009.12	protein-coding	REVIEWED	9	-	19376255	19380236	Reference GRCh38.p12 Primary Assembly
hsa-miR-376a-1-356p	NM_003428.5	4	1762.8	681.0	4.56E-003	2.24E-002	5	5	0.00E000	8.5	1.00E000	0	20	152.0	16.0	0.0	274.0	0.0	0.0	21	7040	1	20	966	985	20	20	0.0	read	NM_003428.5	9606	7637	ZNF84	HPF2	zinc finger protein 84	zinc finger protein 84|zinc finger protein HPF2	NM_003428.5	NP_003419.3	NC_000012.12	protein-coding	VALIDATED	12	+	133037285	133063303	Reference GRCh38.p12 Primary Assembly
hsa-miR-376a-1-357p	NM_001289972.1	4	1762.8	681.0	4.56E-003	2.24E-002	5	5	0.00E000	8.5	1.00E000	0	20	152.0	16.0	0.0	274.0	0.0	0.0	21	7175	1	20	1101	1120	20	20	0.0	read	NM_001289972.1	9606	7637	ZNF84	HPF2	zinc finger protein 84	zinc finger protein 84|zinc finger protein HPF2	NM_001289972.1	NP_001276901.1	NC_000012.12	protein-coding	VALIDATED	12	+	133037285	133063303	Reference GRCh38.p12 Primary Assembly
hsa-miR-376a-1-358p	NM_001289971.1	4	1762.8	681.0	4.56E-003	2.24E-002	5	5	0.00E000	8.5	1.00E000	0	20	152.0	16.0	0.0	274.0	0.0	0.0	21	7047	1	20	973	992	20	20	0.0	read	NM_001289971.1	9606	7637	ZNF84	HPF2	zinc finger protein 84	zinc finger protein 84|zinc finger protein HPF2	NM_001289971.1	NP_001276900.1	NC_000012.12	protein-coding	VALIDATED	12	+	133037285	133063303	Reference GRCh38.p12 Primary Assembly
hsa-miR-376a-1-359p	NM_001127372.2	4	1762.8	681.0	4.56E-003	2.24E-002	5	5	0.00E000	8.5	1.00E000	0	20	152.0	16.0	0.0	274.0	0.0	0.0	21	7056	1	20	982	1001	20	20	0.0	read	NM_001127372.2	9606	7637	ZNF84	HPF2	zinc finger protein 84	zinc finger protein 84|zinc finger protein HPF2	NM_001127372.2	NP_001120844.1	NC_000012.12	protein-coding	VALIDATED	12	+	133037285	133063303	Reference GRCh38.p12 Primary Assembly
hsa-miR-376a-1-360p	NM_024778.5	1	685.7	685.7	1.31E-003	1.22E-002	5	5	0.00E000	9.5	1.00E000	0	15	240.0	0.0	0.0	202.7	0.0	0.0	21	2989	6	20	1457	1471	15	15	0.0	read	NM_024778.5	9606	79836	LONRF3	RNF127	LON peptidase N-terminal domain and ring finger 3	LON peptidase N-terminal domain and RING finger protein 3|ring finger protein 127	NM_024778.5	NP_079054.3	NC_000023.11	protein-coding	REVIEWED	X	+	118974613	119022924	Reference GRCh38.p12 Primary Assembly
hsa-miR-376a-1-361p	NM_005918.3	1	692.7	692.7	2.51E-003	1.59E-002	5	5	0.00E000	11.0	1.00E000	0	10	320.0	0.0	0.0	124.7	0.0	0.0	21	2268	12	21	304	313	10	10	0.0	read	NM_005918.3	9606	4191	MDH2	EIEE51|M-MDH|MDH|MGC:3559|MOR1	malate dehydrogenase 2	malate dehydrogenase, mitochondrial|malate dehydrogenase 2, NAD (mitochondrial)|testicular tissue protein Li 120	NM_005918.3	NP_005909.2	NC_000007.14	protein-coding	REVIEWED	7	+	76048018	76067507	Reference GRCh38.p12 Primary Assembly
hsa-miR-376a-1-362p	NM_001289109.1	1	685.7	685.7	2.77E-003	1.65E-002	5	5	0.00E000	9.5	1.00E000	0	15	240.0	0.0	0.0	202.7	0.0	0.0	21	2898	6	20	1366	1380	15	15	0.0	read	NM_001289109.1	9606	79836	LONRF3	RNF127	LON peptidase N-terminal domain and ring finger 3	LON peptidase N-terminal domain and RING finger protein 3|ring finger protein 127	NM_001289109.1	NP_001276038.1	NC_000023.11	protein-coding	REVIEWED	X	+	118974613	119022924	Reference GRCh38.p12 Primary Assembly
hsa-miR-376a-1-363p	NM_004075.4	1	740.1	740.1	1.04E-004	3.23E-003	5	5	0.00E000	13.0	1.00E000	0	8	312.0	0.0	0.0	192.1	0.0	0.0	21	3310	14	21	2227	2234	8	8	0.0	read	NM_004075.4	9606	1407	CRY1	DSPD|PHLL1	cryptochrome circadian regulator 1	cryptochrome-1|cryptochrome 1 (photolyase-like)|cryptochrome circadian clock 1	NM_004075.4	NP_004066.1	NC_000012.12	protein-coding	REVIEWED	12	-	106991363	107093871	Reference GRCh38.p12 Primary Assembly
hsa-miR-376a-1-364p	NM_001282403.1	1	692.7	692.7	2.83E-004	5.76E-003	5	5	0.00E000	11.0	1.00E000	0	10	320.0	0.0	0.0	124.7	0.0	0.0	21	2142	12	21	304	313	10	10	0.0	read	NM_001282403.1	9606	4191	MDH2	EIEE51|M-MDH|MDH|MGC:3559|MOR1	malate dehydrogenase 2	malate dehydrogenase, mitochondrial|malate dehydrogenase 2, NAD (mitochondrial)|testicular tissue protein Li 120	NM_001282403.1	NP_001269332.1	NC_000007.14	protein-coding	REVIEWED	7	+	76048018	76067507	Reference GRCh38.p12 Primary Assembly
hsa-miR-376a-1-365p	NM_001031855.2	1	685.7	685.7	3.26E-004	6.18E-003	5	5	0.00E000	9.5	1.00E000	0	15	240.0	0.0	0.0	202.7	0.0	0.0	21	3112	6	20	1580	1594	15	15	0.0	read	NM_001031855.2	9606	79836	LONRF3	RNF127	LON peptidase N-terminal domain and ring finger 3	LON peptidase N-terminal domain and RING finger protein 3|ring finger protein 127	NM_001031855.2	NP_001027026.1	NC_000023.11	protein-coding	REVIEWED	X	+	118974613	119022924	Reference GRCh38.p12 Primary Assembly
hsa-miR-376a-1-366p	NM_024594.3	2	687.0	442.8	3.73E-001	4.10E-001	5	5	0.00E000	10.0	1.00E000	0	11	152.0	0.0	0.0	38.8	0.0	0.0	21	3404	9	19	3070	3080	11	11	11.0	read	NM_024594.3	9606	79646	PANK3	-	pantothenate kinase 3	pantothenate kinase 3|hPanK3|pantothenic acid kinase 3	NM_024594.3	NP_078870.1	NC_000005.10	protein-coding	REVIEWED	5	-	168555622	168579608	Reference GRCh38.p12 Primary Assembly
hsa-miR-376a-1-367p	NR_104107.1	2	1244.2	764.7	1.71E-004	3.09E-003	5	5	0.00E000	13.0	1.00E000	0	8	312.0	0.0	0.0	216.7	0.0	0.0	21	1323	14	21	578	585	8	8	0.0	read	NR_104107.1	9606	9016	SLC25A14	BMCP1|UCP5	solute carrier family 25 member 14	brain mitochondrial carrier protein 1|mitochondrial uncoupling protein 5	NR_104107.1	-	NC_000023.11	protein-coding	REVIEWED	X	+	130339887	130373360	Reference GRCh38.p12 Primary Assembly
hsa-miR-376a-1-368p	NM_005610.2	2	601.1	339.0	8.46E-002	1.03E-001	5	5	0.00E000	7.5	1.00E000	0	17	32.0	8.0	0.0	46.0	0.0	0.0	21	7943	1	17	7724	7740	17	17	11.0	read	NM_005610.2	9606	5928	RBBP4	NURF55|RBAP48|lin-53	RB binding protein 4, chromatin remodeling factor	histone-binding protein RBBP4|CAF-1 subunit C|CAF-I 48 kDa subunit|CAF-I p48|MSI1 protein homolog|RBBP-4|chromatin assembly factor 1 subunit C|chromatin assembly factor I p48 subunit|chromatin assembly factor/CAF-1 p48 subunit|nucleosome-remodeling factor subunit RBAP48|retinoblastoma-binding protein 4|retinoblastoma-binding protein p48	NM_005610.2	NP_005601.1	NC_000001.11	protein-coding	REVIEWED	1	+	32651147	32686210	Reference GRCh38.p12 Primary Assembly
hsa-miR-376a-1-369p	NM_001135256.1	2	601.1	339.0	8.46E-002	1.03E-001	5	5	0.00E000	7.5	1.00E000	0	17	32.0	8.0	0.0	46.0	0.0	0.0	21	7843	1	17	7624	7640	17	17	11.0	read	NM_001135256.1	9606	5928	RBBP4	NURF55|RBAP48|lin-53	RB binding protein 4, chromatin remodeling factor	histone-binding protein RBBP4|CAF-1 subunit C|CAF-I 48 kDa subunit|CAF-I p48|MSI1 protein homolog|RBBP-4|chromatin assembly factor 1 subunit C|chromatin assembly factor I p48 subunit|chromatin assembly factor/CAF-1 p48 subunit|nucleosome-remodeling factor subunit RBAP48|retinoblastoma-binding protein 4|retinoblastoma-binding protein p48	NM_001135256.1	NP_001128728.1	NC_000001.11	protein-coding	REVIEWED	1	+	32651147	32686210	Reference GRCh38.p12 Primary Assembly
hsa-miR-376a-1-370p	NM_001135255.1	2	601.1	339.0	6.80E-002	8.48E-002	5	5	0.00E000	7.5	1.00E000	0	17	32.0	8.0	0.0	46.0	0.0	0.0	21	7940	1	17	7721	7737	17	17	11.0	read	NM_001135255.1	9606	5928	RBBP4	NURF55|RBAP48|lin-53	RB binding protein 4, chromatin remodeling factor	histone-binding protein RBBP4|CAF-1 subunit C|CAF-I 48 kDa subunit|CAF-I p48|MSI1 protein homolog|RBBP-4|chromatin assembly factor 1 subunit C|chromatin assembly factor I p48 subunit|chromatin assembly factor/CAF-1 p48 subunit|nucleosome-remodeling factor subunit RBAP48|retinoblastoma-binding protein 4|retinoblastoma-binding protein p48	NM_001135255.1	NP_001128727.1	NC_000001.11	protein-coding	REVIEWED	1	+	32651147	32686210	Reference GRCh38.p12 Primary Assembly
hsa-miR-376a-1-371p	NM_022734.2	1	401.4	401.4	4.05E-002	5.11E-002	5	5	0.00E000	5.0	1.00E000	0	21	64.0	36.0	0.0	41.4	0.0	0.0	21	1729	1	21	1581	1601	21	21	11.5	read	NM_022734.2	9606	64745	METTL17	METT11D1	methyltransferase like 17	methyltransferase-like protein 17, mitochondrial|false p73 target gene protein|methyltransferase 11 domain containing 1|methyltransferase 11 domain-containing protein 1|protein RSM22 homolog, mitochondrial	NM_022734.2	NP_073571.1	NC_000014.9	protein-coding	VALIDATED	14	+	20989805	20997034	Reference GRCh38.p12 Primary Assembly
hsa-miR-376a-1-372p	NM_014180.3	1	703.4	703.4	2.94E-003	1.39E-002	5	5	0.00E000	12.0	1.00E000	0	9	320.0	0.0	0.0	141.4	0.0	0.0	21	3190	13	21	652	660	9	9	0.0	read	NM_014180.3	9606	29093	MRPL22	HSPC158|L22mt|MRP-L22|MRP-L25|RPML25	mitochondrial ribosomal protein L22	39S ribosomal protein L22, mitochondrial|39S ribosomal protein L25, mitochondrial|L25mt|mitochondrial large ribosomal subunit protein uL22m	NM_014180.3	NP_054899.2	NC_000005.10	protein-coding	REVIEWED	5	+	154941072	154969410	Reference GRCh38.p12 Primary Assembly
hsa-miR-376a-1-373p	NM_001014990.2	1	703.4	703.4	2.94E-003	1.39E-002	5	5	0.00E000	12.0	1.00E000	0	9	320.0	0.0	0.0	141.4	0.0	0.0	21	3072	13	21	534	542	9	9	0.0	read	NM_001014990.2	9606	29093	MRPL22	HSPC158|L22mt|MRP-L22|MRP-L25|RPML25	mitochondrial ribosomal protein L22	39S ribosomal protein L22, mitochondrial|39S ribosomal protein L25, mitochondrial|L25mt|mitochondrial large ribosomal subunit protein uL22m	NM_001014990.2	NP_001014990.1	NC_000005.10	protein-coding	REVIEWED	5	+	154941072	154969410	Reference GRCh38.p12 Primary Assembly
hsa-miR-376a-1-374p	NM_001145373.2	1	669.3	669.3	2.85E-003	1.85E-002	4	5	7.11E-015	7.0	1.00E000	0	18	240.0	12.0	0.0	203.3	0.0	0.0	21	3125	3	20	1982	1999	18	18	0.0	read	NM_001145373.2	9606	220213	OTUD1	DUBA7|OTDC1	OTU deubiquitinase 1	OTU domain-containing protein 1|DUBA-7|OTU domain containing 1	NM_001145373.2	NP_001138845.1	NC_000010.11	protein-coding	VALIDATED	10	+	23439268	23442380	Reference GRCh38.p12 Primary Assembly
hsa-miR-376a-1-375p	NM_177985.2	1	703.9	703.9	2.98E-004	5.40E-003	4	4	0.00E000	12.0	1.00E000	0	10	240.0	0.0	0.0	263.9	0.0	0.0	21	2911	11	20	167	176	10	10	0.0	read	NM_177985.2	9606	26225	ARL5A	ARFLP5|ARL5	ADP ribosylation factor like GTPase 5A	ADP-ribosylation factor-like protein 5A|ADP-ribosylation factor-like 5|ADP-ribosylation factor-like 5A|ADP-ribosylation factor-like protein 5	NM_177985.2	NP_817114.2	NC_000002.12	protein-coding	REVIEWED	2	-	151800965	151828494	Reference GRCh38.p12 Primary Assembly
hsa-miR-376a-1-376p	NM_152240.2	4	1704.9	674.8	5.13E-004	7.48E-003	4	4	0.00E000	12.5	1.00E000	0	9	248.0	0.0	0.0	226.8	0.0	0.0	21	9113	12	20	4419	4427	9	9	0.0	read	NM_152240.2	9606	64393	ZMAT3	PAG608|WIG-1|WIG1	zinc finger matrin-type 3	zinc finger matrin-type protein 3|WIG-1/PAG608 protein|p53 target zinc finger protein|p53-activated gene 608 protein|zinc finger protein WIG1	NM_152240.2	NP_689426.1	NC_000003.12	protein-coding	REVIEWED	3	-	179017222	179071867	Reference GRCh38.p12 Primary Assembly
hsa-miR-376a-1-377p	NM_022470.3	4	1704.9	674.8	5.13E-004	7.48E-003	4	4	0.00E000	12.5	1.00E000	0	9	248.0	0.0	0.0	226.8	0.0	0.0	21	8995	12	20	4301	4309	9	9	0.0	read	NM_022470.3	9606	64393	ZMAT3	PAG608|WIG-1|WIG1	zinc finger matrin-type 3	zinc finger matrin-type protein 3|WIG-1/PAG608 protein|p53 target zinc finger protein|p53-activated gene 608 protein|zinc finger protein WIG1	NM_022470.3	NP_071915.1	NC_000003.12	protein-coding	REVIEWED	3	-	179017222	179071867	Reference GRCh38.p12 Primary Assembly
hsa-miR-376a-1-378p	NM_006888.4	1	670.9	670.9	1.09E-002	3.94E-002	4	5	7.11E-015	7.5	1.00E000	0	17	244.0	44.0	0.0	171.9	0.0	0.0	21	4268	5	21	450	466	17	17	0.0	read	NM_006888.4
hsa-miR-376a-1-379p	NM_001313893.1	1	227.6	227.6	3.46E-001	3.87E-001	4	5	7.11E-015	10.0	1.00E000	0	12	-32.0	-10.0	0.0	61.6	0.0	0.0	21	5030	6	17	2808	2819	12	12	11.0	read	NM_001313893.1	9606	3146	HMGB1	HMG-1|HMG1|HMG3|SBP-1	high mobility group box 1	high mobility group protein B1|Amphoterin|Sulfoglucuronyl carbohydrate binding protein|high-mobility group (nonhistone chromosomal) protein 1	NM_001313893.1	NP_001300822.1	NC_000013.11	protein-coding	REVIEWED	13	-	30457915	30617596	Reference GRCh38.p12 Primary Assembly
hsa-miR-376a-1-380p	NM_001313892.1	1	227.6	227.6	3.46E-001	3.87E-001	4	5	7.11E-015	10.0	1.00E000	0	12	-32.0	-10.0	0.0	61.6	0.0	0.0	21	4270	6	17	2048	2059	12	12	11.0	read	NM_001313892.1	9606	3146	HMGB1	HMG-1|HMG1|HMG3|SBP-1	high mobility group box 1	high mobility group protein B1|Amphoterin|Sulfoglucuronyl carbohydrate binding protein|high-mobility group (nonhistone chromosomal) protein 1	NM_001313892.1	NP_001300821.1	NC_000013.11	protein-coding	REVIEWED	13	-	30457915	30617596	Reference GRCh38.p12 Primary Assembly
hsa-miR-376a-1-381p	NM_015543.1	1	725.0	725.0	4.93E-003	2.60E-002	4	11	9.08E-007	10.0	1.00E000	0	13	240.0	0.0	0.0	281.0	0.0	0.0	21	2420	8	20	2369	2381	13	13	0.0	read	NM_015543.1	9606	5861	RAB1A	RAB1|YPT1	RAB1A, member RAS oncogene family	ras-related protein Rab-1A|GTP binding protein Rab1a|RAB1, member RAS oncogene family|Rab GTPase YPT1 homolog|YPT1-related protein	NM_015543.1	NP_056358.1	NC_000002.12	protein-coding	REVIEWED	2	-	65086853	65130300	Reference GRCh38.p12 Primary Assembly
hsa-miR-376a-1-382p	NM_015093.5	1	653.4	653.4	1.11E-002	3.47E-002	4	4	0.00E000	10.0	1.00E000	0	14	248.0	0.0	0.0	201.4	0.0	0.0	21	4414	7	20	4081	4094	14	14	0.0	read	NM_015093.5	9606	23118	TAB2	CHTD2|MAP3K7IP2|TAB-2	TGF-beta activated kinase 1 (MAP3K7) binding protein 2	TGF-beta-activated kinase 1 and MAP3K7-binding protein 2|TAK1-binding protein 2|mitogen-activated protein kinase kinase kinase 7-interacting protein 2	NM_015093.5	NP_055908.1	NC_000006.12	protein-coding	REVIEWED	6	+	149217923	149411612	Reference GRCh38.p12 Primary Assembly
hsa-miR-376a-1-383p	NM_006565.3	1	297.0	297.0	2.08E-001	2.46E-001	4	6	2.09E-012	10.0	1.00E000	0	12	32.0	-10.0	0.0	65.0	0.0	0.0	21	3946	8	19	3725	3736	12	12	11.0	read	NM_006565.3	9606	10664	CTCF	MRD21	CCCTC-binding factor	transcriptional repressor CTCF|11 zinc finger transcriptional repressor|11-zinc finger protein|CCCTC-binding factor (zinc finger protein)|CTCFL paralog	NM_006565.3	NP_006556.1	NC_000016.10	protein-coding	REVIEWED	16	+	67562406	67639184	Reference GRCh38.p12 Primary Assembly
hsa-miR-376a-1-384p	NM_001292035.2	1	653.4	653.4	1.11E-002	3.47E-002	4	4	0.00E000	10.0	1.00E000	0	14	248.0	0.0	0.0	201.4	0.0	0.0	21	4206	7	20	3873	3886	14	14	0.0	read	NM_001292035.2	9606	23118	TAB2	CHTD2|MAP3K7IP2|TAB-2	TGF-beta activated kinase 1 (MAP3K7) binding protein 2	TGF-beta-activated kinase 1 and MAP3K7-binding protein 2|TAK1-binding protein 2|mitogen-activated protein kinase kinase kinase 7-interacting protein 2	NM_001292035.2	NP_001278964.1	NC_000006.12	protein-coding	REVIEWED	6	+	149217923	149411612	Reference GRCh38.p12 Primary Assembly
hsa-miR-376a-1-385p	NM_001292034.2	1	653.4	653.4	1.11E-002	3.47E-002	4	4	0.00E000	10.0	1.00E000	0	14	248.0	0.0	0.0	201.4	0.0	0.0	21	4171	7	20	3838	3851	14	14	0.0	read	NM_001292034.2	9606	23118	TAB2	CHTD2|MAP3K7IP2|TAB-2	TGF-beta activated kinase 1 (MAP3K7) binding protein 2	TGF-beta-activated kinase 1 and MAP3K7-binding protein 2|TAK1-binding protein 2|mitogen-activated protein kinase kinase kinase 7-interacting protein 2	NM_001292034.2	NP_001278963.1	NC_000006.12	protein-coding	REVIEWED	6	+	149217923	149411612	Reference GRCh38.p12 Primary Assembly
hsa-miR-376a-1-386p	NM_001123369.1	1	692.8	692.8	7.18E-003	2.98E-002	4	4	0.00E000	10.5	1.00E000	0	14	244.0	0.0	0.0	251.8	0.0	0.0	21	4190	8	21	3465	3478	14	14	0.0	read	NM_001123369.1	9606	5537	PPP6C	PP6|PP6C	protein phosphatase 6 catalytic subunit	serine/threonine-protein phosphatase 6 catalytic subunit|serine/threonine protein phosphatase catalytic subunit	NM_001123369.1	NP_001116841.1	NC_000009.12	protein-coding	REVIEWED	9	-	125146572	125189938	Reference GRCh38.p12 Primary Assembly
hsa-miR-376a-1-387p	NM_001123355.1	1	692.8	692.8	7.18E-003	2.98E-002	4	4	0.00E000	10.5	1.00E000	0	14	244.0	0.0	0.0	251.8	0.0	0.0	21	4367	8	21	3642	3655	14	14	0.0	read	NM_001123355.1	9606	5537	PPP6C	PP6|PP6C	protein phosphatase 6 catalytic subunit	serine/threonine-protein phosphatase 6 catalytic subunit|serine/threonine protein phosphatase catalytic subunit	NM_001123355.1	NP_001116827.1	NC_000009.12	protein-coding	REVIEWED	9	-	125146572	125189938	Reference GRCh38.p12 Primary Assembly
hsa-miR-376a-1-388p	NM_198395.1	1	703.5	703.5	7.22E-003	2.63E-002	4	4	0.00E000	12.0	1.00E000	0	10	312.0	0.0	0.0	191.5	0.0	0.0	21	2824	12	21	656	665	10	10	0.0	read	NM_198395.1	9606	10146	G3BP1	G3BP|HDH-VIII	G3BP stress granule assembly factor 1	ras GTPase-activating protein-binding protein 1|ATP-dependent DNA helicase VIII|DNA helicase VIII|G3BP-1|GAP SH3 domain-binding protein 1|GAP binding protein|GTPase activating protein (SH3 domain) binding protein 1|Ras-GTPase-activating protein SH3-domain-binding protein|RasGAP-associated endoribonuclease G3BP	NM_198395.1	NP_938405.1	NC_000005.10	protein-coding	REVIEWED	5	+	151771914	151805353	Reference GRCh38.p12 Primary Assembly
hsa-miR-376a-1-389p	NM_005754.2	1	703.5	703.5	7.22E-003	2.63E-002	4	4	0.00E000	12.0	1.00E000	0	10	312.0	0.0	0.0	191.5	0.0	0.0	21	2855	12	21	687	696	10	10	0.0	read	NM_005754.2	9606	10146	G3BP1	G3BP|HDH-VIII	G3BP stress granule assembly factor 1	ras GTPase-activating protein-binding protein 1|ATP-dependent DNA helicase VIII|DNA helicase VIII|G3BP-1|GAP SH3 domain-binding protein 1|GAP binding protein|GTPase activating protein (SH3 domain) binding protein 1|Ras-GTPase-activating protein SH3-domain-binding protein|RasGAP-associated endoribonuclease G3BP	NM_005754.2	NP_005745.1	NC_000005.10	protein-coding	REVIEWED	5	+	151771914	151805353	Reference GRCh38.p12 Primary Assembly
hsa-miR-376a-1-390p	NM_004161.4	1	725.0	725.0	5.62E-003	2.38E-002	4	11	9.08E-007	10.0	1.00E000	0	13	240.0	0.0	0.0	281.0	0.0	0.0	21	2648	8	20	2597	2609	13	13	0.0	read	NM_004161.4	9606	5861	RAB1A	RAB1|YPT1	RAB1A, member RAS oncogene family	ras-related protein Rab-1A|GTP binding protein Rab1a|RAB1, member RAS oncogene family|Rab GTPase YPT1 homolog|YPT1-related protein	NM_004161.4	NP_004152.1	NC_000002.12	protein-coding	REVIEWED	2	-	65086853	65130300	Reference GRCh38.p12 Primary Assembly
hsa-miR-376a-1-391p	NM_002721.4	1	692.8	692.8	8.15E-003	2.75E-002	4	4	0.00E000	10.5	1.00E000	0	14	244.0	0.0	0.0	251.8	0.0	0.0	21	4256	8	21	3531	3544	14	14	0.0	read	NM_002721.4	9606	5537	PPP6C	PP6|PP6C	protein phosphatase 6 catalytic subunit	serine/threonine-protein phosphatase 6 catalytic subunit|serine/threonine protein phosphatase catalytic subunit	NM_002721.4	NP_002712.1	NC_000009.12	protein-coding	REVIEWED	9	-	125146572	125189938	Reference GRCh38.p12 Primary Assembly
hsa-miR-376a-1-392p	NM_002128.5	1	227.6	227.6	1.71E-001	2.03E-001	4	5	7.11E-015	10.0	1.00E000	0	12	-32.0	-10.0	0.0	61.6	0.0	0.0	21	4273	6	17	2051	2062	12	12	11.0	read	NM_002128.5
hsa-miR-376a-1-393p	NM_001319200.1	2	436.5	250.9	1.39E-001	1.67E-001	4	4	0.00E000	5.5	1.00E000	0	19	-32.0	8.0	0.0	50.9	0.0	0.0	21	3341	1	19	3099	3117	19	19	12.0	read	NM_001319200.1	9606	54536	EXOC6	EXOC6A|SEC15|SEC15L|SEC15L1|SEC15L3|Sec15p	exocyst complex component 6	exocyst complex component 6|SEC15-like 1|SEC15-like protein 3|exocyst complex component Sec15A|rsec15-like protein	NM_001319200.1	NP_001306129.1	NC_000010.11	protein-coding	REVIEWED	10	+	92826830	93059493	Reference GRCh38.p12 Primary Assembly
hsa-miR-376a-1-394p	NM_001191022.1	1	297.0	297.0	8.83E-002	1.08E-001	4	6	2.09E-012	10.0	1.00E000	0	12	32.0	-10.0	0.0	65.0	0.0	0.0	21	2985	8	19	2764	2775	12	12	11.0	read	NM_001191022.1	9606	10664	CTCF	MRD21	CCCTC-binding factor	transcriptional repressor CTCF|11 zinc finger transcriptional repressor|11-zinc finger protein|CCCTC-binding factor (zinc finger protein)|CTCFL paralog	NM_001191022.1	NP_001177951.1	NC_000016.10	protein-coding	REVIEWED	16	+	67562406	67639184	Reference GRCh38.p12 Primary Assembly
hsa-miR-376a-1-395p	NM_019053.5	2	436.5	250.9	2.18E-001	2.54E-001	4	4	0.00E000	5.5	1.00E000	0	19	-32.0	8.0	0.0	50.9	0.0	0.0	21	3650	1	19	3408	3426	19	19	12.0	read	NM_019053.5	9606	54536	EXOC6	EXOC6A|SEC15|SEC15L|SEC15L1|SEC15L3|Sec15p	exocyst complex component 6	exocyst complex component 6|SEC15-like 1|SEC15-like protein 3|exocyst complex component Sec15A|rsec15-like protein	NM_019053.5	NP_061926.3	NC_000010.11	protein-coding	REVIEWED	10	+	92826830	93059493	Reference GRCh38.p12 Primary Assembly
hsa-miR-376a-1-396p	NM_001319195.1	2	436.5	250.9	2.18E-001	2.54E-001	4	4	0.00E000	5.5	1.00E000	0	19	-32.0	8.0	0.0	50.9	0.0	0.0	21	3647	1	19	3405	3423	19	19	12.0	read	NM_001319195.1	9606	54536	EXOC6	EXOC6A|SEC15|SEC15L|SEC15L1|SEC15L3|Sec15p	exocyst complex component 6	exocyst complex component 6|SEC15-like 1|SEC15-like protein 3|exocyst complex component Sec15A|rsec15-like protein	NM_001319195.1	NP_001306124.1	NC_000010.11	protein-coding	REVIEWED	10	+	92826830	93059493	Reference GRCh38.p12 Primary Assembly
hsa-miR-376a-1-397p	NM_001319194.1	2	436.5	250.9	2.18E-001	2.54E-001	4	4	0.00E000	5.5	1.00E000	0	19	-32.0	8.0	0.0	50.9	0.0	0.0	21	3762	1	19	3520	3538	19	19	12.0	read	NM_001319194.1	9606	54536	EXOC6	EXOC6A|SEC15|SEC15L|SEC15L1|SEC15L3|Sec15p	exocyst complex component 6	exocyst complex component 6|SEC15-like 1|SEC15-like protein 3|exocyst complex component Sec15A|rsec15-like protein	NM_001319194.1	NP_001306123.1	NC_000010.11	protein-coding	REVIEWED	10	+	92826830	93059493	Reference GRCh38.p12 Primary Assembly
hsa-miR-376a-1-398p	NM_001013848.3	2	436.5	250.9	2.18E-001	2.54E-001	4	4	0.00E000	5.5	1.00E000	0	19	-32.0	8.0	0.0	50.9	0.0	0.0	21	3696	1	19	3454	3472	19	19	12.0	read	NM_001013848.3	9606	54536	EXOC6	EXOC6A|SEC15|SEC15L|SEC15L1|SEC15L3|Sec15p	exocyst complex component 6	exocyst complex component 6|SEC15-like 1|SEC15-like protein 3|exocyst complex component Sec15A|rsec15-like protein	NM_001013848.3	NP_001013870.1	NC_000010.11	protein-coding	REVIEWED	10	+	92826830	93059493	Reference GRCh38.p12 Primary Assembly
hsa-miR-376a-1-399p	NM_017426.3	1	689.6	689.6	2.53E-003	1.37E-002	4	4	0.00E000	9.0	1.00E000	0	18	240.0	8.0	0.0	240.6	0.0	0.0	21	2381	3	20	974	991	18	18	0.0	read	NM_017426.3	9606	53371	NUP54	-	nucleoporin 54	nucleoporin p54|54 kDa nucleoporin|nucleoporin 54kD|nucleoporin 54kDa	NM_017426.3	NP_059122.2	NC_000004.12	protein-coding	REVIEWED	4	-	76114658	76148514	Reference GRCh38.p12 Primary Assembly
hsa-miR-376a-1-400p	NM_001278603.1	1	689.6	689.6	2.53E-003	1.37E-002	4	4	0.00E000	9.0	1.00E000	0	18	240.0	8.0	0.0	240.6	0.0	0.0	21	2237	3	20	830	847	18	18	0.0	read	NM_001278603.1	9606	53371	NUP54	-	nucleoporin 54	nucleoporin p54|54 kDa nucleoporin|nucleoporin 54kD|nucleoporin 54kDa	NM_001278603.1	NP_001265532.1	NC_000004.12	protein-coding	REVIEWED	4	-	76114658	76148514	Reference GRCh38.p12 Primary Assembly
hsa-miR-376a-1-401p	NM_019067.5	2	1176.4	637.6	7.12E-003	2.56E-002	4	4	0.00E000	11.0	1.00E000	0	13	152.0	0.0	0.0	287.6	0.0	0.0	21	8573	8	20	6391	6403	13	13	0.0	read	NM_019067.5	9606	54552	GNL3L	GNL3B	G protein nucleolar 3 like	guanine nucleotide-binding protein-like 3-like protein|G protein nucleolar 3B|guanine nucleotide binding protein-like 3 (nucleolar)-like|novel GTPase	NM_019067.5	NP_061940.1	NC_000023.11	protein-coding	REVIEWED	X	+	54530210	54567286	Reference GRCh38.p12 Primary Assembly
hsa-miR-376a-1-402p	NM_001267700.1	1	664.4	664.4	5.05E-003	2.27E-002	4	6	2.09E-012	12.5	1.00E000	0	10	240.0	0.0	0.0	229.4	0.0	0.0	21	1343	11	20	446	455	10	10	0.0	read	NM_001267700.1	9606	11331	PHB2	BAP|BCAP37|Bap37|PNAS-141|REA|hBAP|p22	prohibitin 2	prohibitin-2|B-cell associated protein|B-cell receptor-associated protein BAP37|D-prohibitin|repressor of estrogen receptor activity	NM_001267700.1	NP_001254629.1	NC_000012.12	protein-coding	VALIDATED	12	-	6965351	6970752	Reference GRCh38.p12 Primary Assembly
hsa-miR-376a-1-403p	NM_020940.3	1	341.5	341.5	6.52E-002	8.44E-002	4	6	2.09E-012	10.0	1.00E000	0	12	84.0	-10.0	0.0	61.5	0.0	0.0	21	5828	7	18	3596	3607	12	12	11.0	read	NM_020940.3	9606	57700	FAM160B1	KIAA1600|bA106M7.3	family with sequence similarity 160 member B1	protein FAM160B1	NM_020940.3	NP_065991.3	NC_000010.11	protein-coding	VALIDATED	10	+	114821743	114899826	Reference GRCh38.p12 Primary Assembly
hsa-miR-376a-1-404p	NM_014975.2	1	666.6	666.6	4.47E-004	8.62E-003	4	4	0.00E000	7.0	1.00E000	0	20	240.0	12.0	0.0	203.6	0.0	0.0	21	4933	1	20	849	868	20	20	0.0	read	NM_014975.2	9606	22983	MAST1	SAST	microtubule associated serine/threonine kinase 1	microtubule-associated serine/threonine-protein kinase 1|syntrophin associated serine/threonine kinase|syntrophin-associated serine/threonine-protein kinase	NM_014975.2	NP_055790.1	NC_000019.10	protein-coding	REVIEWED	19	+	12833930	12874952	Reference GRCh38.p12 Primary Assembly
hsa-miR-376a-1-405p	NM_001184819.1	2	1176.4	637.6	7.88E-004	1.15E-002	4	4	0.00E000	11.0	1.00E000	0	13	152.0	0.0	0.0	287.6	0.0	0.0	21	8690	8	20	6508	6520	13	13	0.0	read	NM_001184819.1	9606	54552	GNL3L	GNL3B	G protein nucleolar 3 like	guanine nucleotide-binding protein-like 3-like protein|G protein nucleolar 3B|guanine nucleotide binding protein-like 3 (nucleolar)-like|novel GTPase	NM_001184819.1	NP_001171748.1	NC_000023.11	protein-coding	REVIEWED	X	+	54530210	54567286	Reference GRCh38.p12 Primary Assembly
hsa-miR-376a-1-406p	NM_001144831.1	1	664.4	664.4	4.67E-004	8.82E-003	4	6	2.09E-012	12.5	1.00E000	0	10	240.0	0.0	0.0	229.4	0.0	0.0	21	1457	11	20	446	455	10	10	0.0	read	NM_001144831.1	9606	11331	PHB2	BAP|BCAP37|Bap37|PNAS-141|REA|hBAP|p22	prohibitin 2	prohibitin-2|B-cell associated protein|B-cell receptor-associated protein BAP37|D-prohibitin|repressor of estrogen receptor activity	NM_001144831.1	NP_001138303.1	NC_000012.12	protein-coding	VALIDATED	12	-	6965351	6970752	Reference GRCh38.p12 Primary Assembly
hsa-miR-376a-1-407p	NM_173829.3	2	1326.1	693.5	1.70E-003	9.81E-003	4	7	1.23E-010	11.5	1.00E000	0	10	240.0	0.0	0.0	249.5	0.0	0.0	21	6856	11	20	1247	1256	10	10	0.0	read	NM_173829.3	9606	285672	SREK1IP1	P18SRP|SFRS12IP1	SREK1 interacting protein 1	protein SREK1IP1|SFRS12-interacting protein 1|p18 splicing regulatory protein|protein SFRS12IP1|splicing regulatory protein of 18 kDa	NM_173829.3	NP_776190.1	NC_000005.10	protein-coding	VALIDATED	5	-	64718147	64768838	Reference GRCh38.p12 Primary Assembly
hsa-miR-376a-1-408p	NM_012097.3	1	703.9	703.9	1.45E-003	9.09E-003	4	4	0.00E000	12.0	1.00E000	0	10	240.0	0.0	0.0	263.9	0.0	0.0	21	3169	11	20	425	434	10	10	0.0	read	NM_012097.3	9606	26225	ARL5A	ARFLP5|ARL5	ADP ribosylation factor like GTPase 5A	ADP-ribosylation factor-like protein 5A|ADP-ribosylation factor-like 5|ADP-ribosylation factor-like 5A|ADP-ribosylation factor-like protein 5	NM_012097.3	NP_036229.1	NC_000002.12	protein-coding	REVIEWED	2	-	151800965	151828494	Reference GRCh38.p12 Primary Assembly
hsa-miR-376a-1-409p	NM_001037174.1	1	703.9	703.9	1.45E-003	9.09E-003	4	4	0.00E000	12.0	1.00E000	0	10	240.0	0.0	0.0	263.9	0.0	0.0	21	2913	11	20	169	178	10	10	0.0	read	NM_001037174.1	9606	26225	ARL5A	ARFLP5|ARL5	ADP ribosylation factor like GTPase 5A	ADP-ribosylation factor-like protein 5A|ADP-ribosylation factor-like 5|ADP-ribosylation factor-like 5A|ADP-ribosylation factor-like protein 5	NM_001037174.1	NP_001032251.1	NC_000002.12	protein-coding	REVIEWED	2	-	151800965	151828494	Reference GRCh38.p12 Primary Assembly
hsa-miR-376a-1-410p	NR_015451.1	2	881.1	662.2	2.68E-003	7.61E-003	4	4	0.00E000	6.5	1.00E000	0	20	248.0	12.0	0.0	191.2	0.0	0.0	21	3322	1	20	1361	1380	20	20	0.0	read	NR_015451.1	9606	283267	LINC00294	NCRNA00294	long intergenic non-protein coding RNA 294	-	NR_015451.1	-	NC_000011.10	ncRNA	VALIDATED	11	+	33076149	33079453	Reference GRCh38.p12 Primary Assembly
hsa-miR-376a-1-411p	NR_103782.1	1	689.6	689.6	8.86E-004	1.28E-002	4	4	0.00E000	9.0	1.00E000	0	18	240.0	8.0	0.0	240.6	0.0	0.0	21	2151	3	20	744	761	18	18	0.0	read	NR_103782.1	9606	53371	NUP54	-	nucleoporin 54	nucleoporin p54|54 kDa nucleoporin|nucleoporin 54kD|nucleoporin 54kDa	NR_103782.1	-	NC_000004.12	protein-coding	REVIEWED	4	-	76114658	76148514	Reference GRCh38.p12 Primary Assembly
hsa-miR-376a-1-412p	NR_103781.1	1	689.6	689.6	8.86E-004	1.28E-002	4	4	0.00E000	9.0	1.00E000	0	18	240.0	8.0	0.0	240.6	0.0	0.0	21	2046	3	20	747	764	18	18	0.0	read	NR_103781.1	9606	53371	NUP54	-	nucleoporin 54	nucleoporin p54|54 kDa nucleoporin|nucleoporin 54kD|nucleoporin 54kDa	NR_103781.1	-	NC_000004.12	protein-coding	REVIEWED	4	-	76114658	76148514	Reference GRCh38.p12 Primary Assembly
hsa-miR-376a-1-413p	NR_103780.1	1	689.6	689.6	8.86E-004	1.28E-002	4	4	0.00E000	9.0	1.00E000	0	18	240.0	8.0	0.0	240.6	0.0	0.0	21	2154	3	20	747	764	18	18	0.0	read	NR_103780.1	9606	53371	NUP54	-	nucleoporin 54	nucleoporin p54|54 kDa nucleoporin|nucleoporin 54kD|nucleoporin 54kDa	NR_103780.1	-	NC_000004.12	protein-coding	REVIEWED	4	-	76114658	76148514	Reference GRCh38.p12 Primary Assembly
hsa-miR-376a-1-414p	NM_006726.4	2	1238.5	689.2	8.92E-004	1.29E-002	4	4	0.00E000	9.0	1.00E000	0	17	240.0	8.0	0.0	239.2	0.0	0.0	21	9914	4	20	8504	8520	17	17	0.0	read	NM_006726.4	9606	987	LRBA	BGL|CDC4L|CVID8|LAB300|LBA	LPS responsive beige-like anchor protein	lipopolysaccharide-responsive and beige-like anchor protein|CDC4-like protein|LPS-responsive vesicle trafficking, beach and anchor containing|vesicle trafficking, beach and anchor containing	NM_006726.4	NP_006717.2	NC_000004.12	protein-coding	REVIEWED	4	-	150264514	151015726	Reference GRCh38.p12 Primary Assembly
hsa-miR-376a-1-415p	NM_001199282.2	2	1238.5	689.2	6.78E-004	1.41E-002	4	4	0.00E000	9.0	1.00E000	0	17	240.0	8.0	0.0	239.2	0.0	0.0	21	9919	4	20	8509	8525	17	17	0.0	read	NM_001199282.2	9606	987	LRBA	BGL|CDC4L|CVID8|LAB300|LBA	LPS responsive beige-like anchor protein	lipopolysaccharide-responsive and beige-like anchor protein|CDC4-like protein|LPS-responsive vesicle trafficking, beach and anchor containing|vesicle trafficking, beach and anchor containing	NM_001199282.2	NP_001186211.2	NC_000004.12	protein-coding	REVIEWED	4	-	150264514	151015726	Reference GRCh38.p12 Primary Assembly
hsa-miR-376a-1-416p	NM_021067.4	1	685.7	685.7	1.11E-002	2.77E-002	4	4	0.00E000	11.5	1.00E000	0	12	240.0	0.0	0.0	249.7	0.0	0.0	21	3293	9	20	3262	3273	12	12	0.0	read	NM_021067.4	9606	9837	GINS1	IMD55|PSF1	GINS complex subunit 1	DNA replication complex GINS protein PSF1|GINS complex subunit 1 (Psf1 homolog)|partner of sld five-1	NM_021067.4	NP_066545.3	NC_000020.11	protein-coding	VALIDATED	20	+	25407469	25448567	Reference GRCh38.p12 Primary Assembly
hsa-miR-376a-1-417p	NM_001040446.2	1	840.2	840.2	1.88E-005	5.46E-004	4	4	0.00E000	8.0	1.00E000	0	15	312.0	0.0	0.0	315.2	0.0	0.0	21	5198	7	21	4705	4719	15	15	11.0	read	NM_001040446.2	9606	54545	MTMR12	3-PAP|PIP3AP	myotubularin related protein 12	myotubularin-related protein 12|3-phosphatase adapter protein|3-phosphatase adapter subunit|phosphatidylinositol 3 phosphate 3-phosphatase adapter subunit|phosphatidylinositol-3 phosphate 3-phosphatase adaptor subunit|phosphatidylinositol-3-phosphate associated protein	NM_001040446.2	NP_001035536.1	NC_000005.10	protein-coding	REVIEWED	5	-	32227006	32313007	Reference GRCh38.p12 Primary Assembly
hsa-miR-376a-1-418p	NM_017785.4	1	664.5	664.5	2.00E-003	1.06E-002	4	4	0.00E000	12.5	1.00E000	0	9	240.0	0.0	0.0	224.5	0.0	0.0	21	2683	12	20	2302	2310	9	9	0.0	read	NM_017785.4	9606	54908	SPDL1	CCDC99	spindle apparatus coiled-coil protein 1	protein Spindly|arsenite-related gene 1 protein|coiled-coil domain-containing protein 99|rhabdomyosarcoma antigen MU-RMS-40.4A|rrhabdomyosarcoma antigen protein MU-RMS-40.4A	NM_017785.4	NP_060255.3	NC_000005.10	protein-coding	REVIEWED	5	+	169583633	169604777	Reference GRCh38.p12 Primary Assembly
hsa-miR-376a-1-419p	NM_001100603.1	1	637.7	637.7	3.03E-003	1.27E-002	4	6	2.09E-012	13.0	1.00E000	0	9	240.0	0.0	0.0	202.7	0.0	0.0	21	2621	12	20	343	351	9	9	0.0	read	NM_001100603.1	9606	11014	KDELR2	ELP-1|ERD2.2	KDEL endoplasmic reticulum protein retention receptor 2	ER lumen protein-retaining receptor 2|(Lys-Asp-Glu-Leu) endoplasmic reticulum protein retention receptor 2|ERD-2-like protein|ERD2-like protein 1|KDEL (Lys-Asp-Glu-Leu) endoplasmic reticulum protein retention receptor 2|KDEL receptor 2	NM_001100603.1	NP_001094073.1	NC_000007.14	protein-coding	REVIEWED	7	-	6461080	6484217	Reference GRCh38.p12 Primary Assembly
hsa-miR-376a-1-420p	NM_006854.3	1	637.7	637.7	9.26E-003	1.96E-002	4	6	2.09E-012	13.0	1.00E000	0	9	240.0	0.0	0.0	202.7	0.0	0.0	21	2874	12	20	343	351	9	9	0.0	read	NM_006854.3	9606	11014	KDELR2	ELP-1|ERD2.2	KDEL endoplasmic reticulum protein retention receptor 2	ER lumen protein-retaining receptor 2|(Lys-Asp-Glu-Leu) endoplasmic reticulum protein retention receptor 2|ERD-2-like protein|ERD2-like protein 1|KDEL (Lys-Asp-Glu-Leu) endoplasmic reticulum protein retention receptor 2|KDEL receptor 2	NM_006854.3	NP_006845.1	NC_000007.14	protein-coding	REVIEWED	7	-	6461080	6484217	Reference GRCh38.p12 Primary Assembly
hsa-miR-376a-1-421p	NM_018279.3	1	701.5	701.5	1.17E-004	1.79E-003	4	5	7.11E-015	5.5	1.00E000	0	21	252.0	12.0	0.0	219.5	0.0	0.0	21	4659	1	21	2559	2579	21	21	0.0	read	NM_018279.3	9606	55266	TMEM19	-	transmembrane protein 19	transmembrane protein 19	NM_018279.3	NP_060749.2	NC_000012.12	protein-coding	VALIDATED	12	+	71686097	71704059	Reference GRCh38.p12 Primary Assembly
hsa-miR-376a-1-422p	NM_004268.4	3	1351.9	694.0	1.18E-004	5.58E-003	4	4	0.00E000	9.5	1.00E000	0	14	244.0	0.0	0.0	244.0	0.0	0.0	21	3497	8	21	2219	2232	14	14	0.0	read	NM_004268.4	9606	9440	MED17	CRSP6|CRSP77|DRIP80|SRB4|TRAP80	mediator complex subunit 17	mediator of RNA polymerase II transcription subunit 17|ARC77|CRSP complex subunit 6|activator-recruited cofactor 77 kDa component|cofactor required for Sp1 transcriptional activation, subunit 6, 77kDa|thyroid hormone receptor-associated protein complex 80 kDa component|transcriptional coactivator CRSP77|vitamin D3 receptor-interacting protein complex 80 kDa component	NM_004268.4	NP_004259.3	NC_000011.10	protein-coding	REVIEWED	11	+	93784238	93813329	Reference GRCh38.p12 Primary Assembly
hsa-miR-376a-1-423p	NM_001270952.1	1	652.3	652.3	2.98E-004	9.84E-003	4	4	0.00E000	12.5	1.00E000	0	9	248.0	0.0	0.0	204.3	0.0	0.0	21	1050	12	20	686	694	9	9	0.0	read	NM_001270952.1	9606	7347	UCHL3	UCH-L3	ubiquitin C-terminal hydrolase L3	ubiquitin carboxyl-terminal hydrolase isozyme L3|testicular tissue protein Li 221|ubiquitin carboxyl-terminal esterase L3 (ubiquitin thiolesterase)|ubiquitin thioesterase L3|ubiquitin thiolesterase	NM_001270952.1	NP_001257881.1	NC_000013.11	protein-coding	REVIEWED	13	+	75549479	75606019	Reference GRCh38.p12 Primary Assembly
hsa-miR-376a-1-424p	NM_006002.4	1	652.3	652.3	9.13E-003	3.83E-002	4	4	0.00E000	12.5	1.00E000	0	9	248.0	0.0	0.0	204.3	0.0	0.0	21	972	12	20	608	616	9	9	0.0	read	NM_006002.4	9606	7347	UCHL3	UCH-L3	ubiquitin C-terminal hydrolase L3	ubiquitin carboxyl-terminal hydrolase isozyme L3|testicular tissue protein Li 221|ubiquitin carboxyl-terminal esterase L3 (ubiquitin thiolesterase)|ubiquitin thioesterase L3|ubiquitin thiolesterase	NM_006002.4	NP_005993.1	NC_000013.11	protein-coding	REVIEWED	13	+	75549479	75606019	Reference GRCh38.p12 Primary Assembly
hsa-miR-376a-1-425p	NR_047677.1	1	408.2	408.2	4.65E-003	8.36E-003	4	5	7.11E-015	6.5	1.00E000	0	17	0.0	124.0	0.0	63.2	0.0	0.0	21	2714	1	17	1617	1633	17	17	13.0	read	NR_047677.1	9606	6897	TARS	ThrRS	threonyl-tRNA synthetase	threonine--tRNA ligase, cytoplasmic|threonine tRNA ligase 1, cytoplasmic|threonyl-tRNA synthetase, cytoplasmic	NR_047677.1	-	NC_000005.10	protein-coding	REVIEWED	5	+	33440695	33468090	Reference GRCh38.p12 Primary Assembly
hsa-miR-376a-1-426p	NR_047676.1	1	408.2	408.2	4.65E-003	8.36E-003	4	5	7.11E-015	6.5	1.00E000	0	17	0.0	124.0	0.0	63.2	0.0	0.0	21	2996	1	17	1899	1915	17	17	13.0	read	NR_047676.1	9606	6897	TARS	ThrRS	threonyl-tRNA synthetase	threonine--tRNA ligase, cytoplasmic|threonine tRNA ligase 1, cytoplasmic|threonyl-tRNA synthetase, cytoplasmic	NR_047676.1	-	NC_000005.10	protein-coding	REVIEWED	5	+	33440695	33468090	Reference GRCh38.p12 Primary Assembly
hsa-miR-376a-1-427p	NM_002998.3	1	645.1	645.1	6.75E-006	5.33E-004	4	4	0.00E000	9.0	1.00E000	0	17	152.0	16.0	0.0	275.1	0.0	0.0	21	3485	4	20	1514	1530	17	17	0.0	read	NM_002998.3	9606	6383	SDC2	CD362|HSPG|HSPG1|SYND2	syndecan 2	syndecan-2|cell surface-associated heparan sulfate proteoglycan 1|fibroglycan|heparan sulfate proteoglycan 1, cell surface-associated|heparan sulfate proteoglycan core protein|syndecan proteoglycan 2	NM_002998.3	NP_002989.2	NC_000008.11	protein-coding	REVIEWED	8	+	96493600	96611808	Reference GRCh38.p12 Primary Assembly
hsa-miR-376a-1-428p	NM_032772.5	1	728.3	728.3	2.39E-003	1.79E-002	4	4	0.00E000	13.0	1.00E000	0	10	244.0	0.0	0.0	291.3	0.0	0.0	21	3353	12	21	2939	2948	10	10	0.0	read	NM_032772.5	9606	84858	ZNF503	NOLZ-1|NOLZ1|Nlz2	zinc finger protein 503	zinc finger protein 503	NM_032772.5	NP_116161.2	NC_000010.11	protein-coding	VALIDATED	10	-	75279725	75401893	Reference GRCh38.p12 Primary Assembly
hsa-miR-376a-1-429p	NR_073446.1	1	733.6	733.6	5.73E-004	8.29E-003	4	4	0.00E000	12.0	1.00E000	0	9	320.0	0.0	0.0	211.6	0.0	0.0	21	4389	13	21	492	500	9	9	0.0	read	NR_073446.1	9606	3376	IARS	GRIDHH|IARS1|ILERS|ILRS|IRS|PRO0785	isoleucyl-tRNA synthetase	isoleucine--tRNA ligase, cytoplasmic|isoleucine tRNA ligase 1, cytoplasmic	NR_073446.1	-	NC_000009.12	protein-coding	REVIEWED	9	-	92210206	92293755	Reference GRCh38.p12 Primary Assembly
hsa-miR-376a-1-430p	NM_001271848.1	1	664.1	664.1	8.00E-005	2.02E-003	4	4	0.00E000	7.5	1.00E000	0	20	248.0	12.0	0.0	196.1	0.0	0.0	21	2901	1	20	2726	2745	20	20	0.0	read	NM_001271848.1	9606	90592	ZNF700	-	zinc finger protein 700	zinc finger protein 700	NM_001271848.1	NP_001258777.1	NC_000019.10	protein-coding	VALIDATED	19	+	11925067	11950772	Reference GRCh38.p12 Primary Assembly
hsa-miR-376a-1-431p	NM_001258438.1	1	408.2	408.2	1.42E-002	2.96E-002	4	5	7.11E-015	6.5	1.00E000	0	17	0.0	124.0	0.0	63.2	0.0	0.0	21	2974	1	17	1877	1893	17	17	13.0	read	NM_001258438.1	9606	6897	TARS	ThrRS	threonyl-tRNA synthetase	threonine--tRNA ligase, cytoplasmic|threonine tRNA ligase 1, cytoplasmic|threonyl-tRNA synthetase, cytoplasmic	NM_001258438.1	NP_001245367.1	NC_000005.10	protein-coding	REVIEWED	5	+	33440695	33468090	Reference GRCh38.p12 Primary Assembly
hsa-miR-376a-1-432p	NM_152295.4	1	408.2	408.2	2.98E-002	4.44E-002	4	5	7.11E-015	6.5	1.00E000	0	17	0.0	124.0	0.0	63.2	0.0	0.0	21	2888	1	17	1778	1794	17	17	13.0	read	NM_152295.4	9606	6897	TARS	ThrRS	threonyl-tRNA synthetase	threonine--tRNA ligase, cytoplasmic|threonine tRNA ligase 1, cytoplasmic|threonyl-tRNA synthetase, cytoplasmic	NM_152295.4	NP_689508.3	NC_000005.10	protein-coding	REVIEWED	5	+	33440695	33468090	Reference GRCh38.p12 Primary Assembly
hsa-miR-376a-1-433p	NM_144566.2	1	664.1	664.1	4.99E-004	7.61E-003	4	4	0.00E000	7.5	1.00E000	0	20	248.0	12.0	0.0	196.1	0.0	0.0	21	2892	1	20	2717	2736	20	20	0.0	read	NM_144566.2	9606	90592	ZNF700	-	zinc finger protein 700	zinc finger protein 700	NM_144566.2	NP_653167.1	NC_000019.10	protein-coding	VALIDATED	19	+	11925067	11950772	Reference GRCh38.p12 Primary Assembly
hsa-miR-376a-1-434p	NM_001258437.1	1	408.2	408.2	2.98E-002	4.44E-002	4	5	7.11E-015	6.5	1.00E000	0	17	0.0	124.0	0.0	63.2	0.0	0.0	21	2701	1	17	1604	1620	17	17	13.0	read	NM_001258437.1	9606	6897	TARS	ThrRS	threonyl-tRNA synthetase	threonine--tRNA ligase, cytoplasmic|threonine tRNA ligase 1, cytoplasmic|threonyl-tRNA synthetase, cytoplasmic	NM_001258437.1	NP_001245366.1	NC_000005.10	protein-coding	REVIEWED	5	+	33440695	33468090	Reference GRCh38.p12 Primary Assembly
hsa-miR-376a-1-435p	NM_002271.4	1	683.5	683.5	2.07E-003	1.47E-002	4	4	0.00E000	12.5	1.00E000	0	10	244.0	0.0	0.0	242.5	0.0	0.0	21	6019	12	21	1821	1830	10	10	0.0	read	NM_002271.4	9606	3843	IPO5	IMB3|KPNB3|Pse1|RANBP5|imp5	importin 5	importin-5|RAN binding protein 5|Ran_GTP binding protein 5|importin beta-3 subunit|importin subunit beta-3|karyopherin (importin) beta 3|karyopherin beta-3|ran-binding protein 5	NM_002271.4	NP_002262.3	NC_000013.11	protein-coding	REVIEWED	13	+	97953640	98024295	Reference GRCh38.p12 Primary Assembly
hsa-miR-376a-1-436p	NM_001085487.2	1	719.3	719.3	1.18E-003	1.15E-002	4	4	0.00E000	7.0	1.00E000	0	20	152.0	44.0	0.0	317.3	0.0	0.0	21	7768	1	20	7285	7304	20	20	0.0	read	NM_001085487.2	9606	114803	MYSM1	2A-DUB|2ADUB	Myb like, SWIRM and MPN domains 1	histone H2A deubiquitinase MYSM1|myb-like, SWIRM and MPN domain-containing protein 1	NM_001085487.2	NP_001078956.1	NC_000001.11	protein-coding	VALIDATED	1	-	58654738	58700090	Reference GRCh38.p12 Primary Assembly
hsa-miR-376a-1-437p	NM_024551.2	1	684.6	684.6	2.71E-001	3.08E-001	4	6	2.09E-012	10.5	1.00E000	0	13	248.0	0.0	0.0	234.6	0.0	0.0	21	3982	8	20	1726	1738	13	13	0.0	read	NM_024551.2	9606	79602	ADIPOR2	ACDCR2|PAQR2	adiponectin receptor 2	adiponectin receptor protein 2|progestin and adipoQ receptor family member 2|progestin and adipoQ receptor family member II	NM_024551.2	NP_078827.2	NC_000012.12	protein-coding	VALIDATED	12	+	1691026	1788678	Reference GRCh38.p12 Primary Assembly
hsa-miR-376a-1-438p	NM_032440.3	1	669.5	669.5	6.79E-003	2.50E-002	4	4	0.00E000	13.0	1.00E000	0	10	244.0	0.0	0.0	232.5	0.0	0.0	21	10390	12	21	10013	10022	10	10	0.0	read	NM_032440.3	9606	84458	LCOR	C10orf12|MLR2	ligand dependent nuclear receptor corepressor	ligand-dependent corepressor|mblk1-related protein 2	NM_032440.3	NP_115816.2	NC_000010.11	protein-coding	VALIDATED	10	+	96832259	96986211	Reference GRCh38.p12 Primary Assembly
hsa-miR-376a-1-439p	NM_001170765.1	1	669.5	669.5	6.79E-003	2.50E-002	4	4	0.00E000	13.0	1.00E000	0	10	244.0	0.0	0.0	232.5	0.0	0.0	21	10370	12	21	9993	10002	10	10	0.0	read	NM_001170765.1	9606	84458	LCOR	C10orf12|MLR2	ligand dependent nuclear receptor corepressor	ligand-dependent corepressor|mblk1-related protein 2	NM_001170765.1	NP_001164236.1	NC_000010.11	protein-coding	VALIDATED	10	+	96832259	96986211	Reference GRCh38.p12 Primary Assembly
hsa-miR-376a-1-440p	NR_134574.1	1	685.7	685.7	3.26E-005	3.44E-004	4	4	0.00E000	11.5	1.00E000	0	12	240.0	0.0	0.0	249.7	0.0	0.0	21	3415	9	20	3384	3395	12	12	0.0	read	NR_134574.1	9606	9837	GINS1	IMD55|PSF1	GINS complex subunit 1	DNA replication complex GINS protein PSF1|GINS complex subunit 1 (Psf1 homolog)|partner of sld five-1	NR_134574.1	-	NC_000020.11	protein-coding	VALIDATED	20	+	25407469	25448567	Reference GRCh38.p12 Primary Assembly
hsa-miR-376a-1-441p	NM_001170766.1	1	669.5	669.5	1.84E-003	7.57E-003	4	4	0.00E000	13.0	1.00E000	0	10	244.0	0.0	0.0	232.5	0.0	0.0	21	7793	12	21	7416	7425	10	10	0.0	read	NM_001170766.1	9606	84458	LCOR	C10orf12|MLR2	ligand dependent nuclear receptor corepressor	ligand-dependent corepressor|mblk1-related protein 2	NM_001170766.1	NP_001164237.1	NC_000010.11	protein-coding	VALIDATED	10	+	96832259	96986211	Reference GRCh38.p12 Primary Assembly
hsa-miR-376a-1-442p	NM_033022.3	1	189.1	189.1	2.78E-001	3.15E-001	4	7	1.23E-010	8.0	1.00E000	0	16	-80.0	-10.0	0.0	63.1	0.0	0.0	21	671	2	17	597	612	16	16	11.0	read	NM_033022.3	9606	6229	RPS24	DBA3|S24|eS24	ribosomal protein S24	40S ribosomal protein S24|small ribosomal subunit protein eS24	NM_033022.3	NP_148982.1	NC_000010.11	protein-coding	REVIEWED	10	+	78033759	78056812	Reference GRCh38.p12 Primary Assembly
hsa-miR-376a-1-443p	NM_003223.2	1	264.7	264.7	1.62E-001	1.91E-001	4	11	9.08E-007	8.0	1.00E000	0	15	4.0	-10.0	0.0	53.7	0.0	0.0	21	2147	4	18	1691	1705	15	15	12.0	read	NM_003223.2	9606	7023	TFAP4	AP-4|bHLHc41	transcription factor AP-4	transcription factor AP-4|activating enhancer-binding protein 4|class C basic helix-loop-helix protein 41|transcription factor AP-4 (activating enhancer binding protein 4)	NM_003223.2	NP_003214.1	NC_000016.10	protein-coding	VALIDATED	16	-	4257185	4272999	Reference GRCh38.p12 Primary Assembly
hsa-miR-376a-1-444p	NM_001142282.1	1	189.1	189.1	2.78E-001	3.15E-001	4	7	1.23E-010	8.0	1.00E000	0	16	-80.0	-10.0	0.0	63.1	0.0	0.0	21	674	2	17	600	615	16	16	11.0	read	NM_001142282.1	9606	6229	RPS24	DBA3|S24|eS24	ribosomal protein S24	40S ribosomal protein S24|small ribosomal subunit protein eS24	NM_001142282.1	NP_001135754.1	NC_000010.11	protein-coding	REVIEWED	10	+	78033759	78056812	Reference GRCh38.p12 Primary Assembly
hsa-miR-376a-1-445p	NM_001142284.1	1	189.1	189.1	2.50E-001	2.88E-001	4	7	1.23E-010	8.0	1.00E000	0	16	-80.0	-10.0	0.0	63.1	0.0	0.0	21	689	2	17	615	630	16	16	11.0	read	NM_001142284.1	9606	6229	RPS24	DBA3|S24|eS24	ribosomal protein S24	40S ribosomal protein S24|small ribosomal subunit protein eS24	NM_001142284.1	NP_001135756.1	NC_000010.11	protein-coding	REVIEWED	10	+	78033759	78056812	Reference GRCh38.p12 Primary Assembly
hsa-miR-376a-1-446p	NM_001142283.1	1	189.1	189.1	2.50E-001	2.88E-001	4	7	1.23E-010	8.0	1.00E000	0	16	-80.0	-10.0	0.0	63.1	0.0	0.0	21	692	2	17	618	633	16	16	11.0	read	NM_001142283.1	9606	6229	RPS24	DBA3|S24|eS24	ribosomal protein S24	40S ribosomal protein S24|small ribosomal subunit protein eS24	NM_001142283.1	NP_001135755.1	NC_000010.11	protein-coding	REVIEWED	10	+	78033759	78056812	Reference GRCh38.p12 Primary Assembly
hsa-miR-376a-1-447p	NM_001026.4	1	189.1	189.1	2.50E-001	2.88E-001	4	7	1.23E-010	8.0	1.00E000	0	16	-80.0	-10.0	0.0	63.1	0.0	0.0	21	649	2	17	575	590	16	16	11.0	read	NM_001026.4	9606	6229	RPS24	DBA3|S24|eS24	ribosomal protein S24	40S ribosomal protein S24|small ribosomal subunit protein eS24	NM_001026.4	NP_001017.1	NC_000010.11	protein-coding	REVIEWED	10	+	78033759	78056812	Reference GRCh38.p12 Primary Assembly
hsa-miR-376a-1-448p	NR_047678.1	1	408.2	408.2	3.75E-002	4.77E-002	4	5	7.11E-015	6.5	1.00E000	0	17	0.0	124.0	0.0	63.2	0.0	0.0	21	2684	1	17	1587	1603	17	17	13.0	read	NR_047678.1	9606	6897	TARS	ThrRS	threonyl-tRNA synthetase	threonine--tRNA ligase, cytoplasmic|threonine tRNA ligase 1, cytoplasmic|threonyl-tRNA synthetase, cytoplasmic	NR_047678.1	-	NC_000005.10	protein-coding	REVIEWED	5	+	33440695	33468090	Reference GRCh38.p12 Primary Assembly
hsa-miR-376a-1-449p	NM_032047.4	2	882.7	675.6	6.66E-004	4.31E-003	4	4	0.00E000	12.0	1.00E000	0	11	240.0	0.0	0.0	239.6	0.0	0.0	21	4131	10	20	1470	1480	11	11	0.0	read	NM_032047.4	9606	84002	B3GNT5	B3GN-T5|beta3Gn-T5	UDP-GlcNAc:betaGal beta-1,3-N-acetylglucosaminyltransferase 5	lactosylceramide 1,3-N-acetyl-beta-D-glucosaminyltransferase|BGnT-5|UDP-GlcNAc:beta-Gal beta-1,3-N-acetylglucosaminyltransferase 5|beta 1,3 N-acetyglucosaminyltransferase Lc3 synthase|beta-1,3-Gn-T5|beta-1,3-N-acetylglucosaminyltransferase 5|beta-1,3-N-acetylglucosaminyltransferase bGnT-5|lactotriaosylceramide synthase|lc(3)Cer synthase|lc3 synthase	NM_032047.4	NP_114436.1	NC_000003.12	protein-coding	REVIEWED	3	+	183253206	183273390	Reference GRCh38.p12 Primary Assembly
hsa-miR-376a-1-450p	NM_006300.3	2	1222.5	709.6	3.49E-004	3.04E-003	4	4	0.00E000	13.5	1.00E000	0	8	240.0	0.0	0.0	275.6	0.0	0.0	21	4132	13	20	1991	1998	8	8	0.0	read	NM_006300.3	9606	7773	ZNF230	FDZF2	zinc finger protein 230	zinc finger protein 230|zinc finger protein FDZF2	NM_006300.3	NP_006291.2	NC_000019.10	protein-coding	VALIDATED	19	+	44002924	44013919	Reference GRCh38.p12 Primary Assembly
hsa-miR-376a-1-451p	NM_002887.3	3	1876.3	713.2	2.10E-005	2.82E-004	4	4	0.00E000	12.5	1.00E000	0	9	312.0	0.0	0.0	203.2	0.0	0.0	21	2154	13	21	1872	1880	9	9	0.0	read	NM_002887.3	9606	5917	RARS	ArgRS|DALRD1|HLD9	arginyl-tRNA synthetase	arginine--tRNA ligase, cytoplasmic|arginine tRNA ligase 1, cytoplasmic|arginyl-tRNA synthetase, cytoplasmic	NM_002887.3	NP_002878.2	NC_000005.10	protein-coding	REVIEWED	5	+	168486457	168519305	Reference GRCh38.p12 Primary Assembly
hsa-miR-376a-1-452p	NM_147163.1	1	701.8	701.8	1.70E-001	1.98E-001	4	4	0.00E000	12.0	1.00E000	0	9	320.0	0.0	0.0	179.8	0.0	0.0	21	999	13	21	546	554	9	9	0.0	read	NM_147163.1	9606	56984	PSMG2	CLAST3|HCCA3|HsT1707|MDS003|PAC2|TNFSF5IP1	proteasome assembly chaperone 2	proteasome assembly chaperone 2|CD40 ligand-activated specific transcript 3|HDCMC29P|HSPC260|PAC-2|hepatocellular carcinoma susceptibility protein|hepatocellular carcinoma-susceptibility protein 3|likely ortholog of mouse CD40 ligand-activated specific transcript 3 (Clast3)|proteasome (prosome, macropain) assembly chaperone 2|proteasome assembling chaperone 2|tumor necrosis factor superfamily mem…	NM_147163.1	NP_671692.1	NC_000018.10	protein-coding	VALIDATED	18	+	12658738	12725739	Reference GRCh38.p12 Primary Assembly
hsa-miR-376a-1-453p	NM_020232.4	1	701.8	701.8	1.70E-001	1.98E-001	4	4	0.00E000	12.0	1.00E000	0	9	320.0	0.0	0.0	179.8	0.0	0.0	21	1141	13	21	688	696	9	9	0.0	read	NM_020232.4	9606	56984	PSMG2	CLAST3|HCCA3|HsT1707|MDS003|PAC2|TNFSF5IP1	proteasome assembly chaperone 2	proteasome assembly chaperone 2|CD40 ligand-activated specific transcript 3|HDCMC29P|HSPC260|PAC-2|hepatocellular carcinoma susceptibility protein|hepatocellular carcinoma-susceptibility protein 3|likely ortholog of mouse CD40 ligand-activated specific transcript 3 (Clast3)|proteasome (prosome, macropain) assembly chaperone 2|proteasome assembling chaperone 2|tumor necrosis factor superfamily mem…	NM_020232.4	NP_064617.2	NC_000018.10	protein-coding	VALIDATED	18	+	12658738	12725739	Reference GRCh38.p12 Primary Assembly
hsa-miR-376a-1-454p	NM_199420.3	2	1175.0	641.1	6.87E-003	1.87E-002	4	4	0.00E000	13.0	1.00E000	0	8	248.0	0.0	0.0	195.1	0.0	0.0	21	8787	13	20	6294	6301	8	8	0.0	read	NM_199420.3	9606	10721	POLQ	PRO0327	DNA polymerase theta	DNA polymerase theta|polymerase (DNA directed), theta|polymerase (DNA) theta	NM_199420.3	NP_955452.3	NC_000003.12	protein-coding	VALIDATED	3	-	121431419	121546005	Reference GRCh38.p12 Primary Assembly
hsa-miR-376a-1-455p	NM_001291858.1	3	1129.5	697.8	3.26E-004	5.93E-003	3	3	2.18E-014	5.5	1.00E000	1	19	240.0	36.0	0.0	255.8	0.0	0.0	21	12259	2	20	6440	6457	19	18	0.0	read	NM_001291858.1	9606	3480	IGF1R	CD221|IGFIR|IGFR|JTK13	insulin like growth factor 1 receptor	insulin-like growth factor 1 receptor|IGF-I receptor|soluble IGF1R variant 1|soluble IGF1R variant 2	NM_001291858.1	NP_001278787.1	NC_000015.10	protein-coding	REVIEWED	15	+	98648538	98964529	Reference GRCh38.p12 Primary Assembly
hsa-miR-376a-1-456p	NM_000875.4	3	1129.5	697.8	3.26E-004	5.93E-003	3	3	2.18E-014	5.5	1.00E000	1	19	240.0	36.0	0.0	255.8	0.0	0.0	21	12262	2	20	6443	6460	19	18	0.0	read	NM_000875.4	9606	3480	IGF1R	CD221|IGFIR|IGFR|JTK13	insulin like growth factor 1 receptor	insulin-like growth factor 1 receptor|IGF-I receptor|soluble IGF1R variant 1|soluble IGF1R variant 2	NM_000875.4	NP_000866.1	NC_000015.10	protein-coding	REVIEWED	15	+	98648538	98964529	Reference GRCh38.p12 Primary Assembly
hsa-miR-376a-1-457p	NM_003797.4	1	611.9	611.9	1.52E-002	3.78E-002	3	3	2.18E-014	8.5	1.00E000	0	21	244.0	8.0	0.0	205.9	0.0	0.0	21	2476	1	21	1291	1311	21	21	0.0	read	NM_003797.4	9606	8726	EED	COGIS|HEED|WAIT1	embryonic ectoderm development	polycomb protein EED|WD protein associating with integrin cytoplasmic tails 1|embryonic ectoderm development protein	NM_003797.4	NP_003788.2	NC_000011.10	protein-coding	REVIEWED	11	+	86244383	86285419	Reference GRCh38.p12 Primary Assembly
hsa-miR-376a-1-458p	NM_001308007.1	1	611.9	611.9	1.52E-002	3.78E-002	3	3	2.18E-014	8.5	1.00E000	0	21	244.0	8.0	0.0	205.9	0.0	0.0	21	2551	1	21	1291	1311	21	21	0.0	read	NM_001308007.1	9606	8726	EED	COGIS|HEED|WAIT1	embryonic ectoderm development	polycomb protein EED|WD protein associating with integrin cytoplasmic tails 1|embryonic ectoderm development protein	NM_001308007.1	NP_001294936.1	NC_000011.10	protein-coding	REVIEWED	11	+	86244383	86285419	Reference GRCh38.p12 Primary Assembly
hsa-miR-376a-1-459p	NM_182743.2	2	767.4	596.2	1.77E-004	4.46E-003	3	3	2.18E-014	12.0	1.00E000	0	10	240.0	0.0	0.0	197.2	0.0	0.0	21	3859	11	20	838	847	10	10	0.0	read	NM_182743.2	9606	7296	TXNRD1	GRIM-12|TR|TR1|TRXR1|TXNR	thioredoxin reductase 1	thioredoxin reductase 1, cytoplasmic|KM-102-derived reductase-like factor|gene associated with retinoic and IFN-induced mortality 12 protein|gene associated with retinoic and interferon-induced mortality 12 protein|oxidoreductase|testis tissue sperm-binding protein Li 46a|thioredoxin reductase GRIM-12|thioredoxin reductase TR1	NM_182743.2	NP_877420.1	NC_000012.12	protein-coding	REVIEWED	12	+	104215778	104350306	Reference GRCh38.p12 Primary Assembly
hsa-miR-376a-1-460p	NM_182742.2	2	767.4	596.2	1.77E-004	4.46E-003	3	3	2.18E-014	12.0	1.00E000	0	10	240.0	0.0	0.0	197.2	0.0	0.0	21	4096	11	20	1075	1084	10	10	0.0	read	NM_182742.2	9606	7296	TXNRD1	GRIM-12|TR|TR1|TRXR1|TXNR	thioredoxin reductase 1	thioredoxin reductase 1, cytoplasmic|KM-102-derived reductase-like factor|gene associated with retinoic and IFN-induced mortality 12 protein|gene associated with retinoic and interferon-induced mortality 12 protein|oxidoreductase|testis tissue sperm-binding protein Li 46a|thioredoxin reductase GRIM-12|thioredoxin reductase TR1	NM_182742.2	NP_877419.1	NC_000012.12	protein-coding	REVIEWED	12	+	104215778	104350306	Reference GRCh38.p12 Primary Assembly
hsa-miR-376a-1-461p	NM_003707.2	1	656.0	656.0	3.72E-005	1.60E-003	3	3	2.18E-014	11.0	1.00E000	0	11	312.0	0.0	0.0	180.0	0.0	0.0	21	1785	11	21	1411	1421	11	11	0.0	read	NM_003707.2	9606	8607	RUVBL1	ECP-54|ECP54|INO80H|NMP 238|NMP238|PONTIN|Pontin52|RVB1|TIH1|TIP49|TIP49A	RuvB like AAA ATPase 1	ruvB-like 1|49 kDa TATA box-binding protein-interacting protein|49 kDa TBP-interacting protein|54 kDa erythrocyte cytosolic protein|INO80 complex subunit H|RuvB (E coli homolog)-like 1|RuvB-like AAA ATPase|TAP54-alpha|TATA binding protein interacting protein 49 kDa|TIP60-associated protein 54-alpha|nuclear matrix protein 238|pontin 52	NM_003707.2	NP_003698.1	NC_000003.12	protein-coding	REVIEWED	3	-	128064610	128153913	Reference GRCh38.p12 Primary Assembly
hsa-miR-376a-1-462p	NM_001261446.1	2	767.4	596.2	1.77E-004	4.46E-003	3	3	2.18E-014	12.0	1.00E000	0	10	240.0	0.0	0.0	197.2	0.0	0.0	21	3846	11	20	825	834	10	10	0.0	read	NM_001261446.1	9606	7296	TXNRD1	GRIM-12|TR|TR1|TRXR1|TXNR	thioredoxin reductase 1	thioredoxin reductase 1, cytoplasmic|KM-102-derived reductase-like factor|gene associated with retinoic and IFN-induced mortality 12 protein|gene associated with retinoic and interferon-induced mortality 12 protein|oxidoreductase|testis tissue sperm-binding protein Li 46a|thioredoxin reductase GRIM-12|thioredoxin reductase TR1	NM_001261446.1	NP_001248375.1	NC_000012.12	protein-coding	REVIEWED	12	+	104215778	104350306	Reference GRCh38.p12 Primary Assembly
hsa-miR-376a-1-463p	NR_002305.1	1	609.2	609.2	1.16E-003	2.92E-003	3	3	2.18E-014	10.0	1.00E000	0	15	244.0	0.0	0.0	206.2	0.0	0.0	21	2099	7	21	1047	1061	15	15	0.0	read	NR_002305.1	9606	171423	PDIA3P1	ERp60|GRP58P|PDIA3P	protein disulfide isomerase family A member 3 pseudogene 1	ER-60 protein processed pseudogene|glucose regulated protein, 58kDa pseudogene|protein disulfide isomerase family A, member 3 pseudogene|protein disulfide isomerase-associated 3 pseudogene	NR_002305.1	-	NC_000001.11	pseudo	VALIDATED	1	+	147177850	147179948	Reference GRCh38.p12 Primary Assembly
hsa-miR-376a-1-464p	NM_182729.2	2	767.4	596.2	2.42E-002	5.01E-002	3	3	2.18E-014	12.0	1.00E000	0	10	240.0	0.0	0.0	197.2	0.0	0.0	21	3969	11	20	948	957	10	10	0.0	read	NM_182729.2	9606	7296	TXNRD1	GRIM-12|TR|TR1|TRXR1|TXNR	thioredoxin reductase 1	thioredoxin reductase 1, cytoplasmic|KM-102-derived reductase-like factor|gene associated with retinoic and IFN-induced mortality 12 protein|gene associated with retinoic and interferon-induced mortality 12 protein|oxidoreductase|testis tissue sperm-binding protein Li 46a|thioredoxin reductase GRIM-12|thioredoxin reductase TR1	NM_182729.2	NP_877393.1	NC_000012.12	protein-coding	REVIEWED	12	+	104215778	104350306	Reference GRCh38.p12 Primary Assembly
hsa-miR-376a-1-465p	NM_013943.2	2	419.7	277.5	2.71E-001	3.12E-001	3	8	1.23E-005	6.5	1.00E000	0	18	4.0	36.0	0.0	59.5	0.0	0.0	21	4452	1	18	4290	4307	18	18	11.0	read	NM_013943.2	9606	25932	CLIC4	CLIC4L|H1|MTCLIC|huH1|p64H1	chloride intracellular channel 4	chloride intracellular channel protein 4|chloride intracellular channel 4 like|intracellular chloride ion channel protein p64H1	NM_013943.2	NP_039234.1	NC_000001.11	protein-coding	REVIEWED	1	+	24745268	24844323	Reference GRCh38.p12 Primary Assembly
hsa-miR-376a-1-466p	NM_003330.3	2	767.4	596.2	2.42E-002	5.01E-002	3	3	2.18E-014	12.0	1.00E000	0	10	240.0	0.0	0.0	197.2	0.0	0.0	21	4206	11	20	1185	1194	10	10	0.0	read	NM_003330.3	9606	7296	TXNRD1	GRIM-12|TR|TR1|TRXR1|TXNR	thioredoxin reductase 1	thioredoxin reductase 1, cytoplasmic|KM-102-derived reductase-like factor|gene associated with retinoic and IFN-induced mortality 12 protein|gene associated with retinoic and interferon-induced mortality 12 protein|oxidoreductase|testis tissue sperm-binding protein Li 46a|thioredoxin reductase GRIM-12|thioredoxin reductase TR1	NM_003330.3	NP_003321.3	NC_000012.12	protein-coding	REVIEWED	12	+	104215778	104350306	Reference GRCh38.p12 Primary Assembly
hsa-miR-376a-1-467p	NM_001319084.1	1	656.0	656.0	1.29E-002	4.12E-002	3	3	2.18E-014	11.0	1.00E000	0	11	312.0	0.0	0.0	180.0	0.0	0.0	21	1875	11	21	1378	1388	11	11	0.0	read	NM_001319084.1	9606	8607	RUVBL1	ECP-54|ECP54|INO80H|NMP 238|NMP238|PONTIN|Pontin52|RVB1|TIH1|TIP49|TIP49A	RuvB like AAA ATPase 1	ruvB-like 1|49 kDa TATA box-binding protein-interacting protein|49 kDa TBP-interacting protein|54 kDa erythrocyte cytosolic protein|INO80 complex subunit H|RuvB (E coli homolog)-like 1|RuvB-like AAA ATPase|TAP54-alpha|TATA binding protein interacting protein 49 kDa|TIP60-associated protein 54-alpha|nuclear matrix protein 238|pontin 52	NM_001319084.1	NP_001306013.1	NC_000003.12	protein-coding	REVIEWED	3	-	128064610	128153913	Reference GRCh38.p12 Primary Assembly
hsa-miR-376a-1-468p	NM_001261445.1	2	767.4	596.2	2.42E-002	5.01E-002	3	3	2.18E-014	12.0	1.00E000	0	10	240.0	0.0	0.0	197.2	0.0	0.0	21	4291	11	20	1270	1279	10	10	0.0	read	NM_001261445.1	9606	7296	TXNRD1	GRIM-12|TR|TR1|TRXR1|TXNR	thioredoxin reductase 1	thioredoxin reductase 1, cytoplasmic|KM-102-derived reductase-like factor|gene associated with retinoic and IFN-induced mortality 12 protein|gene associated with retinoic and interferon-induced mortality 12 protein|oxidoreductase|testis tissue sperm-binding protein Li 46a|thioredoxin reductase GRIM-12|thioredoxin reductase TR1	NM_001261445.1	NP_001248374.1	NC_000012.12	protein-coding	REVIEWED	12	+	104215778	104350306	Reference GRCh38.p12 Primary Assembly
hsa-miR-376a-1-469p	NM_001093771.2	2	767.4	596.2	2.42E-002	5.01E-002	3	3	2.18E-014	12.0	1.00E000	0	10	240.0	0.0	0.0	197.2	0.0	0.0	21	3869	11	20	848	857	10	10	0.0	read	NM_001093771.2	9606	7296	TXNRD1	GRIM-12|TR|TR1|TRXR1|TXNR	thioredoxin reductase 1	thioredoxin reductase 1, cytoplasmic|KM-102-derived reductase-like factor|gene associated with retinoic and IFN-induced mortality 12 protein|gene associated with retinoic and interferon-induced mortality 12 protein|oxidoreductase|testis tissue sperm-binding protein Li 46a|thioredoxin reductase GRIM-12|thioredoxin reductase TR1	NM_001093771.2	NP_001087240.1	NC_000012.12	protein-coding	REVIEWED	12	+	104215778	104350306	Reference GRCh38.p12 Primary Assembly
hsa-miR-376a-1-470p	NM_181461.3	1	622.7	622.7	1.54E-002	3.89E-002	3	4	6.65E-011	13.0	1.00E000	0	9	240.0	0.0	0.0	226.7	0.0	0.0	21	3112	12	20	2650	2658	9	9	0.0	read	NM_181461.3	9606	5077	PAX3	CDHS|HUP2|WS1|WS3	paired box 3	paired box protein Pax-3|paired box homeotic gene 3|paired domain gene 3|paired domain gene HuP2|transcriptional factor PAX3	NM_181461.3	NP_852126.1	NC_000002.12	protein-coding	REVIEWED	2	-	222199886	222298995	Reference GRCh38.p12 Primary Assembly
hsa-miR-376a-1-471p	NM_014225.5	1	651.5	651.5	1.14E-002	3.50E-002	3	3	2.18E-014	12.0	1.00E000	0	10	312.0	0.0	0.0	180.5	0.0	0.0	21	2519	12	21	469	478	10	10	0.0	read	NM_014225.5	9606	5518	PPP2R1A	MRD36|PP2A-Aalpha|PP2AA|PP2AAALPHA|PR65A	protein phosphatase 2 scaffold subunit Aalpha	serine/threonine-protein phosphatase 2A 65 kDa regulatory subunit A alpha isoform|PP2A subunit A isoform PR65-alpha|PP2A subunit A isoform R1-alpha|medium tumor antigen-associated 61 KDA protein|protein phosphatase 2 (formerly 2A), regulatory subunit A (PR 65), alpha isoform|protein phosphatase 2, regulatory subunit A, alpha|protein phosphatase 2A structural subunit A, alpha isoform|serine/threon…	NM_014225.5	NP_055040.2	NC_000019.10	protein-coding	REVIEWED	19	+	52189801	52226424	Reference GRCh38.p12 Primary Assembly
hsa-miR-376a-1-472p	NM_012479.3	1	621.1	621.1	1.57E-002	3.92E-002	3	3	2.18E-014	11.0	1.00E000	0	14	152.0	0.0	0.0	314.1	0.0	0.0	21	3779	7	20	3256	3269	14	14	0.0	read	NM_012479.3	9606	7532	YWHAG	14-3-3GAMMA|EIEE56|PPP1R170	tyrosine 3-monooxygenase/tryptophan 5-monooxygenase activation protein gamma	14-3-3 protein gamma|KCIP-1|protein kinase C inhibitor protein 1|protein phosphatase 1, regulatory subunit 170|tyrosine 3-monooxygenase/tryptophan 5-monooxygenase activation protein, gamma polypeptide	NM_012479.3	NP_036611.2	NC_000007.14	protein-coding	REVIEWED	7	-	76326790	76359024	Reference GRCh38.p12 Primary Assembly
hsa-miR-376a-1-473p	NM_003799.2	1	679.8	679.8	8.32E-003	3.15E-002	3	3	2.18E-014	7.0	1.00E000	0	15	320.0	0.0	0.0	178.8	0.0	0.0	21	6266	7	21	1921	1935	15	15	0.0	read	NM_003799.2	9606	8731	RNMT	CMT1|CMT1c|MET|Met|RG7MT1|cm1p|hCMT1|hMet	RNA guanine-7 methyltransferase	mRNA cap guanine-N7 methyltransferase|RNA (guanine-7-) methyltransferase|hcm1p|mRNA (guanine-7-)methyltransferase|mRNA (guanine-N(7)-)-methyltransferase|mRNA cap methyltransferase	NM_003799.2	NP_003790.1	NC_000018.10	protein-coding	VALIDATED	18	+	13726644	13764555	Reference GRCh38.p12 Primary Assembly
hsa-miR-376a-1-474p	NM_182666.2	1	600.8	600.8	2.16E-002	4.12E-002	3	3	2.18E-014	13.0	1.00E000	0	9	240.0	0.0	0.0	205.8	0.0	0.0	21	1794	12	20	403	411	9	9	0.0	read	NM_182666.2	9606	7324	UBE2E1	UBCH6	ubiquitin conjugating enzyme E2 E1	ubiquitin-conjugating enzyme E2 E1|(E3-independent) E2 ubiquitin-conjugating enzyme E1|E2 ubiquitin-conjugating enzyme E1|ubiquitin carrier protein E1|ubiquitin conjugating enzyme E2E 1|ubiquitin-conjugating enzyme E2E 1 (UBC4/5 homolog, yeast)|ubiquitin-conjugating enzyme E2E 1 (homologous to yeast UBC4/5)|ubiquitin-protein ligase E1	NM_182666.2	NP_872607.1	NC_000003.12	protein-coding	REVIEWED	3	+	23805892	23891639	Reference GRCh38.p12 Primary Assembly
hsa-miR-376a-1-475p	NM_181460.3	1	622.7	622.7	1.73E-002	3.73E-002	3	4	6.65E-011	13.0	1.00E000	0	9	240.0	0.0	0.0	226.7	0.0	0.0	21	2941	12	20	2479	2487	9	9	0.0	read	NM_181460.3	9606	5077	PAX3	CDHS|HUP2|WS1|WS3	paired box 3	paired box protein Pax-3|paired box homeotic gene 3|paired domain gene 3|paired domain gene HuP2|transcriptional factor PAX3	NM_181460.3	NP_852125.1	NC_000002.12	protein-coding	REVIEWED	2	-	222199886	222298995	Reference GRCh38.p12 Primary Assembly
hsa-miR-376a-1-476p	NM_181459.3	1	622.7	622.7	1.73E-002	3.73E-002	3	4	6.65E-011	13.0	1.00E000	0	9	240.0	0.0	0.0	226.7	0.0	0.0	21	3188	12	20	2726	2734	9	9	0.0	read	NM_181459.3	9606	5077	PAX3	CDHS|HUP2|WS1|WS3	paired box 3	paired box protein Pax-3|paired box homeotic gene 3|paired domain gene 3|paired domain gene HuP2|transcriptional factor PAX3	NM_181459.3	NP_852124.1	NC_000002.12	protein-coding	REVIEWED	2	-	222199886	222298995	Reference GRCh38.p12 Primary Assembly
hsa-miR-376a-1-477p	NM_181458.3	1	622.7	622.7	1.73E-002	3.73E-002	3	4	6.65E-011	13.0	1.00E000	0	9	240.0	0.0	0.0	226.7	0.0	0.0	21	3359	12	20	2897	2905	9	9	0.0	read	NM_181458.3	9606	5077	PAX3	CDHS|HUP2|WS1|WS3	paired box 3	paired box protein Pax-3|paired box homeotic gene 3|paired domain gene 3|paired domain gene HuP2|transcriptional factor PAX3	NM_181458.3	NP_852123.1	NC_000002.12	protein-coding	REVIEWED	2	-	222199886	222298995	Reference GRCh38.p12 Primary Assembly
hsa-miR-376a-1-478p	NM_001202476.1	1	602.2	602.2	2.13E-002	4.10E-002	3	3	2.18E-014	13.0	1.00E000	0	9	240.0	0.0	0.0	207.2	0.0	0.0	21	1550	12	20	159	167	9	9	0.0	read	NM_001202476.1	9606	7324	UBE2E1	UBCH6	ubiquitin conjugating enzyme E2 E1	ubiquitin-conjugating enzyme E2 E1|(E3-independent) E2 ubiquitin-conjugating enzyme E1|E2 ubiquitin-conjugating enzyme E1|ubiquitin carrier protein E1|ubiquitin conjugating enzyme E2E 1|ubiquitin-conjugating enzyme E2E 1 (UBC4/5 homolog, yeast)|ubiquitin-conjugating enzyme E2E 1 (homologous to yeast UBC4/5)|ubiquitin-protein ligase E1	NM_001202476.1	NP_001189405.1	NC_000003.12	protein-coding	REVIEWED	3	+	23805892	23891639	Reference GRCh38.p12 Primary Assembly
hsa-miR-376a-1-479p	NM_001127366.2	1	622.7	622.7	1.73E-002	3.73E-002	3	4	6.65E-011	13.0	1.00E000	0	9	240.0	0.0	0.0	226.7	0.0	0.0	21	3356	12	20	2894	2902	9	9	0.0	read	NM_001127366.2	9606	5077	PAX3	CDHS|HUP2|WS1|WS3	paired box 3	paired box protein Pax-3|paired box homeotic gene 3|paired domain gene 3|paired domain gene HuP2|transcriptional factor PAX3	NM_001127366.2	NP_001120838.1	NC_000002.12	protein-coding	REVIEWED	2	-	222199886	222298995	Reference GRCh38.p12 Primary Assembly
hsa-miR-376a-1-480p	NM_000259.3	2	1122.0	645.0	1.38E-002	3.38E-002	3	3	2.18E-014	10.5	1.00E000	0	14	252.0	0.0	0.0	234.0	0.0	0.0	21	12238	8	21	6351	6364	14	14	0.0	read	NM_000259.3	9606	4644	MYO5A	GS1|MYH12|MYO5|MYR12	myosin VA	unconventional myosin-Va|dilute myosin heavy chain, non-muscle|myosin V|myosin VA (heavy chain 12, myoxin)|myosin, heavy polypeptide kinase|myosin-12|myosin-Va|myoxin	NM_000259.3	NP_000250.3	NC_000015.10	protein-coding	REVIEWED	15	-	52307282	52529049	Reference GRCh38.p12 Primary Assembly
hsa-miR-376a-1-481p	NM_003341.4	1	602.2	602.2	9.45E-004	7.38E-003	3	3	2.18E-014	13.0	1.00E000	0	9	240.0	0.0	0.0	207.2	0.0	0.0	21	1845	12	20	454	462	9	9	0.0	read	NM_003341.4	9606	7324	UBE2E1	UBCH6	ubiquitin conjugating enzyme E2 E1	ubiquitin-conjugating enzyme E2 E1|(E3-independent) E2 ubiquitin-conjugating enzyme E1|E2 ubiquitin-conjugating enzyme E1|ubiquitin carrier protein E1|ubiquitin conjugating enzyme E2E 1|ubiquitin-conjugating enzyme E2E 1 (UBC4/5 homolog, yeast)|ubiquitin-conjugating enzyme E2E 1 (homologous to yeast UBC4/5)|ubiquitin-protein ligase E1	NM_003341.4	NP_003332.1	NC_000003.12	protein-coding	REVIEWED	3	+	23805892	23891639	Reference GRCh38.p12 Primary Assembly
hsa-miR-376a-1-482p	NM_001320002.1	2	444.8	234.3	1.61E-001	1.92E-001	3	3	2.18E-014	9.0	1.00E000	0	13	4.0	-10.0	0.0	66.3	0.0	0.0	21	3207	6	18	3092	3104	13	13	12.0	read	NM_001320002.1	9606	29127	RACGAP1	CYK4|HsCYK-4|ID-GAP|MgcRacGAP	Rac GTPase activating protein 1	rac GTPase-activating protein 1|male germ cell RacGap|protein CYK4 homolog	NM_001320002.1	NP_001306931.1	NC_000012.12	protein-coding	REVIEWED	12	-	49989161	50033205	Reference GRCh38.p12 Primary Assembly
hsa-miR-376a-1-483p	NM_001319999.1	2	444.8	234.3	1.61E-001	1.92E-001	3	3	2.18E-014	9.0	1.00E000	0	13	4.0	-10.0	0.0	66.3	0.0	0.0	21	3182	6	18	3067	3079	13	13	12.0	read	NM_001319999.1	9606	29127	RACGAP1	CYK4|HsCYK-4|ID-GAP|MgcRacGAP	Rac GTPase activating protein 1	rac GTPase-activating protein 1|male germ cell RacGap|protein CYK4 homolog	NM_001319999.1	NP_001306928.1	NC_000012.12	protein-coding	REVIEWED	12	-	49989161	50033205	Reference GRCh38.p12 Primary Assembly
hsa-miR-376a-1-484p	NM_001142495.1	2	1122.0	645.0	4.00E-004	4.79E-003	3	3	2.18E-014	10.5	1.00E000	0	14	252.0	0.0	0.0	234.0	0.0	0.0	21	12157	8	21	6270	6283	14	14	0.0	read	NM_001142495.1	9606	4644	MYO5A	GS1|MYH12|MYO5|MYR12	myosin VA	unconventional myosin-Va|dilute myosin heavy chain, non-muscle|myosin V|myosin VA (heavy chain 12, myoxin)|myosin, heavy polypeptide kinase|myosin-12|myosin-Va|myoxin	NM_001142495.1	NP_001135967.1	NC_000015.10	protein-coding	REVIEWED	15	-	52307282	52529049	Reference GRCh38.p12 Primary Assembly
hsa-miR-376a-1-485p	NM_001126103.2	2	444.8	234.3	1.61E-001	1.92E-001	3	3	2.18E-014	9.0	1.00E000	0	13	4.0	-10.0	0.0	66.3	0.0	0.0	21	3372	6	18	3257	3269	13	13	12.0	read	NM_001126103.2	9606	29127	RACGAP1	CYK4|HsCYK-4|ID-GAP|MgcRacGAP	Rac GTPase activating protein 1	rac GTPase-activating protein 1|male germ cell RacGap|protein CYK4 homolog	NM_001126103.2	NP_001119575.1	NC_000012.12	protein-coding	REVIEWED	12	-	49989161	50033205	Reference GRCh38.p12 Primary Assembly
hsa-miR-376a-1-486p	NM_013277.4	2	444.8	234.3	2.43E-001	2.80E-001	3	3	2.18E-014	9.0	1.00E000	0	13	4.0	-10.0	0.0	66.3	0.0	0.0	21	3361	6	18	3246	3258	13	13	12.0	read	NM_013277.4	9606	29127	RACGAP1	CYK4|HsCYK-4|ID-GAP|MgcRacGAP	Rac GTPase activating protein 1	rac GTPase-activating protein 1|male germ cell RacGap|protein CYK4 homolog	NM_013277.4	NP_037409.2	NC_000012.12	protein-coding	REVIEWED	12	-	49989161	50033205	Reference GRCh38.p12 Primary Assembly
hsa-miR-376a-1-487p	NM_001320005.1	2	444.8	234.3	2.43E-001	2.80E-001	3	3	2.18E-014	9.0	1.00E000	0	13	4.0	-10.0	0.0	66.3	0.0	0.0	21	3093	6	18	2978	2990	13	13	12.0	read	NM_001320005.1	9606	29127	RACGAP1	CYK4|HsCYK-4|ID-GAP|MgcRacGAP	Rac GTPase activating protein 1	rac GTPase-activating protein 1|male germ cell RacGap|protein CYK4 homolog	NM_001320005.1	NP_001306934.1	NC_000012.12	protein-coding	REVIEWED	12	-	49989161	50033205	Reference GRCh38.p12 Primary Assembly
hsa-miR-376a-1-488p	NM_001320004.1	2	444.8	234.3	2.43E-001	2.80E-001	3	3	2.18E-014	9.0	1.00E000	0	13	4.0	-10.0	0.0	66.3	0.0	0.0	21	3129	6	18	3014	3026	13	13	12.0	read	NM_001320004.1	9606	29127	RACGAP1	CYK4|HsCYK-4|ID-GAP|MgcRacGAP	Rac GTPase activating protein 1	rac GTPase-activating protein 1|male germ cell RacGap|protein CYK4 homolog	NM_001320004.1	NP_001306933.1	NC_000012.12	protein-coding	REVIEWED	12	-	49989161	50033205	Reference GRCh38.p12 Primary Assembly
hsa-miR-376a-1-489p	NM_001320003.1	2	444.8	234.3	2.43E-001	2.80E-001	3	3	2.18E-014	9.0	1.00E000	0	13	4.0	-10.0	0.0	66.3	0.0	0.0	21	3178	6	18	3063	3075	13	13	12.0	read	NM_001320003.1	9606	29127	RACGAP1	CYK4|HsCYK-4|ID-GAP|MgcRacGAP	Rac GTPase activating protein 1	rac GTPase-activating protein 1|male germ cell RacGap|protein CYK4 homolog	NM_001320003.1	NP_001306932.1	NC_000012.12	protein-coding	REVIEWED	12	-	49989161	50033205	Reference GRCh38.p12 Primary Assembly
hsa-miR-376a-1-490p	NM_001320000.1	2	444.8	234.3	2.43E-001	2.80E-001	3	3	2.18E-014	9.0	1.00E000	0	13	4.0	-10.0	0.0	66.3	0.0	0.0	21	3256	6	18	3141	3153	13	13	12.0	read	NM_001320000.1	9606	29127	RACGAP1	CYK4|HsCYK-4|ID-GAP|MgcRacGAP	Rac GTPase activating protein 1	rac GTPase-activating protein 1|male germ cell RacGap|protein CYK4 homolog	NM_001320000.1	NP_001306929.1	NC_000012.12	protein-coding	REVIEWED	12	-	49989161	50033205	Reference GRCh38.p12 Primary Assembly
hsa-miR-376a-1-491p	NM_001126104.2	2	444.8	234.3	2.43E-001	2.80E-001	3	3	2.18E-014	9.0	1.00E000	0	13	4.0	-10.0	0.0	66.3	0.0	0.0	21	3252	6	18	3137	3149	13	13	12.0	read	NM_001126104.2	9606	29127	RACGAP1	CYK4|HsCYK-4|ID-GAP|MgcRacGAP	Rac GTPase activating protein 1	rac GTPase-activating protein 1|male germ cell RacGap|protein CYK4 homolog	NM_001126104.2	NP_001119576.1	NC_000012.12	protein-coding	REVIEWED	12	-	49989161	50033205	Reference GRCh38.p12 Primary Assembly
hsa-miR-376a-1-492p	NM_182529.3	1	653.1	653.1	4.23E-003	1.70E-002	3	4	6.65E-011	12.5	1.00E000	0	10	252.0	0.0	0.0	244.1	0.0	0.0	21	3510	12	21	1450	1459	10	10	0.0	read	NM_182529.3	9606	168451	THAP5	-	THAP domain containing 5	THAP domain-containing protein 5	NM_182529.3	NP_872335.2	NC_000007.14	protein-coding	VALIDATED	7	-	108562143	108569767	Reference GRCh38.p12 Primary Assembly
hsa-miR-376a-1-493p	NM_030791.3	1	223.1	223.1	2.68E-001	3.06E-001	3	3	2.18E-014	10.0	1.00E000	0	12	4.0	-10.0	0.0	63.1	0.0	0.0	21	3380	7	18	1453	1464	12	12	11.0	read	NM_030791.3	9606	81537	SGPP1	SPPase1	sphingosine-1-phosphate phosphatase 1	sphingosine-1-phosphate phosphatase 1|hSPP1|hSPPase1|sphingosine-1-phosphatase 1|spp1	NM_030791.3	NP_110418.1	NC_000014.9	protein-coding	VALIDATED	14	-	63684215	63728107	Reference GRCh38.p12 Primary Assembly
hsa-miR-376a-1-494p	NM_001304943.1	2	707.9	611.0	7.43E-003	2.15E-002	3	3	2.18E-014	12.5	1.00E000	0	10	244.0	0.0	0.0	210.0	0.0	0.0	21	6930	12	21	581	590	10	10	0.0	read	NM_001304943.1	9606	23131	GPATCH8	GPATC8|KIAA0553	G-patch domain containing 8	G patch domain-containing protein 8	NM_001304943.1	NP_001291872.1	NC_000017.11	protein-coding	REVIEWED	17	-	44395276	44503601	Reference GRCh38.p12 Primary Assembly
hsa-miR-376a-1-495p	NM_001304941.1	2	707.9	611.0	7.43E-003	2.15E-002	3	3	2.18E-014	12.5	1.00E000	0	10	244.0	0.0	0.0	210.0	0.0	0.0	21	7067	12	21	718	727	10	10	0.0	read	NM_001304941.1	9606	23131	GPATCH8	GPATC8|KIAA0553	G-patch domain containing 8	G patch domain-containing protein 8	NM_001304941.1	NP_001291870.1	NC_000017.11	protein-coding	REVIEWED	17	-	44395276	44503601	Reference GRCh38.p12 Primary Assembly
hsa-miR-376a-1-496p	NM_001287599.1	1	653.1	653.1	4.23E-003	1.70E-002	3	4	6.65E-011	12.5	1.00E000	0	10	252.0	0.0	0.0	244.1	0.0	0.0	21	3312	12	21	1252	1261	10	10	0.0	read	NM_001287599.1	9606	168451	THAP5	-	THAP domain containing 5	THAP domain-containing protein 5	NM_001287599.1	NP_001274528.1	NC_000007.14	protein-coding	VALIDATED	7	-	108562143	108569767	Reference GRCh38.p12 Primary Assembly
hsa-miR-376a-1-497p	NM_001287598.1	1	653.1	653.1	4.23E-003	1.70E-002	3	4	6.65E-011	12.5	1.00E000	0	10	252.0	0.0	0.0	244.1	0.0	0.0	21	3388	12	21	1328	1337	10	10	0.0	read	NM_001287598.1	9606	168451	THAP5	-	THAP domain containing 5	THAP domain-containing protein 5	NM_001287598.1	NP_001274527.1	NC_000007.14	protein-coding	VALIDATED	7	-	108562143	108569767	Reference GRCh38.p12 Primary Assembly
hsa-miR-376a-1-498p	NM_001002909.3	2	707.9	611.0	7.43E-003	2.15E-002	3	3	2.18E-014	12.5	1.00E000	0	10	244.0	0.0	0.0	210.0	0.0	0.0	21	7049	12	21	700	709	10	10	0.0	read	NM_001002909.3	9606	23131	GPATCH8	GPATC8|KIAA0553	G-patch domain containing 8	G patch domain-containing protein 8	NM_001002909.3	NP_001002909.1	NC_000017.11	protein-coding	REVIEWED	17	-	44395276	44503601	Reference GRCh38.p12 Primary Assembly
hsa-miR-376a-1-499p	NM_001306070.1	2	1238.6	752.5	1.30E-004	2.96E-003	3	3	2.18E-014	6.0	1.00E000	0	18	244.0	44.0	0.0	284.5	0.0	0.0	21	4655	4	21	4032	4049	18	18	0.0	read	NM_001306070.1	9606	10150	MBNL2	MBLL|MBLL39|PRO2032	muscleblind like splicing regulator 2	muscleblind-like protein 2|muscleblind-like 2|muscleblind-like protein 1|muscleblind-like protein-like 39	NM_001306070.1	NP_001292999.1	NC_000013.11	protein-coding	REVIEWED	13	+	97222288	97394119	Reference GRCh38.p12 Primary Assembly
hsa-miR-376a-1-500p	NM_001304942.1	2	707.9	611.0	1.94E-003	1.28E-002	3	3	2.18E-014	12.5	1.00E000	0	10	244.0	0.0	0.0	210.0	0.0	0.0	21	6976	12	21	627	636	10	10	0.0	read	NM_001304942.1	9606	23131	GPATCH8	GPATC8|KIAA0553	G-patch domain containing 8	G patch domain-containing protein 8	NM_001304942.1	NP_001291871.1	NC_000017.11	protein-coding	REVIEWED	17	-	44395276	44503601	Reference GRCh38.p12 Primary Assembly
hsa-miR-376a-1-501p	NM_001304940.1	2	707.9	611.0	1.94E-003	1.28E-002	3	3	2.18E-014	12.5	1.00E000	0	10	244.0	0.0	0.0	210.0	0.0	0.0	21	7190	12	21	841	850	10	10	0.0	read	NM_001304940.1	9606	23131	GPATCH8	GPATC8|KIAA0553	G-patch domain containing 8	G patch domain-containing protein 8	NM_001304940.1	NP_001291869.1	NC_000017.11	protein-coding	REVIEWED	17	-	44395276	44503601	Reference GRCh38.p12 Primary Assembly
hsa-miR-376a-1-502p	NM_001304939.1	2	707.9	611.0	1.94E-003	1.28E-002	3	3	2.18E-014	12.5	1.00E000	0	10	244.0	0.0	0.0	210.0	0.0	0.0	21	6974	12	21	625	634	10	10	0.0	read	NM_001304939.1	9606	23131	GPATCH8	GPATC8|KIAA0553	G-patch domain containing 8	G patch domain-containing protein 8	NM_001304939.1	NP_001291868.1	NC_000017.11	protein-coding	REVIEWED	17	-	44395276	44503601	Reference GRCh38.p12 Primary Assembly
hsa-miR-376a-1-503p	NM_001287601.1	1	653.1	653.1	9.21E-004	9.11E-003	3	4	6.65E-011	12.5	1.00E000	0	10	252.0	0.0	0.0	244.1	0.0	0.0	21	3241	12	21	1181	1190	10	10	0.0	read	NM_001287601.1	9606	168451	THAP5	-	THAP domain containing 5	THAP domain-containing protein 5	NM_001287601.1	NP_001274530.1	NC_000007.14	protein-coding	VALIDATED	7	-	108562143	108569767	Reference GRCh38.p12 Primary Assembly
hsa-miR-376a-1-504p	NM_001130475.2	1	653.1	653.1	9.21E-004	9.11E-003	3	4	6.65E-011	12.5	1.00E000	0	10	252.0	0.0	0.0	244.1	0.0	0.0	21	3434	12	21	1374	1383	10	10	0.0	read	NM_001130475.2	9606	168451	THAP5	-	THAP domain containing 5	THAP domain-containing protein 5	NM_001130475.2	NP_001123947.1	NC_000007.14	protein-coding	VALIDATED	7	-	108562143	108569767	Reference GRCh38.p12 Primary Assembly
hsa-miR-376a-1-505p	NM_207304.2	2	1238.6	752.5	1.48E-003	1.40E-002	3	3	2.18E-014	6.0	1.00E000	0	18	244.0	44.0	0.0	284.5	0.0	0.0	21	4624	4	21	3989	4006	18	18	0.0	read	NM_207304.2	9606	10150	MBNL2	MBLL|MBLL39|PRO2032	muscleblind like splicing regulator 2	muscleblind-like protein 2|muscleblind-like 2|muscleblind-like protein 1|muscleblind-like protein-like 39	NM_207304.2	NP_997187.1	NC_000013.11	protein-coding	REVIEWED	13	+	97222288	97394119	Reference GRCh38.p12 Primary Assembly
hsa-miR-376a-1-506p	NM_144778.3	2	1238.6	752.5	1.48E-003	1.40E-002	3	3	2.18E-014	6.0	1.00E000	0	18	244.0	44.0	0.0	284.5	0.0	0.0	21	4755	4	21	4120	4137	18	18	0.0	read	NM_144778.3	9606	10150	MBNL2	MBLL|MBLL39|PRO2032	muscleblind like splicing regulator 2	muscleblind-like protein 2|muscleblind-like 2|muscleblind-like protein 1|muscleblind-like protein-like 39	NM_144778.3	NP_659002.1	NC_000013.11	protein-coding	REVIEWED	13	+	97222288	97394119	Reference GRCh38.p12 Primary Assembly
hsa-miR-376a-1-507p	NM_139015.4	1	698.9	698.9	3.18E-003	1.92E-002	3	3	2.18E-014	7.0	1.00E000	0	17	312.0	24.0	0.0	185.9	0.0	0.0	21	4139	5	21	1069	1085	17	17	0.0	read	NM_139015.4	9606	121665	SPPL3	IMP2|MDHV1887|PRO4332|PSH1|PSL4	signal peptide peptidase like 3	signal peptide peptidase-like 3|SPP-like 3|intramembrane protease 2|presenilin homologous protein 1|presenilin-like protein 4	NM_139015.4	NP_620584.2	NC_000012.12	protein-coding	VALIDATED	12	-	120762509	120904351	Reference GRCh38.p12 Primary Assembly
hsa-miR-376a-1-508p	NM_012129.4	1	171.0	171.0	3.68E-001	4.05E-001	3	4	6.65E-011	7.0	1.00E000	0	18	-60.0	8.0	0.0	50.0	0.0	0.0	21	3641	1	18	1151	1168	18	18	11.0	read	NM_012129.4	9606	9069	CLDN12	-	claudin 12	claudin-12	NM_012129.4	NP_036261.1	NC_000007.14	protein-coding	REVIEWED	7	+	90403333	90415953	Reference GRCh38.p12 Primary Assembly
hsa-miR-376a-1-509p	NM_001185073.2	1	171.0	171.0	3.68E-001	4.05E-001	3	4	6.65E-011	7.0	1.00E000	0	18	-60.0	8.0	0.0	50.0	0.0	0.0	21	3645	1	18	1155	1172	18	18	11.0	read	NM_001185073.2	9606	9069	CLDN12	-	claudin 12	claudin-12	NM_001185073.2	NP_001172002.1	NC_000007.14	protein-coding	REVIEWED	7	+	90403333	90415953	Reference GRCh38.p12 Primary Assembly
hsa-miR-376a-1-510p	NM_001185072.2	1	171.0	171.0	3.68E-001	4.05E-001	3	4	6.65E-011	7.0	1.00E000	0	18	-60.0	8.0	0.0	50.0	0.0	0.0	21	3684	1	18	1194	1211	18	18	11.0	read	NM_001185072.2	9606	9069	CLDN12	-	claudin 12	claudin-12	NM_001185072.2	NP_001172001.1	NC_000007.14	protein-coding	REVIEWED	7	+	90403333	90415953	Reference GRCh38.p12 Primary Assembly
hsa-miR-376a-1-511p	NM_207118.2	2	699.4	602.8	1.51E-003	1.54E-002	3	3	2.18E-014	8.0	1.00E000	0	19	160.0	12.0	0.0	265.8	0.0	0.0	21	7503	2	20	1081	1099	19	19	0.0	read	NM_207118.2	9606	404672	GTF2H5	C6orf175|TFB5|TFIIH|TGF2H5|TTD|TTD-A|TTD3|TTDA|bA120J8.2	general transcription factor IIH subunit 5	general transcription factor IIH subunit 5|TFB5 ortholog|TFIIH basal transcription factor complex TTD-A subunit|TFIIH basal transcription factor complex TTDA subunit|general transcription factor IIH, polypeptide 5	NM_207118.2	NP_997001.1	NC_000006.12	protein-coding	REVIEWED	6	+	158168315	158199343	Reference GRCh38.p12 Primary Assembly
hsa-miR-376a-1-512p	NM_001159547.1	2	1266.6	707.2	1.95E-004	5.33E-003	3	3	2.18E-014	10.0	1.00E000	0	13	312.0	0.0	0.0	230.2	0.0	0.0	21	8779	9	21	8259	8271	13	13	0.0	read	NM_001159547.1	9606	389206	BEND4	CCDC4	BEN domain containing 4	BEN domain-containing protein 4|coiled-coil domain containing 4|coiled-coil domain-containing protein 4	NM_001159547.1	NP_001153019.1	NC_000004.12	protein-coding	VALIDATED	4	-	42110852	42152877	Reference GRCh38.p12 Primary Assembly
hsa-miR-376a-1-513p	NM_001127370.2	1	739.9	739.9	9.60E-005	3.35E-003	3	3	2.18E-014	13.0	1.00E000	0	8	312.0	0.0	0.0	271.9	0.0	0.0	21	2976	14	21	1205	1212	8	8	0.0	read	NM_001127370.2	9606	55536	CDCA7L	JPO2|R1|RAM2	cell division cycle associated 7 like	cell division cycle-associated 7-like protein|transcription factor RAM2	NM_001127370.2	NP_001120842.1	NC_000007.14	protein-coding	VALIDATED	7	-	21900898	21945923	Reference GRCh38.p12 Primary Assembly
hsa-miR-376a-1-514p	NM_207406.3	2	1266.6	707.2	1.37E-003	8.83E-003	3	3	2.18E-014	10.0	1.00E000	0	13	312.0	0.0	0.0	230.2	0.0	0.0	21	8850	9	21	8330	8342	13	13	0.0	read	NM_207406.3	9606	389206	BEND4	CCDC4	BEN domain containing 4	BEN domain-containing protein 4|coiled-coil domain containing 4|coiled-coil domain-containing protein 4	NM_207406.3	NP_997289.2	NC_000004.12	protein-coding	VALIDATED	4	-	42110852	42152877	Reference GRCh38.p12 Primary Assembly
hsa-miR-376a-1-515p	NM_018719.4	1	739.9	739.9	8.09E-004	6.81E-003	3	3	2.18E-014	13.0	1.00E000	0	8	312.0	0.0	0.0	271.9	0.0	0.0	21	2922	14	21	1151	1158	8	8	0.0	read	NM_018719.4	9606	55536	CDCA7L	JPO2|R1|RAM2	cell division cycle associated 7 like	cell division cycle-associated 7-like protein|transcription factor RAM2	NM_018719.4	NP_061189.2	NC_000007.14	protein-coding	VALIDATED	7	-	21900898	21945923	Reference GRCh38.p12 Primary Assembly
hsa-miR-376a-1-516p	NM_005313.4	1	606.8	606.8	6.06E-003	1.76E-002	3	3	2.18E-014	10.0	1.00E000	0	15	244.0	0.0	0.0	203.8	0.0	0.0	21	3060	7	21	932	946	15	15	0.0	read	NM_005313.4	9606	2923	PDIA3	ER60|ERp57|ERp60|ERp61|GRP57|GRP58|HEL-S-269|HEL-S-93n|HsT17083|P58|PI-PLC	protein disulfide isomerase family A member 3	protein disulfide-isomerase A3|58 kDa glucose-regulated protein|58 kDa microsomal protein|ER protein 57|ER protein 60|disulfide isomerase ER-60|endoplasmic reticulum P58|endoplasmic reticulum resident protein 57|endoplasmic reticulum resident protein 60|epididymis secretory protein Li 269|epididymis secretory sperm binding protein Li 93n|glucose regulated protein, 58kDa|phospholipase C-alpha|prot…	NM_005313.4	NP_005304.3	NC_000015.10	protein-coding	REVIEWED	15	+	43746391	43772605	Reference GRCh38.p12 Primary Assembly
hsa-miR-376a-1-517p	NR_136738.1	1	617.6	617.6	5.14E-003	1.09E-002	3	3	2.18E-014	9.5	1.00E000	0	13	240.0	0.0	0.0	210.6	0.0	0.0	21	5277	8	20	270	282	13	13	0.0	read	NR_136738.1	9606	79801	SHCBP1	PAL	SHC binding and spindle associated 1	SHC SH2 domain-binding protein 1|Protein expressed in Activated Lymphocytes	NR_136738.1	-	NC_000016.10	protein-coding	VALIDATED	16	-	46578590	46621401	Reference GRCh38.p12 Primary Assembly
hsa-miR-376a-1-518p	NR_136689.1	1	631.0	631.0	4.25E-003	9.78E-003	3	3	2.18E-014	10.0	1.00E000	0	17	252.0	24.0	0.0	199.0	0.0	0.0	21	2986	5	21	923	939	17	17	0.0	read	NR_136689.1	9606	51573	GDE1	363E6.2|MIR16	glycerophosphodiester phosphodiesterase 1	glycerophosphodiester phosphodiesterase 1|RGS16-interacting membrane protein|membrane interacting protein of RGS16	NR_136689.1	-	NC_000016.10	protein-coding	VALIDATED	16	-	19501692	19522144	Reference GRCh38.p12 Primary Assembly
hsa-miR-376a-1-519p	NM_004343.3	1	617.3	617.3	2.92E-003	2.15E-002	3	3	2.18E-014	9.5	1.00E000	0	17	244.0	20.0	0.0	196.3	0.0	0.0	21	1929	5	21	991	1007	17	17	0.0	read	NM_004343.3	9606	811	CALR	CRT|HEL-S-99n|RO|SSA|cC1qR	calreticulin	calreticulin|CRP55|ERp60|HACBP|Sicca syndrome antigen A (autoantigen Ro; calreticulin)|calregulin|endoplasmic reticulum resident protein 60|epididymis secretory sperm binding protein Li 99n|grp60	NM_004343.3	NP_004334.1	NC_000019.10	protein-coding	REVIEWED	19	+	12938599	12944489	Reference GRCh38.p12 Primary Assembly
hsa-miR-376a-1-520p	NM_001294344.1	1	800.2	800.2	2.80E-004	2.95E-003	3	3	2.18E-014	8.0	1.00E000	0	15	312.0	0.0	0.0	315.2	0.0	0.0	21	4868	7	21	4375	4389	15	15	11.0	read	NM_001294344.1	9606	54545	MTMR12	3-PAP|PIP3AP	myotubularin related protein 12	myotubularin-related protein 12|3-phosphatase adapter protein|3-phosphatase adapter subunit|phosphatidylinositol 3 phosphate 3-phosphatase adapter subunit|phosphatidylinositol-3 phosphate 3-phosphatase adaptor subunit|phosphatidylinositol-3-phosphate associated protein	NM_001294344.1	NP_001281273.1	NC_000005.10	protein-coding	REVIEWED	5	-	32227006	32313007	Reference GRCh38.p12 Primary Assembly
hsa-miR-376a-1-521p	NM_001294343.1	1	800.2	800.2	2.80E-004	2.95E-003	3	3	2.18E-014	8.0	1.00E000	0	15	312.0	0.0	0.0	315.2	0.0	0.0	21	5036	7	21	4543	4557	15	15	11.0	read	NM_001294343.1	9606	54545	MTMR12	3-PAP|PIP3AP	myotubularin related protein 12	myotubularin-related protein 12|3-phosphatase adapter protein|3-phosphatase adapter subunit|phosphatidylinositol 3 phosphate 3-phosphatase adapter subunit|phosphatidylinositol-3 phosphate 3-phosphatase adaptor subunit|phosphatidylinositol-3-phosphate associated protein	NM_001294343.1	NP_001281272.1	NC_000005.10	protein-coding	REVIEWED	5	-	32227006	32313007	Reference GRCh38.p12 Primary Assembly
hsa-miR-376a-1-522p	NM_001128221.2	1	653.5	653.5	8.63E-004	5.66E-003	3	3	2.18E-014	11.5	1.00E000	0	11	240.0	0.0	0.0	254.5	0.0	0.0	21	3434	10	20	2930	2940	11	11	0.0	read	NM_001128221.2	9606	9686	VGLL4	VGL-4	vestigial like family member 4	transcription cofactor vestigial-like protein 4|Vestigial-like 4|vestigial like 4	NM_001128221.2	NP_001121693.1	NC_000003.12	protein-coding	VALIDATED	3	-	11556066	11720767	Reference GRCh38.p12 Primary Assembly
hsa-miR-376a-1-523p	NM_001128220.2	1	653.5	653.5	8.63E-004	5.66E-003	3	3	2.18E-014	11.5	1.00E000	0	11	240.0	0.0	0.0	254.5	0.0	0.0	21	3220	10	20	2716	2726	11	11	0.0	read	NM_001128220.2	9606	9686	VGLL4	VGL-4	vestigial like family member 4	transcription cofactor vestigial-like protein 4|Vestigial-like 4|vestigial like 4	NM_001128220.2	NP_001121692.1	NC_000003.12	protein-coding	VALIDATED	3	-	11556066	11720767	Reference GRCh38.p12 Primary Assembly
hsa-miR-376a-1-524p	NM_001128219.2	1	653.5	653.5	8.63E-004	5.66E-003	3	3	2.18E-014	11.5	1.00E000	0	11	240.0	0.0	0.0	254.5	0.0	0.0	21	3845	10	20	3341	3351	11	11	0.0	read	NM_001128219.2	9606	9686	VGLL4	VGL-4	vestigial like family member 4	transcription cofactor vestigial-like protein 4|Vestigial-like 4|vestigial like 4	NM_001128219.2	NP_001121691.1	NC_000003.12	protein-coding	VALIDATED	3	-	11556066	11720767	Reference GRCh38.p12 Primary Assembly
hsa-miR-376a-1-525p	NM_014667.3	1	653.5	653.5	4.95E-001	5.19E-001	3	3	2.18E-014	11.5	1.00E000	0	11	240.0	0.0	0.0	254.5	0.0	0.0	21	3756	10	20	3252	3262	11	11	0.0	read	NM_014667.3	9606	9686	VGLL4	VGL-4	vestigial like family member 4	transcription cofactor vestigial-like protein 4|Vestigial-like 4|vestigial like 4	NM_014667.3	NP_055482.2	NC_000003.12	protein-coding	VALIDATED	3	-	11556066	11720767	Reference GRCh38.p12 Primary Assembly
hsa-miR-376a-1-526p	NM_001284391.1	1	653.5	653.5	4.95E-001	5.19E-001	3	3	2.18E-014	11.5	1.00E000	0	11	240.0	0.0	0.0	254.5	0.0	0.0	21	3562	10	20	3058	3068	11	11	0.0	read	NM_001284391.1	9606	9686	VGLL4	VGL-4	vestigial like family member 4	transcription cofactor vestigial-like protein 4|Vestigial-like 4|vestigial like 4	NM_001284391.1	NP_001271320.1	NC_000003.12	protein-coding	VALIDATED	3	-	11556066	11720767	Reference GRCh38.p12 Primary Assembly
hsa-miR-376a-1-527p	NM_001284390.1	1	653.5	653.5	4.95E-001	5.19E-001	3	3	2.18E-014	11.5	1.00E000	0	11	240.0	0.0	0.0	254.5	0.0	0.0	21	3889	10	20	3385	3395	11	11	0.0	read	NM_001284390.1	9606	9686	VGLL4	VGL-4	vestigial like family member 4	transcription cofactor vestigial-like protein 4|Vestigial-like 4|vestigial like 4	NM_001284390.1	NP_001271319.1	NC_000003.12	protein-coding	VALIDATED	3	-	11556066	11720767	Reference GRCh38.p12 Primary Assembly
hsa-miR-376a-1-528p	NM_022731.4	1	379.7	379.7	7.66E-002	9.34E-002	3	3	2.18E-014	6.0	1.00E000	0	19	112.0	28.0	0.0	58.7	0.0	0.0	21	6471	2	20	2008	2026	19	19	12.5	read	NM_022731.4	9606	64710	NUCKS1	JC7|NUCKS	nuclear casein kinase and cyclin dependent kinase substrate 1	nuclear ubiquitous casein and cyclin-dependent kinase substrate 1|P1|nuclear ubiquitous casein kinase and cyclin-dependent kinase substrate|potential LAG1 interactor	NM_022731.4	NP_073568.2	NC_000001.11	protein-coding	REVIEWED	1	-	205712818	205750243	Reference GRCh38.p12 Primary Assembly
hsa-miR-376a-1-529p	NM_001190329.1	1	357.2	357.2	9.38E-002	1.13E-001	3	3	2.18E-014	8.0	1.00E000	0	15	112.0	0.0	0.0	70.2	0.0	0.0	21	3305	7	21	1406	1420	15	15	12.0	read	NM_001190329.1	9606	518	ATP5MC3	ATP5G3|P3	ATP synthase membrane subunit c locus 3	ATP synthase F(0) complex subunit C3, mitochondrial|ATP synthase lipid-binding protein, mitochondrial|ATP synthase proteolipid P3|ATP synthase proton-transporting mitochondrial F(0) complex subunit C3|ATP synthase subunit 9|ATP synthase, H+ transporting, mitochondrial F0 complex, subunit C3 (subunit 9)|ATP synthase, H+ transporting, mitochondrial Fo complex subunit C3 (subunit 9)|ATP synthase, mi…	NM_001190329.1	NP_001177258.1	NC_000002.12	protein-coding	REVIEWED	2	-	175176257	175181761	Reference GRCh38.p12 Primary Assembly
hsa-miR-376a-1-530p	NM_001127371.2	1	739.9	739.9	6.73E-004	5.78E-003	3	3	2.18E-014	13.0	1.00E000	0	8	312.0	0.0	0.0	271.9	0.0	0.0	21	2784	14	21	1013	1020	8	8	0.0	read	NM_001127371.2	9606	55536	CDCA7L	JPO2|R1|RAM2	cell division cycle associated 7 like	cell division cycle-associated 7-like protein|transcription factor RAM2	NM_001127371.2	NP_001120843.1	NC_000007.14	protein-coding	VALIDATED	7	-	21900898	21945923	Reference GRCh38.p12 Primary Assembly
hsa-miR-376a-1-531p	NM_022767.3	1	601.4	601.4	5.18E-003	1.63E-002	3	4	6.65E-011	8.0	1.00E000	0	16	248.0	0.0	0.0	180.4	0.0	0.0	21	3134	5	20	567	582	16	16	0.0	read	NM_022767.3	9606	64782	AEN	ISG20L1|pp12744	apoptosis enhancing nuclease	apoptosis-enhancing nuclease|interferon stimulated exonuclease gene 20kDa-like 1|interferon-stimulated 20 kDa exonuclease-like 1	NM_022767.3	NP_073604.3	NC_000015.10	protein-coding	VALIDATED	15	+	88604600	88632280	Reference GRCh38.p12 Primary Assembly
hsa-miR-376a-1-532p	NM_139169.4	1	275.6	275.6	2.36E-001	2.72E-001	3	4	6.65E-011	9.0	1.00E000	0	14	48.0	-10.0	0.0	68.6	0.0	0.0	21	3412	8	21	2876	2889	14	14	11.0	read	NM_139169.4	9606	142940	TRUB1	PUS4	TruB pseudouridine synthase family member 1	probable tRNA pseudouridine synthase 1|TruB pseudouridine (psi) synthase family member 1|TruB pseudouridine (psi) synthase homolog 1	NM_139169.4	NP_631908.1	NC_000010.11	protein-coding	VALIDATED	10	+	114938192	114977679	Reference GRCh38.p12 Primary Assembly
hsa-miR-376a-1-533p	NM_024709.4	1	637.2	637.2	9.31E-003	1.97E-002	3	3	2.18E-014	10.5	1.00E000	0	14	244.0	0.0	0.0	236.2	0.0	0.0	21	2990	8	21	2929	2942	14	14	0.0	read	NM_024709.4	9606	79762	C1orf115	-	chromosome 1 open reading frame 115	uncharacterized protein C1orf115	NM_024709.4	NP_078985.3	NC_000001.11	protein-coding	VALIDATED	1	+	220690285	220699156	Reference GRCh38.p12 Primary Assembly
hsa-miR-376a-1-534p	NM_022483.4	1	660.2	660.2	7.01E-003	1.68E-002	3	3	2.18E-014	10.5	1.00E000	0	12	240.0	0.0	0.0	255.2	0.0	0.0	21	2761	9	20	978	989	12	12	0.0	read	NM_022483.4	9606	64417	TMEM267	C5orf28	transmembrane protein 267	transmembrane protein 267|transmembrane protein C5orf28	NM_022483.4	NP_071928.2	NC_000005.10	protein-coding	VALIDATED	5	-	43444251	43484658	Reference GRCh38.p12 Primary Assembly
hsa-miR-376a-1-535p	NM_001689.4	1	357.2	357.2	1.38E-001	1.66E-001	3	3	2.18E-014	8.0	1.00E000	0	15	112.0	0.0	0.0	70.2	0.0	0.0	21	2651	7	21	752	766	15	15	12.0	read	NM_001689.4	9606	518	ATP5MC3	ATP5G3|P3	ATP synthase membrane subunit c locus 3	ATP synthase F(0) complex subunit C3, mitochondrial|ATP synthase lipid-binding protein, mitochondrial|ATP synthase proteolipid P3|ATP synthase proton-transporting mitochondrial F(0) complex subunit C3|ATP synthase subunit 9|ATP synthase, H+ transporting, mitochondrial F0 complex, subunit C3 (subunit 9)|ATP synthase, H+ transporting, mitochondrial Fo complex subunit C3 (subunit 9)|ATP synthase, mi…	NM_001689.4	NP_001680.1	NC_000002.12	protein-coding	REVIEWED	2	-	175176257	175181761	Reference GRCh38.p12 Primary Assembly
hsa-miR-376a-1-536p	NM_001002926.1	1	256.5	256.5	2.63E-001	3.00E-001	3	4	6.65E-011	6.0	1.00E000	0	18	32.0	4.0	0.0	40.5	0.0	0.0	21	3892	4	21	1490	1507	18	18	12.0	read	NM_001002926.1	9606	221830	TWISTNB	-	TWIST neighbor	DNA-directed RNA polymerase I subunit RPA43|twist neighbor protein	NM_001002926.1	NP_001002926.1	NC_000007.14	protein-coding	VALIDATED	7	-	19695461	19709036	Reference GRCh38.p12 Primary Assembly
hsa-miR-376a-1-537p	NM_001002258.4	1	357.2	357.2	1.38E-001	1.66E-001	3	3	2.18E-014	8.0	1.00E000	0	15	112.0	0.0	0.0	70.2	0.0	0.0	21	2741	7	21	842	856	15	15	12.0	read	NM_001002258.4	9606	518	ATP5MC3	ATP5G3|P3	ATP synthase membrane subunit c locus 3	ATP synthase F(0) complex subunit C3, mitochondrial|ATP synthase lipid-binding protein, mitochondrial|ATP synthase proteolipid P3|ATP synthase proton-transporting mitochondrial F(0) complex subunit C3|ATP synthase subunit 9|ATP synthase, H+ transporting, mitochondrial F0 complex, subunit C3 (subunit 9)|ATP synthase, H+ transporting, mitochondrial Fo complex subunit C3 (subunit 9)|ATP synthase, mi…	NM_001002258.4	NP_001002258.1	NC_000002.12	protein-coding	REVIEWED	2	-	175176257	175181761	Reference GRCh38.p12 Primary Assembly
hsa-miR-376a-1-538p	NM_024052.4	1	644.1	644.1	4.07E-004	3.70E-003	3	3	2.18E-014	13.0	1.00E000	0	9	240.0	0.0	0.0	249.1	0.0	0.0	21	4232	12	20	3337	3345	9	9	0.0	read	NM_024052.4	9606	79018	GID4	C17orf39|VID2|VID24	GID complex subunit 4 homolog	glucose-induced degradation protein 4 homolog|GID complex subunit 4, VID24 homolog|vacuolar import and degradation 24|vacuolar import and degradation protein 24 homolog	NM_024052.4	NP_076957.3	NC_000017.11	protein-coding	VALIDATED	17	+	18039296	18068404	Reference GRCh38.p12 Primary Assembly
hsa-miR-376a-1-539p	NM_018060.3	1	753.3	753.3	3.48E-005	8.06E-004	3	3	2.18E-014	12.5	1.00E000	0	9	312.0	0.0	0.0	283.3	0.0	0.0	21	3549	13	21	3512	3520	9	9	0.0	read	NM_018060.3	9606	55699	IARS2	CAGSSS|ILERS	isoleucyl-tRNA synthetase 2, mitochondrial	isoleucine--tRNA ligase, mitochondrial|isoleucine tRNA ligase 2, mitochondrial|isoleucine-tRNA synthetase 2, mitochondrial|isoleucyl-tRNA synthetase, mitochondrial|mitochondrial isoleucine tRNA synthetase	NM_018060.3	NP_060530.3	NC_000001.11	protein-coding	REVIEWED	1	+	220094112	220148040	Reference GRCh38.p12 Primary Assembly
hsa-miR-376a-1-540p	NM_001285879.1	1	697.6	697.6	1.28E-004	1.89E-003	3	3	2.18E-014	10.0	1.00E000	0	14	240.0	0.0	0.0	295.6	0.0	0.0	21	2113	7	20	1987	2000	14	14	0.0	read	NM_001285879.1	9606	1051	CEBPB	C/EBP-beta|IL6DBP|NF-IL6|TCF5	CCAAT enhancer binding protein beta	CCAAT/enhancer-binding protein beta|CCAAT/enhancer binding protein (C/EBP), beta|interleukin 6-dependent DNA-binding protein|nuclear factor NF-IL6|nuclear factor of interleukin 6|transcription factor 5|transcription factor C/EBP beta	NM_001285879.1	NP_001272808.1	NC_000020.11	protein-coding	REVIEWED	20	+	50190582	50192689	Reference GRCh38.p12 Primary Assembly
hsa-miR-376a-1-541p	NM_001285878.1	1	697.6	697.6	1.28E-004	1.89E-003	3	3	2.18E-014	10.0	1.00E000	0	14	240.0	0.0	0.0	295.6	0.0	0.0	21	2113	7	20	1987	2000	14	14	0.0	read	NM_001285878.1	9606	1051	CEBPB	C/EBP-beta|IL6DBP|NF-IL6|TCF5	CCAAT enhancer binding protein beta	CCAAT/enhancer-binding protein beta|CCAAT/enhancer binding protein (C/EBP), beta|interleukin 6-dependent DNA-binding protein|nuclear factor NF-IL6|nuclear factor of interleukin 6|transcription factor 5|transcription factor C/EBP beta	NM_001285878.1	NP_001272807.1	NC_000020.11	protein-coding	REVIEWED	20	+	50190582	50192689	Reference GRCh38.p12 Primary Assembly
hsa-miR-376a-1-542p	NM_004083.5	1	614.1	614.1	2.04E-002	4.42E-002	3	3	2.18E-014	13.0	1.00E000	0	9	240.0	0.0	0.0	218.1	0.0	0.0	21	924	12	20	898	906	9	9	0.0	read	NM_004083.5	9606	1649	DDIT3	C/EBPzeta|CEBPZ|CHOP|CHOP-10|CHOP10|GADD153	DNA damage inducible transcript 3	DNA damage-inducible transcript 3 protein|C/EBP zeta|CCAAT/enhancer-binding protein homologous protein|c/EBP-homologous protein 10|growth arrest and DNA damage-inducible protein GADD153	NM_004083.5	NP_004074.2	NC_000012.12	protein-coding	REVIEWED	12	-	57516587	57520516	Reference GRCh38.p12 Primary Assembly
hsa-miR-376a-1-543p	NM_001195057.1	1	614.1	614.1	2.04E-002	4.42E-002	3	3	2.18E-014	13.0	1.00E000	0	9	240.0	0.0	0.0	218.1	0.0	0.0	21	910	12	20	884	892	9	9	0.0	read	NM_001195057.1	9606	1649	DDIT3	C/EBPzeta|CEBPZ|CHOP|CHOP-10|CHOP10|GADD153	DNA damage inducible transcript 3	DNA damage-inducible transcript 3 protein|C/EBP zeta|CCAAT/enhancer-binding protein homologous protein|c/EBP-homologous protein 10|growth arrest and DNA damage-inducible protein GADD153	NM_001195057.1	NP_001181986.1	NC_000012.12	protein-coding	REVIEWED	12	-	57516587	57520516	Reference GRCh38.p12 Primary Assembly
hsa-miR-376a-1-544p	NM_001195056.1	1	614.1	614.1	2.04E-002	4.42E-002	3	3	2.18E-014	13.0	1.00E000	0	9	240.0	0.0	0.0	218.1	0.0	0.0	21	1191	12	20	1165	1173	9	9	0.0	read	NM_001195056.1	9606	1649	DDIT3	C/EBPzeta|CEBPZ|CHOP|CHOP-10|CHOP10|GADD153	DNA damage inducible transcript 3	DNA damage-inducible transcript 3 protein|C/EBP zeta|CCAAT/enhancer-binding protein homologous protein|c/EBP-homologous protein 10|growth arrest and DNA damage-inducible protein GADD153	NM_001195056.1	NP_001181985.1	NC_000012.12	protein-coding	REVIEWED	12	-	57516587	57520516	Reference GRCh38.p12 Primary Assembly
hsa-miR-376a-1-545p	NM_001195055.1	1	614.1	614.1	2.04E-002	4.42E-002	3	3	2.18E-014	13.0	1.00E000	0	9	240.0	0.0	0.0	218.1	0.0	0.0	21	1005	12	20	979	987	9	9	0.0	read	NM_001195055.1	9606	1649	DDIT3	C/EBPzeta|CEBPZ|CHOP|CHOP-10|CHOP10|GADD153	DNA damage inducible transcript 3	DNA damage-inducible transcript 3 protein|C/EBP zeta|CCAAT/enhancer-binding protein homologous protein|c/EBP-homologous protein 10|growth arrest and DNA damage-inducible protein GADD153	NM_001195055.1	NP_001181984.1	NC_000012.12	protein-coding	REVIEWED	12	-	57516587	57520516	Reference GRCh38.p12 Primary Assembly
hsa-miR-376a-1-546p	NM_001195054.1	1	614.1	614.1	2.04E-002	4.42E-002	3	3	2.18E-014	13.0	1.00E000	0	9	240.0	0.0	0.0	218.1	0.0	0.0	21	1028	12	20	1002	1010	9	9	0.0	read	NM_001195054.1	9606	1649	DDIT3	C/EBPzeta|CEBPZ|CHOP|CHOP-10|CHOP10|GADD153	DNA damage inducible transcript 3	DNA damage-inducible transcript 3 protein|C/EBP zeta|CCAAT/enhancer-binding protein homologous protein|c/EBP-homologous protein 10|growth arrest and DNA damage-inducible protein GADD153	NM_001195054.1	NP_001181983.1	NC_000012.12	protein-coding	REVIEWED	12	-	57516587	57520516	Reference GRCh38.p12 Primary Assembly
hsa-miR-376a-1-547p	NM_001195053.1	1	614.1	614.1	2.04E-002	4.42E-002	3	3	2.18E-014	13.0	1.00E000	0	9	240.0	0.0	0.0	218.1	0.0	0.0	21	1081	12	20	1055	1063	9	9	0.0	read	NM_001195053.1	9606	1649	DDIT3	C/EBPzeta|CEBPZ|CHOP|CHOP-10|CHOP10|GADD153	DNA damage inducible transcript 3	DNA damage-inducible transcript 3 protein|C/EBP zeta|CCAAT/enhancer-binding protein homologous protein|c/EBP-homologous protein 10|growth arrest and DNA damage-inducible protein GADD153	NM_001195053.1	NP_001181982.1	NC_000012.12	protein-coding	REVIEWED	12	-	57516587	57520516	Reference GRCh38.p12 Primary Assembly
hsa-miR-376a-1-548p	NM_001324012.1	1	665.6	665.6	2.23E-004	8.33E-003	3	3	2.18E-014	11.5	1.00E000	0	10	248.0	0.0	0.0	253.6	0.0	0.0	21	2568	11	20	2154	2163	10	10	0.0	read	NM_001324012.1	9606	1495	CTNNA1	CAP102|MDPT2	catenin alpha 1	catenin alpha-1|alpha-E-catenin|catenin (cadherin-associated protein), alpha 1, 102kDa|renal carcinoma antigen NY-REN-13	NM_001324012.1	NP_001310941.1	NC_000005.10	protein-coding	REVIEWED	5	+	138753385	138935033	Reference GRCh38.p12 Primary Assembly
hsa-miR-376a-1-549p	NM_001324011.1	1	665.6	665.6	2.23E-004	8.33E-003	3	3	2.18E-014	11.5	1.00E000	0	10	248.0	0.0	0.0	253.6	0.0	0.0	21	2933	11	20	2519	2528	10	10	0.0	read	NM_001324011.1	9606	1495	CTNNA1	CAP102|MDPT2	catenin alpha 1	catenin alpha-1|alpha-E-catenin|catenin (cadherin-associated protein), alpha 1, 102kDa|renal carcinoma antigen NY-REN-13	NM_001324011.1	NP_001310940.1	NC_000005.10	protein-coding	REVIEWED	5	+	138753385	138935033	Reference GRCh38.p12 Primary Assembly
hsa-miR-376a-1-550p	NM_001324007.1	1	665.6	665.6	2.23E-004	8.33E-003	3	3	2.18E-014	11.5	1.00E000	0	10	248.0	0.0	0.0	253.6	0.0	0.0	21	3320	11	20	2906	2915	10	10	0.0	read	NM_001324007.1	9606	1495	CTNNA1	CAP102|MDPT2	catenin alpha 1	catenin alpha-1|alpha-E-catenin|catenin (cadherin-associated protein), alpha 1, 102kDa|renal carcinoma antigen NY-REN-13	NM_001324007.1	NP_001310936.1	NC_000005.10	protein-coding	REVIEWED	5	+	138753385	138935033	Reference GRCh38.p12 Primary Assembly
hsa-miR-376a-1-551p	NM_001324006.1	1	665.6	665.6	2.23E-004	8.33E-003	3	3	2.18E-014	11.5	1.00E000	0	10	248.0	0.0	0.0	253.6	0.0	0.0	21	3084	11	20	2670	2679	10	10	0.0	read	NM_001324006.1	9606	1495	CTNNA1	CAP102|MDPT2	catenin alpha 1	catenin alpha-1|alpha-E-catenin|catenin (cadherin-associated protein), alpha 1, 102kDa|renal carcinoma antigen NY-REN-13	NM_001324006.1	NP_001310935.1	NC_000005.10	protein-coding	REVIEWED	5	+	138753385	138935033	Reference GRCh38.p12 Primary Assembly
hsa-miR-376a-1-552p	NM_001324002.1	1	665.6	665.6	2.23E-004	8.33E-003	3	3	2.18E-014	11.5	1.00E000	0	10	248.0	0.0	0.0	253.6	0.0	0.0	21	3184	11	20	2770	2779	10	10	0.0	read	NM_001324002.1	9606	1495	CTNNA1	CAP102|MDPT2	catenin alpha 1	catenin alpha-1|alpha-E-catenin|catenin (cadherin-associated protein), alpha 1, 102kDa|renal carcinoma antigen NY-REN-13	NM_001324002.1	NP_001310931.1	NC_000005.10	protein-coding	REVIEWED	5	+	138753385	138935033	Reference GRCh38.p12 Primary Assembly
hsa-miR-376a-1-553p	NM_001323999.1	1	665.6	665.6	2.23E-004	8.33E-003	3	3	2.18E-014	11.5	1.00E000	0	10	248.0	0.0	0.0	253.6	0.0	0.0	21	3334	11	20	2920	2929	10	10	0.0	read	NM_001323999.1	9606	1495	CTNNA1	CAP102|MDPT2	catenin alpha 1	catenin alpha-1|alpha-E-catenin|catenin (cadherin-associated protein), alpha 1, 102kDa|renal carcinoma antigen NY-REN-13	NM_001323999.1	NP_001310928.1	NC_000005.10	protein-coding	REVIEWED	5	+	138753385	138935033	Reference GRCh38.p12 Primary Assembly
hsa-miR-376a-1-554p	NM_001323996.1	1	665.6	665.6	2.23E-004	8.33E-003	3	3	2.18E-014	11.5	1.00E000	0	10	248.0	0.0	0.0	253.6	0.0	0.0	21	3361	11	20	2947	2956	10	10	0.0	read	NM_001323996.1	9606	1495	CTNNA1	CAP102|MDPT2	catenin alpha 1	catenin alpha-1|alpha-E-catenin|catenin (cadherin-associated protein), alpha 1, 102kDa|renal carcinoma antigen NY-REN-13	NM_001323996.1	NP_001310925.1	NC_000005.10	protein-coding	REVIEWED	5	+	138753385	138935033	Reference GRCh38.p12 Primary Assembly
hsa-miR-376a-1-555p	NM_001323995.1	1	665.6	665.6	2.23E-004	8.33E-003	3	3	2.18E-014	11.5	1.00E000	0	10	248.0	0.0	0.0	253.6	0.0	0.0	21	3026	11	20	2612	2621	10	10	0.0	read	NM_001323995.1	9606	1495	CTNNA1	CAP102|MDPT2	catenin alpha 1	catenin alpha-1|alpha-E-catenin|catenin (cadherin-associated protein), alpha 1, 102kDa|renal carcinoma antigen NY-REN-13	NM_001323995.1	NP_001310924.1	NC_000005.10	protein-coding	REVIEWED	5	+	138753385	138935033	Reference GRCh38.p12 Primary Assembly
hsa-miR-376a-1-556p	NM_001323986.1	1	665.6	665.6	2.23E-004	8.33E-003	3	3	2.18E-014	11.5	1.00E000	0	10	248.0	0.0	0.0	253.6	0.0	0.0	21	3700	11	20	3286	3295	10	10	0.0	read	NM_001323986.1	9606	1495	CTNNA1	CAP102|MDPT2	catenin alpha 1	catenin alpha-1|alpha-E-catenin|catenin (cadherin-associated protein), alpha 1, 102kDa|renal carcinoma antigen NY-REN-13	NM_001323986.1	NP_001310915.1	NC_000005.10	protein-coding	REVIEWED	5	+	138753385	138935033	Reference GRCh38.p12 Primary Assembly
hsa-miR-376a-1-557p	NM_001323985.1	1	665.6	665.6	2.23E-004	8.33E-003	3	3	2.18E-014	11.5	1.00E000	0	10	248.0	0.0	0.0	253.6	0.0	0.0	21	3766	11	20	3352	3361	10	10	0.0	read	NM_001323985.1	9606	1495	CTNNA1	CAP102|MDPT2	catenin alpha 1	catenin alpha-1|alpha-E-catenin|catenin (cadherin-associated protein), alpha 1, 102kDa|renal carcinoma antigen NY-REN-13	NM_001323985.1	NP_001310914.1	NC_000005.10	protein-coding	REVIEWED	5	+	138753385	138935033	Reference GRCh38.p12 Primary Assembly
hsa-miR-376a-1-558p	NM_001323983.1	1	665.6	665.6	2.23E-004	8.33E-003	3	3	2.18E-014	11.5	1.00E000	0	10	248.0	0.0	0.0	253.6	0.0	0.0	21	3945	11	20	3531	3540	10	10	0.0	read	NM_001323983.1	9606	1495	CTNNA1	CAP102|MDPT2	catenin alpha 1	catenin alpha-1|alpha-E-catenin|catenin (cadherin-associated protein), alpha 1, 102kDa|renal carcinoma antigen NY-REN-13	NM_001323983.1	NP_001310912.1	NC_000005.10	protein-coding	REVIEWED	5	+	138753385	138935033	Reference GRCh38.p12 Primary Assembly
hsa-miR-376a-1-559p	NM_001290312.1	1	665.6	665.6	2.23E-004	8.33E-003	3	3	2.18E-014	11.5	1.00E000	0	10	248.0	0.0	0.0	253.6	0.0	0.0	21	3121	11	20	2699	2708	10	10	0.0	read	NM_001290312.1	9606	1495	CTNNA1	CAP102|MDPT2	catenin alpha 1	catenin alpha-1|alpha-E-catenin|catenin (cadherin-associated protein), alpha 1, 102kDa|renal carcinoma antigen NY-REN-13	NM_001290312.1	NP_001277241.1	NC_000005.10	protein-coding	REVIEWED	5	+	138753385	138935033	Reference GRCh38.p12 Primary Assembly
hsa-miR-376a-1-560p	NM_001290309.2	1	665.6	665.6	2.23E-004	8.33E-003	3	3	2.18E-014	11.5	1.00E000	0	10	248.0	0.0	0.0	253.6	0.0	0.0	21	3605	11	20	3183	3192	10	10	0.0	read	NM_001290309.2	9606	1495	CTNNA1	CAP102|MDPT2	catenin alpha 1	catenin alpha-1|alpha-E-catenin|catenin (cadherin-associated protein), alpha 1, 102kDa|renal carcinoma antigen NY-REN-13	NM_001290309.2	NP_001277238.1	NC_000005.10	protein-coding	REVIEWED	5	+	138753385	138935033	Reference GRCh38.p12 Primary Assembly
hsa-miR-376a-1-561p	NM_001903.4	1	665.6	665.6	7.81E-003	3.72E-002	3	3	2.18E-014	11.5	1.00E000	0	10	248.0	0.0	0.0	253.6	0.0	0.0	21	3801	11	20	3379	3388	10	10	0.0	read	NM_001903.4	9606	1495	CTNNA1	CAP102|MDPT2	catenin alpha 1	catenin alpha-1|alpha-E-catenin|catenin (cadherin-associated protein), alpha 1, 102kDa|renal carcinoma antigen NY-REN-13	NM_001903.4	NP_001894.2	NC_000005.10	protein-coding	REVIEWED	5	+	138753385	138935033	Reference GRCh38.p12 Primary Assembly
hsa-miR-376a-1-562p	NM_001324013.1	1	665.6	665.6	7.81E-003	3.72E-002	3	3	2.18E-014	11.5	1.00E000	0	10	248.0	0.0	0.0	253.6	0.0	0.0	21	3142	11	20	2728	2737	10	10	0.0	read	NM_001324013.1	9606	1495	CTNNA1	CAP102|MDPT2	catenin alpha 1	catenin alpha-1|alpha-E-catenin|catenin (cadherin-associated protein), alpha 1, 102kDa|renal carcinoma antigen NY-REN-13	NM_001324013.1	NP_001310942.1	NC_000005.10	protein-coding	REVIEWED	5	+	138753385	138935033	Reference GRCh38.p12 Primary Assembly
hsa-miR-376a-1-563p	NM_001324010.1	1	665.6	665.6	7.81E-003	3.72E-002	3	3	2.18E-014	11.5	1.00E000	0	10	248.0	0.0	0.0	253.6	0.0	0.0	21	2475	11	20	2061	2070	10	10	0.0	read	NM_001324010.1	9606	1495	CTNNA1	CAP102|MDPT2	catenin alpha 1	catenin alpha-1|alpha-E-catenin|catenin (cadherin-associated protein), alpha 1, 102kDa|renal carcinoma antigen NY-REN-13	NM_001324010.1	NP_001310939.1	NC_000005.10	protein-coding	REVIEWED	5	+	138753385	138935033	Reference GRCh38.p12 Primary Assembly
hsa-miR-376a-1-564p	NM_001324009.1	1	665.6	665.6	7.81E-003	3.72E-002	3	3	2.18E-014	11.5	1.00E000	0	10	248.0	0.0	0.0	253.6	0.0	0.0	21	3171	11	20	2757	2766	10	10	0.0	read	NM_001324009.1	9606	1495	CTNNA1	CAP102|MDPT2	catenin alpha 1	catenin alpha-1|alpha-E-catenin|catenin (cadherin-associated protein), alpha 1, 102kDa|renal carcinoma antigen NY-REN-13	NM_001324009.1	NP_001310938.1	NC_000005.10	protein-coding	REVIEWED	5	+	138753385	138935033	Reference GRCh38.p12 Primary Assembly
hsa-miR-376a-1-565p	NM_001324008.1	1	665.6	665.6	7.81E-003	3.72E-002	3	3	2.18E-014	11.5	1.00E000	0	10	248.0	0.0	0.0	253.6	0.0	0.0	21	2860	11	20	2446	2455	10	10	0.0	read	NM_001324008.1	9606	1495	CTNNA1	CAP102|MDPT2	catenin alpha 1	catenin alpha-1|alpha-E-catenin|catenin (cadherin-associated protein), alpha 1, 102kDa|renal carcinoma antigen NY-REN-13	NM_001324008.1	NP_001310937.1	NC_000005.10	protein-coding	REVIEWED	5	+	138753385	138935033	Reference GRCh38.p12 Primary Assembly
hsa-miR-376a-1-566p	NM_001324005.1	1	665.6	665.6	7.81E-003	3.72E-002	3	3	2.18E-014	11.5	1.00E000	0	10	248.0	0.0	0.0	253.6	0.0	0.0	21	3408	11	20	2994	3003	10	10	0.0	read	NM_001324005.1	9606	1495	CTNNA1	CAP102|MDPT2	catenin alpha 1	catenin alpha-1|alpha-E-catenin|catenin (cadherin-associated protein), alpha 1, 102kDa|renal carcinoma antigen NY-REN-13	NM_001324005.1	NP_001310934.1	NC_000005.10	protein-coding	REVIEWED	5	+	138753385	138935033	Reference GRCh38.p12 Primary Assembly
hsa-miR-376a-1-567p	NM_001324004.1	1	665.6	665.6	7.81E-003	3.72E-002	3	3	2.18E-014	11.5	1.00E000	0	10	248.0	0.0	0.0	253.6	0.0	0.0	21	2873	11	20	2459	2468	10	10	0.0	read	NM_001324004.1	9606	1495	CTNNA1	CAP102|MDPT2	catenin alpha 1	catenin alpha-1|alpha-E-catenin|catenin (cadherin-associated protein), alpha 1, 102kDa|renal carcinoma antigen NY-REN-13	NM_001324004.1	NP_001310933.1	NC_000005.10	protein-coding	REVIEWED	5	+	138753385	138935033	Reference GRCh38.p12 Primary Assembly
hsa-miR-376a-1-568p	NM_001324003.1	1	665.6	665.6	7.81E-003	3.72E-002	3	3	2.18E-014	11.5	1.00E000	0	10	248.0	0.0	0.0	253.6	0.0	0.0	21	3333	11	20	2919	2928	10	10	0.0	read	NM_001324003.1	9606	1495	CTNNA1	CAP102|MDPT2	catenin alpha 1	catenin alpha-1|alpha-E-catenin|catenin (cadherin-associated protein), alpha 1, 102kDa|renal carcinoma antigen NY-REN-13	NM_001324003.1	NP_001310932.1	NC_000005.10	protein-coding	REVIEWED	5	+	138753385	138935033	Reference GRCh38.p12 Primary Assembly
hsa-miR-376a-1-569p	NM_001324001.1	1	665.6	665.6	7.81E-003	3.72E-002	3	3	2.18E-014	11.5	1.00E000	0	10	248.0	0.0	0.0	253.6	0.0	0.0	21	2978	11	20	2564	2573	10	10	0.0	read	NM_001324001.1	9606	1495	CTNNA1	CAP102|MDPT2	catenin alpha 1	catenin alpha-1|alpha-E-catenin|catenin (cadherin-associated protein), alpha 1, 102kDa|renal carcinoma antigen NY-REN-13	NM_001324001.1	NP_001310930.1	NC_000005.10	protein-coding	REVIEWED	5	+	138753385	138935033	Reference GRCh38.p12 Primary Assembly
hsa-miR-376a-1-570p	NM_001324000.1	1	665.6	665.6	7.81E-003	3.72E-002	3	3	2.18E-014	11.5	1.00E000	0	10	248.0	0.0	0.0	253.6	0.0	0.0	21	3206	11	20	2792	2801	10	10	0.0	read	NM_001324000.1	9606	1495	CTNNA1	CAP102|MDPT2	catenin alpha 1	catenin alpha-1|alpha-E-catenin|catenin (cadherin-associated protein), alpha 1, 102kDa|renal carcinoma antigen NY-REN-13	NM_001324000.1	NP_001310929.1	NC_000005.10	protein-coding	REVIEWED	5	+	138753385	138935033	Reference GRCh38.p12 Primary Assembly
hsa-miR-376a-1-571p	NM_001323998.1	1	665.6	665.6	7.81E-003	3.72E-002	3	3	2.18E-014	11.5	1.00E000	0	10	248.0	0.0	0.0	253.6	0.0	0.0	21	3337	11	20	2923	2932	10	10	0.0	read	NM_001323998.1	9606	1495	CTNNA1	CAP102|MDPT2	catenin alpha 1	catenin alpha-1|alpha-E-catenin|catenin (cadherin-associated protein), alpha 1, 102kDa|renal carcinoma antigen NY-REN-13	NM_001323998.1	NP_001310927.1	NC_000005.10	protein-coding	REVIEWED	5	+	138753385	138935033	Reference GRCh38.p12 Primary Assembly
hsa-miR-376a-1-572p	NM_001323997.1	1	665.6	665.6	7.81E-003	3.72E-002	3	3	2.18E-014	11.5	1.00E000	0	10	248.0	0.0	0.0	253.6	0.0	0.0	21	3045	11	20	2631	2640	10	10	0.0	read	NM_001323997.1	9606	1495	CTNNA1	CAP102|MDPT2	catenin alpha 1	catenin alpha-1|alpha-E-catenin|catenin (cadherin-associated protein), alpha 1, 102kDa|renal carcinoma antigen NY-REN-13	NM_001323997.1	NP_001310926.1	NC_000005.10	protein-coding	REVIEWED	5	+	138753385	138935033	Reference GRCh38.p12 Primary Assembly
hsa-miR-376a-1-573p	NM_001323994.1	1	665.6	665.6	7.81E-003	3.72E-002	3	3	2.18E-014	11.5	1.00E000	0	10	248.0	0.0	0.0	253.6	0.0	0.0	21	2811	11	20	2397	2406	10	10	0.0	read	NM_001323994.1	9606	1495	CTNNA1	CAP102|MDPT2	catenin alpha 1	catenin alpha-1|alpha-E-catenin|catenin (cadherin-associated protein), alpha 1, 102kDa|renal carcinoma antigen NY-REN-13	NM_001323994.1	NP_001310923.1	NC_000005.10	protein-coding	REVIEWED	5	+	138753385	138935033	Reference GRCh38.p12 Primary Assembly
hsa-miR-376a-1-574p	NM_001323993.1	1	665.6	665.6	7.81E-003	3.72E-002	3	3	2.18E-014	11.5	1.00E000	0	10	248.0	0.0	0.0	253.6	0.0	0.0	21	3356	11	20	2942	2951	10	10	0.0	read	NM_001323993.1	9606	1495	CTNNA1	CAP102|MDPT2	catenin alpha 1	catenin alpha-1|alpha-E-catenin|catenin (cadherin-associated protein), alpha 1, 102kDa|renal carcinoma antigen NY-REN-13	NM_001323993.1	NP_001310922.1	NC_000005.10	protein-coding	REVIEWED	5	+	138753385	138935033	Reference GRCh38.p12 Primary Assembly
hsa-miR-376a-1-575p	NM_001323992.1	1	665.6	665.6	7.81E-003	3.72E-002	3	3	2.18E-014	11.5	1.00E000	0	10	248.0	0.0	0.0	253.6	0.0	0.0	21	3042	11	20	2628	2637	10	10	0.0	read	NM_001323992.1	9606	1495	CTNNA1	CAP102|MDPT2	catenin alpha 1	catenin alpha-1|alpha-E-catenin|catenin (cadherin-associated protein), alpha 1, 102kDa|renal carcinoma antigen NY-REN-13	NM_001323992.1	NP_001310921.1	NC_000005.10	protein-coding	REVIEWED	5	+	138753385	138935033	Reference GRCh38.p12 Primary Assembly
hsa-miR-376a-1-576p	NM_001323991.1	1	665.6	665.6	7.81E-003	3.72E-002	3	3	2.18E-014	11.5	1.00E000	0	10	248.0	0.0	0.0	253.6	0.0	0.0	21	3209	11	20	2795	2804	10	10	0.0	read	NM_001323991.1	9606	1495	CTNNA1	CAP102|MDPT2	catenin alpha 1	catenin alpha-1|alpha-E-catenin|catenin (cadherin-associated protein), alpha 1, 102kDa|renal carcinoma antigen NY-REN-13	NM_001323991.1	NP_001310920.1	NC_000005.10	protein-coding	REVIEWED	5	+	138753385	138935033	Reference GRCh38.p12 Primary Assembly
hsa-miR-376a-1-577p	NM_001323990.1	1	665.6	665.6	7.81E-003	3.72E-002	3	3	2.18E-014	11.5	1.00E000	0	10	248.0	0.0	0.0	253.6	0.0	0.0	21	3262	11	20	2848	2857	10	10	0.0	read	NM_001323990.1	9606	1495	CTNNA1	CAP102|MDPT2	catenin alpha 1	catenin alpha-1|alpha-E-catenin|catenin (cadherin-associated protein), alpha 1, 102kDa|renal carcinoma antigen NY-REN-13	NM_001323990.1	NP_001310919.1	NC_000005.10	protein-coding	REVIEWED	5	+	138753385	138935033	Reference GRCh38.p12 Primary Assembly
hsa-miR-376a-1-578p	NM_001323989.1	1	665.6	665.6	7.81E-003	3.72E-002	3	3	2.18E-014	11.5	1.00E000	0	10	248.0	0.0	0.0	253.6	0.0	0.0	21	2898	11	20	2484	2493	10	10	0.0	read	NM_001323989.1	9606	1495	CTNNA1	CAP102|MDPT2	catenin alpha 1	catenin alpha-1|alpha-E-catenin|catenin (cadherin-associated protein), alpha 1, 102kDa|renal carcinoma antigen NY-REN-13	NM_001323989.1	NP_001310918.1	NC_000005.10	protein-coding	REVIEWED	5	+	138753385	138935033	Reference GRCh38.p12 Primary Assembly
hsa-miR-376a-1-579p	NM_001323988.1	1	665.6	665.6	7.81E-003	3.72E-002	3	3	2.18E-014	11.5	1.00E000	0	10	248.0	0.0	0.0	253.6	0.0	0.0	21	3050	11	20	2636	2645	10	10	0.0	read	NM_001323988.1	9606	1495	CTNNA1	CAP102|MDPT2	catenin alpha 1	catenin alpha-1|alpha-E-catenin|catenin (cadherin-associated protein), alpha 1, 102kDa|renal carcinoma antigen NY-REN-13	NM_001323988.1	NP_001310917.1	NC_000005.10	protein-coding	REVIEWED	5	+	138753385	138935033	Reference GRCh38.p12 Primary Assembly
hsa-miR-376a-1-580p	NM_001323987.1	1	665.6	665.6	7.81E-003	3.72E-002	3	3	2.18E-014	11.5	1.00E000	0	10	248.0	0.0	0.0	253.6	0.0	0.0	21	2802	11	20	2388	2397	10	10	0.0	read	NM_001323987.1	9606	1495	CTNNA1	CAP102|MDPT2	catenin alpha 1	catenin alpha-1|alpha-E-catenin|catenin (cadherin-associated protein), alpha 1, 102kDa|renal carcinoma antigen NY-REN-13	NM_001323987.1	NP_001310916.1	NC_000005.10	protein-coding	REVIEWED	5	+	138753385	138935033	Reference GRCh38.p12 Primary Assembly
hsa-miR-376a-1-581p	NM_001323984.1	1	665.6	665.6	7.81E-003	3.72E-002	3	3	2.18E-014	11.5	1.00E000	0	10	248.0	0.0	0.0	253.6	0.0	0.0	21	3811	11	20	3397	3406	10	10	0.0	read	NM_001323984.1	9606	1495	CTNNA1	CAP102|MDPT2	catenin alpha 1	catenin alpha-1|alpha-E-catenin|catenin (cadherin-associated protein), alpha 1, 102kDa|renal carcinoma antigen NY-REN-13	NM_001323984.1	NP_001310913.1	NC_000005.10	protein-coding	REVIEWED	5	+	138753385	138935033	Reference GRCh38.p12 Primary Assembly
hsa-miR-376a-1-582p	NM_001323982.1	1	665.6	665.6	7.81E-003	3.72E-002	3	3	2.18E-014	11.5	1.00E000	0	10	248.0	0.0	0.0	253.6	0.0	0.0	21	4263	11	20	3849	3858	10	10	0.0	read	NM_001323982.1	9606	1495	CTNNA1	CAP102|MDPT2	catenin alpha 1	catenin alpha-1|alpha-E-catenin|catenin (cadherin-associated protein), alpha 1, 102kDa|renal carcinoma antigen NY-REN-13	NM_001323982.1	NP_001310911.1	NC_000005.10	protein-coding	REVIEWED	5	+	138753385	138935033	Reference GRCh38.p12 Primary Assembly
hsa-miR-376a-1-583p	NM_001290310.2	1	665.6	665.6	7.81E-003	3.72E-002	3	3	2.18E-014	11.5	1.00E000	0	10	248.0	0.0	0.0	253.6	0.0	0.0	21	3638	11	20	3216	3225	10	10	0.0	read	NM_001290310.2	9606	1495	CTNNA1	CAP102|MDPT2	catenin alpha 1	catenin alpha-1|alpha-E-catenin|catenin (cadherin-associated protein), alpha 1, 102kDa|renal carcinoma antigen NY-REN-13	NM_001290310.2	NP_001277239.1	NC_000005.10	protein-coding	REVIEWED	5	+	138753385	138935033	Reference GRCh38.p12 Primary Assembly
hsa-miR-376a-1-584p	NM_001290307.2	1	665.6	665.6	7.81E-003	3.72E-002	3	3	2.18E-014	11.5	1.00E000	0	10	248.0	0.0	0.0	253.6	0.0	0.0	21	3872	11	20	3450	3459	10	10	0.0	read	NM_001290307.2	9606	1495	CTNNA1	CAP102|MDPT2	catenin alpha 1	catenin alpha-1|alpha-E-catenin|catenin (cadherin-associated protein), alpha 1, 102kDa|renal carcinoma antigen NY-REN-13	NM_001290307.2	NP_001277236.1	NC_000005.10	protein-coding	REVIEWED	5	+	138753385	138935033	Reference GRCh38.p12 Primary Assembly
hsa-miR-376a-1-585p	NR_136621.1	1	689.3	689.3	3.34E-003	2.74E-002	3	3	2.18E-014	10.0	1.00E000	0	13	240.0	0.0	0.0	284.3	0.0	0.0	21	1296	8	20	1082	1094	13	13	0.0	read	NR_136621.1	9606	1036	CDO1	CDO-I	cysteine dioxygenase type 1	cysteine dioxygenase type 1|cysteine dioxygenase, type I	NR_136621.1	-	NC_000005.10	protein-coding	VALIDATED	5	-	115804732	115816707	Reference GRCh38.p12 Primary Assembly
hsa-miR-376a-1-586p	NR_136620.1	1	689.3	689.3	3.34E-003	2.74E-002	3	3	2.18E-014	10.0	1.00E000	0	13	240.0	0.0	0.0	284.3	0.0	0.0	21	1587	8	20	1373	1385	13	13	0.0	read	NR_136620.1	9606	1036	CDO1	CDO-I	cysteine dioxygenase type 1	cysteine dioxygenase type 1|cysteine dioxygenase, type I	NR_136620.1	-	NC_000005.10	protein-coding	VALIDATED	5	-	115804732	115816707	Reference GRCh38.p12 Primary Assembly
hsa-miR-376a-1-587p	NR_136619.1	1	689.3	689.3	3.34E-003	2.74E-002	3	3	2.18E-014	10.0	1.00E000	0	13	240.0	0.0	0.0	284.3	0.0	0.0	21	1703	8	20	1489	1501	13	13	0.0	read	NR_136619.1	9606	1036	CDO1	CDO-I	cysteine dioxygenase type 1	cysteine dioxygenase type 1|cysteine dioxygenase, type I	NR_136619.1	-	NC_000005.10	protein-coding	VALIDATED	5	-	115804732	115816707	Reference GRCh38.p12 Primary Assembly
hsa-miR-376a-1-588p	NR_136618.1	1	689.3	689.3	3.34E-003	2.74E-002	3	3	2.18E-014	10.0	1.00E000	0	13	240.0	0.0	0.0	284.3	0.0	0.0	21	1947	8	20	1733	1745	13	13	0.0	read	NR_136618.1	9606	1036	CDO1	CDO-I	cysteine dioxygenase type 1	cysteine dioxygenase type 1|cysteine dioxygenase, type I	NR_136618.1	-	NC_000005.10	protein-coding	VALIDATED	5	-	115804732	115816707	Reference GRCh38.p12 Primary Assembly
hsa-miR-376a-1-589p	NM_152261.3	1	597.7	597.7	1.11E-002	3.51E-002	3	3	2.18E-014	8.5	1.00E000	0	20	252.0	12.0	0.0	176.7	0.0	0.0	21	3433	2	21	3336	3355	20	20	0.0	read	NM_152261.3	9606	90488	TMEM263	C12orf23	transmembrane protein 263	transmembrane protein 263|UPF0444 transmembrane protein C12orf23	NM_152261.3	NP_689474.1	NC_000012.12	protein-coding	VALIDATED	12	+	106955721	106974036	Reference GRCh38.p12 Primary Assembly
hsa-miR-376a-1-590p	NM_001324319.1	1	617.6	617.6	8.67E-003	3.34E-002	3	3	2.18E-014	9.5	1.00E000	0	13	240.0	0.0	0.0	210.6	0.0	0.0	21	4966	8	20	270	282	13	13	0.0	read	NM_001324319.1	9606	79801	SHCBP1	PAL	SHC binding and spindle associated 1	SHC SH2 domain-binding protein 1|Protein expressed in Activated Lymphocytes	NM_001324319.1	NP_001311248.1	NC_000016.10	protein-coding	VALIDATED	16	-	46578590	46621401	Reference GRCh38.p12 Primary Assembly
hsa-miR-376a-1-591p	NM_001324067.1	1	631.0	631.0	7.31E-003	3.24E-002	3	3	2.18E-014	10.0	1.00E000	0	17	252.0	24.0	0.0	199.0	0.0	0.0	21	2861	5	21	798	814	17	17	0.0	read	NM_001324067.1	9606	51573	GDE1	363E6.2|MIR16	glycerophosphodiester phosphodiesterase 1	glycerophosphodiester phosphodiesterase 1|RGS16-interacting membrane protein|membrane interacting protein of RGS16	NM_001324067.1	NP_001310996.1	NC_000016.10	protein-coding	VALIDATED	16	-	19501692	19522144	Reference GRCh38.p12 Primary Assembly
hsa-miR-376a-1-592p	NM_001323424.1	1	612.0	612.0	9.31E-003	3.39E-002	3	5	8.36E-009	13.5	1.00E000	0	8	240.0	0.0	0.0	218.0	0.0	0.0	21	2878	13	20	1957	1964	8	8	0.0	read	NM_001323424.1	9606	9584	RBM39	CAPER|CAPERalpha|FSAP59|HCC1|RNPC2	RNA binding motif protein 39	RNA-binding protein 39|CAPER alpha|RNA-binding region (RNP1, RRM) containing 2|coactivator of activating protein-1 and estrogen receptors|functional spliceosome-associated protein 59|hepatocellular carcinoma protein 1|splicing factor HCC1	NM_001323424.1	NP_001310353.1	NC_000020.11	protein-coding	REVIEWED	20	-	35703608	35742335	Reference GRCh38.p12 Primary Assembly
hsa-miR-376a-1-593p	NM_001319666.1	1	597.7	597.7	1.11E-002	3.51E-002	3	3	2.18E-014	8.5	1.00E000	0	20	252.0	12.0	0.0	176.7	0.0	0.0	21	3552	2	21	3455	3474	20	20	0.0	read	NM_001319666.1	9606	90488	TMEM263	C12orf23	transmembrane protein 263	transmembrane protein 263|UPF0444 transmembrane protein C12orf23	NM_001319666.1	NP_001306595.1	NC_000012.12	protein-coding	VALIDATED	12	+	106955721	106974036	Reference GRCh38.p12 Primary Assembly
hsa-miR-376a-1-594p	NM_001319664.1	1	597.7	597.7	1.11E-002	3.51E-002	3	3	2.18E-014	8.5	1.00E000	0	20	252.0	12.0	0.0	176.7	0.0	0.0	21	3549	2	21	3452	3471	20	20	0.0	read	NM_001319664.1	9606	90488	TMEM263	C12orf23	transmembrane protein 263	transmembrane protein 263|UPF0444 transmembrane protein C12orf23	NM_001319664.1	NP_001306593.1	NC_000012.12	protein-coding	VALIDATED	12	+	106955721	106974036	Reference GRCh38.p12 Primary Assembly
hsa-miR-376a-1-595p	NM_133466.3	2	1164.1	663.4	2.97E-003	2.17E-002	3	4	6.65E-011	13.5	1.00E000	0	8	240.0	0.0	0.0	269.4	0.0	0.0	21	5971	13	20	1893	1900	8	8	0.0	read	NM_133466.3	9606	284406	ZFP82	ZNF545	ZFP82 zinc finger protein	zinc finger protein 82 homolog|zinc finger protein 545|zinc finger protein 85	NM_133466.3	NP_597723.1	NC_000019.10	protein-coding	VALIDATED	19	-	36383101	36418673	Reference GRCh38.p12 Primary Assembly
hsa-miR-376a-1-596p	NM_015934.4	1	607.3	607.3	6.59E-003	2.79E-002	3	3	2.18E-014	13.0	1.00E000	0	8	248.0	0.0	0.0	201.3	0.0	0.0	21	2055	13	20	1037	1044	8	8	0.0	read	NM_015934.4	9606	51602	NOP58	HSPC120|NOP5|NOP5/NOP58	NOP58 ribonucleoprotein	nucleolar protein 58|NOP58 ribonucleoprotein homolog|nucleolar protein 5|nucleolar protein NOP5/NOP58	NM_015934.4	NP_057018.1	NC_000002.12	protein-coding	REVIEWED	2	+	202265715	202303660	Reference GRCh38.p12 Primary Assembly
hsa-miR-376a-1-597p	NM_001323566.1	1	689.3	689.3	2.01E-003	1.91E-002	3	3	2.18E-014	10.0	1.00E000	0	13	240.0	0.0	0.0	284.3	0.0	0.0	21	1624	8	20	1410	1422	13	13	0.0	read	NM_001323566.1	9606	1036	CDO1	CDO-I	cysteine dioxygenase type 1	cysteine dioxygenase type 1|cysteine dioxygenase, type I	NM_001323566.1	NP_001310495.1	NC_000005.10	protein-coding	VALIDATED	5	-	115804732	115816707	Reference GRCh38.p12 Primary Assembly
hsa-miR-376a-1-598p	NM_001319663.1	1	597.7	597.7	7.51E-003	2.91E-002	3	3	2.18E-014	8.5	1.00E000	0	20	252.0	12.0	0.0	176.7	0.0	0.0	21	3531	2	21	3434	3453	20	20	0.0	read	NM_001319663.1	9606	90488	TMEM263	C12orf23	transmembrane protein 263	transmembrane protein 263|UPF0444 transmembrane protein C12orf23	NM_001319663.1	NP_001306592.1	NC_000012.12	protein-coding	VALIDATED	12	+	106955721	106974036	Reference GRCh38.p12 Primary Assembly
hsa-miR-376a-1-599p	NM_001319662.1	1	597.7	597.7	7.51E-003	2.91E-002	3	3	2.18E-014	8.5	1.00E000	0	20	252.0	12.0	0.0	176.7	0.0	0.0	21	3386	2	21	3289	3308	20	20	0.0	read	NM_001319662.1	9606	90488	TMEM263	C12orf23	transmembrane protein 263	transmembrane protein 263|UPF0444 transmembrane protein C12orf23	NM_001319662.1	NP_001306591.1	NC_000012.12	protein-coding	VALIDATED	12	+	106955721	106974036	Reference GRCh38.p12 Primary Assembly
hsa-miR-376a-1-600p	NM_001319661.1	1	597.7	597.7	7.51E-003	2.91E-002	3	3	2.18E-014	8.5	1.00E000	0	20	252.0	12.0	0.0	176.7	0.0	0.0	21	3365	2	21	3268	3287	20	20	0.0	read	NM_001319661.1	9606	90488	TMEM263	C12orf23	transmembrane protein 263	transmembrane protein 263|UPF0444 transmembrane protein C12orf23	NM_001319661.1	NP_001306590.1	NC_000012.12	protein-coding	VALIDATED	12	+	106955721	106974036	Reference GRCh38.p12 Primary Assembly
hsa-miR-376a-1-601p	NM_001324066.1	1	631.0	631.0	6.15E-002	7.97E-002	3	3	2.18E-014	10.0	1.00E000	0	17	252.0	24.0	0.0	199.0	0.0	0.0	21	2950	5	21	887	903	17	17	0.0	read	NM_001324066.1	9606	51573	GDE1	363E6.2|MIR16	glycerophosphodiester phosphodiesterase 1	glycerophosphodiester phosphodiesterase 1|RGS16-interacting membrane protein|membrane interacting protein of RGS16	NM_001324066.1	NP_001310995.1	NC_000016.10	protein-coding	VALIDATED	16	-	19501692	19522144	Reference GRCh38.p12 Primary Assembly
hsa-miR-376a-1-602p	NM_001323565.1	1	689.3	689.3	4.26E-002	6.08E-002	3	3	2.18E-014	10.0	1.00E000	0	13	240.0	0.0	0.0	284.3	0.0	0.0	21	1684	8	20	1470	1482	13	13	0.0	read	NM_001323565.1	9606	1036	CDO1	CDO-I	cysteine dioxygenase type 1	cysteine dioxygenase type 1|cysteine dioxygenase, type I	NM_001323565.1	NP_001310494.1	NC_000005.10	protein-coding	VALIDATED	5	-	115804732	115816707	Reference GRCh38.p12 Primary Assembly
hsa-miR-376a-1-603p	NM_001323422.1	1	612.0	612.0	6.88E-002	8.74E-002	3	5	8.36E-009	13.5	1.00E000	0	8	240.0	0.0	0.0	218.0	0.0	0.0	21	2785	13	20	1864	1871	8	8	0.0	read	NM_001323422.1	9606	9584	RBM39	CAPER|CAPERalpha|FSAP59|HCC1|RNPC2	RNA binding motif protein 39	RNA-binding protein 39|CAPER alpha|RNA-binding region (RNP1, RRM) containing 2|coactivator of activating protein-1 and estrogen receptors|functional spliceosome-associated protein 59|hepatocellular carcinoma protein 1|splicing factor HCC1	NM_001323422.1	NP_001310351.1	NC_000020.11	protein-coding	REVIEWED	20	-	35703608	35742335	Reference GRCh38.p12 Primary Assembly
hsa-miR-376a-1-604p	NM_001321917.1	2	1164.1	663.4	5.03E-002	6.83E-002	3	4	6.65E-011	13.5	1.00E000	0	8	240.0	0.0	0.0	269.4	0.0	0.0	21	5974	13	20	1896	1903	8	8	0.0	read	NM_001321917.1	9606	284406	ZFP82	ZNF545	ZFP82 zinc finger protein	zinc finger protein 82 homolog|zinc finger protein 545|zinc finger protein 85	NM_001321917.1	NP_001308846.1	NC_000019.10	protein-coding	VALIDATED	19	-	36383101	36418673	Reference GRCh38.p12 Primary Assembly
hsa-miR-376a-1-605p	NM_001320220.1	4	1792.3	641.0	5.78E-002	7.59E-002	3	3	2.18E-014	13.5	1.00E000	0	8	240.0	0.0	0.0	247.0	0.0	0.0	21	7420	13	20	5367	5374	8	8	0.0	read	NM_001320220.1	9606	23350	U2SURP	SR140|fSAPa	U2 snRNP associated SURP domain containing	U2 snRNP-associated SURP motif-containing protein|140 kDa Ser/Arg-rich domain protein|Ser/Arg-rich domain protein, 140 kDa|U2-associated SR140 protein|U2-associated protein SR140|functional spliceosome-associated protein a	NM_001320220.1	NP_001307149.1	NC_000003.12	protein-coding	VALIDATED	3	+	143001529	143060724	Reference GRCh38.p12 Primary Assembly
hsa-miR-376a-1-606p	NM_001320219.1	4	1792.3	641.0	5.78E-002	7.59E-002	3	3	2.18E-014	13.5	1.00E000	0	8	240.0	0.0	0.0	247.0	0.0	0.0	21	7461	13	20	5408	5415	8	8	0.0	read	NM_001320219.1	9606	23350	U2SURP	SR140|fSAPa	U2 snRNP associated SURP domain containing	U2 snRNP-associated SURP motif-containing protein|140 kDa Ser/Arg-rich domain protein|Ser/Arg-rich domain protein, 140 kDa|U2-associated SR140 protein|U2-associated protein SR140|functional spliceosome-associated protein a	NM_001320219.1	NP_001307148.1	NC_000003.12	protein-coding	VALIDATED	3	+	143001529	143060724	Reference GRCh38.p12 Primary Assembly
hsa-miR-376a-1-607p	NM_031918.3	1	194.0	194.0	1.38E-001	1.63E-001	3	3	2.18E-014	9.5	1.00E000	0	12	4.0	-10.0	0.0	28.0	0.0	0.0	21	2904	7	18	1582	1593	12	12	11.5	read	NM_031918.3	9606	83855	KLF16	BTEB4|DRRF|NSLP2	Kruppel like factor 16	Krueppel-like factor 16|BTE-binding protein 4|basic transcription element binding protein 4|dopamine receptor regulating factor|novel Sp1-like zinc finger transcription factor 2|transcription factor BTEB4|transcription factor NSLP2|unknown transcript	NM_031918.3	NP_114124.1	NC_000019.10	protein-coding	VALIDATED	19	-	1852398	1863564	Reference GRCh38.p12 Primary Assembly
hsa-miR-376a-1-608p	NM_001323567.1	1	689.3	689.3	1.50E-006	1.60E-004	3	3	2.18E-014	10.0	1.00E000	0	13	240.0	0.0	0.0	284.3	0.0	0.0	21	1220	8	20	1006	1018	13	13	0.0	read	NM_001323567.1	9606	1036	CDO1	CDO-I	cysteine dioxygenase type 1	cysteine dioxygenase type 1|cysteine dioxygenase, type I	NM_001323567.1	NP_001310496.1	NC_000005.10	protein-coding	VALIDATED	5	-	115804732	115816707	Reference GRCh38.p12 Primary Assembly
hsa-miR-376a-1-609p	NM_001323423.1	1	612.0	612.0	1.96E-005	1.22E-003	3	5	8.36E-009	13.5	1.00E000	0	8	240.0	0.0	0.0	218.0	0.0	0.0	21	3026	13	20	2105	2112	8	8	0.0	read	NM_001323423.1	9606	9584	RBM39	CAPER|CAPERalpha|FSAP59|HCC1|RNPC2	RNA binding motif protein 39	RNA-binding protein 39|CAPER alpha|RNA-binding region (RNP1, RRM) containing 2|coactivator of activating protein-1 and estrogen receptors|functional spliceosome-associated protein 59|hepatocellular carcinoma protein 1|splicing factor HCC1	NM_001323423.1	NP_001310352.1	NC_000020.11	protein-coding	REVIEWED	20	-	35703608	35742335	Reference GRCh38.p12 Primary Assembly
hsa-miR-376a-1-610p	NM_001320222.1	4	1792.3	641.0	7.71E-006	5.92E-004	3	3	2.18E-014	13.5	1.00E000	0	8	240.0	0.0	0.0	247.0	0.0	0.0	21	7529	13	20	5476	5483	8	8	0.0	read	NM_001320222.1	9606	23350	U2SURP	SR140|fSAPa	U2 snRNP associated SURP domain containing	U2 snRNP-associated SURP motif-containing protein|140 kDa Ser/Arg-rich domain protein|Ser/Arg-rich domain protein, 140 kDa|U2-associated SR140 protein|U2-associated protein SR140|functional spliceosome-associated protein a	NM_001320222.1	NP_001307151.1	NC_000003.12	protein-coding	VALIDATED	3	+	143001529	143060724	Reference GRCh38.p12 Primary Assembly
hsa-miR-376a-1-611p	NM_001320007.1	2	444.8	234.3	8.35E-002	1.01E-001	3	3	2.18E-014	9.0	1.00E000	0	13	4.0	-10.0	0.0	66.3	0.0	0.0	21	2979	6	18	2864	2876	13	13	12.0	read	NM_001320007.1	9606	29127	RACGAP1	CYK4|HsCYK-4|ID-GAP|MgcRacGAP	Rac GTPase activating protein 1	rac GTPase-activating protein 1|male germ cell RacGap|protein CYK4 homolog	NM_001320007.1	NP_001306936.1	NC_000012.12	protein-coding	REVIEWED	12	-	49989161	50033205	Reference GRCh38.p12 Primary Assembly
hsa-miR-376a-1-612p	NM_139045.3	1	674.9	674.9	4.94E-003	2.29E-002	3	3	2.18E-014	9.0	1.00E000	0	14	320.0	0.0	0.0	186.9	0.0	0.0	21	5838	8	21	5484	5497	14	14	0.0	read	NM_139045.3	9606	6595	SMARCA2	BAF190|BRM|NCBRS|SNF2|SNF2L2|SNF2LA|SWI2|Sth1p|hBRM|hSNF2a	SWI/SNF related, matrix associated, actin dependent regulator of chromatin, subfamily a, member 2	probable global transcription activator SNF2L2|ATP-dependent helicase SMARCA2|BAF190B|BRG1-associated factor 190B|SNF2-alpha|SNF2/SWI2-like protein 2|SWI/SNF-related matrix-associated actin-dependent regulator of chromatin a2|brahma homolog|global transcription activator homologous sequence|protein brahma homolog|sucrose nonfermenting 2-like protein 2	NM_139045.3	NP_620614.2	NC_000009.12	protein-coding	REVIEWED	9	+	2015218	2193623	Reference GRCh38.p12 Primary Assembly
hsa-miR-376a-1-613p	NM_018028.3	1	707.5	707.5	3.19E-003	1.98E-002	3	3	2.18E-014	10.5	1.00E000	0	11	320.0	0.0	0.0	219.5	0.0	0.0	21	4552	11	21	3730	3740	11	11	0.0	read	NM_018028.3	9606	55095	SAMD4B	SMGB|Smaug2	sterile alpha motif domain containing 4B	protein Smaug homolog 2|SAM domain-containing protein 4B|smaug 2|smaug homolog B|sterile alpha motif domain-containing protein 4B	NM_018028.3	NP_060498.2	NC_000019.10	protein-coding	VALIDATED	19	+	39342458	39390747	Reference GRCh38.p12 Primary Assembly
hsa-miR-376a-1-614p	NM_003070.4	1	674.9	674.9	4.94E-003	2.29E-002	3	3	2.18E-014	9.0	1.00E000	0	14	320.0	0.0	0.0	186.9	0.0	0.0	21	5892	8	21	5538	5551	14	14	0.0	read	NM_003070.4	9606	6595	SMARCA2	BAF190|BRM|NCBRS|SNF2|SNF2L2|SNF2LA|SWI2|Sth1p|hBRM|hSNF2a	SWI/SNF related, matrix associated, actin dependent regulator of chromatin, subfamily a, member 2	probable global transcription activator SNF2L2|ATP-dependent helicase SMARCA2|BAF190B|BRG1-associated factor 190B|SNF2-alpha|SNF2/SWI2-like protein 2|SWI/SNF-related matrix-associated actin-dependent regulator of chromatin a2|brahma homolog|global transcription activator homologous sequence|protein brahma homolog|sucrose nonfermenting 2-like protein 2	NM_003070.4	NP_003061.3	NC_000009.12	protein-coding	REVIEWED	9	+	2015218	2193623	Reference GRCh38.p12 Primary Assembly
hsa-miR-376a-1-615p	NM_001303614.1	1	707.5	707.5	3.19E-003	1.98E-002	3	3	2.18E-014	10.5	1.00E000	0	11	320.0	0.0	0.0	219.5	0.0	0.0	21	3539	11	21	2800	2810	11	11	0.0	read	NM_001303614.1	9606	55095	SAMD4B	SMGB|Smaug2	sterile alpha motif domain containing 4B	protein Smaug homolog 2|SAM domain-containing protein 4B|smaug 2|smaug homolog B|sterile alpha motif domain-containing protein 4B	NM_001303614.1	NP_001290543.1	NC_000019.10	protein-coding	VALIDATED	19	+	39342458	39390747	Reference GRCh38.p12 Primary Assembly
hsa-miR-376a-1-616p	NM_001290085.1	2	1079.2	593.4	1.35E-002	3.19E-002	3	3	2.18E-014	13.0	1.00E000	0	9	252.0	0.0	0.0	186.4	0.0	0.0	21	2860	13	21	700	708	9	9	0.0	read	NM_001290085.1	9606	199692	ZNF627	-	zinc finger protein 627	zinc finger protein 627	NM_001290085.1	NP_001277014.1	NC_000019.10	protein-coding	VALIDATED	19	+	11575254	11619158	Reference GRCh38.p12 Primary Assembly
hsa-miR-376a-1-617p	NM_001290084.1	2	1079.2	593.4	1.35E-002	3.19E-002	3	3	2.18E-014	13.0	1.00E000	0	9	252.0	0.0	0.0	186.4	0.0	0.0	21	2853	13	21	693	701	9	9	0.0	read	NM_001290084.1	9606	199692	ZNF627	-	zinc finger protein 627	zinc finger protein 627	NM_001290084.1	NP_001277013.1	NC_000019.10	protein-coding	VALIDATED	19	+	11575254	11619158	Reference GRCh38.p12 Primary Assembly
hsa-miR-376a-1-618p	NM_001290083.1	2	1079.2	593.4	1.35E-002	3.19E-002	3	3	2.18E-014	13.0	1.00E000	0	9	252.0	0.0	0.0	186.4	0.0	0.0	21	3019	13	21	859	867	9	9	0.0	read	NM_001290083.1	9606	199692	ZNF627	-	zinc finger protein 627	zinc finger protein 627	NM_001290083.1	NP_001277012.1	NC_000019.10	protein-coding	VALIDATED	19	+	11575254	11619158	Reference GRCh38.p12 Primary Assembly
hsa-miR-376a-1-619p	NM_001289400.1	1	674.9	674.9	4.94E-003	2.29E-002	3	3	2.18E-014	9.0	1.00E000	0	14	320.0	0.0	0.0	186.9	0.0	0.0	21	2254	8	21	1900	1913	14	14	0.0	read	NM_001289400.1	9606	6595	SMARCA2	BAF190|BRM|NCBRS|SNF2|SNF2L2|SNF2LA|SWI2|Sth1p|hBRM|hSNF2a	SWI/SNF related, matrix associated, actin dependent regulator of chromatin, subfamily a, member 2	probable global transcription activator SNF2L2|ATP-dependent helicase SMARCA2|BAF190B|BRG1-associated factor 190B|SNF2-alpha|SNF2/SWI2-like protein 2|SWI/SNF-related matrix-associated actin-dependent regulator of chromatin a2|brahma homolog|global transcription activator homologous sequence|protein brahma homolog|sucrose nonfermenting 2-like protein 2	NM_001289400.1	NP_001276329.1	NC_000009.12	protein-coding	REVIEWED	9	+	2015218	2193623	Reference GRCh38.p12 Primary Assembly
hsa-miR-376a-1-620p	NM_001289397.1	1	674.9	674.9	4.94E-003	2.29E-002	3	3	2.18E-014	9.0	1.00E000	0	14	320.0	0.0	0.0	186.9	0.0	0.0	21	5664	8	21	5310	5323	14	14	0.0	read	NM_001289397.1	9606	6595	SMARCA2	BAF190|BRM|NCBRS|SNF2|SNF2L2|SNF2LA|SWI2|Sth1p|hBRM|hSNF2a	SWI/SNF related, matrix associated, actin dependent regulator of chromatin, subfamily a, member 2	probable global transcription activator SNF2L2|ATP-dependent helicase SMARCA2|BAF190B|BRG1-associated factor 190B|SNF2-alpha|SNF2/SWI2-like protein 2|SWI/SNF-related matrix-associated actin-dependent regulator of chromatin a2|brahma homolog|global transcription activator homologous sequence|protein brahma homolog|sucrose nonfermenting 2-like protein 2	NM_001289397.1	NP_001276326.1	NC_000009.12	protein-coding	REVIEWED	9	+	2015218	2193623	Reference GRCh38.p12 Primary Assembly
hsa-miR-376a-1-621p	NM_001289396.1	1	674.9	674.9	4.94E-003	2.29E-002	3	3	2.18E-014	9.0	1.00E000	0	14	320.0	0.0	0.0	186.9	0.0	0.0	21	5879	8	21	5525	5538	14	14	0.0	read	NM_001289396.1	9606	6595	SMARCA2	BAF190|BRM|NCBRS|SNF2|SNF2L2|SNF2LA|SWI2|Sth1p|hBRM|hSNF2a	SWI/SNF related, matrix associated, actin dependent regulator of chromatin, subfamily a, member 2	probable global transcription activator SNF2L2|ATP-dependent helicase SMARCA2|BAF190B|BRG1-associated factor 190B|SNF2-alpha|SNF2/SWI2-like protein 2|SWI/SNF-related matrix-associated actin-dependent regulator of chromatin a2|brahma homolog|global transcription activator homologous sequence|protein brahma homolog|sucrose nonfermenting 2-like protein 2	NM_001289396.1	NP_001276325.1	NC_000009.12	protein-coding	REVIEWED	9	+	2015218	2193623	Reference GRCh38.p12 Primary Assembly
hsa-miR-376a-1-622p	NM_012414.3	1	609.4	609.4	4.35E-003	1.97E-002	3	3	2.18E-014	13.0	1.00E000	0	8	248.0	0.0	0.0	203.4	0.0	0.0	21	7329	13	20	2097	2104	8	8	0.0	read	NM_012414.3	9606	25782	RAB3GAP2	RAB3-GAP150|RAB3GAP150|SPG69|WARBM2|p150	RAB3 GTPase activating non-catalytic protein subunit 2	rab3 GTPase-activating protein non-catalytic subunit|RAB3 GTPase activating protein subunit 2 (non-catalytic)|RGAP-iso|rab3 GTPase-activating protein 150 kDa subunit|rab3-GAP p150|rab3-GAP regulatory subunit	NM_012414.3	NP_036546.2	NC_000001.11	protein-coding	REVIEWED	1	-	220148267	220272500	Reference GRCh38.p12 Primary Assembly
hsa-miR-376a-1-623p	NM_006309.3	1	605.1	605.1	4.63E-003	2.02E-002	3	3	2.18E-014	13.5	1.00E000	0	8	240.0	0.0	0.0	211.1	0.0	0.0	21	3525	13	20	2631	2638	8	8	0.0	read	NM_006309.3	9606	9209	LRRFIP2	HUFI-2	LRR binding FLII interacting protein 2	leucine-rich repeat flightless-interacting protein 2|LRR FLII-interacting protein 2|leucine rich repeat (in FLII) interacting protein 2	NM_006309.3	NP_006300.1	NC_000003.12	protein-coding	REVIEWED	3	-	37052625	37176816	Reference GRCh38.p12 Primary Assembly
hsa-miR-376a-1-624p	NM_001677.3	1	195.4	195.4	2.98E-001	3.35E-001	3	3	2.18E-014	10.0	1.00E000	0	12	-16.0	-10.0	0.0	49.4	0.0	0.0	21	2212	6	17	830	841	12	12	11.0	read	NM_001677.3	9606	481	ATP1B1	ATP1B	ATPase Na+/K+ transporting subunit beta 1	sodium/potassium-transporting ATPase subunit beta-1|ATPase, Na+/K+ transporting, beta 1 polypeptide|Beta 1-subunit of Na(+),K(+)-ATPase|Na, K-ATPase beta-1 polypeptide|adenosinetriphosphatase|sodium pump subunit beta-1|sodium-potassium ATPase subunit beta 1 (non-catalytic)|sodium/potassium-dependent ATPase beta-1 subunit|sodium/potassium-transporting ATPase beta-1 chain	NM_001677.3	NP_001668.1	NC_000001.11	protein-coding	REVIEWED	1	+	169106708	169132721	Reference GRCh38.p12 Primary Assembly
hsa-miR-376a-1-625p	NM_001289399.1	1	674.9	674.9	1.56E-003	1.32E-002	3	3	2.18E-014	9.0	1.00E000	0	14	320.0	0.0	0.0	186.9	0.0	0.0	21	1833	8	21	1479	1492	14	14	0.0	read	NM_001289399.1	9606	6595	SMARCA2	BAF190|BRM|NCBRS|SNF2|SNF2L2|SNF2LA|SWI2|Sth1p|hBRM|hSNF2a	SWI/SNF related, matrix associated, actin dependent regulator of chromatin, subfamily a, member 2	probable global transcription activator SNF2L2|ATP-dependent helicase SMARCA2|BAF190B|BRG1-associated factor 190B|SNF2-alpha|SNF2/SWI2-like protein 2|SWI/SNF-related matrix-associated actin-dependent regulator of chromatin a2|brahma homolog|global transcription activator homologous sequence|protein brahma homolog|sucrose nonfermenting 2-like protein 2	NM_001289399.1	NP_001276328.1	NC_000009.12	protein-coding	REVIEWED	9	+	2015218	2193623	Reference GRCh38.p12 Primary Assembly
hsa-miR-376a-1-626p	NM_001289398.1	1	674.9	674.9	1.56E-003	1.32E-002	3	3	2.18E-014	9.0	1.00E000	0	14	320.0	0.0	0.0	186.9	0.0	0.0	21	1846	8	21	1492	1505	14	14	0.0	read	NM_001289398.1	9606	6595	SMARCA2	BAF190|BRM|NCBRS|SNF2|SNF2L2|SNF2LA|SWI2|Sth1p|hBRM|hSNF2a	SWI/SNF related, matrix associated, actin dependent regulator of chromatin, subfamily a, member 2	probable global transcription activator SNF2L2|ATP-dependent helicase SMARCA2|BAF190B|BRG1-associated factor 190B|SNF2-alpha|SNF2/SWI2-like protein 2|SWI/SNF-related matrix-associated actin-dependent regulator of chromatin a2|brahma homolog|global transcription activator homologous sequence|protein brahma homolog|sucrose nonfermenting 2-like protein 2	NM_001289398.1	NP_001276327.1	NC_000009.12	protein-coding	REVIEWED	9	+	2015218	2193623	Reference GRCh38.p12 Primary Assembly
hsa-miR-376a-1-627p	NM_002833.3	1	664.1	664.1	8.00E-005	2.02E-003	3	3	2.18E-014	9.0	1.00E000	0	15	240.0	0.0	0.0	256.1	0.0	0.0	21	3963	6	20	962	976	15	15	0.0	read	NM_002833.3	9606	5780	PTPN9	MEG2|PTPMEG2	protein tyrosine phosphatase, non-receptor type 9	tyrosine-protein phosphatase non-receptor type 9|PTPase-MEG2|protein-tyrosine phosphatase MEG2	NM_002833.3	NP_002824.1	NC_000015.10	protein-coding	REVIEWED	15	-	75467120	75579290	Reference GRCh38.p12 Primary Assembly
hsa-miR-376a-1-628p	NM_001282691.1	1	605.1	605.1	3.26E-004	5.02E-003	3	3	2.18E-014	13.5	1.00E000	0	8	240.0	0.0	0.0	211.1	0.0	0.0	21	2924	13	20	2030	2037	8	8	0.0	read	NM_001282691.1	9606	9209	LRRFIP2	HUFI-2	LRR binding FLII interacting protein 2	leucine-rich repeat flightless-interacting protein 2|LRR FLII-interacting protein 2|leucine rich repeat (in FLII) interacting protein 2	NM_001282691.1	NP_001269620.1	NC_000003.12	protein-coding	REVIEWED	3	-	37052625	37176816	Reference GRCh38.p12 Primary Assembly
hsa-miR-376a-1-629p	NM_001272042.1	2	1164.6	598.3	3.80E-004	5.50E-003	3	3	2.18E-014	7.0	1.00E000	1	18	160.0	44.0	0.0	228.3	0.0	0.0	21	5299	4	20	4081	4098	17	18	0.0	read	NM_001272042.1	9606	6198	RPS6KB1	PS6K|S6K|S6K-beta-1|S6K1|STK14A|p70 S6KA|p70(S6K)-alpha|p70-S6K|p70-alpha	ribosomal protein S6 kinase B1	ribosomal protein S6 kinase beta-1|p70 S6 kinase, alpha|ribosomal protein S6 kinase I|ribosomal protein S6 kinase, 70kDa, polypeptide 1|serine/threonine kinase 14 alpha|serine/threonine-protein kinase 14A	NM_001272042.1	NP_001258971.1	NC_000017.11	protein-coding	REVIEWED	17	+	59893045	59950425	Reference GRCh38.p12 Primary Assembly
hsa-miR-376a-1-630p	NM_003161.3	2	1164.6	598.3	8.72E-003	2.59E-002	3	3	2.18E-014	7.0	1.00E000	1	18	160.0	44.0	0.0	228.3	0.0	0.0	21	5368	4	20	4150	4167	17	18	0.0	read	NM_003161.3	9606	6198	RPS6KB1	PS6K|S6K|S6K-beta-1|S6K1|STK14A|p70 S6KA|p70(S6K)-alpha|p70-S6K|p70-alpha	ribosomal protein S6 kinase B1	ribosomal protein S6 kinase beta-1|p70 S6 kinase, alpha|ribosomal protein S6 kinase I|ribosomal protein S6 kinase, 70kDa, polypeptide 1|serine/threonine kinase 14 alpha|serine/threonine-protein kinase 14A	NM_003161.3	NP_003152.1	NC_000017.11	protein-coding	REVIEWED	17	+	59893045	59950425	Reference GRCh38.p12 Primary Assembly
hsa-miR-376a-1-631p	NM_001801.2	1	689.3	689.3	2.64E-003	1.62E-002	3	3	2.18E-014	10.0	1.00E000	0	13	240.0	0.0	0.0	284.3	0.0	0.0	21	1627	8	20	1413	1425	13	13	0.0	read	NM_001801.2	9606	1036	CDO1	CDO-I	cysteine dioxygenase type 1	cysteine dioxygenase type 1|cysteine dioxygenase, type I	NM_001801.2	NP_001792.2	NC_000005.10	protein-coding	VALIDATED	5	-	115804732	115816707	Reference GRCh38.p12 Primary Assembly
hsa-miR-376a-1-632p	NM_001272060.1	2	1164.6	598.3	8.72E-003	2.59E-002	3	3	2.18E-014	7.0	1.00E000	1	18	160.0	44.0	0.0	228.3	0.0	0.0	21	5368	4	20	4150	4167	17	18	0.0	read	NM_001272060.1	9606	6198	RPS6KB1	PS6K|S6K|S6K-beta-1|S6K1|STK14A|p70 S6KA|p70(S6K)-alpha|p70-S6K|p70-alpha	ribosomal protein S6 kinase B1	ribosomal protein S6 kinase beta-1|p70 S6 kinase, alpha|ribosomal protein S6 kinase I|ribosomal protein S6 kinase, 70kDa, polypeptide 1|serine/threonine kinase 14 alpha|serine/threonine-protein kinase 14A	NM_001272060.1	NP_001258989.1	NC_000017.11	protein-coding	REVIEWED	17	+	59893045	59950425	Reference GRCh38.p12 Primary Assembly
hsa-miR-376a-1-633p	NM_001272044.1	2	1164.6	598.3	8.72E-003	2.59E-002	3	3	2.18E-014	7.0	1.00E000	1	18	160.0	44.0	0.0	228.3	0.0	0.0	21	5497	4	20	4279	4296	17	18	0.0	read	NM_001272044.1	9606	6198	RPS6KB1	PS6K|S6K|S6K-beta-1|S6K1|STK14A|p70 S6KA|p70(S6K)-alpha|p70-S6K|p70-alpha	ribosomal protein S6 kinase B1	ribosomal protein S6 kinase beta-1|p70 S6 kinase, alpha|ribosomal protein S6 kinase I|ribosomal protein S6 kinase, 70kDa, polypeptide 1|serine/threonine kinase 14 alpha|serine/threonine-protein kinase 14A	NM_001272044.1	NP_001258973.1	NC_000017.11	protein-coding	REVIEWED	17	+	59893045	59950425	Reference GRCh38.p12 Primary Assembly
hsa-miR-376a-1-634p	NM_001272043.1	1	598.3	598.3	8.72E-003	2.59E-002	3	3	2.18E-014	7.0	1.00E000	1	18	160.0	44.0	0.0	228.3	0.0	0.0	21	4332	4	20	3114	3131	17	18	0.0	read	NM_001272043.1	9606	6198	RPS6KB1	PS6K|S6K|S6K-beta-1|S6K1|STK14A|p70 S6KA|p70(S6K)-alpha|p70-S6K|p70-alpha	ribosomal protein S6 kinase B1	ribosomal protein S6 kinase beta-1|p70 S6 kinase, alpha|ribosomal protein S6 kinase I|ribosomal protein S6 kinase, 70kDa, polypeptide 1|serine/threonine kinase 14 alpha|serine/threonine-protein kinase 14A	NM_001272043.1	NP_001258972.1	NC_000017.11	protein-coding	REVIEWED	17	+	59893045	59950425	Reference GRCh38.p12 Primary Assembly
hsa-miR-376a-1-635p	NM_001134369.2	1	605.1	605.1	8.02E-003	2.51E-002	3	3	2.18E-014	13.5	1.00E000	0	8	240.0	0.0	0.0	211.1	0.0	0.0	21	2935	13	20	2041	2048	8	8	0.0	read	NM_001134369.2	9606	9209	LRRFIP2	HUFI-2	LRR binding FLII interacting protein 2	leucine-rich repeat flightless-interacting protein 2|LRR FLII-interacting protein 2|leucine rich repeat (in FLII) interacting protein 2	NM_001134369.2	NP_001127841.1	NC_000003.12	protein-coding	REVIEWED	3	-	37052625	37176816	Reference GRCh38.p12 Primary Assembly
hsa-miR-376a-1-636p	NR_040724.1	1	612.0	612.0	1.33E-003	1.15E-002	3	5	8.36E-009	13.5	1.00E000	0	8	240.0	0.0	0.0	218.0	0.0	0.0	21	2936	13	20	2015	2022	8	8	0.0	read	NR_040724.1	9606	9584	RBM39	CAPER|CAPERalpha|FSAP59|HCC1|RNPC2	RNA binding motif protein 39	RNA-binding protein 39|CAPER alpha|RNA-binding region (RNP1, RRM) containing 2|coactivator of activating protein-1 and estrogen receptors|functional spliceosome-associated protein 59|hepatocellular carcinoma protein 1|splicing factor HCC1	NR_040724.1	-	NC_000020.11	protein-coding	REVIEWED	20	-	35703608	35742335	Reference GRCh38.p12 Primary Assembly
hsa-miR-376a-1-637p	NR_040723.1	1	612.0	612.0	1.33E-003	1.15E-002	3	5	8.36E-009	13.5	1.00E000	0	8	240.0	0.0	0.0	218.0	0.0	0.0	21	2953	13	20	2032	2039	8	8	0.0	read	NR_040723.1	9606	9584	RBM39	CAPER|CAPERalpha|FSAP59|HCC1|RNPC2	RNA binding motif protein 39	RNA-binding protein 39|CAPER alpha|RNA-binding region (RNP1, RRM) containing 2|coactivator of activating protein-1 and estrogen receptors|functional spliceosome-associated protein 59|hepatocellular carcinoma protein 1|splicing factor HCC1	NR_040723.1	-	NC_000020.11	protein-coding	REVIEWED	20	-	35703608	35742335	Reference GRCh38.p12 Primary Assembly
hsa-miR-376a-1-638p	NR_040722.1	1	612.0	612.0	1.33E-003	1.15E-002	3	5	8.36E-009	13.5	1.00E000	0	8	240.0	0.0	0.0	218.0	0.0	0.0	21	2954	13	20	2033	2040	8	8	0.0	read	NR_040722.1	9606	9584	RBM39	CAPER|CAPERalpha|FSAP59|HCC1|RNPC2	RNA binding motif protein 39	RNA-binding protein 39|CAPER alpha|RNA-binding region (RNP1, RRM) containing 2|coactivator of activating protein-1 and estrogen receptors|functional spliceosome-associated protein 59|hepatocellular carcinoma protein 1|splicing factor HCC1	NR_040722.1	-	NC_000020.11	protein-coding	REVIEWED	20	-	35703608	35742335	Reference GRCh38.p12 Primary Assembly
hsa-miR-376a-1-639p	NM_014178.7	1	641.9	641.9	7.65E-004	9.18E-003	3	3	2.18E-014	11.5	1.00E000	0	10	248.0	0.0	0.0	229.9	0.0	0.0	21	4418	11	20	3847	3856	10	10	0.0	read	NM_014178.7	9606	29091	STXBP6	HSPC156|amisyn	syntaxin binding protein 6	syntaxin-binding protein 6	NM_014178.7	NP_054897.4	NC_000014.9	protein-coding	VALIDATED	14	-	24809653	25050296	Reference GRCh38.p12 Primary Assembly
hsa-miR-376a-1-640p	NM_001304477.1	1	641.9	641.9	7.65E-004	9.18E-003	3	3	2.18E-014	11.5	1.00E000	0	10	248.0	0.0	0.0	229.9	0.0	0.0	21	3776	11	20	3205	3214	10	10	0.0	read	NM_001304477.1	9606	29091	STXBP6	HSPC156|amisyn	syntaxin binding protein 6	syntaxin-binding protein 6	NM_001304477.1	NP_001291406.1	NC_000014.9	protein-coding	VALIDATED	14	-	24809653	25050296	Reference GRCh38.p12 Primary Assembly
hsa-miR-376a-1-641p	NM_001304476.1	1	641.9	641.9	7.65E-004	9.18E-003	3	3	2.18E-014	11.5	1.00E000	0	10	248.0	0.0	0.0	229.9	0.0	0.0	21	4271	11	20	3700	3709	10	10	0.0	read	NM_001304476.1	9606	29091	STXBP6	HSPC156|amisyn	syntaxin binding protein 6	syntaxin-binding protein 6	NM_001304476.1	NP_001291405.1	NC_000014.9	protein-coding	VALIDATED	14	-	24809653	25050296	Reference GRCh38.p12 Primary Assembly
hsa-miR-376a-1-642p	NM_005888.3	1	616.3	616.3	5.52E-003	2.16E-002	3	3	2.18E-014	11.5	1.00E000	0	11	240.0	0.0	0.0	217.3	0.0	0.0	21	1688	10	20	1111	1121	11	11	0.0	read	NM_005888.3	9606	5250	SLC25A3	OK/SW-cl.48|PHC|PTP	solute carrier family 25 member 3	phosphate carrier protein, mitochondrial|phosphate transport protein|solute carrier family 25 (mitochondrial carrier; phosphate carrier), member 3	NM_005888.3	NP_005879.1	NC_000012.12	protein-coding	REVIEWED	12	+	98593624	98601999	Reference GRCh38.p12 Primary Assembly
hsa-miR-376a-1-643p	NM_005194.3	1	697.6	697.6	1.67E-003	1.34E-002	3	3	2.18E-014	10.0	1.00E000	0	14	240.0	0.0	0.0	295.6	0.0	0.0	21	2113	7	20	1987	2000	14	14	0.0	read	NM_005194.3	9606	1051	CEBPB	C/EBP-beta|IL6DBP|NF-IL6|TCF5	CCAAT enhancer binding protein beta	CCAAT/enhancer-binding protein beta|CCAAT/enhancer binding protein (C/EBP), beta|interleukin 6-dependent DNA-binding protein|nuclear factor NF-IL6|nuclear factor of interleukin 6|transcription factor 5|transcription factor C/EBP beta	NM_005194.3	NP_005185.2	NC_000020.11	protein-coding	REVIEWED	20	+	50190582	50192689	Reference GRCh38.p12 Primary Assembly
hsa-miR-376a-1-644p	NM_004902.3	1	612.0	612.0	5.87E-003	2.20E-002	3	5	8.36E-009	13.5	1.00E000	0	8	240.0	0.0	0.0	218.0	0.0	0.0	21	2863	13	20	1942	1949	8	8	0.0	read	NM_004902.3	9606	9584	RBM39	CAPER|CAPERalpha|FSAP59|HCC1|RNPC2	RNA binding motif protein 39	RNA-binding protein 39|CAPER alpha|RNA-binding region (RNP1, RRM) containing 2|coactivator of activating protein-1 and estrogen receptors|functional spliceosome-associated protein 59|hepatocellular carcinoma protein 1|splicing factor HCC1	NM_004902.3	NP_004893.1	NC_000020.11	protein-coding	REVIEWED	20	-	35703608	35742335	Reference GRCh38.p12 Primary Assembly
hsa-miR-376a-1-645p	NM_001304.4	2	926.3	641.8	3.85E-003	1.88E-002	3	3	2.18E-014	10.0	1.00E000	0	12	252.0	0.0	0.0	220.8	0.0	0.0	21	9060	10	21	7346	7357	12	12	0.0	read	NM_001304.4	9606	1362	CPD	GP180	carboxypeptidase D	carboxypeptidase D|metallocarboxypeptidase D	NM_001304.4	NP_001295.2	NC_000017.11	protein-coding	REVIEWED	17	+	30378923	30469656	Reference GRCh38.p12 Primary Assembly
hsa-miR-376a-1-646p	NM_001243571.1	2	1130.8	642.0	3.84E-003	1.88E-002	3	3	2.18E-014	13.0	1.00E000	0	9	240.0	0.0	12.0	235.0	0.0	0.0	21	4870	12	20	2540	2548	9	9	0.0	read	NM_001243571.1	9606	8898	MTMR2	CMT4B|CMT4B1	myotubularin related protein 2	myotubularin-related protein 2|phosphatidylinositol-3,5-bisphosphate 3-phosphatase|phosphatidylinositol-3-phosphatase|phosphatidylinositol-3-phosphate phosphatase|phosphoinositide-3-phosphatase	NM_001243571.1	NP_001230500.1	NC_000011.10	protein-coding	REVIEWED	11	-	95832879	95924206	Reference GRCh38.p12 Primary Assembly
hsa-miR-376a-1-647p	NM_001242599.1	1	612.0	612.0	5.87E-003	2.20E-002	3	5	8.36E-009	13.5	1.00E000	0	8	240.0	0.0	0.0	218.0	0.0	0.0	21	2815	13	20	1894	1901	8	8	0.0	read	NM_001242599.1	9606	9584	RBM39	CAPER|CAPERalpha|FSAP59|HCC1|RNPC2	RNA binding motif protein 39	RNA-binding protein 39|CAPER alpha|RNA-binding region (RNP1, RRM) containing 2|coactivator of activating protein-1 and estrogen receptors|functional spliceosome-associated protein 59|hepatocellular carcinoma protein 1|splicing factor HCC1	NM_001242599.1	NP_001229528.1	NC_000020.11	protein-coding	REVIEWED	20	-	35703608	35742335	Reference GRCh38.p12 Primary Assembly
hsa-miR-376a-1-648p	NM_001199775.1	2	926.3	641.8	3.85E-003	1.88E-002	3	3	2.18E-014	10.0	1.00E000	0	12	252.0	0.0	0.0	220.8	0.0	0.0	21	8422	10	21	6708	6719	12	12	0.0	read	NM_001199775.1	9606	1362	CPD	GP180	carboxypeptidase D	carboxypeptidase D|metallocarboxypeptidase D	NM_001199775.1	NP_001186704.1	NC_000017.11	protein-coding	REVIEWED	17	+	30378923	30469656	Reference GRCh38.p12 Primary Assembly
hsa-miR-376a-1-649p	NM_213611.2	1	616.3	616.3	2.99E-001	3.37E-001	3	3	2.18E-014	11.5	1.00E000	0	11	240.0	0.0	0.0	217.3	0.0	0.0	21	1919	10	20	1342	1352	11	11	0.0	read	NM_213611.2	9606	5250	SLC25A3	OK/SW-cl.48|PHC|PTP	solute carrier family 25 member 3	phosphate carrier protein, mitochondrial|phosphate transport protein|solute carrier family 25 (mitochondrial carrier; phosphate carrier), member 3	NM_213611.2	NP_998776.1	NC_000012.12	protein-coding	REVIEWED	12	+	98593624	98601999	Reference GRCh38.p12 Primary Assembly
hsa-miR-376a-1-650p	NM_184234.2	1	612.0	612.0	3.01E-001	3.39E-001	3	5	8.36E-009	13.5	1.00E000	0	8	240.0	0.0	0.0	218.0	0.0	0.0	21	2881	13	20	1960	1967	8	8	0.0	read	NM_184234.2	9606	9584	RBM39	CAPER|CAPERalpha|FSAP59|HCC1|RNPC2	RNA binding motif protein 39	RNA-binding protein 39|CAPER alpha|RNA-binding region (RNP1, RRM) containing 2|coactivator of activating protein-1 and estrogen receptors|functional spliceosome-associated protein 59|hepatocellular carcinoma protein 1|splicing factor HCC1	NM_184234.2	NP_909122.1	NC_000020.11	protein-coding	REVIEWED	20	-	35703608	35742335	Reference GRCh38.p12 Primary Assembly
hsa-miR-376a-1-651p	NM_002635.3	1	616.3	616.3	2.99E-001	3.37E-001	3	3	2.18E-014	11.5	1.00E000	0	11	240.0	0.0	0.0	217.3	0.0	0.0	21	1685	10	20	1108	1118	11	11	0.0	read	NM_002635.3	9606	5250	SLC25A3	OK/SW-cl.48|PHC|PTP	solute carrier family 25 member 3	phosphate carrier protein, mitochondrial|phosphate transport protein|solute carrier family 25 (mitochondrial carrier; phosphate carrier), member 3	NM_002635.3	NP_002626.1	NC_000012.12	protein-coding	REVIEWED	12	+	98593624	98601999	Reference GRCh38.p12 Primary Assembly
hsa-miR-376a-1-652p	NM_001242600.1	1	612.0	612.0	3.01E-001	3.39E-001	3	5	8.36E-009	13.5	1.00E000	0	8	240.0	0.0	0.0	218.0	0.0	0.0	21	2797	13	20	1876	1883	8	8	0.0	read	NM_001242600.1	9606	9584	RBM39	CAPER|CAPERalpha|FSAP59|HCC1|RNPC2	RNA binding motif protein 39	RNA-binding protein 39|CAPER alpha|RNA-binding region (RNP1, RRM) containing 2|coactivator of activating protein-1 and estrogen receptors|functional spliceosome-associated protein 59|hepatocellular carcinoma protein 1|splicing factor HCC1	NM_001242600.1	NP_001229529.1	NC_000020.11	protein-coding	REVIEWED	20	-	35703608	35742335	Reference GRCh38.p12 Primary Assembly
hsa-miR-376a-1-653p	NM_144624.2	1	655.8	655.8	8.00E-003	2.66E-002	3	10	1.43E-004	4.5	1.00E000	1	22	252.0	20.0	0.0	208.8	0.0	0.0	21	8446	1	21	2385	2406	21	22	0.0	read	NM_144624.2	9606	127933	UHMK1	KIS|KIST|P-CIP2	U2AF homology motif kinase 1	serine/threonine-protein kinase Kist|KIS protein kinase|PAM COOH-terminal interactor protein 2|U2AF homology motif (UHM) kinase 1|kinase interacting with leukemia-associated gene (stathmin)	NM_144624.2	NP_653225.2	NC_000001.11	protein-coding	REVIEWED	1	+	162497173	162529628	Reference GRCh38.p12 Primary Assembly
hsa-miR-376a-1-654p	NM_001184763.1	1	655.8	655.8	8.00E-003	2.66E-002	3	10	1.43E-004	4.5	1.00E000	1	22	252.0	20.0	0.0	208.8	0.0	0.0	21	8194	1	21	2133	2154	21	22	0.0	read	NM_001184763.1	9606	127933	UHMK1	KIS|KIST|P-CIP2	U2AF homology motif kinase 1	serine/threonine-protein kinase Kist|KIS protein kinase|PAM COOH-terminal interactor protein 2|U2AF homology motif (UHM) kinase 1|kinase interacting with leukemia-associated gene (stathmin)	NM_001184763.1	NP_001171692.1	NC_000001.11	protein-coding	REVIEWED	1	+	162497173	162529628	Reference GRCh38.p12 Primary Assembly
hsa-miR-376a-1-655p	NM_175866.4	1	655.8	655.8	2.28E-003	8.43E-003	3	10	1.43E-004	4.5	1.00E000	1	22	252.0	20.0	0.0	208.8	0.0	0.0	21	8535	1	21	2474	2495	21	22	0.0	read	NM_175866.4	9606	127933	UHMK1	KIS|KIST|P-CIP2	U2AF homology motif kinase 1	serine/threonine-protein kinase Kist|KIS protein kinase|PAM COOH-terminal interactor protein 2|U2AF homology motif (UHM) kinase 1|kinase interacting with leukemia-associated gene (stathmin)	NM_175866.4	NP_787062.1	NC_000001.11	protein-coding	REVIEWED	1	+	162497173	162529628	Reference GRCh38.p12 Primary Assembly
hsa-miR-376a-1-656p	NM_201281.2	2	1130.8	642.0	1.52E-003	1.09E-002	3	3	2.18E-014	13.0	1.00E000	0	9	240.0	0.0	12.0	235.0	0.0	0.0	21	4674	12	20	2344	2352	9	9	0.0	read	NM_201281.2	9606	8898	MTMR2	CMT4B|CMT4B1	myotubularin related protein 2	myotubularin-related protein 2|phosphatidylinositol-3,5-bisphosphate 3-phosphatase|phosphatidylinositol-3-phosphatase|phosphatidylinositol-3-phosphate phosphatase|phosphoinositide-3-phosphatase	NM_201281.2	NP_958438.1	NC_000011.10	protein-coding	REVIEWED	11	-	95832879	95924206	Reference GRCh38.p12 Primary Assembly
hsa-miR-376a-1-657p	NM_201278.2	2	1130.8	642.0	1.52E-003	1.09E-002	3	3	2.18E-014	13.0	1.00E000	0	9	240.0	0.0	12.0	235.0	0.0	0.0	21	4797	12	20	2467	2475	9	9	0.0	read	NM_201278.2	9606	8898	MTMR2	CMT4B|CMT4B1	myotubularin related protein 2	myotubularin-related protein 2|phosphatidylinositol-3,5-bisphosphate 3-phosphatase|phosphatidylinositol-3-phosphatase|phosphatidylinositol-3-phosphate phosphatase|phosphoinositide-3-phosphatase	NM_201278.2	NP_958435.1	NC_000011.10	protein-coding	REVIEWED	11	-	95832879	95924206	Reference GRCh38.p12 Primary Assembly
hsa-miR-376a-1-658p	NM_024745.4	1	617.6	617.6	2.29E-003	1.30E-002	3	3	2.18E-014	9.5	1.00E000	0	13	240.0	0.0	0.0	210.6	0.0	0.0	21	3249	8	20	267	279	13	13	0.0	read	NM_024745.4	9606	79801	SHCBP1	PAL	SHC binding and spindle associated 1	SHC SH2 domain-binding protein 1|Protein expressed in Activated Lymphocytes	NM_024745.4	NP_079021.3	NC_000016.10	protein-coding	VALIDATED	16	-	46578590	46621401	Reference GRCh38.p12 Primary Assembly
hsa-miR-376a-1-659p	NM_020935.2	1	256.8	256.8	1.73E-001	2.03E-001	3	3	2.18E-014	9.0	1.00E000	0	14	48.0	-10.0	0.0	49.8	0.0	0.0	21	8032	8	21	7845	7858	14	14	11.0	read	NM_020935.2	9606	57695	USP37	-	ubiquitin specific peptidase 37	ubiquitin carboxyl-terminal hydrolase 37|deubiquitinating enzyme 37|tmp_locus_50|ubiquitin specific protease 37|ubiquitin thioesterase 37|ubiquitin thiolesterase 37|ubiquitin-specific-processing protease 37	NM_020935.2	NP_065986.2	NC_000002.12	protein-coding	VALIDATED	2	-	218450250	218568392	Reference GRCh38.p12 Primary Assembly
hsa-miR-376a-1-660p	NM_014774.2	1	733.0	733.0	2.89E-004	4.67E-003	3	3	2.18E-014	13.0	1.00E000	0	8	312.0	0.0	0.0	265.0	0.0	0.0	21	5794	14	21	2664	2671	8	8	0.0	read	NM_014774.2	9606	9813	EFCAB14	KIAA0494	EF-hand calcium binding domain 14	EF-hand calcium-binding domain-containing protein 14	NM_014774.2	NP_055589.1	NC_000001.11	protein-coding	VALIDATED	1	-	46675158	46719063	Reference GRCh38.p12 Primary Assembly
hsa-miR-376a-1-661p	NM_006191.2	2	1173.4	658.4	1.14E-003	9.55E-003	3	3	2.18E-014	8.0	1.00E000	0	15	240.0	0.0	0.0	244.4	0.0	0.0	21	2643	6	20	2198	2212	15	15	0.0	read	NM_006191.2	9606	5036	PA2G4	EBP1|HG4-1|p38-2G4	proliferation-associated 2G4	proliferation-associated protein 2G4|ErbB-3 binding protein 1|ErbB3-binding protein Ebp1|cell cycle protein p38-2G4 homolog|erbB3-binding protein 1|proliferation-associated 2G4, 38kD|proliferation-associated 2G4, 38kDa	NM_006191.2	NP_006182.2	NC_000012.12	protein-coding	REVIEWED	12	+	56104318	56113909	Reference GRCh38.p12 Primary Assembly
hsa-miR-376a-1-662p	NM_002010.2	1	651.8	651.8	1.28E-003	1.01E-002	3	3	2.18E-014	11.5	1.00E000	0	10	248.0	0.0	0.0	239.8	0.0	0.0	21	4545	11	20	3282	3291	10	10	0.0	read	NM_002010.2	9606	2254	FGF9	FGF-9|GAF|HBFG-9|HBGF-9|SYNS3	fibroblast growth factor 9	fibroblast growth factor 9|fibroblast growth factor 9 (glia-activating factor)|heparin-binding growth factor 9	NM_002010.2	NP_002001.1	NC_000013.11	protein-coding	REVIEWED	13	+	21671075	21704500	Reference GRCh38.p12 Primary Assembly
hsa-miR-376a-1-663p	NM_145295.3	2	1079.2	593.4	2.03E-003	1.31E-002	3	3	2.18E-014	13.0	1.00E000	0	9	252.0	0.0	0.0	186.4	0.0	0.0	21	2864	13	21	704	712	9	9	0.0	read	NM_145295.3	9606	199692	ZNF627	-	zinc finger protein 627	zinc finger protein 627	NM_145295.3	NP_660338.1	NC_000019.10	protein-coding	VALIDATED	19	+	11575254	11619158	Reference GRCh38.p12 Primary Assembly
hsa-miR-376a-1-664p	NM_017724.2	1	605.1	605.1	1.66E-003	1.20E-002	3	3	2.18E-014	13.5	1.00E000	0	8	240.0	0.0	0.0	211.1	0.0	0.0	21	2863	13	20	1969	1976	8	8	0.0	read	NM_017724.2	9606	9209	LRRFIP2	HUFI-2	LRR binding FLII interacting protein 2	leucine-rich repeat flightless-interacting protein 2|LRR FLII-interacting protein 2|leucine rich repeat (in FLII) interacting protein 2	NM_017724.2	NP_060194.1	NC_000003.12	protein-coding	REVIEWED	3	-	37052625	37176816	Reference GRCh38.p12 Primary Assembly
hsa-miR-376a-1-665p	NM_016156.5	2	1130.8	642.0	8.52E-004	8.87E-003	3	3	2.18E-014	13.0	1.00E000	0	9	240.0	0.0	12.0	235.0	0.0	0.0	21	4603	12	20	2273	2281	9	9	0.0	read	NM_016156.5	9606	8898	MTMR2	CMT4B|CMT4B1	myotubularin related protein 2	myotubularin-related protein 2|phosphatidylinositol-3,5-bisphosphate 3-phosphatase|phosphatidylinositol-3-phosphatase|phosphatidylinositol-3-phosphate phosphatase|phosphoinositide-3-phosphatase	NM_016156.5	NP_057240.3	NC_000011.10	protein-coding	REVIEWED	11	-	95832879	95924206	Reference GRCh38.p12 Primary Assembly
hsa-miR-376a-1-666p	NM_014819.4	2	776.4	635.9	4.74E-004	6.72E-003	3	3	2.18E-014	13.0	1.00E000	0	8	248.0	0.0	0.0	229.9	0.0	0.0	21	4878	13	20	1481	1488	8	8	0.0	read	NM_014819.4	9606	9867	PJA2	Neurodap1|RNF131	praja ring finger ubiquitin ligase 2	E3 ubiquitin-protein ligase Praja-2|RING-type E3 ubiquitin transferase Praja-2|praja 2, RING-H2 motif containing|praja ring finger 2, E3 ubiquitin protein ligase|praja2|ring finger protein 131	NM_014819.4	NP_055634.3	NC_000005.10	protein-coding	VALIDATED	5	-	109334708	109409977	Reference GRCh38.p12 Primary Assembly
hsa-miR-376a-1-667p	NM_001080415.1	4	1792.3	641.0	4.26E-004	6.36E-003	3	3	2.18E-014	13.5	1.00E000	0	8	240.0	0.0	0.0	247.0	0.0	0.0	21	7464	13	20	5411	5418	8	8	0.0	read	NM_001080415.1	9606	23350	U2SURP	SR140|fSAPa	U2 snRNP associated SURP domain containing	U2 snRNP-associated SURP motif-containing protein|140 kDa Ser/Arg-rich domain protein|Ser/Arg-rich domain protein, 140 kDa|U2-associated SR140 protein|U2-associated protein SR140|functional spliceosome-associated protein a	NM_001080415.1	NP_001073884.1	NC_000003.12	protein-coding	VALIDATED	3	+	143001529	143060724	Reference GRCh38.p12 Primary Assembly
hsa-miR-376a-1-668p	NM_144563.2	1	228.3	228.3	2.06E-001	2.38E-001	3	3	2.18E-014	10.0	1.00E000	0	12	4.0	-10.0	0.0	66.3	0.0	0.0	21	1834	7	18	1730	1741	12	12	11.0	read	NM_144563.2	9606	22934	RPIA	RPI|RPIAD	ribose 5-phosphate isomerase A	ribose-5-phosphate isomerase|phosphoriboisomerase|ribose 5-phosphate epimerase	NM_144563.2	NP_653164.2	NC_000002.12	protein-coding	REVIEWED	2	+	88691657	88750934	Reference GRCh38.p12 Primary Assembly
hsa-miR-376a-1-669p	NM_016641.3	1	631.0	631.0	1.69E-004	1.14E-003	3	3	2.18E-014	10.0	1.00E000	0	17	252.0	24.0	0.0	199.0	0.0	0.0	21	2960	5	21	874	890	17	17	0.0	read	NM_016641.3	9606	51573	GDE1	363E6.2|MIR16	glycerophosphodiester phosphodiesterase 1	glycerophosphodiester phosphodiesterase 1|RGS16-interacting membrane protein|membrane interacting protein of RGS16	NM_016641.3	NP_057725.1	NC_000016.10	protein-coding	VALIDATED	16	-	19501692	19522144	Reference GRCh38.p12 Primary Assembly
hsa-miR-376a-1-670p	NM_002163.2	1	664.4	664.4	1.87E-001	2.17E-001	3	3	2.18E-014	10.0	1.00E000	0	15	244.0	0.0	0.0	261.4	0.0	0.0	21	2678	7	21	1606	1620	15	15	0.0	read	NM_002163.2
hsa-miR-376a-1-671p	NM_016297.3	3	1644.1	605.9	6.95E-003	2.46E-002	2	2	3.54E-010	10.5	1.00E000	0	14	244.0	0.0	0.0	244.9	0.0	0.0	21	5377	8	21	1331	1344	14	14	0.0	read	NM_016297.3	9606	51449	PCYOX1	PCL1	prenylcysteine oxidase 1	prenylcysteine oxidase 1|prenylcysteine lyase	NM_016297.3	NP_057381.3	NC_000002.12	protein-coding	VALIDATED	2	+	70258098	70281184	Reference GRCh38.p12 Primary Assembly
hsa-miR-376a-1-672p	NM_001317856.1	1	556.8	556.8	1.31E-002	3.08E-002	2	2	3.54E-010	11.5	1.00E000	0	11	248.0	0.0	0.0	187.8	0.0	0.0	21	3155	10	20	1322	1332	11	11	0.0	read	NM_001317856.1	9606	728689	EIF3CL	-	eukaryotic translation initiation factor 3 subunit C like	eukaryotic translation initiation factor 3 subunit C-like protein|eIF3 p110|eukaryotic translation initiation factor 3 subunit 8|eukaryotic translation initiation factor 3, subunit 8, 110kDa-like	NM_001317856.1	NP_001304785.1	NC_000016.10	protein-coding	REVIEWED	16	-	28379580	28403884	Reference GRCh38.p12 Primary Assembly
hsa-miR-376a-1-673p	NM_032991.2	1	554.8	554.8	4.26E-003	1.85E-002	2	2	3.54E-010	8.5	1.00E000	0	20	152.0	24.0	0.0	261.8	0.0	0.0	21	2522	1	20	1208	1227	20	20	0.0	read	NM_032991.2	9606	836	CASP3	CPP32|CPP32B|SCA-1	caspase 3	caspase-3|CASP-3|CPP-32|PARP cleavage protease|SREBP cleavage activity 1|apopain|caspase 3, apoptosis-related cysteine peptidase|caspase 3, apoptosis-related cysteine protease|cysteine protease CPP32|procaspase3|protein Yama	NM_032991.2	NP_116786.1	NC_000004.12	protein-coding	REVIEWED	4	-	184627695	184649474	Reference GRCh38.p12 Primary Assembly
hsa-miR-376a-1-674p	NM_004346.3	1	554.8	554.8	4.26E-003	1.85E-002	2	2	3.54E-010	8.5	1.00E000	0	20	152.0	24.0	0.0	261.8	0.0	0.0	21	2689	1	20	1375	1394	20	20	0.0	read	NM_004346.3	9606	836	CASP3	CPP32|CPP32B|SCA-1	caspase 3	caspase-3|CASP-3|CPP-32|PARP cleavage protease|SREBP cleavage activity 1|apopain|caspase 3, apoptosis-related cysteine peptidase|caspase 3, apoptosis-related cysteine protease|cysteine protease CPP32|procaspase3|protein Yama	NM_004346.3	NP_004337.2	NC_000004.12	protein-coding	REVIEWED	4	-	184627695	184649474	Reference GRCh38.p12 Primary Assembly
hsa-miR-376a-1-675p	NM_001991.4	1	556.7	556.7	4.13E-003	1.83E-002	2	2	3.54E-010	10.5	1.00E000	0	16	244.0	0.0	0.0	199.7	0.0	0.0	21	4697	6	21	638	653	16	16	0.0	read	NM_001991.4	9606	2145	EZH1	KMT6B	enhancer of zeste 1 polycomb repressive complex 2 subunit	histone-lysine N-methyltransferase EZH1|ENX-2|enhancer of zeste homolog 1	NM_001991.4	NP_001982.2	NC_000017.11	protein-coding	VALIDATED	17	-	42700274	42745095	Reference GRCh38.p12 Primary Assembly
hsa-miR-376a-1-676p	NM_001321082.1	1	556.7	556.7	4.13E-003	1.83E-002	2	2	3.54E-010	10.5	1.00E000	0	16	244.0	0.0	0.0	199.7	0.0	0.0	21	4577	6	21	518	533	16	16	0.0	read	NM_001321082.1	9606	2145	EZH1	KMT6B	enhancer of zeste 1 polycomb repressive complex 2 subunit	histone-lysine N-methyltransferase EZH1|ENX-2|enhancer of zeste homolog 1	NM_001321082.1	NP_001308011.1	NC_000017.11	protein-coding	VALIDATED	17	-	42700274	42745095	Reference GRCh38.p12 Primary Assembly
hsa-miR-376a-1-677p	NM_001198530.1	1	168.7	168.7	2.99E-001	3.40E-001	2	2	3.54E-010	10.0	1.00E000	0	12	-16.0	-10.0	0.0	64.7	0.0	0.0	21	3778	6	17	3557	3568	12	12	11.0	read	NM_001198530.1	9606	6934	TCF7L2	TCF-4|TCF4	transcription factor 7 like 2	transcription factor 7-like 2|HMG box transcription factor 4|T-cell factor 4|T-cell-specific transcription factor 4|hTCF-4|transcription factor 7-like 2 (T-cell specific, HMG-box)	NM_001198530.1	NP_001185459.1	NC_000010.11	protein-coding	REVIEWED	10	+	112950219	113167677	Reference GRCh38.p12 Primary Assembly
hsa-miR-376a-1-678p	NM_001198526.1	1	168.7	168.7	2.99E-001	3.40E-001	2	2	3.54E-010	10.0	1.00E000	0	12	-16.0	-10.0	0.0	64.7	0.0	0.0	21	3953	6	17	3732	3743	12	12	11.0	read	NM_001198526.1	9606	6934	TCF7L2	TCF-4|TCF4	transcription factor 7 like 2	transcription factor 7-like 2|HMG box transcription factor 4|T-cell factor 4|T-cell-specific transcription factor 4|hTCF-4|transcription factor 7-like 2 (T-cell specific, HMG-box)	NM_001198526.1	NP_001185455.1	NC_000010.11	protein-coding	REVIEWED	10	+	112950219	113167677	Reference GRCh38.p12 Primary Assembly
hsa-miR-376a-1-679p	NM_001146285.1	1	168.7	168.7	2.99E-001	3.40E-001	2	2	3.54E-010	10.0	1.00E000	0	12	-16.0	-10.0	0.0	64.7	0.0	0.0	21	3953	6	17	3732	3743	12	12	11.0	read	NM_001146285.1	9606	6934	TCF7L2	TCF-4|TCF4	transcription factor 7 like 2	transcription factor 7-like 2|HMG box transcription factor 4|T-cell factor 4|T-cell-specific transcription factor 4|hTCF-4|transcription factor 7-like 2 (T-cell specific, HMG-box)	NM_001146285.1	NP_001139757.1	NC_000010.11	protein-coding	REVIEWED	10	+	112950219	113167677	Reference GRCh38.p12 Primary Assembly
hsa-miR-376a-1-680p	NM_030756.4	1	168.7	168.7	4.13E-001	4.52E-001	2	2	3.54E-010	10.0	1.00E000	0	12	-16.0	-10.0	0.0	64.7	0.0	0.0	21	4004	6	17	3783	3794	12	12	11.0	read	NM_030756.4	9606	6934	TCF7L2	TCF-4|TCF4	transcription factor 7 like 2	transcription factor 7-like 2|HMG box transcription factor 4|T-cell factor 4|T-cell-specific transcription factor 4|hTCF-4|transcription factor 7-like 2 (T-cell specific, HMG-box)	NM_030756.4	NP_110383.2	NC_000010.11	protein-coding	REVIEWED	10	+	112950219	113167677	Reference GRCh38.p12 Primary Assembly
hsa-miR-376a-1-681p	NM_016567.3	1	572.6	572.6	2.76E-002	4.80E-002	2	2	3.54E-010	11.0	1.00E000	0	11	240.0	0.0	0.0	208.6	0.0	0.0	21	1461	10	20	786	796	11	11	0.0	read	NM_016567.3	9606	56647	BCCIP	TOK-1|TOK1	BRCA2 and CDKN1A interacting protein	BRCA2 and CDKN1A-interacting protein|BCCIPalpha|BCCIPbeta|BRCA2 and Cip1/p21 interacting protein|TOK-1alpha|TOK-1beta|cdk inhibitor p21 binding protein|p21- and CDK-associated protein 1|protein TOK-1	NM_016567.3	NP_057651.1	NC_000010.11	protein-coding	REVIEWED	10	+	125823534	125853694	Reference GRCh38.p12 Primary Assembly
hsa-miR-376a-1-682p	NM_006915.2	1	654.8	654.8	1.18E-002	3.47E-002	2	2	3.54E-010	8.0	1.00E000	0	21	244.0	8.0	0.0	283.8	0.0	0.0	21	3831	1	21	2541	2561	21	21	0.0	read	NM_006915.2	9606	6102	RP2	DELXp11.3|NM23-H10|NME10|TBCCD2|XRP2	RP2, ARL3 GTPase activating protein	protein XRP2|retinitis pigmentosa 2 (X-linked recessive)	NM_006915.2	NP_008846.2	NC_000023.11	protein-coding	REVIEWED	X	+	46836911	46882357	Reference GRCh38.p12 Primary Assembly
hsa-miR-376a-1-683p	NM_006186.3	2	914.6	609.5	1.91E-002	4.10E-002	2	2	3.54E-010	12.5	1.00E000	0	9	312.0	0.0	0.0	179.5	0.0	0.0	21	3546	13	21	1638	1646	9	9	0.0	read	NM_006186.3	9606	4929	NR4A2	HZF-3|NOT|NURR1|RNR1|TINUR	nuclear receptor subfamily 4 group A member 2	nuclear receptor subfamily 4 group A member 2|NGFI-B/nur77 beta-type transcription factor homolog|T-cell nuclear receptor NOT|immediate-early response protein NOT|intermediate-early receptor protein|nuclear receptor related 1|nur related protein-1, human homolog of|orphan nuclear receptor NR4A2|orphan nuclear receptor NURR1|transcriptionally inducible nuclear receptor related 1|transcriptionally-…	NM_006186.3	NP_006177.1	NC_000002.12	protein-coding	REVIEWED	2	-	156324431	156332774	Reference GRCh38.p12 Primary Assembly
hsa-miR-376a-1-684p	NM_001663.3	1	584.4	584.4	2.46E-002	4.55E-002	2	3	4.77E-007	12.0	1.00E000	0	10	252.0	0.0	0.0	211.4	0.0	0.0	21	3939	12	21	2664	2673	10	10	0.0	read	NM_001663.3	9606	382	ARF6	-	ADP ribosylation factor 6	ADP-ribosylation factor 6	NM_001663.3	NP_001654.1	NC_000014.9	protein-coding	REVIEWED	14	+	49893017	49897053	Reference GRCh38.p12 Primary Assembly
hsa-miR-376a-1-685p	NM_001321079.1	1	556.7	556.7	3.21E-002	5.19E-002	2	2	3.54E-010	10.5	1.00E000	0	16	244.0	0.0	0.0	199.7	0.0	0.0	21	4606	6	21	547	562	16	16	0.0	read	NM_001321079.1	9606	2145	EZH1	KMT6B	enhancer of zeste 1 polycomb repressive complex 2 subunit	histone-lysine N-methyltransferase EZH1|ENX-2|enhancer of zeste homolog 1	NM_001321079.1	NP_001308008.1	NC_000017.11	protein-coding	VALIDATED	17	-	42700274	42745095	Reference GRCh38.p12 Primary Assembly
hsa-miR-376a-1-686p	NM_001198531.1	1	168.7	168.7	4.13E-001	4.52E-001	2	2	3.54E-010	10.0	1.00E000	0	12	-16.0	-10.0	0.0	64.7	0.0	0.0	21	3949	6	17	3728	3739	12	12	11.0	read	NM_001198531.1	9606	6934	TCF7L2	TCF-4|TCF4	transcription factor 7 like 2	transcription factor 7-like 2|HMG box transcription factor 4|T-cell factor 4|T-cell-specific transcription factor 4|hTCF-4|transcription factor 7-like 2 (T-cell specific, HMG-box)	NM_001198531.1	NP_001185460.1	NC_000010.11	protein-coding	REVIEWED	10	+	112950219	113167677	Reference GRCh38.p12 Primary Assembly
hsa-miR-376a-1-687p	NM_001198529.1	1	168.7	168.7	4.13E-001	4.52E-001	2	2	3.54E-010	10.0	1.00E000	0	12	-16.0	-10.0	0.0	64.7	0.0	0.0	21	3931	6	17	3710	3721	12	12	11.0	read	NM_001198529.1	9606	6934	TCF7L2	TCF-4|TCF4	transcription factor 7 like 2	transcription factor 7-like 2|HMG box transcription factor 4|T-cell factor 4|T-cell-specific transcription factor 4|hTCF-4|transcription factor 7-like 2 (T-cell specific, HMG-box)	NM_001198529.1	NP_001185458.1	NC_000010.11	protein-coding	REVIEWED	10	+	112950219	113167677	Reference GRCh38.p12 Primary Assembly
hsa-miR-376a-1-688p	NM_001198528.1	1	168.7	168.7	4.13E-001	4.52E-001	2	2	3.54E-010	10.0	1.00E000	0	12	-16.0	-10.0	0.0	64.7	0.0	0.0	21	4029	6	17	3808	3819	12	12	11.0	read	NM_001198528.1	9606	6934	TCF7L2	TCF-4|TCF4	transcription factor 7 like 2	transcription factor 7-like 2|HMG box transcription factor 4|T-cell factor 4|T-cell-specific transcription factor 4|hTCF-4|transcription factor 7-like 2 (T-cell specific, HMG-box)	NM_001198528.1	NP_001185457.1	NC_000010.11	protein-coding	REVIEWED	10	+	112950219	113167677	Reference GRCh38.p12 Primary Assembly
hsa-miR-376a-1-689p	NM_001198527.1	1	168.7	168.7	4.13E-001	4.52E-001	2	2	3.54E-010	10.0	1.00E000	0	12	-16.0	-10.0	0.0	64.7	0.0	0.0	21	4017	6	17	3796	3807	12	12	11.0	read	NM_001198527.1	9606	6934	TCF7L2	TCF-4|TCF4	transcription factor 7 like 2	transcription factor 7-like 2|HMG box transcription factor 4|T-cell factor 4|T-cell-specific transcription factor 4|hTCF-4|transcription factor 7-like 2 (T-cell specific, HMG-box)	NM_001198527.1	NP_001185456.1	NC_000010.11	protein-coding	REVIEWED	10	+	112950219	113167677	Reference GRCh38.p12 Primary Assembly
hsa-miR-376a-1-690p	NM_001198525.1	1	168.7	168.7	4.13E-001	4.52E-001	2	2	3.54E-010	10.0	1.00E000	0	12	-16.0	-10.0	0.0	64.7	0.0	0.0	21	4092	6	17	3871	3882	12	12	11.0	read	NM_001198525.1	9606	6934	TCF7L2	TCF-4|TCF4	transcription factor 7 like 2	transcription factor 7-like 2|HMG box transcription factor 4|T-cell factor 4|T-cell-specific transcription factor 4|hTCF-4|transcription factor 7-like 2 (T-cell specific, HMG-box)	NM_001198525.1	NP_001185454.1	NC_000010.11	protein-coding	REVIEWED	10	+	112950219	113167677	Reference GRCh38.p12 Primary Assembly
hsa-miR-376a-1-691p	NM_001146286.1	1	168.7	168.7	4.13E-001	4.52E-001	2	2	3.54E-010	10.0	1.00E000	0	12	-16.0	-10.0	0.0	64.7	0.0	0.0	21	3880	6	17	3659	3670	12	12	11.0	read	NM_001146286.1	9606	6934	TCF7L2	TCF-4|TCF4	transcription factor 7 like 2	transcription factor 7-like 2|HMG box transcription factor 4|T-cell factor 4|T-cell-specific transcription factor 4|hTCF-4|transcription factor 7-like 2 (T-cell specific, HMG-box)	NM_001146286.1	NP_001139758.1	NC_000010.11	protein-coding	REVIEWED	10	+	112950219	113167677	Reference GRCh38.p12 Primary Assembly
hsa-miR-376a-1-692p	NM_001146284.1	1	168.7	168.7	4.13E-001	4.52E-001	2	2	3.54E-010	10.0	1.00E000	0	12	-16.0	-10.0	0.0	64.7	0.0	0.0	21	3919	6	17	3698	3709	12	12	11.0	read	NM_001146284.1	9606	6934	TCF7L2	TCF-4|TCF4	transcription factor 7 like 2	transcription factor 7-like 2|HMG box transcription factor 4|T-cell factor 4|T-cell-specific transcription factor 4|hTCF-4|transcription factor 7-like 2 (T-cell specific, HMG-box)	NM_001146284.1	NP_001139756.1	NC_000010.11	protein-coding	REVIEWED	10	+	112950219	113167677	Reference GRCh38.p12 Primary Assembly
hsa-miR-376a-1-693p	NM_001146274.1	1	168.7	168.7	4.13E-001	4.52E-001	2	2	3.54E-010	10.0	1.00E000	0	12	-16.0	-10.0	0.0	64.7	0.0	0.0	21	4022	6	17	3801	3812	12	12	11.0	read	NM_001146274.1	9606	6934	TCF7L2	TCF-4|TCF4	transcription factor 7 like 2	transcription factor 7-like 2|HMG box transcription factor 4|T-cell factor 4|T-cell-specific transcription factor 4|hTCF-4|transcription factor 7-like 2 (T-cell specific, HMG-box)	NM_001146274.1	NP_001139746.1	NC_000010.11	protein-coding	REVIEWED	10	+	112950219	113167677	Reference GRCh38.p12 Primary Assembly
hsa-miR-376a-1-694p	NM_181762.2	2	1151.2	583.3	2.07E-002	4.21E-002	2	2	3.54E-010	9.0	1.00E000	0	18	244.0	28.0	0.0	193.3	0.0	0.0	21	1788	4	21	441	458	18	18	0.0	read	NM_181762.2	9606	7319	UBE2A	HHR6A|MRXS30|MRXSN|RAD6A|UBC2	ubiquitin conjugating enzyme E2 A	ubiquitin-conjugating enzyme E2 A|E2 ubiquitin-conjugating enzyme A|RAD6 homolog A|ubiquitin carrier protein A|ubiquitin-conjugating enzyme E2A|ubiquitin-protein ligase A	NM_181762.2	NP_861427.1	NC_000023.11	protein-coding	REVIEWED	X	+	119574466	119584428	Reference GRCh38.p12 Primary Assembly
hsa-miR-376a-1-695p	NM_078469.2	1	572.6	572.6	2.31E-002	4.39E-002	2	2	3.54E-010	11.0	1.00E000	0	11	240.0	0.0	0.0	208.6	0.0	0.0	21	2373	10	20	786	796	11	11	0.0	read	NM_078469.2	9606	56647	BCCIP	TOK-1|TOK1	BRCA2 and CDKN1A interacting protein	BRCA2 and CDKN1A-interacting protein|BCCIPalpha|BCCIPbeta|BRCA2 and Cip1/p21 interacting protein|TOK-1alpha|TOK-1beta|cdk inhibitor p21 binding protein|p21- and CDK-associated protein 1|protein TOK-1	NM_078469.2	NP_510869.1	NC_000010.11	protein-coding	REVIEWED	10	+	125823534	125853694	Reference GRCh38.p12 Primary Assembly
hsa-miR-376a-1-696p	NM_031407.6	3	1679.1	650.5	9.79E-003	3.36E-002	2	2	3.54E-010	13.0	1.00E000	0	8	312.0	0.0	0.0	222.5	0.0	0.0	21	14747	14	21	6240	6247	8	8	0.0	read	NM_031407.6	9606	10075	HUWE1	ARF-BP1|HECTH9|HSPC272|Ib772|LASU1|MULE|URE-B1|UREB1	HECT, UBA and WWE domain containing 1, E3 ubiquitin protein ligase	E3 ubiquitin-protein ligase HUWE1|ARF-binding protein 1|BJ-HCC-24 tumor antigen|HECT domain protein LASU1|HECT-type E3 ubiquitin transferase HUWE1|Mcl-1 ubiquitin ligase E3|URE-binding protein 1|homologous to E6AP carboxyl terminus homologous protein 9|large structure of UREB1|upstream regulatory element-binding protein 1	NM_031407.6	NP_113584.3	NC_000023.11	protein-coding	REVIEWED	X	-	53532095	53686728	Reference GRCh38.p12 Primary Assembly
hsa-miR-376a-1-697p	NM_015265.3	2	1024.9	552.5	2.84E-002	4.82E-002	2	2	3.54E-010	12.5	1.00E000	0	9	248.0	0.0	0.0	184.5	0.0	0.0	21	5306	12	20	2859	2867	9	9	0.0	read	NM_015265.3	9606	23314	SATB2	GLSS	SATB homeobox 2	DNA-binding protein SATB2|SATB family member 2|special AT-rich sequence-binding protein 2	NM_015265.3	NP_056080.1	NC_000002.12	protein-coding	REVIEWED	2	-	199269499	199471265	Reference GRCh38.p12 Primary Assembly
hsa-miR-376a-1-698p	NM_006009.3	1	565.6	565.6	2.49E-002	4.53E-002	2	2	3.54E-010	13.0	1.00E000	0	9	240.0	0.0	0.0	210.6	0.0	0.0	21	1930	12	20	969	977	9	9	0.0	read	NM_006009.3	9606	7846	TUBA1A	B-ALPHA-1|LIS3|TUBA3	tubulin alpha 1a	tubulin alpha-1A chain|hum-a-tub1|hum-a-tub2|tubulin B-alpha-1|tubulin alpha-3 chain|tubulin, alpha, brain-specific	NM_006009.3	NP_006000.2	NC_000012.12	protein-coding	REVIEWED	12	-	49184794	49189323	Reference GRCh38.p12 Primary Assembly
hsa-miR-376a-1-699p	NM_003336.3	2	1151.2	583.3	2.07E-002	4.21E-002	2	2	3.54E-010	9.0	1.00E000	0	18	244.0	28.0	0.0	193.3	0.0	0.0	21	1878	4	21	531	548	18	18	0.0	read	NM_003336.3	9606	7319	UBE2A	HHR6A|MRXS30|MRXSN|RAD6A|UBC2	ubiquitin conjugating enzyme E2 A	ubiquitin-conjugating enzyme E2 A|E2 ubiquitin-conjugating enzyme A|RAD6 homolog A|ubiquitin carrier protein A|ubiquitin-conjugating enzyme E2A|ubiquitin-protein ligase A	NM_003336.3	NP_003327.2	NC_000023.11	protein-coding	REVIEWED	X	+	119574466	119584428	Reference GRCh38.p12 Primary Assembly
hsa-miR-376a-1-700p	NM_001321081.1	1	556.7	556.7	2.72E-002	4.72E-002	2	2	3.54E-010	10.5	1.00E000	0	16	244.0	0.0	0.0	199.7	0.0	0.0	21	4670	6	21	611	626	16	16	0.0	read	NM_001321081.1	9606	2145	EZH1	KMT6B	enhancer of zeste 1 polycomb repressive complex 2 subunit	histone-lysine N-methyltransferase EZH1|ENX-2|enhancer of zeste homolog 1	NM_001321081.1	NP_001308010.1	NC_000017.11	protein-coding	VALIDATED	17	-	42700274	42745095	Reference GRCh38.p12 Primary Assembly
hsa-miR-376a-1-701p	NM_001282161.1	2	1151.2	583.3	2.07E-002	4.21E-002	2	2	3.54E-010	9.0	1.00E000	0	18	244.0	28.0	0.0	193.3	0.0	0.0	21	1871	4	21	524	541	18	18	0.0	read	NM_001282161.1	9606	7319	UBE2A	HHR6A|MRXS30|MRXSN|RAD6A|UBC2	ubiquitin conjugating enzyme E2 A	ubiquitin-conjugating enzyme E2 A|E2 ubiquitin-conjugating enzyme A|RAD6 homolog A|ubiquitin carrier protein A|ubiquitin-conjugating enzyme E2A|ubiquitin-protein ligase A	NM_001282161.1	NP_001269090.1	NC_000023.11	protein-coding	REVIEWED	X	+	119574466	119584428	Reference GRCh38.p12 Primary Assembly
hsa-miR-376a-1-702p	NM_001270400.1	1	565.6	565.6	2.49E-002	4.53E-002	2	2	3.54E-010	13.0	1.00E000	0	9	240.0	0.0	0.0	210.6	0.0	0.0	21	2018	12	20	1057	1065	9	9	0.0	read	NM_001270400.1	9606	7846	TUBA1A	B-ALPHA-1|LIS3|TUBA3	tubulin alpha 1a	tubulin alpha-1A chain|hum-a-tub1|hum-a-tub2|tubulin B-alpha-1|tubulin alpha-3 chain|tubulin, alpha, brain-specific	NM_001270400.1	NP_001257329.1	NC_000012.12	protein-coding	REVIEWED	12	-	49184794	49189323	Reference GRCh38.p12 Primary Assembly
hsa-miR-376a-1-703p	NM_001270399.1	1	565.6	565.6	2.49E-002	4.53E-002	2	2	3.54E-010	13.0	1.00E000	0	9	240.0	0.0	0.0	210.6	0.0	0.0	21	2490	12	20	1529	1537	9	9	0.0	read	NM_001270399.1	9606	7846	TUBA1A	B-ALPHA-1|LIS3|TUBA3	tubulin alpha 1a	tubulin alpha-1A chain|hum-a-tub1|hum-a-tub2|tubulin B-alpha-1|tubulin alpha-3 chain|tubulin, alpha, brain-specific	NM_001270399.1	NP_001257328.1	NC_000012.12	protein-coding	REVIEWED	12	-	49184794	49189323	Reference GRCh38.p12 Primary Assembly
hsa-miR-376a-1-704p	NM_001172517.1	2	1024.9	552.5	2.84E-002	4.82E-002	2	2	3.54E-010	12.5	1.00E000	0	9	248.0	0.0	0.0	184.5	0.0	0.0	21	5326	12	20	2879	2887	9	9	0.0	read	NM_001172517.1	9606	23314	SATB2	GLSS	SATB homeobox 2	DNA-binding protein SATB2|SATB family member 2|special AT-rich sequence-binding protein 2	NM_001172517.1	NP_001165988.1	NC_000002.12	protein-coding	REVIEWED	2	-	199269499	199471265	Reference GRCh38.p12 Primary Assembly
hsa-miR-376a-1-705p	NM_001172509.1	2	1024.9	552.5	2.84E-002	4.82E-002	2	2	3.54E-010	12.5	1.00E000	0	9	248.0	0.0	0.0	184.5	0.0	0.0	21	5730	12	20	3283	3291	9	9	0.0	read	NM_001172509.1	9606	23314	SATB2	GLSS	SATB homeobox 2	DNA-binding protein SATB2|SATB family member 2|special AT-rich sequence-binding protein 2	NM_001172509.1	NP_001165980.1	NC_000002.12	protein-coding	REVIEWED	2	-	199269499	199471265	Reference GRCh38.p12 Primary Assembly
hsa-miR-376a-1-706p	NM_001146283.1	1	168.7	168.7	4.11E-001	4.47E-001	2	2	3.54E-010	10.0	1.00E000	0	12	-16.0	-10.0	0.0	64.7	0.0	0.0	21	4021	6	17	3800	3811	12	12	11.0	read	NM_001146283.1	9606	6934	TCF7L2	TCF-4|TCF4	transcription factor 7 like 2	transcription factor 7-like 2|HMG box transcription factor 4|T-cell factor 4|T-cell-specific transcription factor 4|hTCF-4|transcription factor 7-like 2 (T-cell specific, HMG-box)	NM_001146283.1	NP_001139755.1	NC_000010.11	protein-coding	REVIEWED	10	+	112950219	113167677	Reference GRCh38.p12 Primary Assembly
hsa-miR-376a-1-707p	NR_045259.1	3	1307.9	683.1	1.75E-005	9.25E-004	2	2	3.54E-010	9.0	1.00E000	0	14	240.0	0.0	0.0	314.1	0.0	0.0	21	5692	7	20	5476	5489	14	14	0.0	read	NR_045259.1	9606	8829	NRP1	BDCA4|CD304|NP1|NRP|VEGF165R	neuropilin 1	neuropilin-1|transmembrane receptor|vascular endothelial cell growth factor 165 receptor	NR_045259.1	-	NC_000010.11	protein-coding	REVIEWED	10	-	33177490	33334904	Reference GRCh38.p12 Primary Assembly
hsa-miR-376a-1-708p	NM_001287503.1	1	554.2	554.2	4.88E-004	7.91E-003	2	3	4.77E-007	12.0	1.00E000	0	9	248.0	0.0	0.0	182.2	0.0	0.0	21	5272	12	20	4435	4443	9	9	0.0	read	NM_001287503.1	9606	6744	ITPRID2	CS-1|CS1|KRAP|SPAG13|SSFA2	ITPR interacting domain containing 2	sperm-specific antigen 2|KRAS-induced actin-interacting protein|cleavage signal-1 protein|ki-ras-induced actin-interacting protein|sperm associated antigen 13|sperm specific antigen 2	NM_001287503.1	NP_001274432.1	NC_000002.12	protein-coding	VALIDATED	2	+	181891715	181930737	Reference GRCh38.p12 Primary Assembly
hsa-miR-376a-1-709p	NM_001244972.1	3	1307.9	683.1	1.75E-005	9.25E-004	2	2	3.54E-010	9.0	1.00E000	0	14	240.0	0.0	0.0	314.1	0.0	0.0	21	5877	7	20	5661	5674	14	14	0.0	read	NM_001244972.1	9606	8829	NRP1	BDCA4|CD304|NP1|NRP|VEGF165R	neuropilin 1	neuropilin-1|transmembrane receptor|vascular endothelial cell growth factor 165 receptor	NM_001244972.1	NP_001231901.1	NC_000010.11	protein-coding	REVIEWED	10	-	33177490	33334904	Reference GRCh38.p12 Primary Assembly
hsa-miR-376a-1-710p	NM_001164097.1	1	642.6	642.6	5.35E-005	2.06E-003	2	7	2.11E-003	10.0	1.00E000	0	15	240.0	0.0	0.0	281.6	0.0	0.0	21	9455	6	20	7474	7488	15	15	0.0	read	NM_001164097.1	9606	1462	VCAN	CSPG2|ERVR|GHAP|PG-M|WGN|WGN1	versican	versican core protein|chondroitin sulfate proteoglycan core protein 2|glial hyaluronate-binding protein|large fibroblast proteoglycan|versican proteoglycan	NM_001164097.1	NP_001157569.1	NC_000005.10	protein-coding	REVIEWED	5	+	83471673	83582302	Reference GRCh38.p12 Primary Assembly
hsa-miR-376a-1-711p	NM_001163812.1	1	566.4	566.4	3.66E-004	6.75E-003	2	3	4.77E-007	10.5	1.00E000	0	14	240.0	0.0	0.0	207.4	0.0	0.0	21	3684	7	20	2188	2201	14	14	0.0	read	NM_001163812.1	9606	56652	TWNK	ATXN8|C10orf2|IOSCA|MTDPS7|PEO|PEO1|PEOA3|PRLTS5|SANDO|SCA8|TWINL	twinkle mtDNA helicase	twinkle protein, mitochondrial|T7 gp4-like protein with intramitochondrial nucleoid localization|T7 helicase-related protein with intramitochondrial nucleoid localization|T7-like mitochondrial DNA helicase|ataxin 8|mitochondrial twinkle protein|progressive external ophthalmoplegia 1 protein	NM_001163812.1	NP_001157284.1	NC_000010.11	protein-coding	REVIEWED	10	+	100987526	100994402	Reference GRCh38.p12 Primary Assembly
hsa-miR-376a-1-712p	NM_001126336.2	1	642.6	642.6	5.35E-005	2.06E-003	2	7	2.11E-003	10.0	1.00E000	0	15	240.0	0.0	0.0	281.6	0.0	0.0	21	4193	6	20	2212	2226	15	15	0.0	read	NM_001126336.2	9606	1462	VCAN	CSPG2|ERVR|GHAP|PG-M|WGN|WGN1	versican	versican core protein|chondroitin sulfate proteoglycan core protein 2|glial hyaluronate-binding protein|large fibroblast proteoglycan|versican proteoglycan	NM_001126336.2	NP_001119808.1	NC_000005.10	protein-coding	REVIEWED	5	+	83471673	83582302	Reference GRCh38.p12 Primary Assembly
hsa-miR-376a-1-713p	NR_029403.1	1	631.8	631.8	7.57E-004	2.24E-003	2	2	3.54E-010	6.5	1.00E000	0	18	248.0	24.0	0.0	218.8	0.0	0.0	21	1799	3	20	804	821	18	18	0.0	read	NR_029403.1	9606	10574	CCT7	CCTETA|CCTH|NIP7-1|TCP1ETA	chaperonin containing TCP1 subunit 7	T-complex protein 1 subunit eta|CCT-eta|HIV-1 Nef interacting protein|TCP-1-eta|chaperonin containing t-complex polypeptide 1, eta subunit	NR_029403.1	-	NC_000002.12	protein-coding	REVIEWED	2	+	73233424	73253021	Reference GRCh38.p12 Primary Assembly
hsa-miR-376a-1-714p	NR_029402.1	1	631.8	631.8	7.57E-004	2.24E-003	2	2	3.54E-010	6.5	1.00E000	0	18	248.0	24.0	0.0	218.8	0.0	0.0	21	1895	3	20	900	917	18	18	0.0	read	NR_029402.1	9606	10574	CCT7	CCTETA|CCTH|NIP7-1|TCP1ETA	chaperonin containing TCP1 subunit 7	T-complex protein 1 subunit eta|CCT-eta|HIV-1 Nef interacting protein|TCP-1-eta|chaperonin containing t-complex polypeptide 1, eta subunit	NR_029402.1	-	NC_000002.12	protein-coding	REVIEWED	2	+	73233424	73253021	Reference GRCh38.p12 Primary Assembly
hsa-miR-376a-1-715p	NM_145251.3	3	1808.1	642.9	1.49E-002	4.28E-002	2	2	3.54E-010	7.5	1.00E000	0	18	320.0	16.0	0.0	176.9	0.0	0.0	21	4879	4	21	2545	2562	18	18	0.0	read	NM_145251.3	9606	6815	STYX	-	serine/threonine/tyrosine interacting protein	serine/threonine/tyrosine-interacting protein|protein tyrosine phosphatase-like protein	NM_145251.3	NP_660294.1	NC_000014.9	protein-coding	REVIEWED	14	+	52730158	52774988	Reference GRCh38.p12 Primary Assembly
hsa-miR-376a-1-716p	NM_033379.4	1	656.4	656.4	1.28E-002	4.11E-002	2	2	3.54E-010	7.0	1.00E000	0	20	312.0	16.0	0.0	202.4	0.0	0.0	21	1752	2	21	765	784	20	20	0.0	read	NM_033379.4	9606	983	CDK1	CDC2|CDC28A|P34CDC2	cyclin dependent kinase 1	cyclin-dependent kinase 1|cell cycle controller CDC2|cell division control protein 2 homolog|cell division cycle 2, G1 to S and G2 to M|cell division protein kinase 1|p34 protein kinase	NM_033379.4	NP_203698.1	NC_000010.11	protein-coding	REVIEWED	10	+	60778330	60794851	Reference GRCh38.p12 Primary Assembly
hsa-miR-376a-1-717p	NM_021830.4	1	566.4	566.4	3.24E-002	5.65E-002	2	3	4.77E-007	10.5	1.00E000	0	14	240.0	0.0	0.0	207.4	0.0	0.0	21	3640	7	20	2188	2201	14	14	0.0	read	NM_021830.4	9606	56652	TWNK	ATXN8|C10orf2|IOSCA|MTDPS7|PEO|PEO1|PEOA3|PRLTS5|SANDO|SCA8|TWINL	twinkle mtDNA helicase	twinkle protein, mitochondrial|T7 gp4-like protein with intramitochondrial nucleoid localization|T7 helicase-related protein with intramitochondrial nucleoid localization|T7-like mitochondrial DNA helicase|ataxin 8|mitochondrial twinkle protein|progressive external ophthalmoplegia 1 protein	NM_021830.4	NP_068602.2	NC_000010.11	protein-coding	REVIEWED	10	+	100987526	100994402	Reference GRCh38.p12 Primary Assembly
hsa-miR-376a-1-718p	NM_004385.4	1	642.6	642.6	1.49E-002	4.28E-002	2	7	2.11E-003	10.0	1.00E000	0	15	240.0	0.0	0.0	281.6	0.0	0.0	21	12416	6	20	10435	10449	15	15	0.0	read	NM_004385.4	9606	1462	VCAN	CSPG2|ERVR|GHAP|PG-M|WGN|WGN1	versican	versican core protein|chondroitin sulfate proteoglycan core protein 2|glial hyaluronate-binding protein|large fibroblast proteoglycan|versican proteoglycan	NM_004385.4	NP_004376.2	NC_000005.10	protein-coding	REVIEWED	5	+	83471673	83582302	Reference GRCh38.p12 Primary Assembly
hsa-miR-376a-1-719p	NM_003873.5	3	1307.9	683.1	9.49E-003	3.82E-002	2	2	3.54E-010	9.0	1.00E000	0	14	240.0	0.0	0.0	314.1	0.0	0.0	21	5895	7	20	5679	5692	14	14	0.0	read	NM_003873.5	9606	8829	NRP1	BDCA4|CD304|NP1|NRP|VEGF165R	neuropilin 1	neuropilin-1|transmembrane receptor|vascular endothelial cell growth factor 165 receptor	NM_003873.5	NP_003864.4	NC_000010.11	protein-coding	REVIEWED	10	-	33177490	33334904	Reference GRCh38.p12 Primary Assembly
hsa-miR-376a-1-720p	NM_001786.4	1	656.4	656.4	1.28E-002	4.11E-002	2	2	3.54E-010	7.0	1.00E000	0	20	312.0	16.0	0.0	202.4	0.0	0.0	21	1923	2	21	936	955	20	20	0.0	read	NM_001786.4	9606	983	CDK1	CDC2|CDC28A|P34CDC2	cyclin dependent kinase 1	cyclin-dependent kinase 1|cell cycle controller CDC2|cell division control protein 2 homolog|cell division cycle 2, G1 to S and G2 to M|cell division protein kinase 1|p34 protein kinase	NM_001786.4	NP_001777.1	NC_000010.11	protein-coding	REVIEWED	10	+	60778330	60794851	Reference GRCh38.p12 Primary Assembly
hsa-miR-376a-1-721p	NM_001320918.1	1	656.4	656.4	1.28E-002	4.11E-002	2	2	3.54E-010	7.0	1.00E000	0	20	312.0	16.0	0.0	202.4	0.0	0.0	21	1935	2	21	948	967	20	20	0.0	read	NM_001320918.1	9606	983	CDK1	CDC2|CDC28A|P34CDC2	cyclin dependent kinase 1	cyclin-dependent kinase 1|cell cycle controller CDC2|cell division control protein 2 homolog|cell division cycle 2, G1 to S and G2 to M|cell division protein kinase 1|p34 protein kinase	NM_001320918.1	NP_001307847.1	NC_000010.11	protein-coding	REVIEWED	10	+	60778330	60794851	Reference GRCh38.p12 Primary Assembly
hsa-miR-376a-1-722p	NM_001287504.1	1	554.2	554.2	3.64E-002	5.98E-002	2	3	4.77E-007	12.0	1.00E000	0	9	248.0	0.0	0.0	182.2	0.0	0.0	21	5222	12	20	4385	4393	9	9	0.0	read	NM_001287504.1	9606	6744	ITPRID2	CS-1|CS1|KRAP|SPAG13|SSFA2	ITPR interacting domain containing 2	sperm-specific antigen 2|KRAS-induced actin-interacting protein|cleavage signal-1 protein|ki-ras-induced actin-interacting protein|sperm associated antigen 13|sperm specific antigen 2	NM_001287504.1	NP_001274433.1	NC_000002.12	protein-coding	VALIDATED	2	+	181891715	181930737	Reference GRCh38.p12 Primary Assembly
hsa-miR-376a-1-723p	NM_001244973.1	3	1307.9	683.1	9.49E-003	3.82E-002	2	2	3.54E-010	9.0	1.00E000	0	14	240.0	0.0	0.0	314.1	0.0	0.0	21	5874	7	20	5658	5671	14	14	0.0	read	NM_001244973.1	9606	8829	NRP1	BDCA4|CD304|NP1|NRP|VEGF165R	neuropilin 1	neuropilin-1|transmembrane receptor|vascular endothelial cell growth factor 165 receptor	NM_001244973.1	NP_001231902.1	NC_000010.11	protein-coding	REVIEWED	10	-	33177490	33334904	Reference GRCh38.p12 Primary Assembly
hsa-miR-376a-1-724p	NM_001164098.1	1	642.6	642.6	1.49E-002	4.28E-002	2	7	2.11E-003	10.0	1.00E000	0	15	240.0	0.0	0.0	281.6	0.0	0.0	21	7154	6	20	5173	5187	15	15	0.0	read	NM_001164098.1	9606	1462	VCAN	CSPG2|ERVR|GHAP|PG-M|WGN|WGN1	versican	versican core protein|chondroitin sulfate proteoglycan core protein 2|glial hyaluronate-binding protein|large fibroblast proteoglycan|versican proteoglycan	NM_001164098.1	NP_001157570.1	NC_000005.10	protein-coding	REVIEWED	5	+	83471673	83582302	Reference GRCh38.p12 Primary Assembly
hsa-miR-376a-1-725p	NM_001163814.1	1	566.4	566.4	3.24E-002	5.65E-002	2	3	4.77E-007	10.5	1.00E000	0	14	240.0	0.0	0.0	207.4	0.0	0.0	21	1844	7	20	348	361	14	14	0.0	read	NM_001163814.1	9606	56652	TWNK	ATXN8|C10orf2|IOSCA|MTDPS7|PEO|PEO1|PEOA3|PRLTS5|SANDO|SCA8|TWINL	twinkle mtDNA helicase	twinkle protein, mitochondrial|T7 gp4-like protein with intramitochondrial nucleoid localization|T7 helicase-related protein with intramitochondrial nucleoid localization|T7-like mitochondrial DNA helicase|ataxin 8|mitochondrial twinkle protein|progressive external ophthalmoplegia 1 protein	NM_001163814.1	NP_001157286.1	NC_000010.11	protein-coding	REVIEWED	10	+	100987526	100994402	Reference GRCh38.p12 Primary Assembly
hsa-miR-376a-1-726p	NM_001163813.1	1	566.4	566.4	3.24E-002	5.65E-002	2	3	4.77E-007	10.5	1.00E000	0	14	240.0	0.0	0.0	207.4	0.0	0.0	21	1800	7	20	348	361	14	14	0.0	read	NM_001163813.1	9606	56652	TWNK	ATXN8|C10orf2|IOSCA|MTDPS7|PEO|PEO1|PEOA3|PRLTS5|SANDO|SCA8|TWINL	twinkle mtDNA helicase	twinkle protein, mitochondrial|T7 gp4-like protein with intramitochondrial nucleoid localization|T7 helicase-related protein with intramitochondrial nucleoid localization|T7-like mitochondrial DNA helicase|ataxin 8|mitochondrial twinkle protein|progressive external ophthalmoplegia 1 protein	NM_001163813.1	NP_001157285.1	NC_000010.11	protein-coding	REVIEWED	10	+	100987526	100994402	Reference GRCh38.p12 Primary Assembly
hsa-miR-376a-1-727p	NM_001130701.1	3	1808.1	642.9	1.49E-002	4.28E-002	2	2	3.54E-010	7.5	1.00E000	0	18	320.0	16.0	0.0	176.9	0.0	0.0	21	4631	4	21	2297	2314	18	18	0.0	read	NM_001130701.1	9606	6815	STYX	-	serine/threonine/tyrosine interacting protein	serine/threonine/tyrosine-interacting protein|protein tyrosine phosphatase-like protein	NM_001130701.1	NP_001124173.1	NC_000014.9	protein-coding	REVIEWED	14	+	52730158	52774988	Reference GRCh38.p12 Primary Assembly
hsa-miR-376a-1-728p	NM_001130445.2	1	554.2	554.2	3.64E-002	5.98E-002	2	3	4.77E-007	12.0	1.00E000	0	9	248.0	0.0	0.0	182.2	0.0	0.0	21	5338	12	20	4501	4509	9	9	0.0	read	NM_001130445.2	9606	6744	ITPRID2	CS-1|CS1|KRAP|SPAG13|SSFA2	ITPR interacting domain containing 2	sperm-specific antigen 2|KRAS-induced actin-interacting protein|cleavage signal-1 protein|ki-ras-induced actin-interacting protein|sperm associated antigen 13|sperm specific antigen 2	NM_001130445.2	NP_001123917.1	NC_000002.12	protein-coding	VALIDATED	2	+	181891715	181930737	Reference GRCh38.p12 Primary Assembly
hsa-miR-376a-1-729p	NM_016224.4	1	640.3	640.3	2.68E-003	2.21E-002	2	2	3.54E-010	13.0	1.00E000	0	8	312.0	0.0	0.0	212.3	0.0	0.0	21	4291	14	21	1943	1950	8	8	0.0	read	NM_016224.4	9606	51429	SNX9	SDP1|SH3PX1|SH3PXD3A|WISP	sorting nexin 9	sorting nexin-9|SH3 and PX domain-containing protein 1|SH3 and PX domain-containing protein 3A|Wiskott-Aldrich syndrome protein (WASP) interactor protein	NM_016224.4	NP_057308.1	NC_000006.12	protein-coding	REVIEWED	6	+	157716045	157945076	Reference GRCh38.p12 Primary Assembly
hsa-miR-376a-1-730p	NM_001317907.1	1	603.5	603.5	4.68E-003	2.64E-002	2	2	3.54E-010	11.0	1.00E000	0	10	320.0	0.0	0.0	155.5	0.0	0.0	21	3813	12	21	1590	1599	10	10	0.0	read	NM_001317907.1	9606	157313	CDCA2	PPP1R81|Repo-Man	cell division cycle associated 2	cell division cycle-associated protein 2|protein phosphatase 1, regulatory subunit 81|recruits PP1 onto mitotic chromatin at anaphase protein	NM_001317907.1	NP_001304836.1	NC_000008.11	protein-coding	REVIEWED	8	+	25458556	25511307	Reference GRCh38.p12 Primary Assembly
hsa-miR-376a-1-731p	NM_001317906.1	1	603.5	603.5	4.68E-003	2.64E-002	2	2	3.54E-010	11.0	1.00E000	0	10	320.0	0.0	0.0	155.5	0.0	0.0	21	3877	12	21	1673	1682	10	10	0.0	read	NM_001317906.1	9606	157313	CDCA2	PPP1R81|Repo-Man	cell division cycle associated 2	cell division cycle-associated protein 2|protein phosphatase 1, regulatory subunit 81|recruits PP1 onto mitotic chromatin at anaphase protein	NM_001317906.1	NP_001304835.1	NC_000008.11	protein-coding	REVIEWED	8	+	25458556	25511307	Reference GRCh38.p12 Primary Assembly
hsa-miR-376a-1-732p	NM_213655.4	1	337.3	337.3	1.64E-001	1.97E-001	2	4	1.82E-005	8.5	1.00E000	0	13	160.0	0.0	0.0	41.3	0.0	0.0	21	11208	9	21	10101	10113	13	13	12.5	read	NM_213655.4	9606	65125	WNK1	HSAN2|HSN2|KDP|PPP1R167|PRKWNK1|PSK|p65	WNK lysine deficient protein kinase 1	serine/threonine-protein kinase WNK1|WNK lysine deficient protein kinase 1 isoform|erythrocyte 65 kDa protein|prostate-derived sterile 20-like kinase|protein kinase with no lysine 1|protein phosphatase 1, regulatory subunit 167|serine/threonine-protein kinase WNK1 1|serine/threonine-protein kinase WNK1 2	NM_213655.4	NP_998820.3	NC_000012.12	protein-coding	REVIEWED	12	+	752592	911451	Reference GRCh38.p12 Primary Assembly
hsa-miR-376a-1-733p	NM_205846.2	2	1093.2	614.3	1.68E-002	4.02E-002	2	2	3.54E-010	10.0	1.00E000	0	13	240.0	0.0	0.0	249.3	0.0	0.0	21	4844	8	20	3964	3976	13	13	0.0	read	NM_205846.2	9606	153768	PRELID2	-	PRELI domain containing 2	PRELI domain-containing protein 2|CTC-806A22.1	NM_205846.2	NP_995318.1	NC_000005.10	protein-coding	VALIDATED	5	-	145587324	145835368	Reference GRCh38.p12 Primary Assembly
hsa-miR-376a-1-734p	NM_182960.3	2	1093.2	614.3	1.68E-002	4.02E-002	2	2	3.54E-010	10.0	1.00E000	0	13	240.0	0.0	0.0	249.3	0.0	0.0	21	4880	8	20	4000	4012	13	13	0.0	read	NM_182960.3	9606	153768	PRELID2	-	PRELI domain containing 2	PRELI domain-containing protein 2|CTC-806A22.1	NM_182960.3	NP_892005.1	NC_000005.10	protein-coding	VALIDATED	5	-	145587324	145835368	Reference GRCh38.p12 Primary Assembly
hsa-miR-376a-1-735p	NM_170709.2	1	346.9	346.9	1.54E-001	1.86E-001	2	2	3.54E-010	6.5	1.00E000	0	16	144.0	0.0	0.0	59.9	0.0	0.0	21	4110	4	19	1790	1805	16	16	12.5	read	NM_170709.2	9606	23678	SGK3	CISK|SGK2|SGKL	serum/glucocorticoid regulated kinase family member 3	serine/threonine-protein kinase Sgk3|cytokine-independent survival kinase	NM_170709.2	NP_733827.2	NC_000008.11	protein-coding	REVIEWED	8	+	66712417	66862021	Reference GRCh38.p12 Primary Assembly
hsa-miR-376a-1-736p	NM_138492.5	2	1093.2	614.3	1.68E-002	4.02E-002	2	2	3.54E-010	10.0	1.00E000	0	13	240.0	0.0	0.0	249.3	0.0	0.0	21	5047	8	20	4167	4179	13	13	0.0	read	NM_138492.5	9606	153768	PRELID2	-	PRELI domain containing 2	PRELI domain-containing protein 2|CTC-806A22.1	NM_138492.5	NP_612501.3	NC_000005.10	protein-coding	VALIDATED	5	-	145587324	145835368	Reference GRCh38.p12 Primary Assembly
hsa-miR-376a-1-737p	NM_018979.3	1	337.3	337.3	1.64E-001	1.97E-001	2	4	1.82E-005	8.5	1.00E000	0	13	160.0	0.0	0.0	41.3	0.0	0.0	21	10461	9	21	9345	9357	13	13	12.5	read	NM_018979.3	9606	65125	WNK1	HSAN2|HSN2|KDP|PPP1R167|PRKWNK1|PSK|p65	WNK lysine deficient protein kinase 1	serine/threonine-protein kinase WNK1|WNK lysine deficient protein kinase 1 isoform|erythrocyte 65 kDa protein|prostate-derived sterile 20-like kinase|protein kinase with no lysine 1|protein phosphatase 1, regulatory subunit 167|serine/threonine-protein kinase WNK1 1|serine/threonine-protein kinase WNK1 2	NM_018979.3	NP_061852.3	NC_000012.12	protein-coding	REVIEWED	12	+	752592	911451	Reference GRCh38.p12 Primary Assembly
hsa-miR-376a-1-738p	NM_013257.4	1	346.9	346.9	1.54E-001	1.86E-001	2	2	3.54E-010	6.5	1.00E000	0	16	144.0	0.0	0.0	59.9	0.0	0.0	21	4206	4	19	1886	1901	16	16	12.5	read	NM_013257.4	9606	23678	SGK3	CISK|SGK2|SGKL	serum/glucocorticoid regulated kinase family member 3	serine/threonine-protein kinase Sgk3|cytokine-independent survival kinase	NM_013257.4	NP_037389.4	NC_000008.11	protein-coding	REVIEWED	8	+	66712417	66862021	Reference GRCh38.p12 Primary Assembly
hsa-miR-376a-1-739p	NM_005633.3	4	2338.0	688.2	7.57E-003	3.04E-002	2	2	3.54E-010	7.0	1.00E000	0	21	244.0	12.0	0.0	308.2	0.0	0.0	21	8331	1	21	5768	5788	21	21	0.0	read	NM_005633.3	9606	6654	SOS1	GF1|GGF1|GINGF|HGF|NS4|SOS-1	SOS Ras/Rac guanine nucleotide exchange factor 1	son of sevenless homolog 1|gingival fibromatosis, hereditary, 1|guanine nucleotide exchange factor	NM_005633.3	NP_005624.2	NC_000002.12	protein-coding	REVIEWED	2	-	38981548	39124958	Reference GRCh38.p12 Primary Assembly
hsa-miR-376a-1-740p	NM_001199958.1	1	589.0	589.0	2.17E-002	4.46E-002	2	2	3.54E-010	13.5	1.00E000	0	8	240.0	0.0	0.0	235.0	0.0	0.0	21	969	13	20	213	220	8	8	0.0	read	NM_001199958.1	9606	4711	NDUFB5	CISGDH|SGDH	NADH:ubiquinone oxidoreductase subunit B5	NADH dehydrogenase [ubiquinone] 1 beta subcomplex subunit 5, mitochondrial|NADH dehydrogenase (ubiquinone) 1 beta subcomplex, 5, 16kDa|NADH-ubiquinone oxidoreductase SGDH subunit|complex I SGDH subunit|complex I-SGDH	NM_001199958.1	NP_001186887.1	NC_000003.12	protein-coding	REVIEWED	3	+	179604786	179624499	Reference GRCh38.p12 Primary Assembly
hsa-miR-376a-1-741p	NM_014823.2	1	337.3	337.3	1.76E-001	2.10E-001	2	4	1.82E-005	8.5	1.00E000	0	13	160.0	0.0	0.0	41.3	0.0	0.0	21	9717	9	21	8601	8613	13	13	12.5	read	NM_014823.2	9606	65125	WNK1	HSAN2|HSN2|KDP|PPP1R167|PRKWNK1|PSK|p65	WNK lysine deficient protein kinase 1	serine/threonine-protein kinase WNK1|WNK lysine deficient protein kinase 1 isoform|erythrocyte 65 kDa protein|prostate-derived sterile 20-like kinase|protein kinase with no lysine 1|protein phosphatase 1, regulatory subunit 167|serine/threonine-protein kinase WNK1 1|serine/threonine-protein kinase WNK1 2	NM_014823.2	NP_055638.2	NC_000012.12	protein-coding	REVIEWED	12	+	752592	911451	Reference GRCh38.p12 Primary Assembly
hsa-miR-376a-1-742p	NM_005933.3	3	1267.4	681.5	9.26E-003	2.89E-002	2	2	3.54E-010	7.0	1.00E000	0	17	240.0	20.0	0.0	285.5	0.0	0.0	21	16599	4	20	13342	13358	17	17	0.0	read	NM_005933.3	9606	4297	KMT2A	ALL-1|CXXC7|HRX|HTRX1|MLL|MLL1|MLL1A|TRX1|WDSTS	lysine methyltransferase 2A	histone-lysine N-methyltransferase 2A|CXXC-type zinc finger protein 7|lysine (K)-specific methyltransferase 2A|lysine N-methyltransferase 2A|mixed lineage leukemia 1|myeloid/lymphoid or mixed-lineage leukemia (trithorax homolog, Drosophila)|trithorax-like protein|zinc finger protein HRX	NM_005933.3	NP_005924.2	NC_000011.10	protein-coding	REVIEWED	11	+	118436489	118526831	Reference GRCh38.p12 Primary Assembly
hsa-miR-376a-1-743p	NM_005245.3	2	881.5	572.5	2.84E-002	4.75E-002	2	2	3.54E-010	8.5	1.00E000	0	16	240.0	0.0	0.0	201.5	0.0	0.0	21	14773	5	20	11670	11685	16	16	0.0	read	NM_005245.3	9606	2195	FAT1	CDHF7|CDHR8|FAT|ME5|hFat1	FAT atypical cadherin 1	protocadherin Fat 1|FAT tumor suppressor 1|cadherin ME5|cadherin family member 7|cadherin-related family member 8|cadherin-related tumor suppressor homolog|protein fat homolog	NM_005245.3	NP_005236.2	NC_000004.12	protein-coding	REVIEWED	4	-	186587782	186726695	Reference GRCh38.p12 Primary Assembly
hsa-miR-376a-1-744p	NM_003870.3	2	1192.9	629.6	1.61E-002	3.61E-002	2	2	3.54E-010	13.0	1.00E000	0	8	312.0	0.0	0.0	201.6	0.0	0.0	21	7219	14	21	385	392	8	8	0.0	read	NM_003870.3	9606	8826	IQGAP1	HUMORFA01|SAR1|p195	IQ motif containing GTPase activating protein 1	ras GTPase-activating-like protein IQGAP1|RasGAP-like with IQ motifs	NM_003870.3	NP_003861.1	NC_000015.10	protein-coding	REVIEWED	15	+	90388240	90502242	Reference GRCh38.p12 Primary Assembly
hsa-miR-376a-1-745p	NM_001197104.1	3	1267.4	681.5	9.26E-003	2.89E-002	2	2	3.54E-010	7.0	1.00E000	0	17	240.0	20.0	0.0	285.5	0.0	0.0	21	16608	4	20	13351	13367	17	17	0.0	read	NM_001197104.1	9606	4297	KMT2A	ALL-1|CXXC7|HRX|HTRX1|MLL|MLL1|MLL1A|TRX1|WDSTS	lysine methyltransferase 2A	histone-lysine N-methyltransferase 2A|CXXC-type zinc finger protein 7|lysine (K)-specific methyltransferase 2A|lysine N-methyltransferase 2A|mixed lineage leukemia 1|myeloid/lymphoid or mixed-lineage leukemia (trithorax homolog, Drosophila)|trithorax-like protein|zinc finger protein HRX	NM_001197104.1	NP_001184033.1	NC_000011.10	protein-coding	REVIEWED	11	+	118436489	118526831	Reference GRCh38.p12 Primary Assembly
hsa-miR-376a-1-746p	NM_001184985.1	1	337.3	337.3	1.76E-001	2.10E-001	2	4	1.82E-005	8.5	1.00E000	0	13	160.0	0.0	0.0	41.3	0.0	0.0	21	11232	9	21	10125	10137	13	13	12.5	read	NM_001184985.1	9606	65125	WNK1	HSAN2|HSN2|KDP|PPP1R167|PRKWNK1|PSK|p65	WNK lysine deficient protein kinase 1	serine/threonine-protein kinase WNK1|WNK lysine deficient protein kinase 1 isoform|erythrocyte 65 kDa protein|prostate-derived sterile 20-like kinase|protein kinase with no lysine 1|protein phosphatase 1, regulatory subunit 167|serine/threonine-protein kinase WNK1 1|serine/threonine-protein kinase WNK1 2	NM_001184985.1	NP_001171914.1	NC_000012.12	protein-coding	REVIEWED	12	+	752592	911451	Reference GRCh38.p12 Primary Assembly
hsa-miR-376a-1-747p	NM_001033578.2	1	346.9	346.9	1.66E-001	1.99E-001	2	2	3.54E-010	6.5	1.00E000	0	16	144.0	0.0	0.0	59.9	0.0	0.0	21	4483	4	19	2163	2178	16	16	12.5	read	NM_001033578.2	9606	23678	SGK3	CISK|SGK2|SGKL	serum/glucocorticoid regulated kinase family member 3	serine/threonine-protein kinase Sgk3|cytokine-independent survival kinase	NM_001033578.2	NP_001028750.1	NC_000008.11	protein-coding	REVIEWED	8	+	66712417	66862021	Reference GRCh38.p12 Primary Assembly
hsa-miR-376a-1-748p	NM_000945.3	1	254.8	254.8	2.77E-001	3.17E-001	2	2	3.54E-010	7.0	1.00E000	0	16	80.0	-10.0	0.0	43.8	0.0	0.0	21	3111	5	20	1005	1020	16	16	13.0	read	NM_000945.3	9606	5534	PPP3R1	CALNB1|CNB|CNB1	protein phosphatase 3 regulatory subunit B, alpha	calcineurin subunit B type 1|calcineurin B, type I (19kDa)|protein phosphatase 2B regulatory subunit 1|protein phosphatase 2B regulatory subunit B alpha|protein phosphatase 3 (formerly 2B), regulatory subunit B (19kD), alpha isoform (calcineurin B, type I)|protein phosphatase 3 (formerly 2B), regulatory subunit B, 19kDa, alpha isoform (calcineurin B, type I)|protein phosphatase 3 (formerly 2B), r…	NM_000945.3	NP_000936.1	NC_000002.12	protein-coding	VALIDATED	2	-	68178856	68252518	Reference GRCh38.p12 Primary Assembly
hsa-miR-376a-1-749p	NM_152562.3	1	603.5	603.5	9.21E-004	7.29E-003	2	2	3.54E-010	11.0	1.00E000	0	10	320.0	0.0	0.0	155.5	0.0	0.0	21	3794	12	21	1590	1599	10	10	0.0	read	NM_152562.3	9606	157313	CDCA2	PPP1R81|Repo-Man	cell division cycle associated 2	cell division cycle-associated protein 2|protein phosphatase 1, regulatory subunit 81|recruits PP1 onto mitotic chromatin at anaphase protein	NM_152562.3	NP_689775.2	NC_000008.11	protein-coding	REVIEWED	8	+	25458556	25511307	Reference GRCh38.p12 Primary Assembly
hsa-miR-376a-1-750p	NM_030928.3	1	347.1	347.1	5.06E-002	6.44E-002	2	2	3.54E-010	5.0	1.00E000	0	20	112.0	44.0	0.0	48.1	0.0	0.0	21	2742	1	20	1751	1770	20	20	13.0	read	NM_030928.3	9606	81620	CDT1	DUP|RIS2	chromatin licensing and DNA replication factor 1	DNA replication factor Cdt1|Double parked, Drosophila, homolog of	NM_030928.3	NP_112190.2	NC_000016.10	protein-coding	REVIEWED	16	+	88803777	88809257	Reference GRCh38.p12 Primary Assembly
hsa-miR-376a-1-751p	NM_006751.6	1	554.2	554.2	2.32E-003	1.09E-002	2	3	4.77E-007	12.0	1.00E000	0	9	248.0	0.0	0.0	182.2	0.0	0.0	21	5220	12	20	4383	4391	9	9	0.0	read	NM_006751.6	9606	6744	ITPRID2	CS-1|CS1|KRAP|SPAG13|SSFA2	ITPR interacting domain containing 2	sperm-specific antigen 2|KRAS-induced actin-interacting protein|cleavage signal-1 protein|ki-ras-induced actin-interacting protein|sperm associated antigen 13|sperm specific antigen 2	NM_006751.6	NP_006742.2	NC_000002.12	protein-coding	VALIDATED	2	+	181891715	181930737	Reference GRCh38.p12 Primary Assembly
hsa-miR-376a-1-752p	NM_001040202.1	1	653.9	653.9	3.32E-004	4.32E-003	2	3	4.77E-007	10.5	1.00E000	0	14	244.0	0.0	0.0	290.9	0.0	0.0	21	3739	8	21	3199	3212	14	14	0.0	read	NM_001040202.1	9606	152559	PAQR3	RKTG	progestin and adipoQ receptor family member 3	progestin and adipoQ receptor family member 3|Raf kinase trapping to Golgi|progestin and adipoQ receptor family member III	NM_001040202.1	NP_001035292.1	NC_000004.12	protein-coding	REVIEWED	4	-	78887224	78939427	Reference GRCh38.p12 Primary Assembly
hsa-miR-376a-1-753p	NM_018283.3	1	656.3	656.3	2.60E-003	2.12E-002	2	2	3.54E-010	9.5	1.00E000	0	15	244.0	0.0	0.0	291.3	0.0	0.0	21	2122	7	21	931	945	15	15	0.0	read	NM_018283.3	9606	55270	NUDT15	MTH2|NUDT15D	nudix hydrolase 15	nucleotide triphosphate diphosphatase NUDT15|8-oxo-dGTPase NUDT15|mutT homolog 2|nucleoside diphosphate-linked to another moiety X hydrolase 15|nudix (nucleoside diphosphate linked moiety X)-type motif 15|probable 7,8-dihydro-8-oxoguanine triphosphatase NUDT15|probable 8-oxo-dGTP diphosphatase NUDT15	NM_018283.3	NP_060753.1	NC_000013.11	protein-coding	REVIEWED	13	+	48037566	48052741	Reference GRCh38.p12 Primary Assembly
hsa-miR-376a-1-754p	NM_001286478.1	1	556.8	556.8	1.07E-002	3.12E-002	2	2	3.54E-010	11.5	1.00E000	0	11	248.0	0.0	0.0	187.8	0.0	0.0	21	3066	10	20	1243	1253	11	11	0.0	read	NM_001286478.1	9606	8663	EIF3C	EIF3CL|EIF3S8|eIF3-p110	eukaryotic translation initiation factor 3 subunit C	eukaryotic translation initiation factor 3 subunit C|cell migration-inducing protein 17|eIF3 p110|eukaryotic translation initiation factor 3 subunit 8|eukaryotic translation initiation factor 3, subunit 8 (110kD)|eukaryotic translation initiation factor 3, subunit 8, 110kDa	NM_001286478.1	NP_001273407.1	NC_000016.10	protein-coding	VALIDATED	16	+	28688557	28735729	Reference GRCh38.p12 Primary Assembly
hsa-miR-376a-1-755p	NM_001267546.2	1	330.0	330.0	1.21E-001	1.45E-001	2	2	3.54E-010	9.0	1.00E000	0	13	152.0	0.0	0.0	45.0	0.0	0.0	21	2477	7	19	801	813	13	13	11.0	read	NM_001267546.2	9606	10139	ARFRP1	ARL18|ARP|Arp1	ADP ribosylation factor related protein 1	ADP-ribosylation factor-related protein 1|ARF-related protein 1|SCG10 like-protein|helicase-like protein NHL	NM_001267546.2	NP_001254475.1	NC_000020.11	protein-coding	REVIEWED	20	-	63698641	63708012	Reference GRCh38.p12 Primary Assembly
hsa-miR-376a-1-756p	NM_017645.4	1	222.5	222.5	2.69E-001	3.07E-001	2	2	3.54E-010	10.0	1.00E000	0	12	48.0	-10.0	0.0	56.5	0.0	0.0	21	6365	8	19	6240	6251	12	12	11.0	read	NM_017645.4	9606	54801	HAUS6	Dgt6|FAM29A	HAUS augmin like complex subunit 6	HAUS augmin-like complex subunit 6|dim gamma-tubulin homolog|family with sequence similarity 29, member A	NM_017645.4	NP_060115.3	NC_000009.12	protein-coding	REVIEWED	9	-	19053136	19102941	Reference GRCh38.p12 Primary Assembly
hsa-miR-376a-1-757p	NM_012248.3	1	83.2	83.2	5.14E-001	5.37E-001	2	2	3.54E-010	9.5	1.00E000	0	13	-80.0	-10.0	0.0	41.2	0.0	0.0	21	2351	5	17	1885	1897	13	13	11.0	read	NM_012248.3	9606	22928	SEPHS2	SPS2	selenophosphate synthetase 2	selenide, water dikinase 2|selenium donor protein 2|selenophosphate synthase 2	NM_012248.3	NP_036380.2	NC_000016.10	protein-coding	REVIEWED	16	-	30443624	30445974	Reference GRCh38.p12 Primary Assembly
hsa-miR-376a-1-758p	NM_004866.5	1	306.4	306.4	1.56E-001	1.86E-001	2	2	3.54E-010	7.5	1.00E000	0	17	0.0	116.0	0.0	55.4	0.0	0.0	21	6275	5	21	2184	2200	17	17	11.5	read	NM_004866.5	9606	9522	SCAMP1	SCAMP|SCAMP37	secretory carrier membrane protein 1	secretory carrier-associated membrane protein 1	NM_004866.5	NP_004857.4	NC_000005.10	protein-coding	REVIEWED	5	+	78360502	78480738	Reference GRCh38.p12 Primary Assembly
hsa-miR-376a-1-759p	NM_001270890.1	1	222.5	222.5	2.69E-001	3.07E-001	2	2	3.54E-010	10.0	1.00E000	0	12	48.0	-10.0	0.0	56.5	0.0	0.0	21	6260	8	19	6135	6146	12	12	11.0	read	NM_001270890.1	9606	54801	HAUS6	Dgt6|FAM29A	HAUS augmin like complex subunit 6	HAUS augmin-like complex subunit 6|dim gamma-tubulin homolog|family with sequence similarity 29, member A	NM_001270890.1	NP_001257819.1	NC_000009.12	protein-coding	REVIEWED	9	-	19053136	19102941	Reference GRCh38.p12 Primary Assembly
hsa-miR-376a-1-760p	NM_001037808.2	1	556.8	556.8	1.45E-002	2.93E-002	2	2	3.54E-010	11.5	1.00E000	0	11	248.0	0.0	0.0	187.8	0.0	0.0	21	3145	10	20	1322	1332	11	11	0.0	read	NM_001037808.2	9606	8663	EIF3C	EIF3CL|EIF3S8|eIF3-p110	eukaryotic translation initiation factor 3 subunit C	eukaryotic translation initiation factor 3 subunit C|cell migration-inducing protein 17|eIF3 p110|eukaryotic translation initiation factor 3 subunit 8|eukaryotic translation initiation factor 3, subunit 8 (110kD)|eukaryotic translation initiation factor 3, subunit 8, 110kDa	NM_001037808.2	NP_001032897.1	NC_000016.10	protein-coding	VALIDATED	16	+	28688557	28735729	Reference GRCh38.p12 Primary Assembly
[truncated: 912 more rows]

## Sheet: Table S4.2
Table S4.2 The targets of hsa-mir-376a-1 49g that have at least 1 PAR-CLIP read with T-to-C variation.
[truncated: 1,468 more rows]

## Sheet: Table S4.3
Table S4.3 The 484 new targets of hsa-mir-376a-1 49g when compared with those of hsa-mir-376a-1-3p.
[truncated: 1,295 more rows]

## Sheet: Table S4.4
Table S4.4 The 88 new target genes of hsa-mir-376a-1 49g that are upregulated in ccRCC (From Table S4.3).
[truncated: 236 more rows]

[truncated: 1 more sheets: Table S4.5]
