# Supplementary material for: Identification of microRNA editing sites in clear cell renal cell carcinoma
Source: Sci Rep. 2023 Sep 13;13:15117. doi: 10.1038/s41598-023-42302-y (PMC10499803; doi:10.1038/s41598-023-42302-y)
Supplement: Supplementary file 6 — Supplementary Information 6. [file 41598_2023_42302_MOESM6_ESM.xlsx]

## Sheet: Table S5.1
Table S5.1 The targets of hsa-mir-376c-3p that have at least 1 PAR-CLIP read with T-to-C variation.
Query	Ref	Total_Hits	Total_Score	Max_Score	Score_PValue	Corrected_Score_PValue	U-to-C_Reads	Total_Reads	Variation_PValue	Total_Mismatches	Mismatch_PValue	Total_Extension	Total_Matched_Length	Seed_Score	12-17nt_Score	Close_Hit_Score	AU_Content_Score	Position_Score	FirstA_Score	Query_Len	Ref_Len	Query_Start	Query_End	Ref_Start	Ref_End	Query_Paired	Ref_Paired	Centered_Pair	Site_Type	Ref.	#tax_id	GeneID	Symbol	Synonyms	description	Other_designations	RNA_nucleotide_accession.version	protein_accession.version	genomic_nucleotide_accession.version	type_of_gene	status	chromosome	orientation	start_position_on_the_genomic_accession	end_position_on_the_genomic_accession	assembly
hsa-miR-376c-3p	NM_001145337.2	1	25116.3	25116.3	2.22E-016	7.05E-014	616	616	0.00E000	9.5	1.00E000	0	19	152.0	16.0	0.0	277.3	0.0	0.0	21	7104	2	20	2783	2801	19	19	0.0	read	NM_001145337.2	9606	4193	MDM2	ACTFS|HDMX|hdm2	MDM2 proto-oncogene	E3 ubiquitin-protein ligase Mdm2|MDM2 oncogene, E3 ubiquitin protein ligase|MDM2 proto-oncogene, E3 ubiquitin protein ligase|Mdm2, p53 E3 ubiquitin protein ligase homolog|Mdm2, transformed 3T3 cell double minute 2, p53 binding protein|double minute 2, human homolog of; p53-binding protein|oncoprotein Mdm2	NM_001145337.2	NP_001138809.1	NC_000012.12	protein-coding	REVIEWED	12	+	68808148	68845543	Reference GRCh38.p12 Primary Assembly
hsa-miR-376c-3p	NM_001278462.1	1	25116.3	25116.3	0.00E000	0.00E000	616	616	0.00E000	9.5	1.00E000	0	19	152.0	16.0	0.0	277.3	0.0	0.0	21	6735	2	20	2414	2432	19	19	0.0	read	NM_001278462.1	9606	4193	MDM2	ACTFS|HDMX|hdm2	MDM2 proto-oncogene	E3 ubiquitin-protein ligase Mdm2|MDM2 oncogene, E3 ubiquitin protein ligase|MDM2 proto-oncogene, E3 ubiquitin protein ligase|Mdm2, p53 E3 ubiquitin protein ligase homolog|Mdm2, transformed 3T3 cell double minute 2, p53 binding protein|double minute 2, human homolog of; p53-binding protein|oncoprotein Mdm2	NM_001278462.1	NP_001265391.1	NC_000012.12	protein-coding	REVIEWED	12	+	68808148	68845543	Reference GRCh38.p12 Primary Assembly
hsa-miR-376c-3p	NM_001145340.2	1	25116.3	25116.3	0.00E000	0.00E000	616	616	0.00E000	9.5	1.00E000	0	19	152.0	16.0	0.0	277.3	0.0	0.0	21	6657	2	20	2336	2354	19	19	0.0	read	NM_001145340.2	9606	4193	MDM2	ACTFS|HDMX|hdm2	MDM2 proto-oncogene	E3 ubiquitin-protein ligase Mdm2|MDM2 oncogene, E3 ubiquitin protein ligase|MDM2 proto-oncogene, E3 ubiquitin protein ligase|Mdm2, p53 E3 ubiquitin protein ligase homolog|Mdm2, transformed 3T3 cell double minute 2, p53 binding protein|double minute 2, human homolog of; p53-binding protein|oncoprotein Mdm2	NM_001145340.2	NP_001138812.1	NC_000012.12	protein-coding	REVIEWED	12	+	68808148	68845543	Reference GRCh38.p12 Primary Assembly
hsa-miR-376c-3p	NM_002392.5	1	25116.3	25116.3	0.00E000	0.00E000	616	616	0.00E000	9.5	1.00E000	0	19	152.0	16.0	0.0	277.3	0.0	0.0	21	7495	2	20	3174	3192	19	19	0.0	read	NM_002392.5	9606	4193	MDM2	ACTFS|HDMX|hdm2	MDM2 proto-oncogene	E3 ubiquitin-protein ligase Mdm2|MDM2 oncogene, E3 ubiquitin protein ligase|MDM2 proto-oncogene, E3 ubiquitin protein ligase|Mdm2, p53 E3 ubiquitin protein ligase homolog|Mdm2, transformed 3T3 cell double minute 2, p53 binding protein|double minute 2, human homolog of; p53-binding protein|oncoprotein Mdm2	NM_002392.5	NP_002383.2	NC_000012.12	protein-coding	REVIEWED	12	+	68808148	68845543	Reference GRCh38.p12 Primary Assembly
hsa-miR-376c-3p	NM_001145339.2	1	25116.3	25116.3	0.00E000	0.00E000	616	616	0.00E000	9.5	1.00E000	0	19	152.0	16.0	0.0	277.3	0.0	0.0	21	7330	2	20	3009	3027	19	19	0.0	read	NM_001145339.2	9606	4193	MDM2	ACTFS|HDMX|hdm2	MDM2 proto-oncogene	E3 ubiquitin-protein ligase Mdm2|MDM2 oncogene, E3 ubiquitin protein ligase|MDM2 proto-oncogene, E3 ubiquitin protein ligase|Mdm2, p53 E3 ubiquitin protein ligase homolog|Mdm2, transformed 3T3 cell double minute 2, p53 binding protein|double minute 2, human homolog of; p53-binding protein|oncoprotein Mdm2	NM_001145339.2	NP_001138811.1	NC_000012.12	protein-coding	REVIEWED	12	+	68808148	68845543	Reference GRCh38.p12 Primary Assembly
hsa-miR-376c-3p	NM_006158.4	2	9094.5	8541.4	0.00E000	0.00E000	211	211	0.00E000	8.0	1.00E000	0	15	16.0	-10.0	0.0	41.4	0.0	0.0	21	3854	6	20	2148	2162	15	15	11.0	read	NM_006158.4	9606	4747	NEFL	CMT1F|CMT2E|CMTDIG|NF-L|NF68|NFL|PPP1R110	neurofilament light	neurofilament light polypeptide|light molecular weight neurofilament protein|neurofilament protein, light chain|neurofilament subunit NF-L|neurofilament triplet L protein|neurofilament, light polypeptide 68kDa|protein phosphatase 1, regulatory subunit 110	NM_006158.4	NP_006149.2	NC_000008.11	protein-coding	REVIEWED	8	-	24950954	24956868	Reference GRCh38.p12 Primary Assembly
hsa-miR-376c-3p	NM_001321690.1	1	8844.1	8844.1	0.00E000	0.00E000	209	209	0.00E000	13.0	1.00E000	0	9	240.0	0.0	0.0	209.1	0.0	0.0	21	3099	12	20	2637	2645	9	9	0.0	read	NM_001321690.1	9606	9689	BZW1	BZAP45|Nbla10236	basic leucine zipper and W2 domains 1	basic leucine zipper and W2 domain-containing protein 1|basic leucine-zipper protein BZAP45|putative protein product of Nbla10236	NM_001321690.1	NP_001308619.1	NC_000002.12	protein-coding	VALIDATED	2	+	200811545	200823850	Reference GRCh38.p12 Primary Assembly
hsa-miR-376c-3p	NM_001321694.1	1	8844.1	8844.1	0.00E000	0.00E000	209	209	0.00E000	13.0	1.00E000	0	9	240.0	0.0	0.0	209.1	0.0	0.0	21	2960	12	20	2498	2506	9	9	0.0	read	NM_001321694.1	9606	9689	BZW1	BZAP45|Nbla10236	basic leucine zipper and W2 domains 1	basic leucine zipper and W2 domain-containing protein 1|basic leucine-zipper protein BZAP45|putative protein product of Nbla10236	NM_001321694.1	NP_001308623.1	NC_000002.12	protein-coding	VALIDATED	2	+	200811545	200823850	Reference GRCh38.p12 Primary Assembly
hsa-miR-376c-3p	NM_001321688.1	1	8844.1	8844.1	0.00E000	0.00E000	209	209	0.00E000	13.0	1.00E000	0	9	240.0	0.0	0.0	209.1	0.0	0.0	21	2985	12	20	2523	2531	9	9	0.0	read	NM_001321688.1	9606	9689	BZW1	BZAP45|Nbla10236	basic leucine zipper and W2 domains 1	basic leucine zipper and W2 domain-containing protein 1|basic leucine-zipper protein BZAP45|putative protein product of Nbla10236	NM_001321688.1	NP_001308617.1	NC_000002.12	protein-coding	VALIDATED	2	+	200811545	200823850	Reference GRCh38.p12 Primary Assembly
hsa-miR-376c-3p	NM_014670.3	1	8844.1	8844.1	0.00E000	0.00E000	209	209	0.00E000	13.0	1.00E000	0	9	240.0	0.0	0.0	209.1	0.0	0.0	21	3195	12	20	2745	2753	9	9	0.0	read	NM_014670.3	9606	9689	BZW1	BZAP45|Nbla10236	basic leucine zipper and W2 domains 1	basic leucine zipper and W2 domain-containing protein 1|basic leucine-zipper protein BZAP45|putative protein product of Nbla10236	NM_014670.3	NP_055485.2	NC_000002.12	protein-coding	VALIDATED	2	+	200811545	200823850	Reference GRCh38.p12 Primary Assembly
hsa-miR-376c-3p	NM_001207069.1	1	8844.1	8844.1	0.00E000	0.00E000	209	209	0.00E000	13.0	1.00E000	0	9	240.0	0.0	0.0	209.1	0.0	0.0	21	3086	12	20	2623	2631	9	9	0.0	read	NM_001207069.1	9606	9689	BZW1	BZAP45|Nbla10236	basic leucine zipper and W2 domains 1	basic leucine zipper and W2 domain-containing protein 1|basic leucine-zipper protein BZAP45|putative protein product of Nbla10236	NM_001207069.1	NP_001193998.1	NC_000002.12	protein-coding	VALIDATED	2	+	200811545	200823850	Reference GRCh38.p12 Primary Assembly
hsa-miR-376c-3p	NM_001207067.1	1	8844.1	8844.1	0.00E000	0.00E000	209	209	0.00E000	13.0	1.00E000	0	9	240.0	0.0	0.0	209.1	0.0	0.0	21	3400	12	20	2943	2951	9	9	0.0	read	NM_001207067.1	9606	9689	BZW1	BZAP45|Nbla10236	basic leucine zipper and W2 domains 1	basic leucine zipper and W2 domain-containing protein 1|basic leucine-zipper protein BZAP45|putative protein product of Nbla10236	NM_001207067.1	NP_001193996.1	NC_000002.12	protein-coding	VALIDATED	2	+	200811545	200823850	Reference GRCh38.p12 Primary Assembly
hsa-miR-376c-3p	NM_001321693.1	1	8844.1	8844.1	0.00E000	0.00E000	209	209	0.00E000	13.0	1.00E000	0	9	240.0	0.0	0.0	209.1	0.0	0.0	21	2852	12	20	2390	2398	9	9	0.0	read	NM_001321693.1	9606	9689	BZW1	BZAP45|Nbla10236	basic leucine zipper and W2 domains 1	basic leucine zipper and W2 domain-containing protein 1|basic leucine-zipper protein BZAP45|putative protein product of Nbla10236	NM_001321693.1	NP_001308622.1	NC_000002.12	protein-coding	VALIDATED	2	+	200811545	200823850	Reference GRCh38.p12 Primary Assembly
hsa-miR-376c-3p	NM_001321691.1	1	8844.1	8844.1	0.00E000	0.00E000	209	209	0.00E000	13.0	1.00E000	0	9	240.0	0.0	0.0	209.1	0.0	0.0	21	2927	12	20	2465	2473	9	9	0.0	read	NM_001321691.1	9606	9689	BZW1	BZAP45|Nbla10236	basic leucine zipper and W2 domains 1	basic leucine zipper and W2 domain-containing protein 1|basic leucine-zipper protein BZAP45|putative protein product of Nbla10236	NM_001321691.1	NP_001308620.1	NC_000002.12	protein-coding	VALIDATED	2	+	200811545	200823850	Reference GRCh38.p12 Primary Assembly
hsa-miR-376c-3p	NM_003403.4	1	7114.4	7114.4	1.29E-003	1.75E-002	175	175	0.00E000	8.0	1.00E000	0	15	32.0	-10.0	0.0	39.4	0.0	0.0	21	3159	7	21	2704	2718	15	15	11.0	read	NM_003403.4	9606	7528	YY1	DELTA|GADEVS|INO80S|NF-E1|UCRBP|YIN-YANG-1	YY1 transcription factor	transcriptional repressor protein YY1|INO80 complex subunit S|YY-1|Yin and Yang 1 protein|delta transcription factor	NM_003403.4	NP_003394.1	NC_000014.9	protein-coding	REVIEWED	14	+	100238764	100279033	Reference GRCh38.p12 Primary Assembly
hsa-miR-376c-3p	NM_006754.3	1	6701.6	6701.6	0.00E000	0.00E000	153	153	0.00E000	12.5	1.00E000	0	9	312.0	0.0	0.0	231.6	0.0	0.0	21	2335	13	21	467	475	9	9	0.0	read	NM_006754.3	9606	6856	SYPL1	H-SP1|SYPL	synaptophysin like 1	synaptophysin-like protein 1|pantophysin	NM_006754.3	NP_006745.1	NC_000007.14	protein-coding	VALIDATED	7	-	106090367	106112646	Reference GRCh38.p12 Primary Assembly
hsa-miR-376c-3p	NM_182715.2	1	6701.6	6701.6	0.00E000	0.00E000	153	153	0.00E000	12.5	1.00E000	0	9	312.0	0.0	0.0	231.6	0.0	0.0	21	2300	13	21	432	440	9	9	0.0	read	NM_182715.2	9606	6856	SYPL1	H-SP1|SYPL	synaptophysin like 1	synaptophysin-like protein 1|pantophysin	NM_182715.2	NP_874384.1	NC_000007.14	protein-coding	VALIDATED	7	-	106090367	106112646	Reference GRCh38.p12 Primary Assembly
hsa-miR-376c-3p	NM_005067.5	2	6149.3	5646.4	0.00E000	0.00E000	126	126	0.00E000	7.5	1.00E000	0	20	320.0	8.0	0.0	232.4	0.0	0.0	21	2632	2	21	1632	1651	20	20	0.0	read	NM_005067.5
hsa-miR-376c-3p	NM_018050.2	2	5976.5	5449.0	0.00E000	0.00E000	123	123	0.00E000	13.0	1.00E000	0	9	240.0	0.0	0.0	253.0	0.0	0.0	21	2297	12	20	1280	1288	9	9	0.0	read	NM_018050.2
hsa-miR-376c-3p	NM_017798.3	1	3835.2	3835.2	0.00E000	0.00E000	81	81	0.00E000	8.0	1.00E000	0	17	240.0	12.0	0.0	294.2	0.0	0.0	21	3277	4	20	2133	2149	17	17	0.0	read	NM_017798.3	9606	54915	YTHDF1	C20orf21	YTH N6-methyladenosine RNA binding protein 1	YTH domain-containing family protein 1|DACA-1|YTH N(6)-methyladenosine RNA binding protein 1|YTH domain family 1|YTH domain family protein 1|YTH domain family, member 1|dermatomyositis associated with cancer putative autoantigen 1	NM_017798.3	NP_060268.2	NC_000020.11	protein-coding	VALIDATED	20	-	63195428	63216185	Reference GRCh38.p12 Primary Assembly
hsa-miR-376c-3p	NM_019063.4	2	3876.5	3354.9	0.00E000	0.00E000	72	72	0.00E000	9.0	1.00E000	0	14	248.0	0.0	0.0	176.9	0.0	0.0	21	5577	7	20	2369	2382	14	14	0.0	read	NM_019063.4	9606	27436	EML4	C2orf2|ELP120|EMAP-4|EMAPL4|ROPP120	echinoderm microtubule associated protein like 4	echinoderm microtubule-associated protein-like 4|restrictedly overexpressed proliferation-associated protein|ropp 120	NM_019063.4	NP_061936.2	NC_000002.12	protein-coding	REVIEWED	2	+	42169337	42332547	Reference GRCh38.p12 Primary Assembly
hsa-miR-376c-3p	NM_001145076.2	2	3876.5	3354.9	0.00E000	0.00E000	72	72	0.00E000	9.0	1.00E000	0	14	248.0	0.0	0.0	176.9	0.0	0.0	21	5403	7	20	2195	2208	14	14	0.0	read	NM_001145076.2	9606	27436	EML4	C2orf2|ELP120|EMAP-4|EMAPL4|ROPP120	echinoderm microtubule associated protein like 4	echinoderm microtubule-associated protein-like 4|restrictedly overexpressed proliferation-associated protein|ropp 120	NM_001145076.2	NP_001138548.1	NC_000002.12	protein-coding	REVIEWED	2	+	42169337	42332547	Reference GRCh38.p12 Primary Assembly
hsa-miR-376c-3p	NR_110565.1	1	3285.7	3285.7	0.00E000	0.00E000	69	69	0.00E000	12.5	1.00E000	0	10	244.0	0.0	0.0	244.7	0.0	0.0	21	2539	12	21	1655	1664	10	10	0.0	read	NR_110565.1	9606	114044	MCM3AP-AS1	C21orf85|MCM3AP-AS|MCM3APAS|MCM3APASB|NCRNA00031	MCM3AP antisense RNA 1	MCM3 minichromosome maintenance deficient 3 associated protein antisense|MCM3AP antisense RNA 1 (non-protein coding)|minichromosome maintenance complex component 3 associated protein antisense	NR_110565.1	-	NC_000021.9	ncRNA	VALIDATED	21	+	46229230	46251700	Reference GRCh38.p12 Primary Assembly
hsa-miR-376c-3p	NR_002776.4	1	3285.7	3285.7	0.00E000	0.00E000	69	69	0.00E000	12.5	1.00E000	0	10	244.0	0.0	0.0	244.7	0.0	0.0	21	2338	12	21	1454	1463	10	10	0.0	read	NR_002776.4	9606	114044	MCM3AP-AS1	C21orf85|MCM3AP-AS|MCM3APAS|MCM3APASB|NCRNA00031	MCM3AP antisense RNA 1	MCM3 minichromosome maintenance deficient 3 associated protein antisense|MCM3AP antisense RNA 1 (non-protein coding)|minichromosome maintenance complex component 3 associated protein antisense	NR_002776.4	-	NC_000021.9	ncRNA	VALIDATED	21	+	46229230	46251700	Reference GRCh38.p12 Primary Assembly
hsa-miR-376c-3p	NR_037939.1	1	2730.5	2730.5	0.00E000	0.00E000	66	66	0.00E000	8.0	1.00E000	0	15	4.0	-10.0	0.0	41.5	0.0	0.0	21	2276	4	18	1908	1922	15	15	12.0	read	NR_037939.1	9606	3206	HOXA10	HOX1|HOX1.8|HOX1H|PL	homeobox A10	homeobox protein Hox-A10|homeo box A10|homeobox protein 1H|homeobox protein HOXA10|homeobox protein Hox-1.8|homeobox protein Hox-1H	NR_037939.1	-	NC_000007.14	protein-coding	REVIEWED	7	-	27170590	27180260	Reference GRCh38.p12 Primary Assembly
hsa-miR-376c-3p	NM_018951.3	1	2730.5	2730.5	0.00E000	0.00E000	66	66	0.00E000	8.0	1.00E000	0	15	4.0	-10.0	0.0	41.5	0.0	0.0	21	2648	4	18	2280	2294	15	15	12.0	read	NM_018951.3	9606	3206	HOXA10	HOX1|HOX1.8|HOX1H|PL	homeobox A10	homeobox protein Hox-A10|homeo box A10|homeobox protein 1H|homeobox protein HOXA10|homeobox protein Hox-1.8|homeobox protein Hox-1H	NM_018951.3	NP_061824.3	NC_000007.14	protein-coding	REVIEWED	7	-	27170590	27180260	Reference GRCh38.p12 Primary Assembly
hsa-miR-376c-3p	NM_001263.3	1	2899.5	2899.5	0.00E000	0.00E000	57	57	0.00E000	10.0	1.00E000	0	14	312.0	0.0	0.0	268.5	0.0	0.0	21	4546	8	21	2044	2057	14	14	0.0	read	NM_001263.3	9606	1040	CDS1	CDS 1	CDP-diacylglycerol synthase 1	phosphatidate cytidylyltransferase 1|CDP-DAG synthase 1|CDP-DG synthase 1|CDP-DG synthetase 1|CDP-diacylglycerol synthase (phosphatidate cytidylyltransferase) 1|CDP-diglyceride pyrophosphorylase 1|CDP-diglyceride synthase 1|CDP-diglyceride synthetase 1|CTP:phosphatidate cytidylyltransferase 1	NM_001263.3	NP_001254.2	NC_000004.12	protein-coding	REVIEWED	4	+	84582903	84651339	Reference GRCh38.p12 Primary Assembly
hsa-miR-376c-3p	NM_005903.6	1	2771.7	2771.7	0.00E000	0.00E000	57	57	0.00E000	11.0	1.00E000	0	12	244.0	0.0	0.0	207.7	0.0	0.0	21	7014	10	21	2536	2547	12	12	0.0	read	NM_005903.6	9606	4090	SMAD5	DWFC|JV5-1|MADH5	SMAD family member 5	mothers against decapentaplegic homolog 5|MAD, mothers against decapentaplegic homolog 5|SMA- and MAD-related protein 5|SMAD, mothers against DPP homolog 5|mothers against decapentaplegic, drosophila, homolog of, 5	NM_005903.6	NP_005894.3	NC_000005.10	protein-coding	REVIEWED	5	+	136132844	136182733	Reference GRCh38.p12 Primary Assembly
hsa-miR-376c-3p	NM_001001420.2	1	2771.7	2771.7	0.00E000	0.00E000	57	57	0.00E000	11.0	1.00E000	0	12	244.0	0.0	0.0	207.7	0.0	0.0	21	6939	10	21	2461	2472	12	12	0.0	read	NM_001001420.2	9606	4090	SMAD5	DWFC|JV5-1|MADH5	SMAD family member 5	mothers against decapentaplegic homolog 5|MAD, mothers against decapentaplegic homolog 5|SMA- and MAD-related protein 5|SMAD, mothers against DPP homolog 5|mothers against decapentaplegic, drosophila, homolog of, 5	NM_001001420.2	NP_001001420.1	NC_000005.10	protein-coding	REVIEWED	5	+	136132844	136182733	Reference GRCh38.p12 Primary Assembly
hsa-miR-376c-3p	NM_001001419.2	1	2771.7	2771.7	0.00E000	0.00E000	57	57	0.00E000	11.0	1.00E000	0	12	244.0	0.0	0.0	207.7	0.0	0.0	21	7098	10	21	2620	2631	12	12	0.0	read	NM_001001419.2	9606	4090	SMAD5	DWFC|JV5-1|MADH5	SMAD family member 5	mothers against decapentaplegic homolog 5|MAD, mothers against decapentaplegic homolog 5|SMA- and MAD-related protein 5|SMAD, mothers against DPP homolog 5|mothers against decapentaplegic, drosophila, homolog of, 5	NM_001001419.2	NP_001001419.1	NC_000005.10	protein-coding	REVIEWED	5	+	136132844	136182733	Reference GRCh38.p12 Primary Assembly
hsa-miR-376c-3p	NM_001358.2	2	2797.7	2685.2	0.00E000	0.00E000	55	60	0.00E000	9.5	1.00E000	0	14	244.0	0.0	0.0	195.2	0.0	0.0	21	3019	8	21	1936	1949	14	14	0.0	read	NM_001358.2	9606	1665	DHX15	DBP1|DDX15|HRH2|PRP43|PRPF43|PrPp43p	DEAH-box helicase 15	pre-mRNA-splicing factor ATP-dependent RNA helicase DHX15|ATP-dependent RNA helicase #46|DEAD/H (Asp-Glu-Ala-Asp/His) box polypeptide 15|DEAD/H box-15|DEAH (Asp-Glu-Ala-His) box helicase 15|DEAH (Asp-Glu-Ala-His) box polypeptide 15|DEAH box protein 15|RNA helicase 2|putative pre-mRNA-splicing factor ATP-dependent RNA helicase DHX15	NM_001358.2	NP_001349.2	NC_000004.12	protein-coding	REVIEWED	4	-	24527463	24584560	Reference GRCh38.p12 Primary Assembly
hsa-miR-376c-3p	NR_134518.1	1	2489.0	2489.0	0.00E000	0.00E000	49	49	0.00E000	10.0	1.00E000	0	12	240.0	0.0	0.0	242.0	0.0	0.0	21	5240	9	20	3079	3090	12	12	0.0	read	NR_134518.1	9606	143098	MPP7	-	membrane palmitoylated protein 7	MAGUK p55 subfamily member 7|membrane protein, palmitoylated 7 (MAGUK p55 subfamily member 7)	NR_134518.1	-	NC_000010.11	protein-coding	REVIEWED	10	-	28050992	28303065	Reference GRCh38.p12 Primary Assembly
hsa-miR-376c-3p	NR_134517.1	1	2489.0	2489.0	0.00E000	0.00E000	49	49	0.00E000	10.0	1.00E000	0	12	240.0	0.0	0.0	242.0	0.0	0.0	21	5289	9	20	3128	3139	12	12	0.0	read	NR_134517.1	9606	143098	MPP7	-	membrane palmitoylated protein 7	MAGUK p55 subfamily member 7|membrane protein, palmitoylated 7 (MAGUK p55 subfamily member 7)	NR_134517.1	-	NC_000010.11	protein-coding	REVIEWED	10	-	28050992	28303065	Reference GRCh38.p12 Primary Assembly
hsa-miR-376c-3p	NM_001318170.1	1	2489.0	2489.0	1.79E-007	2.73E-005	49	49	0.00E000	10.0	1.00E000	0	12	240.0	0.0	0.0	242.0	0.0	0.0	21	5155	9	20	2994	3005	12	12	0.0	read	NM_001318170.1	9606	143098	MPP7	-	membrane palmitoylated protein 7	MAGUK p55 subfamily member 7|membrane protein, palmitoylated 7 (MAGUK p55 subfamily member 7)	NM_001318170.1	NP_001305099.1	NC_000010.11	protein-coding	REVIEWED	10	-	28050992	28303065	Reference GRCh38.p12 Primary Assembly
hsa-miR-376c-3p	NM_173496.4	1	2489.0	2489.0	0.00E000	0.00E000	49	49	0.00E000	10.0	1.00E000	0	12	240.0	0.0	0.0	242.0	0.0	0.0	21	5181	9	20	3020	3031	12	12	0.0	read	NM_173496.4	9606	143098	MPP7	-	membrane palmitoylated protein 7	MAGUK p55 subfamily member 7|membrane protein, palmitoylated 7 (MAGUK p55 subfamily member 7)	NM_173496.4	NP_775767.2	NC_000010.11	protein-coding	REVIEWED	10	-	28050992	28303065	Reference GRCh38.p12 Primary Assembly
hsa-miR-376c-3p	NR_103456.1	1	2398.9	2398.9	0.00E000	0.00E000	47	47	0.00E000	12.5	1.00E000	0	10	244.0	0.0	0.0	237.9	0.0	0.0	21	1989	12	21	787	796	10	10	0.0	read	NR_103456.1	9606	100129195	ZSCAN16-AS1	-	ZSCAN16 antisense RNA 1	-	NR_103456.1	-	NC_000006.12	ncRNA	VALIDATED	6	-	28121794	28137315	Reference GRCh38.p12 Primary Assembly
hsa-miR-376c-3p	NR_103455.1	1	2398.9	2398.9	0.00E000	0.00E000	47	47	0.00E000	12.5	1.00E000	0	10	244.0	0.0	0.0	237.9	0.0	0.0	21	2186	12	21	984	993	10	10	0.0	read	NR_103455.1	9606	100129195	ZSCAN16-AS1	-	ZSCAN16 antisense RNA 1	-	NR_103455.1	-	NC_000006.12	ncRNA	VALIDATED	6	-	28121794	28137315	Reference GRCh38.p12 Primary Assembly
hsa-miR-376c-3p	NM_001042555.2	2	2439.8	2319.8	0.00E000	0.00E000	45	53	0.00E000	13.5	1.00E000	0	8	240.0	0.0	0.0	245.8	0.0	0.0	21	6876	13	20	3843	3850	8	8	0.0	read	NM_001042555.2	9606	10818	FRS2	FRS1A|FRS2A|FRS2alpha|SNT|SNT-1|SNT1	fibroblast growth factor receptor substrate 2	fibroblast growth factor receptor substrate 2|FGFR signalling adaptor|FGFR substrate 2|FGFR-signaling adaptor SNT|suc1-associated neurotrophic factor target 1	NM_001042555.2	NP_001036020.1	NC_000012.12	protein-coding	VALIDATED	12	+	69470348	69579792	Reference GRCh38.p12 Primary Assembly
hsa-miR-376c-3p	NM_001278356.1	2	2439.8	2319.8	0.00E000	0.00E000	45	53	0.00E000	13.5	1.00E000	0	8	240.0	0.0	0.0	245.8	0.0	0.0	21	6815	13	20	3782	3789	8	8	0.0	read	NM_001278356.1	9606	10818	FRS2	FRS1A|FRS2A|FRS2alpha|SNT|SNT-1|SNT1	fibroblast growth factor receptor substrate 2	fibroblast growth factor receptor substrate 2|FGFR signalling adaptor|FGFR substrate 2|FGFR-signaling adaptor SNT|suc1-associated neurotrophic factor target 1	NM_001278356.1	NP_001265285.1	NC_000012.12	protein-coding	VALIDATED	12	+	69470348	69579792	Reference GRCh38.p12 Primary Assembly
hsa-miR-376c-3p	NM_001278355.1	2	2439.8	2319.8	0.00E000	0.00E000	45	53	0.00E000	13.5	1.00E000	0	8	240.0	0.0	0.0	245.8	0.0	0.0	21	6911	13	20	3878	3885	8	8	0.0	read	NM_001278355.1	9606	10818	FRS2	FRS1A|FRS2A|FRS2alpha|SNT|SNT-1|SNT1	fibroblast growth factor receptor substrate 2	fibroblast growth factor receptor substrate 2|FGFR signalling adaptor|FGFR substrate 2|FGFR-signaling adaptor SNT|suc1-associated neurotrophic factor target 1	NM_001278355.1	NP_001265284.1	NC_000012.12	protein-coding	VALIDATED	12	+	69470348	69579792	Reference GRCh38.p12 Primary Assembly
hsa-miR-376c-3p	NM_001278354.1	2	2439.8	2319.8	0.00E000	0.00E000	45	53	0.00E000	13.5	1.00E000	0	8	240.0	0.0	0.0	245.8	0.0	0.0	21	6929	13	20	3896	3903	8	8	0.0	read	NM_001278354.1	9606	10818	FRS2	FRS1A|FRS2A|FRS2alpha|SNT|SNT-1|SNT1	fibroblast growth factor receptor substrate 2	fibroblast growth factor receptor substrate 2|FGFR signalling adaptor|FGFR substrate 2|FGFR-signaling adaptor SNT|suc1-associated neurotrophic factor target 1	NM_001278354.1	NP_001265283.1	NC_000012.12	protein-coding	VALIDATED	12	+	69470348	69579792	Reference GRCh38.p12 Primary Assembly
hsa-miR-376c-3p	NM_001278351.1	2	2439.8	2319.8	0.00E000	0.00E000	45	53	0.00E000	13.5	1.00E000	0	8	240.0	0.0	0.0	245.8	0.0	0.0	21	6997	13	20	3964	3971	8	8	0.0	read	NM_001278351.1	9606	10818	FRS2	FRS1A|FRS2A|FRS2alpha|SNT|SNT-1|SNT1	fibroblast growth factor receptor substrate 2	fibroblast growth factor receptor substrate 2|FGFR signalling adaptor|FGFR substrate 2|FGFR-signaling adaptor SNT|suc1-associated neurotrophic factor target 1	NM_001278351.1	NP_001265280.1	NC_000012.12	protein-coding	VALIDATED	12	+	69470348	69579792	Reference GRCh38.p12 Primary Assembly
hsa-miR-376c-3p	NM_006654.4	2	2439.8	2319.8	0.00E000	0.00E000	45	53	0.00E000	13.5	1.00E000	0	8	240.0	0.0	0.0	245.8	0.0	0.0	21	6883	13	20	3850	3857	8	8	0.0	read	NM_006654.4	9606	10818	FRS2	FRS1A|FRS2A|FRS2alpha|SNT|SNT-1|SNT1	fibroblast growth factor receptor substrate 2	fibroblast growth factor receptor substrate 2|FGFR signalling adaptor|FGFR substrate 2|FGFR-signaling adaptor SNT|suc1-associated neurotrophic factor target 1	NM_006654.4	NP_006645.3	NC_000012.12	protein-coding	VALIDATED	12	+	69470348	69579792	Reference GRCh38.p12 Primary Assembly
hsa-miR-376c-3p	NM_001278357.1	2	2439.8	2319.8	0.00E000	0.00E000	45	53	0.00E000	13.5	1.00E000	0	8	240.0	0.0	0.0	245.8	0.0	0.0	21	6676	13	20	3643	3650	8	8	0.0	read	NM_001278357.1	9606	10818	FRS2	FRS1A|FRS2A|FRS2alpha|SNT|SNT-1|SNT1	fibroblast growth factor receptor substrate 2	fibroblast growth factor receptor substrate 2|FGFR signalling adaptor|FGFR substrate 2|FGFR-signaling adaptor SNT|suc1-associated neurotrophic factor target 1	NM_001278357.1	NP_001265286.1	NC_000012.12	protein-coding	VALIDATED	12	+	69470348	69579792	Reference GRCh38.p12 Primary Assembly
hsa-miR-376c-3p	NM_001278353.1	2	2439.8	2319.8	0.00E000	0.00E000	45	53	0.00E000	13.5	1.00E000	0	8	240.0	0.0	0.0	245.8	0.0	0.0	21	6940	13	20	3907	3914	8	8	0.0	read	NM_001278353.1	9606	10818	FRS2	FRS1A|FRS2A|FRS2alpha|SNT|SNT-1|SNT1	fibroblast growth factor receptor substrate 2	fibroblast growth factor receptor substrate 2|FGFR signalling adaptor|FGFR substrate 2|FGFR-signaling adaptor SNT|suc1-associated neurotrophic factor target 1	NM_001278353.1	NP_001265282.1	NC_000012.12	protein-coding	VALIDATED	12	+	69470348	69579792	Reference GRCh38.p12 Primary Assembly
hsa-miR-376c-3p	NM_001322238.1	1	2294.9	2294.9	2.65E-001	3.02E-001	44	44	0.00E000	13.0	1.00E000	0	8	248.0	0.0	0.0	248.9	0.0	0.0	21	6084	13	20	3658	3665	8	8	0.0	read	NM_001322238.1	9606	9252	RPS6KA5	MSK1|MSPK1|RLPK	ribosomal protein S6 kinase A5	ribosomal protein S6 kinase alpha-5|90 kDa ribosomal protein S6 kinase 5|RSK-like protein kinase|RSKL|S6K-alpha-5|nuclear mitogen- and stress-activated protein kinase 1|ribosomal protein S6 kinase, 90kDa, polypeptide 5	NM_001322238.1	NP_001309167.1	NC_000014.9	protein-coding	VALIDATED	14	-	90868121	91060648	Reference GRCh38.p12 Primary Assembly
hsa-miR-376c-3p	NM_001322237.1	1	2294.9	2294.9	2.65E-001	3.02E-001	44	44	0.00E000	13.0	1.00E000	0	8	248.0	0.0	0.0	248.9	0.0	0.0	21	6375	13	20	3949	3956	8	8	0.0	read	NM_001322237.1	9606	9252	RPS6KA5	MSK1|MSPK1|RLPK	ribosomal protein S6 kinase A5	ribosomal protein S6 kinase alpha-5|90 kDa ribosomal protein S6 kinase 5|RSK-like protein kinase|RSKL|S6K-alpha-5|nuclear mitogen- and stress-activated protein kinase 1|ribosomal protein S6 kinase, 90kDa, polypeptide 5	NM_001322237.1	NP_001309166.1	NC_000014.9	protein-coding	VALIDATED	14	-	90868121	91060648	Reference GRCh38.p12 Primary Assembly
hsa-miR-376c-3p	NM_001322236.1	1	2294.9	2294.9	2.65E-001	3.02E-001	44	44	0.00E000	13.0	1.00E000	0	8	248.0	0.0	0.0	248.9	0.0	0.0	21	6492	13	20	4066	4073	8	8	0.0	read	NM_001322236.1	9606	9252	RPS6KA5	MSK1|MSPK1|RLPK	ribosomal protein S6 kinase A5	ribosomal protein S6 kinase alpha-5|90 kDa ribosomal protein S6 kinase 5|RSK-like protein kinase|RSKL|S6K-alpha-5|nuclear mitogen- and stress-activated protein kinase 1|ribosomal protein S6 kinase, 90kDa, polypeptide 5	NM_001322236.1	NP_001309165.1	NC_000014.9	protein-coding	VALIDATED	14	-	90868121	91060648	Reference GRCh38.p12 Primary Assembly
hsa-miR-376c-3p	NM_001322234.1	1	2294.9	2294.9	2.65E-001	3.02E-001	44	44	0.00E000	13.0	1.00E000	0	8	248.0	0.0	0.0	248.9	0.0	0.0	21	6613	13	20	4187	4194	8	8	0.0	read	NM_001322234.1	9606	9252	RPS6KA5	MSK1|MSPK1|RLPK	ribosomal protein S6 kinase A5	ribosomal protein S6 kinase alpha-5|90 kDa ribosomal protein S6 kinase 5|RSK-like protein kinase|RSKL|S6K-alpha-5|nuclear mitogen- and stress-activated protein kinase 1|ribosomal protein S6 kinase, 90kDa, polypeptide 5	NM_001322234.1	NP_001309163.1	NC_000014.9	protein-coding	VALIDATED	14	-	90868121	91060648	Reference GRCh38.p12 Primary Assembly
hsa-miR-376c-3p	NM_001322233.1	1	2294.9	2294.9	2.65E-001	3.02E-001	44	44	0.00E000	13.0	1.00E000	0	8	248.0	0.0	0.0	248.9	0.0	0.0	21	6414	13	20	3988	3995	8	8	0.0	read	NM_001322233.1	9606	9252	RPS6KA5	MSK1|MSPK1|RLPK	ribosomal protein S6 kinase A5	ribosomal protein S6 kinase alpha-5|90 kDa ribosomal protein S6 kinase 5|RSK-like protein kinase|RSKL|S6K-alpha-5|nuclear mitogen- and stress-activated protein kinase 1|ribosomal protein S6 kinase, 90kDa, polypeptide 5	NM_001322233.1	NP_001309162.1	NC_000014.9	protein-coding	VALIDATED	14	-	90868121	91060648	Reference GRCh38.p12 Primary Assembly
hsa-miR-376c-3p	NM_001322231.1	1	2294.9	2294.9	2.65E-001	3.02E-001	44	44	0.00E000	13.0	1.00E000	0	8	248.0	0.0	0.0	248.9	0.0	0.0	21	6472	13	20	4046	4053	8	8	0.0	read	NM_001322231.1	9606	9252	RPS6KA5	MSK1|MSPK1|RLPK	ribosomal protein S6 kinase A5	ribosomal protein S6 kinase alpha-5|90 kDa ribosomal protein S6 kinase 5|RSK-like protein kinase|RSKL|S6K-alpha-5|nuclear mitogen- and stress-activated protein kinase 1|ribosomal protein S6 kinase, 90kDa, polypeptide 5	NM_001322231.1	NP_001309160.1	NC_000014.9	protein-coding	VALIDATED	14	-	90868121	91060648	Reference GRCh38.p12 Primary Assembly
hsa-miR-376c-3p	NM_001322229.1	1	2294.9	2294.9	2.65E-001	3.02E-001	44	44	0.00E000	13.0	1.00E000	0	8	248.0	0.0	0.0	248.9	0.0	0.0	21	6555	13	20	4129	4136	8	8	0.0	read	NM_001322229.1	9606	9252	RPS6KA5	MSK1|MSPK1|RLPK	ribosomal protein S6 kinase A5	ribosomal protein S6 kinase alpha-5|90 kDa ribosomal protein S6 kinase 5|RSK-like protein kinase|RSKL|S6K-alpha-5|nuclear mitogen- and stress-activated protein kinase 1|ribosomal protein S6 kinase, 90kDa, polypeptide 5	NM_001322229.1	NP_001309158.1	NC_000014.9	protein-coding	VALIDATED	14	-	90868121	91060648	Reference GRCh38.p12 Primary Assembly
hsa-miR-376c-3p	NM_001322228.1	1	2294.9	2294.9	2.65E-001	3.02E-001	44	44	0.00E000	13.0	1.00E000	0	8	248.0	0.0	0.0	248.9	0.0	0.0	21	6468	13	20	4042	4049	8	8	0.0	read	NM_001322228.1	9606	9252	RPS6KA5	MSK1|MSPK1|RLPK	ribosomal protein S6 kinase A5	ribosomal protein S6 kinase alpha-5|90 kDa ribosomal protein S6 kinase 5|RSK-like protein kinase|RSKL|S6K-alpha-5|nuclear mitogen- and stress-activated protein kinase 1|ribosomal protein S6 kinase, 90kDa, polypeptide 5	NM_001322228.1	NP_001309157.1	NC_000014.9	protein-coding	VALIDATED	14	-	90868121	91060648	Reference GRCh38.p12 Primary Assembly
hsa-miR-376c-3p	NM_001322232.1	1	2294.9	2294.9	0.00E000	0.00E000	44	44	0.00E000	13.0	1.00E000	0	8	248.0	0.0	0.0	248.9	0.0	0.0	21	6357	13	20	3931	3938	8	8	0.0	read	NM_001322232.1	9606	9252	RPS6KA5	MSK1|MSPK1|RLPK	ribosomal protein S6 kinase A5	ribosomal protein S6 kinase alpha-5|90 kDa ribosomal protein S6 kinase 5|RSK-like protein kinase|RSKL|S6K-alpha-5|nuclear mitogen- and stress-activated protein kinase 1|ribosomal protein S6 kinase, 90kDa, polypeptide 5	NM_001322232.1	NP_001309161.1	NC_000014.9	protein-coding	VALIDATED	14	-	90868121	91060648	Reference GRCh38.p12 Primary Assembly
hsa-miR-376c-3p	NM_004755.3	1	2294.9	2294.9	0.00E000	0.00E000	44	44	0.00E000	13.0	1.00E000	0	8	248.0	0.0	0.0	248.9	0.0	0.0	21	6576	13	20	4150	4157	8	8	0.0	read	NM_004755.3	9606	9252	RPS6KA5	MSK1|MSPK1|RLPK	ribosomal protein S6 kinase A5	ribosomal protein S6 kinase alpha-5|90 kDa ribosomal protein S6 kinase 5|RSK-like protein kinase|RSKL|S6K-alpha-5|nuclear mitogen- and stress-activated protein kinase 1|ribosomal protein S6 kinase, 90kDa, polypeptide 5	NM_004755.3	NP_004746.2	NC_000014.9	protein-coding	VALIDATED	14	-	90868121	91060648	Reference GRCh38.p12 Primary Assembly
hsa-miR-376c-3p	NM_001322235.1	1	2294.9	2294.9	0.00E000	0.00E000	44	44	0.00E000	13.0	1.00E000	0	8	248.0	0.0	0.0	248.9	0.0	0.0	21	6716	13	20	4290	4297	8	8	0.0	read	NM_001322235.1	9606	9252	RPS6KA5	MSK1|MSPK1|RLPK	ribosomal protein S6 kinase A5	ribosomal protein S6 kinase alpha-5|90 kDa ribosomal protein S6 kinase 5|RSK-like protein kinase|RSKL|S6K-alpha-5|nuclear mitogen- and stress-activated protein kinase 1|ribosomal protein S6 kinase, 90kDa, polypeptide 5	NM_001322235.1	NP_001309164.1	NC_000014.9	protein-coding	VALIDATED	14	-	90868121	91060648	Reference GRCh38.p12 Primary Assembly
hsa-miR-376c-3p	NM_001322230.1	1	2294.9	2294.9	0.00E000	0.00E000	44	44	0.00E000	13.0	1.00E000	0	8	248.0	0.0	0.0	248.9	0.0	0.0	21	6763	13	20	4337	4344	8	8	0.0	read	NM_001322230.1	9606	9252	RPS6KA5	MSK1|MSPK1|RLPK	ribosomal protein S6 kinase A5	ribosomal protein S6 kinase alpha-5|90 kDa ribosomal protein S6 kinase 5|RSK-like protein kinase|RSKL|S6K-alpha-5|nuclear mitogen- and stress-activated protein kinase 1|ribosomal protein S6 kinase, 90kDa, polypeptide 5	NM_001322230.1	NP_001309159.1	NC_000014.9	protein-coding	VALIDATED	14	-	90868121	91060648	Reference GRCh38.p12 Primary Assembly
hsa-miR-376c-3p	NM_001322227.1	1	2294.9	2294.9	0.00E000	0.00E000	44	44	0.00E000	13.0	1.00E000	0	8	248.0	0.0	0.0	248.9	0.0	0.0	21	6736	13	20	4310	4317	8	8	0.0	read	NM_001322227.1	9606	9252	RPS6KA5	MSK1|MSPK1|RLPK	ribosomal protein S6 kinase A5	ribosomal protein S6 kinase alpha-5|90 kDa ribosomal protein S6 kinase 5|RSK-like protein kinase|RSKL|S6K-alpha-5|nuclear mitogen- and stress-activated protein kinase 1|ribosomal protein S6 kinase, 90kDa, polypeptide 5	NM_001322227.1	NP_001309156.1	NC_000014.9	protein-coding	VALIDATED	14	-	90868121	91060648	Reference GRCh38.p12 Primary Assembly
hsa-miR-376c-3p	NM_002266.3	1	1846.9	1846.9	0.00E000	0.00E000	40	40	0.00E000	5.5	1.00E000	0	18	0.0	132.0	0.0	48.9	0.0	0.0	21	2126	1	18	2044	2061	18	18	13.5	read	NM_002266.3	9606	3838	KPNA2	IPOA1|QIP2|RCH1|SRP1-alpha|SRP1alpha	karyopherin subunit alpha 2	importin subunit alpha-1|RAG cohort protein 1|importin subunit alpha-2|importin-alpha-P1|karyopherin alpha 2 (RAG cohort 1, importin alpha 1)|pendulin	NM_002266.3	NP_002257.1	NC_000017.11	protein-coding	REVIEWED	17	+	68035601	68046858	Reference GRCh38.p12 Primary Assembly
hsa-miR-376c-3p	NM_001320611.1	1	1846.9	1846.9	2.50E-001	2.87E-001	40	40	0.00E000	5.5	1.00E000	0	18	0.0	132.0	0.0	48.9	0.0	0.0	21	2484	1	18	2402	2419	18	18	13.5	read	NM_001320611.1	9606	3838	KPNA2	IPOA1|QIP2|RCH1|SRP1-alpha|SRP1alpha	karyopherin subunit alpha 2	importin subunit alpha-1|RAG cohort protein 1|importin subunit alpha-2|importin-alpha-P1|karyopherin alpha 2 (RAG cohort 1, importin alpha 1)|pendulin	NM_001320611.1	NP_001307540.1	NC_000017.11	protein-coding	REVIEWED	17	+	68035601	68046858	Reference GRCh38.p12 Primary Assembly
hsa-miR-376c-3p	NR_026899.1	1	1846.9	1846.9	0.00E000	0.00E000	40	40	0.00E000	5.5	1.00E000	0	18	0.0	132.0	0.0	48.9	0.0	0.0	21	2879	1	18	2796	2813	18	18	13.5	read	NR_026899.1	9606	109286553	ARHGAP27P1-BPTFP1-KPNA2P3	-	ARHGAP27P1-BPTFP1-KPNA2P3 readthrough, transcribed pseudogene	-	NR_026899.1	-	NC_000017.11	pseudo	VALIDATED	17	-	64749661	64781998	Reference GRCh38.p12 Primary Assembly
hsa-miR-376c-3p	NM_001304.4	1	2094.3	2094.3	0.00E000	0.00E000	38	38	0.00E000	8.0	1.00E000	0	17	312.0	12.0	0.0	201.3	0.0	0.0	21	9060	5	21	5072	5088	17	17	11.0	read	NM_001304.4	9606	1362	CPD	GP180	carboxypeptidase D	carboxypeptidase D|metallocarboxypeptidase D	NM_001304.4	NP_001295.2	NC_000017.11	protein-coding	REVIEWED	17	+	30378923	30469656	Reference GRCh38.p12 Primary Assembly
hsa-miR-376c-3p	NM_001199775.1	1	2094.3	2094.3	0.00E000	0.00E000	38	38	0.00E000	8.0	1.00E000	0	17	312.0	12.0	0.0	201.3	0.0	0.0	21	8422	5	21	4434	4450	17	17	11.0	read	NM_001199775.1	9606	1362	CPD	GP180	carboxypeptidase D	carboxypeptidase D|metallocarboxypeptidase D	NM_001199775.1	NP_001186704.1	NC_000017.11	protein-coding	REVIEWED	17	+	30378923	30469656	Reference GRCh38.p12 Primary Assembly
hsa-miR-376c-3p	NM_021058.3	1	1847.9	1847.9	0.00E000	0.00E000	33	33	0.00E000	8.0	1.00E000	0	18	240.0	28.0	0.0	212.9	0.0	0.0	21	481	3	20	154	171	18	18	0.0	read	NM_021058.3	9606	8970	HIST1H2BJ	H2B/r|H2BFR|H2BJ	histone cluster 1 H2B family member j	histone H2B type 1-J|H2B histone family, member R|histone 1, H2bj|histone H2B.1|histone H2B.r|histone cluster 1, H2bj	NM_021058.3	NP_066402.2	NC_000006.12	protein-coding	REVIEWED	6	-	27132315	27132795	Reference GRCh38.p12 Primary Assembly
hsa-miR-376c-3p	NR_036473.1	1	1849.5	1849.5	0.00E000	0.00E000	32	32	0.00E000	11.5	1.00E000	0	11	244.0	0.0	0.0	284.5	0.0	0.0	21	2346	11	21	1044	1054	11	11	0.0	read	NR_036473.1	9606	8420	SNHG3	NCRNA00014|RNU17C|RNU17D|U17HG|U17HG-A|U17HG-AB	small nucleolar RNA host gene 3	U17 small nucleolar RNA host|small nucleolar RNA host gene (non-protein coding) 3|small nucleolar RNA host gene 3 (non-protein coding)	NR_036473.1	-	NC_000001.11	ncRNA	VALIDATED	1	+	28505942	28510891	Reference GRCh38.p12 Primary Assembly
hsa-miR-376c-3p	NR_002909.2	1	1849.5	1849.5	3.77E-015	1.20E-012	32	32	0.00E000	11.5	1.00E000	0	11	244.0	0.0	0.0	284.5	0.0	0.0	21	2238	11	21	936	946	11	11	0.0	read	NR_002909.2	9606	8420	SNHG3	NCRNA00014|RNU17C|RNU17D|U17HG|U17HG-A|U17HG-AB	small nucleolar RNA host gene 3	U17 small nucleolar RNA host|small nucleolar RNA host gene (non-protein coding) 3|small nucleolar RNA host gene 3 (non-protein coding)	NR_002909.2	-	NC_000001.11	ncRNA	VALIDATED	1	+	28505942	28510891	Reference GRCh38.p12 Primary Assembly
hsa-miR-376c-3p	NM_001278389.1	2	2335.1	1722.7	3.30E-001	3.69E-001	30	30	0.00E000	8.0	1.00E000	0	20	240.0	20.0	0.0	218.7	0.0	0.0	21	7650	1	20	75	94	20	20	0.0	read	NM_001278389.1	9606	81539	SLC38A1	ATA1|NAT2|SAT1|SNAT1	solute carrier family 38 member 1	sodium-coupled neutral amino acid transporter 1|N-system amino acid transporter 2|amino acid transporter A1|amino acid transporter system A1|system A amino acid transporter 1|system N amino acid transporter 1	NM_001278389.1	NP_001265318.1	NC_000012.12	protein-coding	VALIDATED	12	-	46183054	46269424	Reference GRCh38.p12 Primary Assembly
hsa-miR-376c-3p	NM_001278387.1	2	2335.1	1722.7	3.30E-001	3.69E-001	30	30	0.00E000	8.0	1.00E000	0	20	240.0	20.0	0.0	218.7	0.0	0.0	21	8623	1	20	1048	1067	20	20	0.0	read	NM_001278387.1	9606	81539	SLC38A1	ATA1|NAT2|SAT1|SNAT1	solute carrier family 38 member 1	sodium-coupled neutral amino acid transporter 1|N-system amino acid transporter 2|amino acid transporter A1|amino acid transporter system A1|system A amino acid transporter 1|system N amino acid transporter 1	NM_001278387.1	NP_001265316.1	NC_000012.12	protein-coding	VALIDATED	12	-	46183054	46269424	Reference GRCh38.p12 Primary Assembly
hsa-miR-376c-3p	NM_001278390.1	1	1722.7	1722.7	0.00E000	0.00E000	30	30	0.00E000	8.0	1.00E000	0	20	240.0	20.0	0.0	218.7	0.0	0.0	21	2885	1	20	788	807	20	20	0.0	read	NM_001278390.1	9606	81539	SLC38A1	ATA1|NAT2|SAT1|SNAT1	solute carrier family 38 member 1	sodium-coupled neutral amino acid transporter 1|N-system amino acid transporter 2|amino acid transporter A1|amino acid transporter system A1|system A amino acid transporter 1|system N amino acid transporter 1	NM_001278390.1	NP_001265319.1	NC_000012.12	protein-coding	VALIDATED	12	-	46183054	46269424	Reference GRCh38.p12 Primary Assembly
hsa-miR-376c-3p	NM_030674.3	2	2335.1	1722.7	2.78E-015	5.71E-013	30	30	0.00E000	8.0	1.00E000	0	20	240.0	20.0	0.0	218.7	0.0	0.0	21	8487	1	20	925	944	20	20	0.0	read	NM_030674.3	9606	81539	SLC38A1	ATA1|NAT2|SAT1|SNAT1	solute carrier family 38 member 1	sodium-coupled neutral amino acid transporter 1|N-system amino acid transporter 2|amino acid transporter A1|amino acid transporter system A1|system A amino acid transporter 1|system N amino acid transporter 1	NM_030674.3	NP_109599.3	NC_000012.12	protein-coding	VALIDATED	12	-	46183054	46269424	Reference GRCh38.p12 Primary Assembly
hsa-miR-376c-3p	NM_001077484.1	2	2335.1	1722.7	2.78E-015	5.71E-013	30	30	0.00E000	8.0	1.00E000	0	20	240.0	20.0	0.0	218.7	0.0	0.0	21	8148	1	20	586	605	20	20	0.0	read	NM_001077484.1	9606	81539	SLC38A1	ATA1|NAT2|SAT1|SNAT1	solute carrier family 38 member 1	sodium-coupled neutral amino acid transporter 1|N-system amino acid transporter 2|amino acid transporter A1|amino acid transporter system A1|system A amino acid transporter 1|system N amino acid transporter 1	NM_001077484.1	NP_001070952.1	NC_000012.12	protein-coding	VALIDATED	12	-	46183054	46269424	Reference GRCh38.p12 Primary Assembly
hsa-miR-376c-3p	NM_198395.1	1	1667.6	1667.6	2.21E-014	4.31E-012	27	27	0.00E000	9.5	1.00E000	0	15	312.0	0.0	0.0	234.6	0.0	0.0	21	2824	7	21	504	518	15	15	0.0	read	NM_198395.1	9606	10146	G3BP1	G3BP|HDH-VIII	G3BP stress granule assembly factor 1	ras GTPase-activating protein-binding protein 1|ATP-dependent DNA helicase VIII|DNA helicase VIII|G3BP-1|GAP SH3 domain-binding protein 1|GAP binding protein|GTPase activating protein (SH3 domain) binding protein 1|Ras-GTPase-activating protein SH3-domain-binding protein|RasGAP-associated endoribonuclease G3BP	NM_198395.1	NP_938405.1	NC_000005.10	protein-coding	REVIEWED	5	+	151771914	151805353	Reference GRCh38.p12 Primary Assembly
hsa-miR-376c-3p	NM_005754.2	1	1667.6	1667.6	2.21E-014	4.31E-012	27	27	0.00E000	9.5	1.00E000	0	15	312.0	0.0	0.0	234.6	0.0	0.0	21	2855	7	21	535	549	15	15	0.0	read	NM_005754.2	9606	10146	G3BP1	G3BP|HDH-VIII	G3BP stress granule assembly factor 1	ras GTPase-activating protein-binding protein 1|ATP-dependent DNA helicase VIII|DNA helicase VIII|G3BP-1|GAP SH3 domain-binding protein 1|GAP binding protein|GTPase activating protein (SH3 domain) binding protein 1|Ras-GTPase-activating protein SH3-domain-binding protein|RasGAP-associated endoribonuclease G3BP	NM_005754.2	NP_005745.1	NC_000005.10	protein-coding	REVIEWED	5	+	151771914	151805353	Reference GRCh38.p12 Primary Assembly
hsa-miR-376c-3p	NM_014034.2	1	1615.1	1615.1	2.00E-015	4.33E-013	27	27	0.00E000	7.5	1.00E000	0	17	240.0	40.0	0.0	202.1	0.0	0.0	21	2525	4	20	455	471	17	17	0.0	read	NM_014034.2	9606	25842	ASF1A	CGI-98|CIA|HSPC146	anti-silencing function 1A histone chaperone	histone chaperone ASF1A|ASF1 anti-silencing function 1 homolog A|CCG1-interacting factor A|anti-silencing function protein 1 homolog A|hAsf1|hAsf1a|hCIA	NM_014034.2	NP_054753.1	NC_000006.12	protein-coding	REVIEWED	6	+	118894076	118909170	Reference GRCh38.p12 Primary Assembly
hsa-miR-376c-3p	NM_144775.2	1	1642.0	1642.0	0.00E000	0.00E000	26	26	0.00E000	11.0	1.00E000	0	11	312.0	0.0	0.0	247.0	0.0	0.0	21	8327	11	21	8256	8266	11	11	0.0	read	NM_144775.2	9606	140775	SMCR8	-	Smith-Magenis syndrome chromosome region, candidate 8	guanine nucleotide exchange protein SMCR8|smith-Magenis syndrome chromosomal region candidate gene 8 protein	NM_144775.2	NP_658988.2	NC_000017.11	protein-coding	VALIDATED	17	+	18315279	18328055	Reference GRCh38.p12 Primary Assembly
hsa-miR-376c-3p	NM_138970.4	3	2223.4	1541.0	2.70E-012	4.44E-010	26	26	0.00E000	11.5	1.00E000	0	10	248.0	0.0	0.0	209.0	0.0	0.0	21	8578	11	20	4546	4555	10	10	0.0	read	NM_138970.4	9606	9369	NRXN3	C14orf60	neurexin 3	neurexin 3|neurexin III|neurexin-3-alpha	NM_138970.4	NP_620426.2	NC_000014.9	protein-coding	REVIEWED	14	+	77979903	79868289	Reference GRCh38.p12 Primary Assembly
hsa-miR-376c-3p	NM_004796.5	2	2072.4	1541.0	2.70E-012	4.44E-010	26	26	0.00E000	11.5	1.00E000	0	10	248.0	0.0	0.0	209.0	0.0	0.0	21	10022	11	20	5990	5999	10	10	0.0	read	NM_004796.5	9606	9369	NRXN3	C14orf60	neurexin 3	neurexin 3|neurexin III|neurexin-3-alpha	NM_004796.5	NP_004787.2	NC_000014.9	protein-coding	REVIEWED	14	+	77979903	79868289	Reference GRCh38.p12 Primary Assembly
hsa-miR-376c-3p	NM_001272020.1	3	2223.4	1541.0	1.89E-015	4.85E-013	26	26	0.00E000	11.5	1.00E000	0	10	248.0	0.0	0.0	209.0	0.0	0.0	21	9193	11	20	5161	5170	10	10	0.0	read	NM_001272020.1	9606	9369	NRXN3	C14orf60	neurexin 3	neurexin 3|neurexin III|neurexin-3-alpha	NM_001272020.1	NP_001258949.1	NC_000014.9	protein-coding	REVIEWED	14	+	77979903	79868289	Reference GRCh38.p12 Primary Assembly
hsa-miR-376c-3p	NM_001105250.2	3	2223.4	1541.0	1.89E-015	4.85E-013	26	26	0.00E000	11.5	1.00E000	0	10	248.0	0.0	0.0	209.0	0.0	0.0	21	8659	11	20	4627	4636	10	10	0.0	read	NM_001105250.2	9606	9369	NRXN3	C14orf60	neurexin 3	neurexin 3|neurexin III|neurexin-3-alpha	NM_001105250.2	NP_001098720.1	NC_000014.9	protein-coding	REVIEWED	14	+	77979903	79868289	Reference GRCh38.p12 Primary Assembly
hsa-miR-376c-3p	NR_073547.1	2	2072.4	1541.0	8.14E-011	1.77E-008	26	26	0.00E000	11.5	1.00E000	0	10	248.0	0.0	0.0	209.0	0.0	0.0	21	13005	11	20	8973	8982	10	10	0.0	read	NR_073547.1	9606	9369	NRXN3	C14orf60	neurexin 3	neurexin 3|neurexin III|neurexin-3-alpha	NR_073547.1	-	NC_000014.9	protein-coding	REVIEWED	14	+	77979903	79868289	Reference GRCh38.p12 Primary Assembly
hsa-miR-376c-3p	NR_073546.1	3	2223.4	1541.0	8.14E-011	1.77E-008	26	26	0.00E000	11.5	1.00E000	0	10	248.0	0.0	0.0	209.0	0.0	0.0	21	9971	11	20	5939	5948	10	10	0.0	read	NR_073546.1	9606	9369	NRXN3	C14orf60	neurexin 3	neurexin 3|neurexin III|neurexin-3-alpha	NR_073546.1	-	NC_000014.9	protein-coding	REVIEWED	14	+	77979903	79868289	Reference GRCh38.p12 Primary Assembly
hsa-miR-376c-3p	NM_021813.3	1	1096.9	1096.9	8.17E-007	7.78E-005	25	25	0.00E000	9.0	1.00E000	0	13	-16.0	-10.0	0.0	66.9	0.0	0.0	21	9289	5	17	3747	3759	13	13	12.0	read	NM_021813.3	9606	60468	BACH2	BTBD25	BTB domain and CNC homolog 2	transcription regulator protein BACH2|BTB and CNC homolog 2|BTB and CNC homology 1, basic leucine zipper transcription factor 2	NM_021813.3	NP_068585.1	NC_000006.12	protein-coding	VALIDATED	6	-	89926527	90296907	Reference GRCh38.p12 Primary Assembly
hsa-miR-376c-3p	NM_001170794.1	1	1096.9	1096.9	8.17E-007	7.78E-005	25	25	0.00E000	9.0	1.00E000	0	13	-16.0	-10.0	0.0	66.9	0.0	0.0	21	9118	5	17	3576	3588	13	13	12.0	read	NM_001170794.1	9606	60468	BACH2	BTBD25	BTB domain and CNC homolog 2	transcription regulator protein BACH2|BTB and CNC homolog 2|BTB and CNC homology 1, basic leucine zipper transcription factor 2	NM_001170794.1	NP_001164265.1	NC_000006.12	protein-coding	VALIDATED	6	-	89926527	90296907	Reference GRCh38.p12 Primary Assembly
hsa-miR-376c-3p	NM_012421.3	1	1527.3	1527.3	3.33E-015	8.41E-013	25	25	0.00E000	11.5	1.00E000	0	13	240.0	0.0	0.0	254.3	0.0	0.0	21	6266	8	20	5908	5920	13	13	0.0	read	NM_012421.3	9606	6018	RLF	ZN-15L|ZNF292L	rearranged L-myc fusion	zinc finger protein Rlf|Zn-15 related|rearranged L-myc fusion gene protein|rearranged L-myc fusion sequence|zn-15-related protein	NM_012421.3	NP_036553.2	NC_000001.11	protein-coding	VALIDATED	1	+	40161368	40240920	Reference GRCh38.p12 Primary Assembly
hsa-miR-376c-3p	NM_001305792.1	2	1664.9	1097.5	2.09E-007	1.69E-005	24	153	6.60E-010	8.0	1.00E000	0	15	48.0	-10.0	0.0	44.5	0.0	0.0	21	6881	5	19	5032	5046	15	15	12.0	read	NM_001305792.1	9606	9928	KIF14	MCPH20|MKS12	kinesin family member 14	kinesin-like protein KIF14	NM_001305792.1	NP_001292721.1	NC_000001.11	protein-coding	REVIEWED	1	-	200551496	200620790	Reference GRCh38.p12 Primary Assembly
hsa-miR-376c-3p	NM_014875.2	2	1664.9	1097.5	1.28E-006	1.07E-004	24	153	6.60E-010	8.0	1.00E000	0	15	48.0	-10.0	0.0	44.5	0.0	0.0	21	7293	5	19	5444	5458	15	15	12.0	read	NM_014875.2	9606	9928	KIF14	MCPH20|MKS12	kinesin family member 14	kinesin-like protein KIF14	NM_014875.2	NP_055690.1	NC_000001.11	protein-coding	REVIEWED	1	-	200551496	200620790	Reference GRCh38.p12 Primary Assembly
hsa-miR-376c-3p	NM_058243.2	1	1431.0	1431.0	7.12E-011	1.03E-008	23	24	0.00E000	13.0	1.00E000	0	9	252.0	0.0	0.0	224.0	0.0	0.0	21	5198	13	21	612	620	9	9	0.0	read	NM_058243.2	9606	23476	BRD4	CAP|HUNK1|HUNKI|MCAP	bromodomain containing 4	bromodomain-containing protein 4|chromosome-associated protein	NM_058243.2	NP_490597.1	NC_000019.10	protein-coding	REVIEWED	19	-	15236835	15332542	Reference GRCh38.p12 Primary Assembly
hsa-miR-376c-3p	NM_014299.2	1	1431.0	1431.0	7.12E-011	1.03E-008	23	24	0.00E000	13.0	1.00E000	0	9	252.0	0.0	0.0	224.0	0.0	0.0	21	4635	13	21	612	620	9	9	0.0	read	NM_014299.2	9606	23476	BRD4	CAP|HUNK1|HUNKI|MCAP	bromodomain containing 4	bromodomain-containing protein 4|chromosome-associated protein	NM_014299.2	NP_055114.1	NC_000019.10	protein-coding	REVIEWED	19	-	15236835	15332542	Reference GRCh38.p12 Primary Assembly
hsa-miR-376c-3p	NM_173690.4	3	1331.3	902.0	3.68E-006	2.31E-004	21	21	0.00E000	10.0	1.00E000	0	12	-32.0	-10.0	0.0	54.0	0.0	0.0	21	12221	8	19	6630	6641	12	12	11.0	read	NM_173690.4	9606	286205	SCAI	C9orf126|NET40	suppressor of cancer cell invasion	protein SCAI|suppressor of cancer cell invasion protein	NM_173690.4	NP_775961.2	NC_000009.12	protein-coding	REVIEWED	9	-	124942607	125143558	Reference GRCh38.p12 Primary Assembly
hsa-miR-376c-3p	NM_001144877.2	3	1331.3	902.0	3.68E-006	2.31E-004	21	21	0.00E000	10.0	1.00E000	0	12	-32.0	-10.0	0.0	54.0	0.0	0.0	21	12152	8	19	6561	6572	12	12	11.0	read	NM_001144877.2	9606	286205	SCAI	C9orf126|NET40	suppressor of cancer cell invasion	protein SCAI|suppressor of cancer cell invasion protein	NM_001144877.2	NP_001138349.1	NC_000009.12	protein-coding	REVIEWED	9	-	124942607	125143558	Reference GRCh38.p12 Primary Assembly
hsa-miR-376c-3p	NM_001170670.1	2	1367.9	1140.6	6.72E-008	6.03E-006	20	20	0.00E000	6.0	1.00E000	0	17	80.0	124.0	0.0	71.6	0.0	0.0	21	6080	4	20	1545	1561	17	17	12.0	read	NM_001170670.1	9606	54680	ZNHIT6	BCD1|C1orf181|NY-BR-75	zinc finger HIT-type containing 6	box C/D snoRNA protein 1|box C/D snoRNA essential 1 homolog|serologically defined breast cancer antigen NY-BR-75|zinc finger HIT domain-containing protein 6|zinc finger, HIT type 6	NM_001170670.1	NP_001164141.1	NC_000001.11	protein-coding	VALIDATED	1	-	85649422	85708457	Reference GRCh38.p12 Primary Assembly
hsa-miR-376c-3p	NM_017953.3	2	1367.9	1140.6	4.66E-007	4.40E-005	20	20	0.00E000	6.0	1.00E000	0	17	80.0	124.0	0.0	71.6	0.0	0.0	21	6197	4	20	1662	1678	17	17	12.0	read	NM_017953.3	9606	54680	ZNHIT6	BCD1|C1orf181|NY-BR-75	zinc finger HIT-type containing 6	box C/D snoRNA protein 1|box C/D snoRNA essential 1 homolog|serologically defined breast cancer antigen NY-BR-75|zinc finger HIT domain-containing protein 6|zinc finger, HIT type 6	NM_017953.3	NP_060423.3	NC_000001.11	protein-coding	VALIDATED	1	-	85649422	85708457	Reference GRCh38.p12 Primary Assembly
hsa-miR-376c-3p	NM_024546.3	1	1374.1	1374.1	1.80E-011	2.80E-009	20	20	0.00E000	9.0	1.00E000	0	17	240.0	8.0	0.0	284.1	0.0	0.0	21	3552	4	20	3484	3500	17	17	0.0	read	NM_024546.3	9606	79596	RNF219	C13orf7	ring finger protein 219	RING finger protein 219	NM_024546.3	NP_078822.3	NC_000013.11	protein-coding	VALIDATED	13	-	78614285	78659178	Reference GRCh38.p12 Primary Assembly
hsa-miR-376c-3p	NM_013235.4	1	1360.0	1360.0	2.04E-009	3.11E-007	19	19	0.00E000	7.5	1.00E000	0	18	312.0	8.0	0.0	229.0	0.0	0.0	21	5424	4	21	2162	2179	18	18	0.0	read	NM_013235.4	9606	29102	DROSHA	ETOHI2|HSA242976|RANSE3L|RN3|RNASE3L|RNASEN	drosha ribonuclease III	ribonuclease 3|RNase III|drosha, double-stranded RNA-specific endoribonuclease|nuclear RNase III Drosha|p241|putative protein p241 which interacts with transcription factor Sp1|putative ribonuclease III|ribonuclease type III, nuclear	NM_013235.4	NP_037367.3	NC_000005.10	protein-coding	REVIEWED	5	-	31400493	31532174	Reference GRCh38.p12 Primary Assembly
hsa-miR-376c-3p	NM_001100412.1	1	1360.0	1360.0	2.44E-015	4.23E-013	19	19	0.00E000	7.5	1.00E000	0	18	312.0	8.0	0.0	229.0	0.0	0.0	21	5389	4	21	2127	2144	18	18	0.0	read	NM_001100412.1	9606	29102	DROSHA	ETOHI2|HSA242976|RANSE3L|RN3|RNASE3L|RNASEN	drosha ribonuclease III	ribonuclease 3|RNase III|drosha, double-stranded RNA-specific endoribonuclease|nuclear RNase III Drosha|p241|putative protein p241 which interacts with transcription factor Sp1|putative ribonuclease III|ribonuclease type III, nuclear	NM_001100412.1	NP_001093882.1	NC_000005.10	protein-coding	REVIEWED	5	-	31400493	31532174	Reference GRCh38.p12 Primary Assembly
hsa-miR-376c-3p	NM_031262.3	1	1372.4	1372.4	2.33E-012	7.90E-010	19	19	0.00E000	11.0	1.00E000	0	11	312.0	0.0	0.0	256.4	0.0	0.0	21	3063	11	21	2510	2520	11	11	0.0	read	NM_031262.3	9606	3190	HNRNPK	AUKS|CSBP|HNRPK|TUNP	heterogeneous nuclear ribonucleoprotein K	heterogeneous nuclear ribonucleoprotein K|dC-stretch binding protein|transformation upregulated nuclear protein	NM_031262.3	NP_112552.1	NC_000009.12	protein-coding	REVIEWED	9	-	83968082	83980781	Reference GRCh38.p12 Primary Assembly
hsa-miR-376c-3p	NM_001318188.1	1	1372.4	1372.4	2.33E-012	7.90E-010	19	19	0.00E000	11.0	1.00E000	0	11	312.0	0.0	0.0	256.4	0.0	0.0	21	2902	11	21	2349	2359	11	11	0.0	read	NM_001318188.1	9606	3190	HNRNPK	AUKS|CSBP|HNRPK|TUNP	heterogeneous nuclear ribonucleoprotein K	heterogeneous nuclear ribonucleoprotein K|dC-stretch binding protein|transformation upregulated nuclear protein	NM_001318188.1	NP_001305117.1	NC_000009.12	protein-coding	REVIEWED	9	-	83968082	83980781	Reference GRCh38.p12 Primary Assembly
hsa-miR-376c-3p	NM_031263.3	1	1372.4	1372.4	1.08E-009	3.63E-007	19	19	0.00E000	11.0	1.00E000	0	11	312.0	0.0	0.0	256.4	0.0	0.0	21	2962	11	21	2409	2419	11	11	0.0	read	NM_031263.3	9606	3190	HNRNPK	AUKS|CSBP|HNRPK|TUNP	heterogeneous nuclear ribonucleoprotein K	heterogeneous nuclear ribonucleoprotein K|dC-stretch binding protein|transformation upregulated nuclear protein	NM_031263.3	NP_112553.1	NC_000009.12	protein-coding	REVIEWED	9	-	83968082	83980781	Reference GRCh38.p12 Primary Assembly
hsa-miR-376c-3p	NM_002140.4	1	1372.4	1372.4	1.08E-009	3.63E-007	19	19	0.00E000	11.0	1.00E000	0	11	312.0	0.0	0.0	256.4	0.0	0.0	21	3123	11	21	2570	2580	11	11	0.0	read	NM_002140.4	9606	3190	HNRNPK	AUKS|CSBP|HNRPK|TUNP	heterogeneous nuclear ribonucleoprotein K	heterogeneous nuclear ribonucleoprotein K|dC-stretch binding protein|transformation upregulated nuclear protein	NM_002140.4	NP_002131.2	NC_000009.12	protein-coding	REVIEWED	9	-	83968082	83980781	Reference GRCh38.p12 Primary Assembly
hsa-miR-376c-3p	NM_001318187.1	1	1372.4	1372.4	1.08E-009	3.63E-007	19	19	0.00E000	11.0	1.00E000	0	11	312.0	0.0	0.0	256.4	0.0	0.0	21	2890	11	21	2337	2347	11	11	0.0	read	NM_001318187.1	9606	3190	HNRNPK	AUKS|CSBP|HNRPK|TUNP	heterogeneous nuclear ribonucleoprotein K	heterogeneous nuclear ribonucleoprotein K|dC-stretch binding protein|transformation upregulated nuclear protein	NM_001318187.1	NP_001305116.1	NC_000009.12	protein-coding	REVIEWED	9	-	83968082	83980781	Reference GRCh38.p12 Primary Assembly
hsa-miR-376c-3p	NM_001318186.1	1	1372.4	1372.4	1.08E-009	3.63E-007	19	19	0.00E000	11.0	1.00E000	0	11	312.0	0.0	0.0	256.4	0.0	0.0	21	2830	11	21	2277	2287	11	11	0.0	read	NM_001318186.1	9606	3190	HNRNPK	AUKS|CSBP|HNRPK|TUNP	heterogeneous nuclear ribonucleoprotein K	heterogeneous nuclear ribonucleoprotein K|dC-stretch binding protein|transformation upregulated nuclear protein	NM_001318186.1	NP_001305115.1	NC_000009.12	protein-coding	REVIEWED	9	-	83968082	83980781	Reference GRCh38.p12 Primary Assembly
hsa-miR-376c-3p	NM_006918.4	1	853.4	853.4	1.49E-005	7.15E-004	18	21	0.00E000	10.0	1.00E000	0	12	32.0	-10.0	0.0	61.4	0.0	0.0	21	6946	8	19	285	296	12	12	11.0	read	NM_006918.4	9606	6309	SC5D	ERG3|S5DES|SC5DL	sterol-C5-desaturase	lathosterol oxidase|3beta-hydroxysteroid-delta5-desaturase|C-5 sterol desaturase|delta(7)-sterol 5-desaturase|delta(7)-sterol C5(6)-desaturase|fungal ERG3, delta-5-desaturase-like|lathosterol 5-desaturase|lathosterol dehydrogenase|sterol-C5-desaturase (ERG3 delta-5-desaturase homolog, S. cerevisiae)-like	NM_006918.4	NP_008849.2	NC_000011.10	protein-coding	REVIEWED	11	+	121292678	121313409	Reference GRCh38.p12 Primary Assembly
hsa-miR-376c-3p	NM_001024956.2	1	853.4	853.4	1.49E-005	7.15E-004	18	21	0.00E000	10.0	1.00E000	0	12	32.0	-10.0	0.0	61.4	0.0	0.0	21	7019	8	19	358	369	12	12	11.0	read	NM_001024956.2	9606	6309	SC5D	ERG3|S5DES|SC5DL	sterol-C5-desaturase	lathosterol oxidase|3beta-hydroxysteroid-delta5-desaturase|C-5 sterol desaturase|delta(7)-sterol 5-desaturase|delta(7)-sterol C5(6)-desaturase|fungal ERG3, delta-5-desaturase-like|lathosterol 5-desaturase|lathosterol dehydrogenase|sterol-C5-desaturase (ERG3 delta-5-desaturase homolog, S. cerevisiae)-like	NM_001024956.2	NP_001020127.1	NC_000011.10	protein-coding	REVIEWED	11	+	121292678	121313409	Reference GRCh38.p12 Primary Assembly
hsa-miR-376c-3p	NM_001198557.1	1	909.5	909.5	3.04E-006	1.97E-004	17	26	0.00E000	8.5	1.00E000	0	13	112.0	0.0	0.0	61.5	0.0	0.0	21	2267	8	20	1587	1599	13	13	12.5	read	NM_001198557.1	9606	4001	LMNB1	ADLD|LMN|LMN2|LMNB	lamin B1	lamin-B1	NM_001198557.1	NP_001185486.1	NC_000005.10	protein-coding	REVIEWED	5	+	126776622	126837019	Reference GRCh38.p12 Primary Assembly
hsa-miR-376c-3p	NM_005573.3	1	909.5	909.5	6.68E-005	2.59E-003	17	25	0.00E000	8.5	1.00E000	0	13	112.0	0.0	0.0	61.5	0.0	0.0	21	3420	8	20	2740	2752	13	13	12.5	read	NM_005573.3	9606	4001	LMNB1	ADLD|LMN|LMN2|LMNB	lamin B1	lamin-B1	NM_005573.3	NP_005564.1	NC_000005.10	protein-coding	REVIEWED	5	+	126776622	126837019	Reference GRCh38.p12 Primary Assembly
hsa-miR-376c-3p	NR_134488.1	1	909.5	909.5	2.00E-006	7.83E-005	17	25	0.00E000	8.5	1.00E000	0	13	112.0	0.0	0.0	61.5	0.0	0.0	21	3498	8	20	2818	2830	13	13	12.5	read	NR_134488.1	9606	4001	LMNB1	ADLD|LMN|LMN2|LMNB	lamin B1	lamin-B1	NR_134488.1	-	NC_000005.10	protein-coding	REVIEWED	5	+	126776622	126837019	Reference GRCh38.p12 Primary Assembly
hsa-miR-376c-3p	NR_026697.1	1	1182.7	1182.7	6.66E-015	1.73E-012	16	16	0.00E000	12.0	1.00E000	0	10	312.0	0.0	0.0	190.7	0.0	0.0	21	3787	12	21	2867	2876	10	10	0.0	read	NR_026697.1	9606	162427	RETREG3	FAM134C	reticulophagy regulator family member 3	reticulophagy regulator 3|family with sequence similarity 134 member C|protein FAM134C	NR_026697.1	-	NC_000017.11	protein-coding	VALIDATED	17	-	42579507	42609426	Reference GRCh38.p12 Primary Assembly
hsa-miR-376c-3p	NM_178126.3	1	1182.7	1182.7	6.84E-012	9.70E-010	16	16	0.00E000	12.0	1.00E000	0	10	312.0	0.0	0.0	190.7	0.0	0.0	21	3818	12	21	2898	2907	10	10	0.0	read	NM_178126.3	9606	162427	RETREG3	FAM134C	reticulophagy regulator family member 3	reticulophagy regulator 3|family with sequence similarity 134 member C|protein FAM134C	NM_178126.3	NP_835227.1	NC_000017.11	protein-coding	VALIDATED	17	-	42579507	42609426	Reference GRCh38.p12 Primary Assembly
hsa-miR-376c-3p	NM_003885.2	2	846.4	722.8	1.28E-003	1.28E-002	15	18	0.00E000	7.0	1.00E000	0	16	4.0	-10.0	0.0	67.8	0.0	0.0	21	3870	3	18	3633	3648	16	16	11.0	read	NM_003885.2	9606	8851	CDK5R1	CDK5P35|CDK5R|NCK5A|p23|p25|p35|p35nck5a	cyclin dependent kinase 5 regulatory subunit 1	cyclin-dependent kinase 5 activator 1|CDK5 activator 1|TPKII regulatory subunit|neuronal CDK5 activator|regulatory partner for CDK5 kinase|tau protein kinase II 23kDa subunit	NM_003885.2	NP_003876.1	NC_000017.11	protein-coding	REVIEWED	17	+	32485027	32491255	Reference GRCh38.p12 Primary Assembly
hsa-miR-376c-3p	NM_144582.2	1	811.3	811.3	7.36E-004	5.09E-003	15	15	0.00E000	9.0	1.00E000	0	13	112.0	0.0	0.0	48.3	0.0	0.0	21	3381	8	20	1943	1955	13	13	11.0	read	NM_144582.2	9606	113419	TEX261	TEG-261	testis expressed 261	protein TEX261|testis expressed sequence 261	NM_144582.2	NP_653183.2	NC_000002.12	protein-coding	VALIDATED	2	-	70985937	70994870	Reference GRCh38.p12 Primary Assembly
hsa-miR-376c-3p	NM_019884.2	1	1033.0	1033.0	1.48E-005	4.34E-004	14	14	0.00E000	10.0	1.00E000	0	12	248.0	0.0	0.0	176.0	0.0	0.0	21	2200	9	20	770	781	12	12	0.0	read	NM_019884.2	9606	2931	GSK3A	-	glycogen synthase kinase 3 alpha	glycogen synthase kinase-3 alpha|GSK-3 alpha|serine/threonine-protein kinase GSK3A	NM_019884.2	NP_063937.2	NC_000019.10	protein-coding	VALIDATED	19	-	42230185	42243329	Reference GRCh38.p12 Primary Assembly
hsa-miR-376c-3p	NM_020772.2	1	1051.8	1051.8	8.06E-008	8.12E-006	14	14	0.00E000	11.5	1.00E000	0	11	240.0	0.0	0.0	212.8	0.0	0.0	21	10897	10	20	8242	8252	11	11	0.0	read	NM_020772.2	9606	57532	NUFIP2	182-FIP|82-FIP|FIP-82|PIG1	NUFIP2, FMR1 interacting protein 2	nuclear fragile X mental retardation-interacting protein 2|82 kDa FMRP-interacting protein|82-kD FMRP Interacting Protein|FMRP-interacting protein 2|Fragile X Mental Retardation Protein|cell proliferation-inducing gene 1 protein|nuclear fragile X mental retardation protein interacting protein 2|proliferation-inducing gene 1	NM_020772.2	NP_065823.1	NC_000017.11	protein-coding	VALIDATED	17	-	29255835	29294147	Reference GRCh38.p12 Primary Assembly
hsa-miR-376c-3p	NM_005437.3	1	1073.0	1073.0	1.83E-009	2.68E-007	13	21	0.00E000	12.5	1.00E000	0	10	252.0	0.0	0.0	264.0	0.0	0.0	21	3502	12	21	3411	3420	10	10	0.0	read	NM_005437.3	9606	8031	NCOA4	ARA70|ELE1|PTC3|RFG	nuclear receptor coactivator 4	nuclear receptor coactivator 4|70 kDa AR-activator|70 kDa androgen receptor coactivator|NCoA-4|RET-activating gene ELE1|androgen receptor-associated protein of 70 kDa|ret fused	NM_005437.3	NP_005428.1	NC_000010.11	protein-coding	REVIEWED	10	-	46005087	46030713	Reference GRCh38.p12 Primary Assembly
hsa-miR-376c-3p	NM_001145262.1	1	1073.0	1073.0	1.83E-009	2.68E-007	13	21	0.00E000	12.5	1.00E000	0	10	252.0	0.0	0.0	264.0	0.0	0.0	21	3588	12	21	3497	3506	10	10	0.0	read	NM_001145262.1	9606	8031	NCOA4	ARA70|ELE1|PTC3|RFG	nuclear receptor coactivator 4	nuclear receptor coactivator 4|70 kDa AR-activator|70 kDa androgen receptor coactivator|NCoA-4|RET-activating gene ELE1|androgen receptor-associated protein of 70 kDa|ret fused	NM_001145262.1	NP_001138734.1	NC_000010.11	protein-coding	REVIEWED	10	-	46005087	46030713	Reference GRCh38.p12 Primary Assembly
hsa-miR-376c-3p	NM_001145263.1	1	1073.0	1073.0	1.82E-012	4.32E-010	13	21	0.00E000	12.5	1.00E000	0	10	252.0	0.0	0.0	264.0	0.0	0.0	21	3562	12	21	3471	3480	10	10	0.0	read	NM_001145263.1	9606	8031	NCOA4	ARA70|ELE1|PTC3|RFG	nuclear receptor coactivator 4	nuclear receptor coactivator 4|70 kDa AR-activator|70 kDa androgen receptor coactivator|NCoA-4|RET-activating gene ELE1|androgen receptor-associated protein of 70 kDa|ret fused	NM_001145263.1	NP_001138735.1	NC_000010.11	protein-coding	REVIEWED	10	-	46005087	46030713	Reference GRCh38.p12 Primary Assembly
hsa-miR-376c-3p	NM_001145261.1	1	1073.0	1073.0	1.82E-012	4.32E-010	13	21	0.00E000	12.5	1.00E000	0	10	252.0	0.0	0.0	264.0	0.0	0.0	21	3659	12	21	3568	3577	10	10	0.0	read	NM_001145261.1	9606	8031	NCOA4	ARA70|ELE1|PTC3|RFG	nuclear receptor coactivator 4	nuclear receptor coactivator 4|70 kDa AR-activator|70 kDa androgen receptor coactivator|NCoA-4|RET-activating gene ELE1|androgen receptor-associated protein of 70 kDa|ret fused	NM_001145261.1	NP_001138733.1	NC_000010.11	protein-coding	REVIEWED	10	-	46005087	46030713	Reference GRCh38.p12 Primary Assembly
hsa-miR-376c-3p	NM_001145260.1	1	1073.0	1073.0	1.82E-012	4.32E-010	13	21	0.00E000	12.5	1.00E000	0	10	252.0	0.0	0.0	264.0	0.0	0.0	21	3748	12	21	3657	3666	10	10	0.0	read	NM_001145260.1	9606	8031	NCOA4	ARA70|ELE1|PTC3|RFG	nuclear receptor coactivator 4	nuclear receptor coactivator 4|70 kDa AR-activator|70 kDa androgen receptor coactivator|NCoA-4|RET-activating gene ELE1|androgen receptor-associated protein of 70 kDa|ret fused	NM_001145260.1	NP_001138732.1	NC_000010.11	protein-coding	REVIEWED	10	-	46005087	46030713	Reference GRCh38.p12 Primary Assembly
hsa-miR-376c-3p	NM_001015048.2	1	998.3	998.3	5.86E-006	5.37E-004	12	12	0.00E000	11.5	1.00E000	0	11	240.0	0.0	0.0	237.3	0.0	0.0	21	4866	10	20	1616	1626	11	11	0.0	read	NM_001015048.2	9606	9529	BAG5	BAG-5	BCL2 associated athanogene 5	BAG family molecular chaperone regulator 5|bcl-2-associated athanogene 5	NM_001015048.2	NP_001015048.1	NC_000014.9	protein-coding	REVIEWED	14	-	103556543	103562813	Reference GRCh38.p12 Primary Assembly
hsa-miR-376c-3p	NR_027473.1	1	550.6	550.6	1.64E-002	3.33E-002	12	12	0.00E000	7.5	1.00E000	0	16	-48.0	-10.0	0.0	69.6	0.0	0.0	21	6941	5	20	5225	5240	16	16	11.0	read	NR_027473.1	9606	22992	KDM2A	CXXC8|FBL11|FBL7|FBXL11|JHDM1A|LILINA	lysine demethylase 2A	lysine-specific demethylase 2A|CXXC-type zinc finger protein 8|F-box and leucine-rich repeat protein 11|F-box/LRR-repeat protein 11|[Histone-H3]-lysine-36 demethylase 1A|jmjC domain-containing histone demethylation protein 1A|jumonji C domain-containing histone demethylase 1A|lysine (K)-specific demethylase 2A	NR_027473.1	-	NC_000011.10	protein-coding	REVIEWED	11	+	67119268	67258081	Reference GRCh38.p12 Primary Assembly
hsa-miR-376c-3p	NM_001256405.1	1	550.6	550.6	4.78E-001	5.08E-001	12	12	0.00E000	7.5	1.00E000	0	16	-48.0	-10.0	0.0	69.6	0.0	0.0	21	5379	5	20	3669	3684	16	16	11.0	read	NM_001256405.1	9606	22992	KDM2A	CXXC8|FBL11|FBL7|FBXL11|JHDM1A|LILINA	lysine demethylase 2A	lysine-specific demethylase 2A|CXXC-type zinc finger protein 8|F-box and leucine-rich repeat protein 11|F-box/LRR-repeat protein 11|[Histone-H3]-lysine-36 demethylase 1A|jmjC domain-containing histone demethylation protein 1A|jumonji C domain-containing histone demethylase 1A|lysine (K)-specific demethylase 2A	NM_001256405.1	NP_001243334.1	NC_000011.10	protein-coding	REVIEWED	11	+	67119268	67258081	Reference GRCh38.p12 Primary Assembly
hsa-miR-376c-3p	NM_012308.2	1	550.6	550.6	8.85E-003	3.22E-002	12	12	0.00E000	7.5	1.00E000	0	16	-48.0	-10.0	0.0	69.6	0.0	0.0	21	7393	5	20	5677	5692	16	16	11.0	read	NM_012308.2	9606	22992	KDM2A	CXXC8|FBL11|FBL7|FBXL11|JHDM1A|LILINA	lysine demethylase 2A	lysine-specific demethylase 2A|CXXC-type zinc finger protein 8|F-box and leucine-rich repeat protein 11|F-box/LRR-repeat protein 11|[Histone-H3]-lysine-36 demethylase 1A|jmjC domain-containing histone demethylation protein 1A|jumonji C domain-containing histone demethylase 1A|lysine (K)-specific demethylase 2A	NM_012308.2	NP_036440.1	NC_000011.10	protein-coding	REVIEWED	11	+	67119268	67258081	Reference GRCh38.p12 Primary Assembly
hsa-miR-376c-3p	NM_014904.2	2	1591.9	960.7	3.81E-006	2.51E-004	12	12	0.00E000	10.5	1.00E000	0	13	244.0	0.0	0.0	194.7	0.0	0.0	21	6077	9	21	4908	4920	13	13	0.0	read	NM_014904.2	9606	22841	RAB11FIP2	Rab11-FIP2|nRip11	RAB11 family interacting protein 2	rab11 family-interacting protein 2|RAB11 family interacting protein 2 (class I)|RAB11-FIP2 long isoform	NM_014904.2	NP_055719.1	NC_000010.11	protein-coding	VALIDATED	10	-	118004915	118046920	Reference GRCh38.p12 Primary Assembly
hsa-miR-376c-3p	NM_004873.3	1	998.3	998.3	1.76E-013	3.65E-011	12	12	0.00E000	11.5	1.00E000	0	11	240.0	0.0	0.0	237.3	0.0	0.0	21	4886	10	20	1636	1646	11	11	0.0	read	NM_004873.3	9606	9529	BAG5	BAG-5	BCL2 associated athanogene 5	BAG family molecular chaperone regulator 5|bcl-2-associated athanogene 5	NM_004873.3	NP_004864.1	NC_000014.9	protein-coding	REVIEWED	14	-	103556543	103562813	Reference GRCh38.p12 Primary Assembly
hsa-miR-376c-3p	NM_001015049.2	1	998.3	998.3	1.76E-013	3.65E-011	12	12	0.00E000	11.5	1.00E000	0	11	240.0	0.0	0.0	237.3	0.0	0.0	21	5073	10	20	1823	1833	11	11	0.0	read	NM_001015049.2	9606	9529	BAG5	BAG-5	BCL2 associated athanogene 5	BAG family molecular chaperone regulator 5|bcl-2-associated athanogene 5	NM_001015049.2	NP_001015049.1	NC_000014.9	protein-coding	REVIEWED	14	-	103556543	103562813	Reference GRCh38.p12 Primary Assembly
hsa-miR-376c-3p	NR_110006.1	1	995.9	995.9	1.15E-005	6.76E-004	11	11	0.00E000	10.0	1.00E000	0	15	244.0	0.0	0.0	272.9	0.0	0.0	21	4872	7	21	4446	4460	15	15	0.0	read	NR_110006.1	9606	11101	ATE1	-	arginyltransferase 1	arginyl-tRNA--protein transferase 1|R-transferase 1|arginine-tRNA--protein transferase 1|arginyl-tRNA-protein transferase	NR_110006.1	-	NC_000010.11	protein-coding	REVIEWED	10	-	121740420	121928800	Reference GRCh38.p12 Primary Assembly
hsa-miR-376c-3p	NR_073603.1	2	1655.7	1053.2	3.36E-006	2.55E-004	11	19	0.00E000	8.5	1.00E000	0	15	320.0	0.0	0.0	243.2	0.0	0.0	21	4563	7	21	1346	1360	15	15	0.0	read	NR_073603.1	9606	9140	ATG12	APG12|APG12L|FBR93|HAPG12	autophagy related 12	ubiquitin-like protein ATG12|APG12 autophagy 12-like|ATG12 autophagy related 12 homolog|Apg12 (autophagy, yeast) homolog	NR_073603.1	-	NC_000005.10	protein-coding	VALIDATED	5	-	115828195	115841850	Reference GRCh38.p12 Primary Assembly
hsa-miR-376c-3p	NR_033363.1	2	1655.7	1053.2	3.36E-006	2.55E-004	11	19	0.00E000	8.5	1.00E000	0	15	320.0	0.0	0.0	243.2	0.0	0.0	21	4446	7	21	1229	1243	15	15	0.0	read	NR_033363.1	9606	9140	ATG12	APG12|APG12L|FBR93|HAPG12	autophagy related 12	ubiquitin-like protein ATG12|APG12 autophagy 12-like|ATG12 autophagy related 12 homolog|Apg12 (autophagy, yeast) homolog	NR_033363.1	-	NC_000005.10	protein-coding	VALIDATED	5	-	115828195	115841850	Reference GRCh38.p12 Primary Assembly
hsa-miR-376c-3p	NR_033362.1	2	1655.7	1053.2	3.36E-006	2.55E-004	11	19	0.00E000	8.5	1.00E000	0	15	320.0	0.0	0.0	243.2	0.0	0.0	21	4447	7	21	1230	1244	15	15	0.0	read	NR_033362.1	9606	9140	ATG12	APG12|APG12L|FBR93|HAPG12	autophagy related 12	ubiquitin-like protein ATG12|APG12 autophagy 12-like|ATG12 autophagy related 12 homolog|Apg12 (autophagy, yeast) homolog	NR_033362.1	-	NC_000005.10	protein-coding	VALIDATED	5	-	115828195	115841850	Reference GRCh38.p12 Primary Assembly
hsa-miR-376c-3p	NM_001453.2	1	948.4	948.4	3.06E-005	1.39E-003	11	11	0.00E000	9.5	1.00E000	0	15	244.0	0.0	0.0	223.4	0.0	0.0	21	3452	7	21	2070	2084	15	15	0.0	read	NM_001453.2	9606	2296	FOXC1	ARA|ASGD3|FKHL7|FREAC-3|FREAC3|IGDA|IHG1|IRID1|RIEG3	forkhead box C1	forkhead box protein C1|forkhead box C1 protein|forkhead, drosophila, homolog-like 7|forkhead-related activator 3|forkhead-related protein FKHL7|forkhead-related transcription factor 3|forkhead/winged helix-like transcription factor 7|myeloid factor-delta	NM_001453.2	NP_001444.2	NC_000006.12	protein-coding	REVIEWED	6	+	1610445	1613896	Reference GRCh38.p12 Primary Assembly
hsa-miR-376c-3p	NM_007041.3	1	995.9	995.9	1.74E-006	1.21E-004	11	11	0.00E000	10.0	1.00E000	0	15	244.0	0.0	0.0	272.9	0.0	0.0	21	4930	7	21	4504	4518	15	15	0.0	read	NM_007041.3	9606	11101	ATE1	-	arginyltransferase 1	arginyl-tRNA--protein transferase 1|R-transferase 1|arginine-tRNA--protein transferase 1|arginyl-tRNA-protein transferase	NM_007041.3	NP_008972.2	NC_000010.11	protein-coding	REVIEWED	10	-	121740420	121928800	Reference GRCh38.p12 Primary Assembly
hsa-miR-376c-3p	NM_004707.3	2	1655.7	1053.2	4.07E-007	3.31E-005	11	19	0.00E000	8.5	1.00E000	0	15	320.0	0.0	0.0	243.2	0.0	0.0	21	4330	7	21	1113	1127	15	15	0.0	read	NM_004707.3	9606	9140	ATG12	APG12|APG12L|FBR93|HAPG12	autophagy related 12	ubiquitin-like protein ATG12|APG12 autophagy 12-like|ATG12 autophagy related 12 homolog|Apg12 (autophagy, yeast) homolog	NM_004707.3	NP_004698.3	NC_000005.10	protein-coding	VALIDATED	5	-	115828195	115841850	Reference GRCh38.p12 Primary Assembly
hsa-miR-376c-3p	NM_001288736.1	1	995.9	995.9	1.74E-006	1.21E-004	11	11	0.00E000	10.0	1.00E000	0	15	244.0	0.0	0.0	272.9	0.0	0.0	21	5165	7	21	4739	4753	15	15	0.0	read	NM_001288736.1	9606	11101	ATE1	-	arginyltransferase 1	arginyl-tRNA--protein transferase 1|R-transferase 1|arginine-tRNA--protein transferase 1|arginyl-tRNA-protein transferase	NM_001288736.1	NP_001275665.1	NC_000010.11	protein-coding	REVIEWED	10	-	121740420	121928800	Reference GRCh38.p12 Primary Assembly
hsa-miR-376c-3p	NM_001288735.1	1	995.9	995.9	1.74E-006	1.21E-004	11	11	0.00E000	10.0	1.00E000	0	15	244.0	0.0	0.0	272.9	0.0	0.0	21	4803	7	21	4377	4391	15	15	0.0	read	NM_001288735.1	9606	11101	ATE1	-	arginyltransferase 1	arginyl-tRNA--protein transferase 1|R-transferase 1|arginine-tRNA--protein transferase 1|arginyl-tRNA-protein transferase	NM_001288735.1	NP_001275664.1	NC_000010.11	protein-coding	REVIEWED	10	-	121740420	121928800	Reference GRCh38.p12 Primary Assembly
hsa-miR-376c-3p	NM_001288734.1	1	995.9	995.9	1.74E-006	1.21E-004	11	11	0.00E000	10.0	1.00E000	0	15	244.0	0.0	0.0	272.9	0.0	0.0	21	4826	7	21	4400	4414	15	15	0.0	read	NM_001288734.1	9606	11101	ATE1	-	arginyltransferase 1	arginyl-tRNA--protein transferase 1|R-transferase 1|arginine-tRNA--protein transferase 1|arginyl-tRNA-protein transferase	NM_001288734.1	NP_001275663.1	NC_000010.11	protein-coding	REVIEWED	10	-	121740420	121928800	Reference GRCh38.p12 Primary Assembly
hsa-miR-376c-3p	NM_001277783.1	2	1655.7	1053.2	4.07E-007	3.31E-005	11	19	0.00E000	8.5	1.00E000	0	15	320.0	0.0	0.0	243.2	0.0	0.0	21	4193	7	21	976	990	15	15	0.0	read	NM_001277783.1	9606	9140	ATG12	APG12|APG12L|FBR93|HAPG12	autophagy related 12	ubiquitin-like protein ATG12|APG12 autophagy 12-like|ATG12 autophagy related 12 homolog|Apg12 (autophagy, yeast) homolog	NM_001277783.1	NP_001264712.1	NC_000005.10	protein-coding	VALIDATED	5	-	115828195	115841850	Reference GRCh38.p12 Primary Assembly
hsa-miR-376c-3p	NM_001001976.2	1	995.9	995.9	1.74E-006	1.21E-004	11	11	0.00E000	10.0	1.00E000	0	15	244.0	0.0	0.0	272.9	0.0	0.0	21	4930	7	21	4504	4518	15	15	0.0	read	NM_001001976.2	9606	11101	ATE1	-	arginyltransferase 1	arginyl-tRNA--protein transferase 1|R-transferase 1|arginine-tRNA--protein transferase 1|arginyl-tRNA-protein transferase	NM_001001976.2	NP_001001976.1	NC_000010.11	protein-coding	REVIEWED	10	-	121740420	121928800	Reference GRCh38.p12 Primary Assembly
hsa-miR-376c-3p	NM_001323965.1	1	663.7	663.7	1.38E-004	2.55E-003	11	11	0.00E000	8.0	1.00E000	0	15	112.0	0.0	0.0	56.7	0.0	0.0	21	4011	6	20	2019	2033	15	15	11.0	read	NM_001323965.1	9606	7073	TIAL1	TCBP|TIAR	TIA1 cytotoxic granule associated RNA binding protein like 1	nucleolysin TIAR|T-cluster binding protein|TIA-1-related nucleolysin|aging-associated gene 7 protein	NM_001323965.1	NP_001310894.1	NC_000010.11	protein-coding	REVIEWED	10	-	119573464	119598840	Reference GRCh38.p12 Primary Assembly
hsa-miR-376c-3p	NM_001323970.1	1	663.7	663.7	4.18E-003	2.41E-002	11	11	0.00E000	8.0	1.00E000	0	15	112.0	0.0	0.0	56.7	0.0	0.0	21	4005	6	20	2013	2027	15	15	11.0	read	NM_001323970.1	9606	7073	TIAL1	TCBP|TIAR	TIA1 cytotoxic granule associated RNA binding protein like 1	nucleolysin TIAR|T-cluster binding protein|TIA-1-related nucleolysin|aging-associated gene 7 protein	NM_001323970.1	NP_001310899.1	NC_000010.11	protein-coding	REVIEWED	10	-	119573464	119598840	Reference GRCh38.p12 Primary Assembly
hsa-miR-376c-3p	NM_001323969.1	1	663.7	663.7	4.18E-003	2.41E-002	11	11	0.00E000	8.0	1.00E000	0	15	112.0	0.0	0.0	56.7	0.0	0.0	21	3954	6	20	1962	1976	15	15	11.0	read	NM_001323969.1	9606	7073	TIAL1	TCBP|TIAR	TIA1 cytotoxic granule associated RNA binding protein like 1	nucleolysin TIAR|T-cluster binding protein|TIA-1-related nucleolysin|aging-associated gene 7 protein	NM_001323969.1	NP_001310898.1	NC_000010.11	protein-coding	REVIEWED	10	-	119573464	119598840	Reference GRCh38.p12 Primary Assembly
hsa-miR-376c-3p	NM_001323968.1	1	663.7	663.7	4.18E-003	2.41E-002	11	11	0.00E000	8.0	1.00E000	0	15	112.0	0.0	0.0	56.7	0.0	0.0	21	4026	6	20	2034	2048	15	15	11.0	read	NM_001323968.1	9606	7073	TIAL1	TCBP|TIAR	TIA1 cytotoxic granule associated RNA binding protein like 1	nucleolysin TIAR|T-cluster binding protein|TIA-1-related nucleolysin|aging-associated gene 7 protein	NM_001323968.1	NP_001310897.1	NC_000010.11	protein-coding	REVIEWED	10	-	119573464	119598840	Reference GRCh38.p12 Primary Assembly
hsa-miR-376c-3p	NM_001323967.1	1	663.7	663.7	4.18E-003	2.41E-002	11	11	0.00E000	8.0	1.00E000	0	15	112.0	0.0	0.0	56.7	0.0	0.0	21	3960	6	20	1968	1982	15	15	11.0	read	NM_001323967.1	9606	7073	TIAL1	TCBP|TIAR	TIA1 cytotoxic granule associated RNA binding protein like 1	nucleolysin TIAR|T-cluster binding protein|TIA-1-related nucleolysin|aging-associated gene 7 protein	NM_001323967.1	NP_001310896.1	NC_000010.11	protein-coding	REVIEWED	10	-	119573464	119598840	Reference GRCh38.p12 Primary Assembly
hsa-miR-376c-3p	NM_001323964.1	1	663.7	663.7	4.18E-003	2.41E-002	11	11	0.00E000	8.0	1.00E000	0	15	112.0	0.0	0.0	56.7	0.0	0.0	21	4268	6	20	2276	2290	15	15	11.0	read	NM_001323964.1	9606	7073	TIAL1	TCBP|TIAR	TIA1 cytotoxic granule associated RNA binding protein like 1	nucleolysin TIAR|T-cluster binding protein|TIA-1-related nucleolysin|aging-associated gene 7 protein	NM_001323964.1	NP_001310893.1	NC_000010.11	protein-coding	REVIEWED	10	-	119573464	119598840	Reference GRCh38.p12 Primary Assembly
hsa-miR-376c-3p	NM_003252.3	1	663.7	663.7	2.43E-004	3.47E-003	11	11	0.00E000	8.0	1.00E000	0	15	112.0	0.0	0.0	56.7	0.0	0.0	21	3894	6	20	1900	1914	15	15	11.0	read	NM_003252.3	9606	7073	TIAL1	TCBP|TIAR	TIA1 cytotoxic granule associated RNA binding protein like 1	nucleolysin TIAR|T-cluster binding protein|TIA-1-related nucleolysin|aging-associated gene 7 protein	NM_003252.3	NP_003243.1	NC_000010.11	protein-coding	REVIEWED	10	-	119573464	119598840	Reference GRCh38.p12 Primary Assembly
hsa-miR-376c-3p	NM_001033925.1	1	663.7	663.7	2.43E-004	3.47E-003	11	11	0.00E000	8.0	1.00E000	0	15	112.0	0.0	0.0	56.7	0.0	0.0	21	3945	6	20	1951	1965	15	15	11.0	read	NM_001033925.1	9606	7073	TIAL1	TCBP|TIAR	TIA1 cytotoxic granule associated RNA binding protein like 1	nucleolysin TIAR|T-cluster binding protein|TIA-1-related nucleolysin|aging-associated gene 7 protein	NM_001033925.1	NP_001029097.1	NC_000010.11	protein-coding	REVIEWED	10	-	119573464	119598840	Reference GRCh38.p12 Primary Assembly
hsa-miR-376c-3p	NR_136663.1	1	663.7	663.7	5.30E-004	3.24E-003	11	11	0.00E000	8.0	1.00E000	0	15	112.0	0.0	0.0	56.7	0.0	0.0	21	4283	6	20	2291	2305	15	15	11.0	read	NR_136663.1	9606	7073	TIAL1	TCBP|TIAR	TIA1 cytotoxic granule associated RNA binding protein like 1	nucleolysin TIAR|T-cluster binding protein|TIA-1-related nucleolysin|aging-associated gene 7 protein	NR_136663.1	-	NC_000010.11	protein-coding	REVIEWED	10	-	119573464	119598840	Reference GRCh38.p12 Primary Assembly
hsa-miR-376c-3p	NR_136662.1	1	663.7	663.7	5.30E-004	3.24E-003	11	11	0.00E000	8.0	1.00E000	0	15	112.0	0.0	0.0	56.7	0.0	0.0	21	4340	6	20	2348	2362	15	15	11.0	read	NR_136662.1	9606	7073	TIAL1	TCBP|TIAR	TIA1 cytotoxic granule associated RNA binding protein like 1	nucleolysin TIAR|T-cluster binding protein|TIA-1-related nucleolysin|aging-associated gene 7 protein	NR_136662.1	-	NC_000010.11	protein-coding	REVIEWED	10	-	119573464	119598840	Reference GRCh38.p12 Primary Assembly
hsa-miR-376c-3p	NR_136661.1	1	663.7	663.7	5.30E-004	3.24E-003	11	11	0.00E000	8.0	1.00E000	0	15	112.0	0.0	0.0	56.7	0.0	0.0	21	4221	6	20	2229	2243	15	15	11.0	read	NR_136661.1	9606	7073	TIAL1	TCBP|TIAR	TIA1 cytotoxic granule associated RNA binding protein like 1	nucleolysin TIAR|T-cluster binding protein|TIA-1-related nucleolysin|aging-associated gene 7 protein	NR_136661.1	-	NC_000010.11	protein-coding	REVIEWED	10	-	119573464	119598840	Reference GRCh38.p12 Primary Assembly
hsa-miR-376c-3p	NM_003217.2	1	694.3	694.3	5.87E-005	1.46E-003	11	11	0.00E000	6.0	1.00E000	0	18	128.0	16.0	0.0	48.3	0.0	0.0	21	2885	4	21	968	985	18	18	11.0	read	NM_003217.2	9606	7009	TMBIM6	BAXI1|BI-1|TEGT	transmembrane BAX inhibitor motif containing 6	bax inhibitor 1|testis enhanced gene transcript|testis-enhanced gene transcript protein|transmembrane BAX inhibitor motif-containing protein 6	NM_003217.2	NP_003208.2	NC_000012.12	protein-coding	VALIDATED	12	+	49741509	49764933	Reference GRCh38.p12 Primary Assembly
hsa-miR-376c-3p	NM_001098576.1	1	694.3	694.3	7.01E-005	1.28E-003	11	11	0.00E000	6.0	1.00E000	0	18	128.0	16.0	0.0	48.3	0.0	0.0	21	3255	4	21	1338	1355	18	18	11.0	read	NM_001098576.1	9606	7009	TMBIM6	BAXI1|BI-1|TEGT	transmembrane BAX inhibitor motif containing 6	bax inhibitor 1|testis enhanced gene transcript|testis-enhanced gene transcript protein|transmembrane BAX inhibitor motif-containing protein 6	NM_001098576.1	NP_001092046.1	NC_000012.12	protein-coding	VALIDATED	12	+	49741509	49764933	Reference GRCh38.p12 Primary Assembly
hsa-miR-376c-3p	NM_001253771.1	1	1011.8	1011.8	1.12E-005	1.22E-003	11	11	0.00E000	9.5	1.00E000	0	14	244.0	0.0	0.0	283.8	0.0	0.0	21	6716	8	21	2787	2800	14	14	0.0	read	NM_001253771.1	9606	10492	SYNCRIP	GRY-RBP|GRYRBP|HNRNPQ|HNRPQ1|NSAP1|PP68|hnRNP-Q	synaptotagmin binding cytoplasmic RNA interacting protein	heterogeneous nuclear ribonucleoprotein Q|NS1-associated protein 1|glycine- and tyrosine-rich RNA-binding protein	NM_001253771.1	NP_001240700.1	NC_000006.12	protein-coding	REVIEWED	6	-	85607783	85643861	Reference GRCh38.p12 Primary Assembly
hsa-miR-376c-3p	NM_001159677.1	1	1011.8	1011.8	1.12E-005	1.22E-003	11	11	0.00E000	9.5	1.00E000	0	14	244.0	0.0	0.0	283.8	0.0	0.0	21	7337	8	21	3408	3421	14	14	0.0	read	NM_001159677.1	9606	10492	SYNCRIP	GRY-RBP|GRYRBP|HNRNPQ|HNRPQ1|NSAP1|PP68|hnRNP-Q	synaptotagmin binding cytoplasmic RNA interacting protein	heterogeneous nuclear ribonucleoprotein Q|NS1-associated protein 1|glycine- and tyrosine-rich RNA-binding protein	NM_001159677.1	NP_001153149.1	NC_000006.12	protein-coding	REVIEWED	6	-	85607783	85643861	Reference GRCh38.p12 Primary Assembly
hsa-miR-376c-3p	NM_001159676.1	1	1011.8	1011.8	1.12E-005	1.22E-003	11	11	0.00E000	9.5	1.00E000	0	14	244.0	0.0	0.0	283.8	0.0	0.0	21	6805	8	21	2876	2889	14	14	0.0	read	NM_001159676.1	9606	10492	SYNCRIP	GRY-RBP|GRYRBP|HNRNPQ|HNRPQ1|NSAP1|PP68|hnRNP-Q	synaptotagmin binding cytoplasmic RNA interacting protein	heterogeneous nuclear ribonucleoprotein Q|NS1-associated protein 1|glycine- and tyrosine-rich RNA-binding protein	NM_001159676.1	NP_001153148.1	NC_000006.12	protein-coding	REVIEWED	6	-	85607783	85643861	Reference GRCh38.p12 Primary Assembly
hsa-miR-376c-3p	NM_001159674.1	1	1011.8	1011.8	1.12E-005	1.22E-003	11	11	0.00E000	9.5	1.00E000	0	14	244.0	0.0	0.0	283.8	0.0	0.0	21	6797	8	21	2868	2881	14	14	0.0	read	NM_001159674.1	9606	10492	SYNCRIP	GRY-RBP|GRYRBP|HNRNPQ|HNRPQ1|NSAP1|PP68|hnRNP-Q	synaptotagmin binding cytoplasmic RNA interacting protein	heterogeneous nuclear ribonucleoprotein Q|NS1-associated protein 1|glycine- and tyrosine-rich RNA-binding protein	NM_001159674.1	NP_001153146.1	NC_000006.12	protein-coding	REVIEWED	6	-	85607783	85643861	Reference GRCh38.p12 Primary Assembly
hsa-miR-376c-3p	NM_001159673.1	1	1011.8	1011.8	1.12E-005	1.22E-003	11	11	0.00E000	9.5	1.00E000	0	14	244.0	0.0	0.0	283.8	0.0	0.0	21	6774	8	21	2845	2858	14	14	0.0	read	NM_001159673.1	9606	10492	SYNCRIP	GRY-RBP|GRYRBP|HNRNPQ|HNRPQ1|NSAP1|PP68|hnRNP-Q	synaptotagmin binding cytoplasmic RNA interacting protein	heterogeneous nuclear ribonucleoprotein Q|NS1-associated protein 1|glycine- and tyrosine-rich RNA-binding protein	NM_001159673.1	NP_001153145.1	NC_000006.12	protein-coding	REVIEWED	6	-	85607783	85643861	Reference GRCh38.p12 Primary Assembly
hsa-miR-376c-3p	NM_001256172.1	1	942.2	942.2	1.99E-007	2.12E-005	11	11	0.00E000	8.5	1.00E000	0	15	248.0	0.0	0.0	200.2	0.0	0.0	21	1580	6	20	1162	1176	15	15	11.0	read	NM_001256172.1	9606	7639	ZNF85	HPF4|HTF1	zinc finger protein 85	zinc finger protein 85|zinc finger protein 85 (HPF4, HTF1)	NM_001256172.1	NP_001243101.1	NC_000019.10	protein-coding	VALIDATED	19	+	20923226	20950696	Reference GRCh38.p12 Primary Assembly
hsa-miR-376c-3p	NR_045830.1	1	942.2	942.2	4.80E-014	1.08E-011	11	11	0.00E000	8.5	1.00E000	0	15	248.0	0.0	0.0	200.2	0.0	0.0	21	1593	6	20	1175	1189	15	15	11.0	read	NR_045830.1	9606	7639	ZNF85	HPF4|HTF1	zinc finger protein 85	zinc finger protein 85|zinc finger protein 85 (HPF4, HTF1)	NR_045830.1	-	NC_000019.10	protein-coding	VALIDATED	19	+	20923226	20950696	Reference GRCh38.p12 Primary Assembly
hsa-miR-376c-3p	NM_015176.3	3	1965.9	890.3	2.05E-005	9.66E-004	10	10	0.00E000	10.5	1.00E000	0	14	240.0	0.0	0.0	213.3	0.0	0.0	21	5459	7	20	4241	4254	14	14	0.0	read	NM_015176.3	9606	23219	FBXO28	CENP-30|Fbx28	F-box protein 28	F-box only protein 28|centromere protein 30	NM_015176.3	NP_055991.1	NC_000001.11	protein-coding	VALIDATED	1	+	224114086	224162046	Reference GRCh38.p12 Primary Assembly
hsa-miR-376c-3p	NM_001136115.2	3	1965.9	890.3	2.05E-005	9.66E-004	10	10	0.00E000	10.5	1.00E000	0	14	240.0	0.0	0.0	213.3	0.0	0.0	21	5263	7	20	4045	4058	14	14	0.0	read	NM_001136115.2	9606	23219	FBXO28	CENP-30|Fbx28	F-box protein 28	F-box only protein 28|centromere protein 30	NM_001136115.2	NP_001129587.1	NC_000001.11	protein-coding	VALIDATED	1	+	224114086	224162046	Reference GRCh38.p12 Primary Assembly
hsa-miR-376c-3p	NR_049764.1	3	1965.9	890.3	6.69E-005	2.22E-003	10	10	0.00E000	10.5	1.00E000	0	14	240.0	0.0	0.0	213.3	0.0	0.0	21	5320	7	20	4102	4115	14	14	0.0	read	NR_049764.1	9606	23219	FBXO28	CENP-30|Fbx28	F-box protein 28	F-box only protein 28|centromere protein 30	NR_049764.1	-	NC_000001.11	protein-coding	VALIDATED	1	+	224114086	224162046	Reference GRCh38.p12 Primary Assembly
hsa-miR-376c-3p	NM_004134.6	1	890.8	890.8	6.62E-005	2.20E-003	10	10	0.00E000	12.5	1.00E000	0	10	240.0	0.0	0.0	215.8	0.0	0.0	21	3506	11	20	2554	2563	10	10	0.0	read	NM_004134.6	9606	3313	HSPA9	CRP40|CSA|EVPLS|GRP-75|GRP75|HEL-S-124m|HSPA9B|MOT|MOT2|MTHSP75|PBP74|SAAN|SIDBA4	heat shock protein family A (Hsp70) member 9	stress-70 protein, mitochondrial|75 kDa glucose-regulated protein|catecholamine-regulated protein 40|epididymis secretory sperm binding protein Li 124m|heat shock 70kD protein 9B|heat shock 70kDa protein 9 (mortalin)|mortalin, perinuclear|mortalin-2|mortalin2|p66-mortalin|peptide-binding protein 74	NM_004134.6	NP_004125.3	NC_000005.10	protein-coding	REVIEWED	5	-	138554881	138575628	Reference GRCh38.p12 Primary Assembly
hsa-miR-376c-3p	NM_020993.4	1	874.1	874.1	1.46E-004	2.00E-003	10	13	0.00E000	11.5	1.00E000	0	10	248.0	0.0	0.0	182.1	0.0	0.0	21	3783	11	20	1217	1226	10	10	0.0	read	NM_020993.4	9606	605	BCL7A	BCL7	BCL tumor suppressor 7A	B-cell CLL/lymphoma 7 protein family member A|B-cell CLL/lymphoma 7A|B-cell CLL/lymphoma-7	NM_020993.4	NP_066273.1	NC_000012.12	protein-coding	REVIEWED	12	+	122021885	122062043	Reference GRCh38.p12 Primary Assembly
hsa-miR-376c-3p	NM_001024808.2	1	874.1	874.1	1.46E-004	2.00E-003	10	13	0.00E000	11.5	1.00E000	0	10	248.0	0.0	0.0	182.1	0.0	0.0	21	3720	11	20	1154	1163	10	10	0.0	read	NM_001024808.2	9606	605	BCL7A	BCL7	BCL tumor suppressor 7A	B-cell CLL/lymphoma 7 protein family member A|B-cell CLL/lymphoma 7A|B-cell CLL/lymphoma-7	NM_001024808.2	NP_001019979.1	NC_000012.12	protein-coding	REVIEWED	12	+	122021885	122062043	Reference GRCh38.p12 Primary Assembly
hsa-miR-376c-3p	NM_004685.3	1	932.6	932.6	6.01E-008	5.09E-006	10	10	0.00E000	8.5	1.00E000	0	17	240.0	12.0	0.0	233.6	0.0	0.0	21	5222	4	20	3259	3275	17	17	0.0	read	NM_004685.3	9606	9107	MTMR6	-	myotubularin related protein 6	myotubularin-related protein 6	NM_004685.3	NP_004676.3	NC_000013.11	protein-coding	VALIDATED	13	-	25246200	25287565	Reference GRCh38.p12 Primary Assembly
hsa-miR-376c-3p	NM_001127401.1	1	928.1	928.1	2.65E-006	3.30E-004	10	10	0.00E000	10.0	1.00E000	0	13	252.0	0.0	0.0	232.1	0.0	0.0	21	2639	9	21	1155	1167	13	13	0.0	read	NM_001127401.1	9606	51646	YPEL5	CGI-127	yippee like 5	protein yippee-like 5	NM_001127401.1	NP_001120873.1	NC_000002.12	protein-coding	VALIDATED	2	+	30146567	30160532	Reference GRCh38.p12 Primary Assembly
hsa-miR-376c-3p	NM_001127400.1	1	928.1	928.1	2.65E-006	3.30E-004	10	10	0.00E000	10.0	1.00E000	0	13	252.0	0.0	0.0	232.1	0.0	0.0	21	2578	9	21	1094	1106	13	13	0.0	read	NM_001127400.1	9606	51646	YPEL5	CGI-127	yippee like 5	protein yippee-like 5	NM_001127400.1	NP_001120872.1	NC_000002.12	protein-coding	VALIDATED	2	+	30146567	30160532	Reference GRCh38.p12 Primary Assembly
hsa-miR-376c-3p	NM_016061.2	1	928.1	928.1	5.13E-005	4.15E-003	10	10	0.00E000	10.0	1.00E000	0	13	252.0	0.0	0.0	232.1	0.0	0.0	21	2281	9	21	797	809	13	13	0.0	read	NM_016061.2	9606	51646	YPEL5	CGI-127	yippee like 5	protein yippee-like 5	NM_016061.2	NP_057145.1	NC_000002.12	protein-coding	VALIDATED	2	+	30146567	30160532	Reference GRCh38.p12 Primary Assembly
hsa-miR-376c-3p	NM_001127399.1	1	928.1	928.1	5.13E-005	4.15E-003	10	10	0.00E000	10.0	1.00E000	0	13	252.0	0.0	0.0	232.1	0.0	0.0	21	2342	9	21	858	870	13	13	0.0	read	NM_001127399.1	9606	51646	YPEL5	CGI-127	yippee like 5	protein yippee-like 5	NM_001127399.1	NP_001120871.1	NC_000002.12	protein-coding	VALIDATED	2	+	30146567	30160532	Reference GRCh38.p12 Primary Assembly
hsa-miR-376c-3p	NR_120448.1	2	1437.0	934.1	3.63E-009	3.69E-007	10	10	0.00E000	8.5	1.00E000	0	21	244.0	8.0	0.0	248.1	0.0	0.0	21	9714	1	21	3129	3149	21	21	0.0	read	NR_120448.1	9606	6745	SSR1	TRAPA	signal sequence receptor subunit 1	translocon-associated protein subunit alpha|SSR alpha subunit|SSR-alpha|TRAP alpha|signal sequence receptor subunit alpha|signal sequence receptor, alpha|translocon-associated protein alpha subunit	NR_120448.1	-	NC_000006.12	protein-coding	REVIEWED	6	-	7281142	7313313	Reference GRCh38.p12 Primary Assembly
hsa-miR-376c-3p	NM_003144.4	2	1437.0	934.1	8.98E-007	7.68E-005	10	10	0.00E000	8.5	1.00E000	0	21	244.0	8.0	0.0	248.1	0.0	0.0	21	9793	1	21	3208	3228	21	21	0.0	read	NM_003144.4	9606	6745	SSR1	TRAPA	signal sequence receptor subunit 1	translocon-associated protein subunit alpha|SSR alpha subunit|SSR-alpha|TRAP alpha|signal sequence receptor subunit alpha|signal sequence receptor, alpha|translocon-associated protein alpha subunit	NM_003144.4	NP_003135.2	NC_000006.12	protein-coding	REVIEWED	6	-	7281142	7313313	Reference GRCh38.p12 Primary Assembly
hsa-miR-376c-3p	NM_001292008.1	2	1437.0	934.1	8.98E-007	7.68E-005	10	10	0.00E000	8.5	1.00E000	0	21	244.0	8.0	0.0	248.1	0.0	0.0	21	9589	1	21	3004	3024	21	21	0.0	read	NM_001292008.1	9606	6745	SSR1	TRAPA	signal sequence receptor subunit 1	translocon-associated protein subunit alpha|SSR alpha subunit|SSR-alpha|TRAP alpha|signal sequence receptor subunit alpha|signal sequence receptor, alpha|translocon-associated protein alpha subunit	NM_001292008.1	NP_001278937.1	NC_000006.12	protein-coding	REVIEWED	6	-	7281142	7313313	Reference GRCh38.p12 Primary Assembly
hsa-miR-376c-3p	NM_152230.4	1	877.9	877.9	5.24E-005	1.96E-003	10	10	0.00E000	12.5	1.00E000	0	12	152.0	0.0	0.0	296.9	0.0	0.0	21	6133	9	20	1644	1655	12	12	0.0	read	NM_152230.4	9606	253430	IPMK	-	inositol polyphosphate multikinase	inositol polyphosphate multikinase|inositol 1,3,4,6-tetrakisphosphate 5-kinase	NM_152230.4	NP_689416.1	NC_000010.11	protein-coding	REVIEWED	10	-	58191516	58269960	Reference GRCh38.p12 Primary Assembly
hsa-miR-376c-3p	NM_001099270.1	1	985.8	985.8	5.16E-007	4.28E-005	10	10	0.00E000	7.0	1.00E000	0	18	240.0	40.0	0.0	249.8	0.0	0.0	21	6577	3	20	5431	5448	18	18	0.0	read	NM_001099270.1	9606	403341	ZBTB34	ZNF918	zinc finger and BTB domain containing 34	zinc finger and BTB domain-containing protein 34	NM_001099270.1	NP_001092740.1	NC_000009.12	protein-coding	VALIDATED	9	+	126860664	126885877	Reference GRCh38.p12 Primary Assembly
hsa-miR-376c-3p	NM_207170.3	2	1600.5	1008.7	1.00E-006	5.38E-005	10	20	0.00E000	11.0	1.00E000	0	11	240.0	0.0	0.0	324.7	0.0	0.0	21	1651	10	20	922	932	11	11	0.0	read	NM_207170.3	9606	25949	SYF2	CBPIN|NTC31|P29|fSAP29	SYF2 pre-mRNA splicing factor	pre-mRNA-splicing factor SYF2|CCNDBP1 interactor|GCIP-interacting protein p29|SYF2 homolog, RNA splicing factor|functional spliceosome-associated protein 29	NM_207170.3	NP_997053.1	NC_000001.11	protein-coding	REVIEWED	1	-	25222275	25232521	Reference GRCh38.p12 Primary Assembly
hsa-miR-376c-3p	NM_015484.4	2	1600.5	1008.7	1.00E-006	5.38E-005	10	20	0.00E000	11.0	1.00E000	0	11	240.0	0.0	0.0	324.7	0.0	0.0	21	1777	10	20	1048	1058	11	11	0.0	read	NM_015484.4	9606	25949	SYF2	CBPIN|NTC31|P29|fSAP29	SYF2 pre-mRNA splicing factor	pre-mRNA-splicing factor SYF2|CCNDBP1 interactor|GCIP-interacting protein p29|SYF2 homolog, RNA splicing factor|functional spliceosome-associated protein 29	NM_015484.4	NP_056299.1	NC_000001.11	protein-coding	REVIEWED	1	-	25222275	25232521	Reference GRCh38.p12 Primary Assembly
hsa-miR-376c-3p	NM_001123369.1	1	865.5	865.5	3.50E-005	1.47E-003	9	9	0.00E000	8.5	1.00E000	0	20	152.0	28.0	0.0	286.5	0.0	0.0	21	4190	1	20	2832	2851	20	20	0.0	read	NM_001123369.1	9606	5537	PPP6C	PP6|PP6C	protein phosphatase 6 catalytic subunit	serine/threonine-protein phosphatase 6 catalytic subunit|serine/threonine protein phosphatase catalytic subunit	NM_001123369.1	NP_001116841.1	NC_000009.12	protein-coding	REVIEWED	9	-	125146572	125189938	Reference GRCh38.p12 Primary Assembly
hsa-miR-376c-3p	NM_001123355.1	1	865.5	865.5	3.50E-005	1.47E-003	9	9	0.00E000	8.5	1.00E000	0	20	152.0	28.0	0.0	286.5	0.0	0.0	21	4367	1	20	3009	3028	20	20	0.0	read	NM_001123355.1	9606	5537	PPP6C	PP6|PP6C	protein phosphatase 6 catalytic subunit	serine/threonine-protein phosphatase 6 catalytic subunit|serine/threonine protein phosphatase catalytic subunit	NM_001123355.1	NP_001116827.1	NC_000009.12	protein-coding	REVIEWED	9	-	125146572	125189938	Reference GRCh38.p12 Primary Assembly
hsa-miR-376c-3p	NM_002721.4	1	865.5	865.5	1.08E-004	3.08E-003	9	9	0.00E000	8.5	1.00E000	0	20	152.0	28.0	0.0	286.5	0.0	0.0	21	4256	1	20	2898	2917	20	20	0.0	read	NM_002721.4	9606	5537	PPP6C	PP6|PP6C	protein phosphatase 6 catalytic subunit	serine/threonine-protein phosphatase 6 catalytic subunit|serine/threonine protein phosphatase catalytic subunit	NM_002721.4	NP_002712.1	NC_000009.12	protein-coding	REVIEWED	9	-	125146572	125189938	Reference GRCh38.p12 Primary Assembly
hsa-miR-376c-3p	NM_080836.3	1	408.0	408.0	3.42E-002	5.18E-002	9	12	0.00E000	8.0	1.00E000	0	16	-40.0	-10.0	0.0	46.0	0.0	0.0	21	6414	5	20	5281	5296	16	16	11.0	read	NM_080836.3	9606	140901	STK35	CLIK1|STK35L1	serine/threonine kinase 35	serine/threonine-protein kinase 35|CLIK-1|CLP-36 interacting kinase|CLP-36-interacting kinase 1|PDLIM1-interacting kinase 1|serine threonine kinase 35 long form|serine/threonine-protein kinase 35 L1	NM_080836.3	NP_543026.2	NC_000020.11	protein-coding	REVIEWED	20	+	2098020	2148554	Reference GRCh38.p12 Primary Assembly
hsa-miR-376c-3p	NM_001145207.1	2	1542.0	843.9	2.23E-004	5.81E-003	9	10	0.00E000	11.5	1.00E000	0	12	152.0	0.0	0.0	295.9	0.0	0.0	21	2814	9	20	2263	2274	12	12	0.0	read	NM_001145207.1	9606	10767	HBS1L	EF-1a|ERFS|HBS1|HSPC276|eRF3c	HBS1 like translational GTPase	HBS1-like protein|ERF3-similar protein|Hsp70 subfamily B suppressor 1-like protein|eRF3 family member	NM_001145207.1	NP_001138679.1	NC_000006.12	protein-coding	REVIEWED	6	-	134960377	135054897	Reference GRCh38.p12 Primary Assembly
hsa-miR-376c-3p	NM_005121.2	3	1837.2	879.2	2.46E-004	2.76E-003	9	9	0.00E000	13.0	1.00E000	0	9	252.0	0.0	0.0	232.2	0.0	0.0	21	10474	13	21	9675	9683	9	9	0.0	read	NM_005121.2	9606	9969	MED13	ARC250|DRIP250|HSPC221|THRAP1|TRAP240	mediator complex subunit 13	mediator of RNA polymerase II transcription subunit 13|activator-recruited cofactor 250 kDa component|mediator of RNA polymerase II transcription, subunit 13 homolog|thyroid hormone receptor-associated protein 1|thyroid hormone receptor-associated protein complex 240 kDa component|thyroid hormone receptor-associated protein complex component TRAP240|thyroid hormone receptor-associated protein, 24…	NM_005121.2	NP_005112.2	NC_000017.11	protein-coding	REVIEWED	17	-	61942604	62065982	Reference GRCh38.p12 Primary Assembly
hsa-miR-376c-3p	NM_014844.4	1	900.3	900.3	4.41E-002	6.16E-002	9	9	0.00E000	8.0	1.00E000	0	15	312.0	0.0	0.0	176.3	0.0	0.0	21	8754	7	21	4647	4661	15	15	0.0	read	NM_014844.4	9606	9895	TECPR2	KIAA0329|SPG49	tectonin beta-propeller repeat containing 2	tectonin beta-propeller repeat-containing protein 2	NM_014844.4	NP_055659.2	NC_000014.9	protein-coding	REVIEWED	14	+	102362911	102502480	Reference GRCh38.p12 Primary Assembly
hsa-miR-376c-3p	NM_006811.3	1	616.5	616.5	4.67E-003	2.36E-002	9	10	0.00E000	10.0	1.00E000	0	11	152.0	0.0	0.0	52.5	0.0	0.0	21	4454	9	19	2001	2011	11	11	11.0	read	NM_006811.3	9606	10955	SERINC3	AIGP1|DIFF33|SBBI99|TDE|TDE1|TMS-1	serine incorporator 3	serine incorporator 3|tumor differentially expressed protein 1	NM_006811.3	NP_006802.1	NC_000020.11	protein-coding	VALIDATED	20	-	44496220	44522115	Reference GRCh38.p12 Primary Assembly
hsa-miR-376c-3p	NM_032814.3	1	812.3	812.3	2.49E-004	6.61E-003	8	8	0.00E000	5.5	1.00E000	0	20	248.0	40.0	0.0	138.3	0.0	0.0	21	2431	1	20	906	925	20	20	0.0	read	NM_032814.3	9606	84900	RNFT2	TMEM118	ring finger protein, transmembrane 2	RING finger and transmembrane domain-containing protein 2|transmembrane protein 118	NM_032814.3	NP_116203.2	NC_000012.12	protein-coding	VALIDATED	12	+	116738290	116853630	Reference GRCh38.p12 Primary Assembly
hsa-miR-376c-3p	NM_001109903.1	1	812.3	812.3	2.49E-004	6.61E-003	8	8	0.00E000	5.5	1.00E000	0	20	248.0	40.0	0.0	138.3	0.0	0.0	21	2914	1	20	906	925	20	20	0.0	read	NM_001109903.1	9606	84900	RNFT2	TMEM118	ring finger protein, transmembrane 2	RING finger and transmembrane domain-containing protein 2|transmembrane protein 118	NM_001109903.1	NP_001103373.1	NC_000012.12	protein-coding	VALIDATED	12	+	116738290	116853630	Reference GRCh38.p12 Primary Assembly
hsa-miR-376c-3p	NM_003901.3	2	984.1	808.4	2.02E-006	1.57E-004	8	8	0.00E000	7.0	1.00E000	0	20	152.0	12.0	0.0	273.4	0.0	0.0	21	5783	1	20	4528	4547	20	20	0.0	read	NM_003901.3	9606	8879	SGPL1	NPHS14|S1PL|SPL	sphingosine-1-phosphate lyase 1	sphingosine-1-phosphate lyase 1|SP-lyase 1|SPL 1|hSPL|sphingosine-1-phosphate aldolase	NM_003901.3	NP_003892.2	NC_000010.11	protein-coding	VALIDATED	10	+	70815919	70881188	Reference GRCh38.p12 Primary Assembly
hsa-miR-376c-3p	NR_134256.1	1	825.8	825.8	9.50E-008	4.04E-006	8	21	1.72E-012	6.5	1.00E000	1	20	252.0	12.0	0.0	198.8	0.0	0.0	21	1788	3	21	385	404	19	20	0.0	read	NR_134256.1	9606	158	ADSL	AMPS|ASASE|ASL	adenylosuccinate lyase	adenylosuccinate lyase|adenylosuccinase	NR_134256.1	-	NC_000022.11	protein-coding	REVIEWED	22	+	40346499	40387407	Reference GRCh38.p12 Primary Assembly
hsa-miR-376c-3p	NM_012318.2	1	834.0	834.0	3.04E-004	9.57E-003	8	8	0.00E000	4.5	1.00E000	0	20	248.0	20.0	0.0	176.0	0.0	0.0	21	5462	1	20	4291	4310	20	20	11.5	read	NM_012318.2	9606	3954	LETM1	SLC55A1	leucine zipper and EF-hand containing transmembrane protein 1	mitochondrial proton/calcium exchanger protein|LETM1 and EF-hand domain-containing protein 1, mitochondrial|Mdm38 homolog|leucine zipper-EF-hand containing transmembrane protein 1	NM_012318.2	NP_036450.1	NC_000004.12	protein-coding	REVIEWED	4	-	1811478	1856246	Reference GRCh38.p12 Primary Assembly
hsa-miR-376c-3p	NM_006252.3	1	866.5	866.5	2.73E-004	6.53E-003	8	13	0.00E000	12.0	1.00E000	0	11	240.0	0.0	0.0	269.5	0.0	0.0	21	9369	10	20	5149	5159	11	11	0.0	read	NM_006252.3	9606	5563	PRKAA2	AMPK|AMPK2|AMPKa2|PRKAA	protein kinase AMP-activated catalytic subunit alpha 2	5'-AMP-activated protein kinase catalytic subunit alpha-2|5'-AMP-activated protein kinase, catalytic alpha-2 chain|ACACA kinase|AMP-activated protein kinase alpha-2 subunit variant 2|AMP-activated protein kinase alpha-2 subunit variant 3|AMPK alpha 2|AMPK subunit alpha-2|AMPK-alpha-2 chain|HMGCR kinase|acetyl-CoA carboxylase kinase|hydroxymethylglutaryl-CoA reductase kinase|protein kinase, AMP-ac…	NM_006252.3	NP_006243.2	NC_000001.11	protein-coding	VALIDATED	1	+	56645316	56715334	Reference GRCh38.p12 Primary Assembly
hsa-miR-376c-3p	NM_001317923.1	1	825.8	825.8	1.57E-005	1.08E-003	8	21	1.72E-012	6.5	1.00E000	1	20	252.0	12.0	0.0	198.8	0.0	0.0	21	1702	3	21	330	349	19	20	0.0	read	NM_001317923.1	9606	158	ADSL	AMPS|ASASE|ASL	adenylosuccinate lyase	adenylosuccinate lyase|adenylosuccinase	NM_001317923.1	NP_001304852.1	NC_000022.11	protein-coding	REVIEWED	22	+	40346499	40387407	Reference GRCh38.p12 Primary Assembly
hsa-miR-376c-3p	NM_001123378.2	1	825.8	825.8	3.40E-004	3.28E-003	8	21	1.72E-012	6.5	1.00E000	1	20	252.0	12.0	0.0	198.8	0.0	0.0	21	1580	3	21	385	404	19	20	0.0	read	NM_001123378.2	9606	158	ADSL	AMPS|ASASE|ASL	adenylosuccinate lyase	adenylosuccinate lyase|adenylosuccinase	NM_001123378.2	NP_001116850.1	NC_000022.11	protein-coding	REVIEWED	22	+	40346499	40387407	Reference GRCh38.p12 Primary Assembly
hsa-miR-376c-3p	NM_000026.3	1	825.8	825.8	2.20E-004	2.71E-003	8	21	1.72E-012	6.5	1.00E000	1	20	252.0	12.0	0.0	198.8	0.0	0.0	21	1757	3	21	385	404	19	20	0.0	read	NM_000026.3	9606	158	ADSL	AMPS|ASASE|ASL	adenylosuccinate lyase	adenylosuccinate lyase|adenylosuccinase	NM_000026.3	NP_000017.1	NC_000022.11	protein-coding	REVIEWED	22	+	40346499	40387407	Reference GRCh38.p12 Primary Assembly
hsa-miR-376c-3p	NM_000788.2	1	873.0	873.0	4.06E-007	2.74E-005	8	29	1.20E-008	13.0	1.00E000	0	9	240.0	0.0	0.0	278.0	0.0	0.0	21	2618	12	20	1929	1937	9	9	0.0	read	NM_000788.2	9606	1633	DCK	-	deoxycytidine kinase	deoxycytidine kinase|deoxynucleoside kinase	NM_000788.2	NP_000779.1	NC_000004.12	protein-coding	REVIEWED	4	+	70993547	71030913	Reference GRCh38.p12 Primary Assembly
hsa-miR-376c-3p	NM_152407.3	1	835.8	835.8	5.45E-005	1.01E-003	8	8	0.00E000	12.0	1.00E000	0	11	244.0	0.0	0.0	235.8	0.0	0.0	21	4105	11	21	843	853	11	11	0.0	read	NM_152407.3	9606	134266	GRPEL2	Mt-GrpE#2	GrpE like 2, mitochondrial	grpE protein homolog 2, mitochondrial	NM_152407.3	NP_689620.2	NC_000005.10	protein-coding	VALIDATED	5	+	149345413	149354582	Reference GRCh38.p12 Primary Assembly
hsa-miR-376c-3p	NM_005499.2	1	581.7	581.7	9.98E-002	1.21E-001	8	9	0.00E000	7.5	1.00E000	0	17	0.0	132.0	0.0	73.7	0.0	0.0	21	2682	1	17	375	391	17	17	11.0	read	NM_005499.2	9606	10054	UBA2	ARX|HRIHFB2115|SAE2	ubiquitin like modifier activating enzyme 2	SUMO-activating enzyme subunit 2|SUMO-1 activating enzyme subunit 2|SUMO1 activating enzyme subunit 2|UBA2, ubiquitin-activating enzyme E1 homolog|anthracycline-associated resistance ARX|ubiquitin-like 1-activating enzyme E1B	NM_005499.2	NP_005490.1	NC_000019.10	protein-coding	VALIDATED	19	+	34428175	34469892	Reference GRCh38.p12 Primary Assembly
hsa-miR-376c-3p	NM_016448.3	2	966.7	787.7	1.55E-005	6.48E-004	7	9	0.00E000	11.0	1.00E000	0	13	240.0	0.0	0.0	229.7	0.0	0.0	21	4611	8	20	3756	3768	13	13	0.0	read	NM_016448.3	9606	51514	DTL	CDT2|DCAF2|L2DTL|RAMP	denticleless E3 ubiquitin protein ligase homolog	denticleless protein homolog|DDB1- and CUL4-associated factor 2|RA-regulated nuclear matrix-associated protein|lethal(2) denticleless protein homolog|retinoic acid-regulated nuclear matrix-associated protein	NM_016448.3	NP_057532.3	NC_000001.11	protein-coding	VALIDATED	1	+	212035552	212105005	Reference GRCh38.p12 Primary Assembly
hsa-miR-376c-3p	NM_001286230.1	2	966.7	787.7	2.06E-004	3.98E-003	7	9	0.00E000	11.0	1.00E000	0	13	240.0	0.0	0.0	229.7	0.0	0.0	21	4485	8	20	3630	3642	13	13	0.0	read	NM_001286230.1	9606	51514	DTL	CDT2|DCAF2|L2DTL|RAMP	denticleless E3 ubiquitin protein ligase homolog	denticleless protein homolog|DDB1- and CUL4-associated factor 2|RA-regulated nuclear matrix-associated protein|lethal(2) denticleless protein homolog|retinoic acid-regulated nuclear matrix-associated protein	NM_001286230.1	NP_001273159.1	NC_000001.11	protein-coding	VALIDATED	1	+	212035552	212105005	Reference GRCh38.p12 Primary Assembly
hsa-miR-376c-3p	NM_001286229.1	2	966.7	787.7	2.06E-004	3.98E-003	7	9	0.00E000	11.0	1.00E000	0	13	240.0	0.0	0.0	229.7	0.0	0.0	21	4381	8	20	3526	3538	13	13	0.0	read	NM_001286229.1	9606	51514	DTL	CDT2|DCAF2|L2DTL|RAMP	denticleless E3 ubiquitin protein ligase homolog	denticleless protein homolog|DDB1- and CUL4-associated factor 2|RA-regulated nuclear matrix-associated protein|lethal(2) denticleless protein homolog|retinoic acid-regulated nuclear matrix-associated protein	NM_001286229.1	NP_001273158.1	NC_000001.11	protein-coding	VALIDATED	1	+	212035552	212105005	Reference GRCh38.p12 Primary Assembly
hsa-miR-376c-3p	NM_016101.4	1	537.6	537.6	5.86E-003	2.39E-002	7	7	0.00E000	9.0	1.00E000	0	13	144.0	0.0	0.0	61.6	0.0	0.0	21	2328	7	19	2036	2048	13	13	12.0	read	NM_016101.4	9606	51388	NIP7	CGI-37|HSPC031|KD93	NIP7, nucleolar pre-rRNA processing protein	60S ribosome subunit biogenesis protein NIP7 homolog|nuclear import 7 homolog	NM_016101.4	NP_057185.1	NC_000016.10	protein-coding	VALIDATED	16	+	69339511	69343110	Reference GRCh38.p12 Primary Assembly
hsa-miR-376c-3p	NM_001199434.1	1	537.6	537.6	5.86E-003	2.39E-002	7	7	0.00E000	9.0	1.00E000	0	13	144.0	0.0	0.0	61.6	0.0	0.0	21	2187	7	19	1895	1907	13	13	12.0	read	NM_001199434.1	9606	51388	NIP7	CGI-37|HSPC031|KD93	NIP7, nucleolar pre-rRNA processing protein	60S ribosome subunit biogenesis protein NIP7 homolog|nuclear import 7 homolog	NM_001199434.1	NP_001186363.1	NC_000016.10	protein-coding	VALIDATED	16	+	69339511	69343110	Reference GRCh38.p12 Primary Assembly
hsa-miR-376c-3p	NR_049742.1	1	780.8	780.8	1.08E-003	1.42E-002	7	7	0.00E000	9.0	1.00E000	0	17	248.0	8.0	0.0	203.8	0.0	0.0	21	5401	4	20	5211	5227	17	17	0.0	read	NR_049742.1	9606	80143	SIKE1	SIKE	suppressor of IKBKE 1	suppressor of IKBKE 1|suppressor of IKK epsilon	NR_049742.1	-	NC_000001.11	protein-coding	VALIDATED	1	-	114769478	114780686	Reference GRCh38.p12 Primary Assembly
hsa-miR-376c-3p	NR_049741.1	1	780.8	780.8	1.08E-003	1.42E-002	7	7	0.00E000	9.0	1.00E000	0	17	248.0	8.0	0.0	203.8	0.0	0.0	21	5569	4	20	5379	5395	17	17	0.0	read	NR_049741.1	9606	80143	SIKE1	SIKE	suppressor of IKBKE 1	suppressor of IKBKE 1|suppressor of IKK epsilon	NR_049741.1	-	NC_000001.11	protein-coding	VALIDATED	1	-	114769478	114780686	Reference GRCh38.p12 Primary Assembly
hsa-miR-376c-3p	NM_001017980.3	2	1655.6	861.2	1.24E-004	4.87E-003	7	8	0.00E000	10.5	1.00E000	0	13	244.0	0.0	0.0	297.2	0.0	0.0	21	4760	9	21	2753	2765	13	13	0.0	read	NM_001017980.3	9606	203547	VMA21	MEAX|XMEA	VMA21, vacuolar ATPase assembly factor	vacuolar ATPase assembly integral membrane protein VMA21|VMA21 vacuolar H+-ATPase homolog|myopathy with excessive autophagy protein	NM_001017980.3	NP_001017980.1	NC_000023.11	protein-coding	REVIEWED	X	+	151396554	151409363	Reference GRCh38.p12 Primary Assembly
hsa-miR-376c-3p	NM_001174124.1	1	433.5	433.5	2.67E-002	3.77E-002	7	7	0.00E000	9.0	1.00E000	0	13	48.0	-10.0	0.0	63.5	0.0	0.0	21	1924	7	19	1735	1747	13	13	12.0	read	NM_001174124.1	9606	51125	GOLGA7	GCP16|GOLGA3AP1|GOLGA7A|HSPC041	golgin A7	golgin subfamily A member 7|Golgi complex-associated protein of 16kDa|golgi autoantigen, golgin subfamily a, 7|golgi complex-associated protein of 16 kDa	NM_001174124.1	NP_001167595.1	NC_000008.11	protein-coding	VALIDATED	8	+	41490400	41510979	Reference GRCh38.p12 Primary Assembly
hsa-miR-376c-3p	NM_025073.2	1	780.8	780.8	6.08E-006	2.69E-004	7	7	0.00E000	9.0	1.00E000	0	17	248.0	8.0	0.0	203.8	0.0	0.0	21	5507	4	20	5317	5333	17	17	0.0	read	NM_025073.2	9606	80143	SIKE1	SIKE	suppressor of IKBKE 1	suppressor of IKBKE 1|suppressor of IKK epsilon	NM_025073.2	NP_079349.2	NC_000001.11	protein-coding	VALIDATED	1	-	114769478	114780686	Reference GRCh38.p12 Primary Assembly
hsa-miR-376c-3p	NM_033083.6	1	831.6	831.6	1.85E-006	8.26E-005	7	26	1.46E-007	9.0	1.00E000	0	13	240.0	0.0	0.0	259.6	0.0	0.0	21	4503	8	20	3978	3990	13	13	12.0	read	NM_033083.6	9606	85403	EAF1	-	ELL associated factor 1	ELL-associated factor 1|ELL (eleven nineteen lysine-rich leukemia gene)-associated factor 1	NM_033083.6	NP_149074.3	NC_000003.12	protein-coding	VALIDATED	3	+	15427556	15442612	Reference GRCh38.p12 Primary Assembly
hsa-miR-376c-3p	NM_001102396.1	1	780.8	780.8	7.65E-006	2.59E-004	7	7	0.00E000	9.0	1.00E000	0	17	248.0	8.0	0.0	203.8	0.0	0.0	21	5519	4	20	5329	5345	17	17	0.0	read	NM_001102396.1	9606	80143	SIKE1	SIKE	suppressor of IKBKE 1	suppressor of IKBKE 1|suppressor of IKK epsilon	NM_001102396.1	NP_001095866.1	NC_000001.11	protein-coding	VALIDATED	1	-	114769478	114780686	Reference GRCh38.p12 Primary Assembly
hsa-miR-376c-3p	NM_198281.2	1	759.8	759.8	1.59E-003	7.49E-003	7	7	0.00E000	11.0	1.00E000	0	11	248.0	0.0	0.0	186.8	0.0	0.0	21	6352	10	20	2901	2911	11	11	0.0	read	NM_198281.2	9606	285513	GPRIN3	GRIN3	GPRIN family member 3	G protein-regulated inducer of neurite outgrowth 3	NM_198281.2	NP_938022.2	NC_000004.12	protein-coding	VALIDATED	4	-	89237665	89308009	Reference GRCh38.p12 Primary Assembly
hsa-miR-376c-3p	NM_181706.4	1	864.6	864.6	3.14E-004	3.20E-003	7	11	0.00E000	11.0	1.00E000	0	11	240.0	0.0	0.0	300.6	0.0	0.0	21	3000	10	20	2133	2143	11	11	0.0	read	NM_181706.4	9606	120526	DNAJC24	DPH4|JJJ3|ZCSL3	DnaJ heat shock protein family (Hsp40) member C24	dnaJ homolog subfamily C member 24|1700030A21Rik|CSL-type zinc finger-containing protein 3|DPH4 homolog (JJJ3, S. cerevisiae)|DPH4, JJJ3 homolog|DnaJ (Hsp40) homolog, subfamily C, member 24|diphthamide biosynthesis protein 4|zinc finger, CSL domain containing 3|zinc finger, CSL-type containing 3	NM_181706.4	NP_859057.4	NC_000011.10	protein-coding	VALIDATED	11	+	31369829	31432834	Reference GRCh38.p12 Primary Assembly
hsa-miR-376c-3p	NM_016099.2	1	433.5	433.5	6.90E-002	8.45E-002	7	7	0.00E000	9.0	1.00E000	0	13	48.0	-10.0	0.0	63.5	0.0	0.0	21	1919	7	19	1730	1742	13	13	12.0	read	NM_016099.2	9606	51125	GOLGA7	GCP16|GOLGA3AP1|GOLGA7A|HSPC041	golgin A7	golgin subfamily A member 7|Golgi complex-associated protein of 16kDa|golgi autoantigen, golgin subfamily a, 7|golgi complex-associated protein of 16 kDa	NM_016099.2	NP_057183.2	NC_000008.11	protein-coding	VALIDATED	8	+	41490400	41510979	Reference GRCh38.p12 Primary Assembly
hsa-miR-376c-3p	NM_001002296.1	1	433.5	433.5	6.90E-002	8.45E-002	7	7	0.00E000	9.0	1.00E000	0	13	48.0	-10.0	0.0	63.5	0.0	0.0	21	2042	7	19	1853	1865	13	13	12.0	read	NM_001002296.1	9606	51125	GOLGA7	GCP16|GOLGA3AP1|GOLGA7A|HSPC041	golgin A7	golgin subfamily A member 7|Golgi complex-associated protein of 16kDa|golgi autoantigen, golgin subfamily a, 7|golgi complex-associated protein of 16 kDa	NM_001002296.1	NP_001002296.1	NC_000008.11	protein-coding	VALIDATED	8	+	41490400	41510979	Reference GRCh38.p12 Primary Assembly
hsa-miR-376c-3p	NM_206866.2	1	395.2	395.2	4.54E-002	6.04E-002	7	8	0.00E000	6.5	1.00E000	0	16	8.0	-10.0	0.0	52.2	0.0	0.0	21	5769	5	20	2579	2594	16	16	12.5	read	NM_206866.2	9606	571	BACH1	BACH-1|BTBD24	BTB domain and CNC homolog 1	transcription regulator protein BACH1|BTB and CNC homology 1, basic leucine zipper transcription factor 1|basic region leucine zipper transcriptional regulator BACH1	NM_206866.2	NP_996749.1	NC_000021.9	protein-coding	REVIEWED	21	+	29298794	29361895	Reference GRCh38.p12 Primary Assembly
hsa-miR-376c-3p	NM_001291663.1	1	475.0	475.0	2.31E-002	3.90E-002	7	8	0.00E000	7.0	1.00E000	0	16	80.0	-10.0	0.0	62.0	0.0	0.0	21	1848	5	20	1505	1520	16	16	11.0	read	NM_001291663.1	9606	23608	MKRN1	RNF61	makorin ring finger protein 1	E3 ubiquitin-protein ligase makorin-1|RING finger protein 61|RING-type E3 ubiquitin transferase makorin-1	NM_001291663.1	NP_001278592.1	NC_000007.14	protein-coding	REVIEWED	7	-	140453039	140479568	Reference GRCh38.p12 Primary Assembly
hsa-miR-376c-3p	NM_001186.3	1	395.2	395.2	5.64E-002	7.24E-002	7	8	0.00E000	6.5	1.00E000	0	16	8.0	-10.0	0.0	52.2	0.0	0.0	21	5745	5	20	2555	2570	16	16	12.5	read	NM_001186.3	9606	571	BACH1	BACH-1|BTBD24	BTB domain and CNC homolog 1	transcription regulator protein BACH1|BTB and CNC homology 1, basic leucine zipper transcription factor 1|basic region leucine zipper transcriptional regulator BACH1	NM_001186.3	NP_001177.1	NC_000021.9	protein-coding	REVIEWED	21	+	29298794	29361895	Reference GRCh38.p12 Primary Assembly
hsa-miR-376c-3p	NM_015599.2	1	791.5	791.5	1.34E-005	7.11E-004	7	7	0.00E000	8.5	1.00E000	0	14	240.0	0.0	0.0	218.5	0.0	0.0	21	6107	7	20	4230	4243	14	14	11.5	read	NM_015599.2	9606	5238	PGM3	AGM1|IMD23|PAGM|PGM 3	phosphoglucomutase 3	phosphoacetylglucosamine mutase|N-acetylglucosamine-phosphate mutase 1|acetylglucosamine phosphomutase	NM_015599.2	NP_056414.1	NC_000006.12	protein-coding	REVIEWED	6	-	83150727	83193935	Reference GRCh38.p12 Primary Assembly
hsa-miR-376c-3p	NM_001202514.1	1	892.6	892.6	8.66E-007	7.75E-005	7	7	0.00E000	10.0	1.00E000	0	12	312.0	0.0	0.0	252.6	0.0	0.0	21	5600	10	21	4789	4800	12	12	11.0	read	NM_001202514.1	9606	4084	MXD1	BHLHC58|MAD|MAD1	MAX dimerization protein 1	max dimerization protein 1|MAX-binding protein|antagonizer of myc transcriptional activity|max dimerizer 1	NM_001202514.1	NP_001189443.1	NC_000002.12	protein-coding	REVIEWED	2	+	69915040	69942944	Reference GRCh38.p12 Primary Assembly
hsa-miR-376c-3p	NM_001202513.1	1	892.6	892.6	8.66E-007	7.75E-005	7	7	0.00E000	10.0	1.00E000	0	12	312.0	0.0	0.0	252.6	0.0	0.0	21	5627	10	21	4816	4827	12	12	11.0	read	NM_001202513.1	9606	4084	MXD1	BHLHC58|MAD|MAD1	MAX dimerization protein 1	max dimerization protein 1|MAX-binding protein|antagonizer of myc transcriptional activity|max dimerizer 1	NM_001202513.1	NP_001189442.1	NC_000002.12	protein-coding	REVIEWED	2	+	69915040	69942944	Reference GRCh38.p12 Primary Assembly
hsa-miR-376c-3p	NM_002357.3	1	892.6	892.6	3.88E-005	1.58E-003	7	7	0.00E000	10.0	1.00E000	0	12	312.0	0.0	0.0	252.6	0.0	0.0	21	5630	10	21	4819	4830	12	12	11.0	read	NM_002357.3	9606	4084	MXD1	BHLHC58|MAD|MAD1	MAX dimerization protein 1	max dimerization protein 1|MAX-binding protein|antagonizer of myc transcriptional activity|max dimerizer 1	NM_002357.3	NP_002348.1	NC_000002.12	protein-coding	REVIEWED	2	+	69915040	69942944	Reference GRCh38.p12 Primary Assembly
hsa-miR-376c-3p	NM_001199918.1	1	791.5	791.5	2.77E-004	5.90E-003	7	7	0.00E000	8.5	1.00E000	0	14	240.0	0.0	0.0	218.5	0.0	0.0	21	5905	7	20	4028	4041	14	14	11.5	read	NM_001199918.1	9606	5238	PGM3	AGM1|IMD23|PAGM|PGM 3	phosphoglucomutase 3	phosphoacetylglucosamine mutase|N-acetylglucosamine-phosphate mutase 1|acetylglucosamine phosphomutase	NM_001199918.1	NP_001186847.1	NC_000006.12	protein-coding	REVIEWED	6	-	83150727	83193935	Reference GRCh38.p12 Primary Assembly
hsa-miR-376c-3p	NM_001199917.1	1	791.5	791.5	2.77E-004	5.90E-003	7	7	0.00E000	8.5	1.00E000	0	14	240.0	0.0	0.0	218.5	0.0	0.0	21	6243	7	20	4366	4379	14	14	11.5	read	NM_001199917.1	9606	5238	PGM3	AGM1|IMD23|PAGM|PGM 3	phosphoglucomutase 3	phosphoacetylglucosamine mutase|N-acetylglucosamine-phosphate mutase 1|acetylglucosamine phosphomutase	NM_001199917.1	NP_001186846.1	NC_000006.12	protein-coding	REVIEWED	6	-	83150727	83193935	Reference GRCh38.p12 Primary Assembly
hsa-miR-376c-3p	NM_001145125.1	1	475.0	475.0	1.78E-002	2.97E-002	7	8	0.00E000	7.0	1.00E000	0	16	80.0	-10.0	0.0	62.0	0.0	0.0	21	1686	5	20	1343	1358	16	16	11.0	read	NM_001145125.1	9606	23608	MKRN1	RNF61	makorin ring finger protein 1	E3 ubiquitin-protein ligase makorin-1|RING finger protein 61|RING-type E3 ubiquitin transferase makorin-1	NM_001145125.1	NP_001138597.1	NC_000007.14	protein-coding	REVIEWED	7	-	140453039	140479568	Reference GRCh38.p12 Primary Assembly
hsa-miR-376c-3p	NM_020123.3	2	1547.7	883.5	7.08E-009	1.06E-006	7	13	3.33E-016	13.0	1.00E000	0	8	312.0	0.0	0.0	255.5	0.0	0.0	21	6140	14	21	1797	1804	8	8	0.0	read	NM_020123.3	9606	56889	TM9SF3	EP70-P-iso|SMBP	transmembrane 9 superfamily member 3	transmembrane 9 superfamily member 3|SM-11044 binding protein|dinucleotide oxidase disulfide thiol exchanger 3 superfamily member 3|endomembrane protein emp70 precursor isolog	NM_020123.3	NP_064508.3	NC_000010.11	protein-coding	VALIDATED	10	-	96518109	96587051	Reference GRCh38.p12 Primary Assembly
hsa-miR-376c-3p	NR_046507.1	1	715.4	715.4	4.78E-004	1.53E-003	6	6	0.00E000	5.0	1.00E000	0	20	152.0	36.0	0.0	222.4	0.0	0.0	21	4443	1	20	16	35	20	20	0.0	read	NR_046507.1	9606	100861548	PINK1-AS	NAPINK1|PINK1-AS1|PINK1AS	PINK1 antisense RNA	PINK1 antisense RNA 1 (non-protein coding)	NR_046507.1	-	NC_000001.11	ncRNA	VALIDATED	1	-	20642656	20652192	Reference GRCh38.p12 Primary Assembly
hsa-miR-376c-3p	NR_104403.1	1	803.2	803.2	2.35E-006	1.80E-004	6	10	7.77E-016	9.0	1.00E000	0	16	244.0	0.0	0.0	274.2	0.0	0.0	21	2742	6	21	1176	1191	16	16	0.0	read	NR_104403.1	9606	9474	ATG5	APG5|APG5-LIKE|APG5L|ASP|SCAR25|hAPG5	autophagy related 5	autophagy protein 5|APG5 autophagy 5-like|ATG5 autophagy related 5 homolog|apoptosis-specific protein	NR_104403.1	-	NC_000006.12	protein-coding	REVIEWED	6	-	106184475	106325819	Reference GRCh38.p12 Primary Assembly
hsa-miR-376c-3p	NR_104402.1	1	803.2	803.2	2.35E-006	1.80E-004	6	10	7.77E-016	9.0	1.00E000	0	16	244.0	0.0	0.0	274.2	0.0	0.0	21	2870	6	21	1304	1319	16	16	0.0	read	NR_104402.1	9606	9474	ATG5	APG5|APG5-LIKE|APG5L|ASP|SCAR25|hAPG5	autophagy related 5	autophagy protein 5|APG5 autophagy 5-like|ATG5 autophagy related 5 homolog|apoptosis-specific protein	NR_104402.1	-	NC_000006.12	protein-coding	REVIEWED	6	-	106184475	106325819	Reference GRCh38.p12 Primary Assembly
hsa-miR-376c-3p	NM_001286106.1	1	803.2	803.2	2.35E-006	1.80E-004	6	10	7.77E-016	9.0	1.00E000	0	16	244.0	0.0	0.0	274.2	0.0	0.0	21	3125	6	21	1559	1574	16	16	0.0	read	NM_001286106.1	9606	9474	ATG5	APG5|APG5-LIKE|APG5L|ASP|SCAR25|hAPG5	autophagy related 5	autophagy protein 5|APG5 autophagy 5-like|ATG5 autophagy related 5 homolog|apoptosis-specific protein	NM_001286106.1	NP_001273035.1	NC_000006.12	protein-coding	REVIEWED	6	-	106184475	106325819	Reference GRCh38.p12 Primary Assembly
hsa-miR-376c-3p	NM_004849.3	1	803.2	803.2	2.72E-001	3.14E-001	6	10	7.77E-016	9.0	1.00E000	0	16	244.0	0.0	0.0	274.2	0.0	0.0	21	3260	6	21	1694	1709	16	16	0.0	read	NM_004849.3	9606	9474	ATG5	APG5|APG5-LIKE|APG5L|ASP|SCAR25|hAPG5	autophagy related 5	autophagy protein 5|APG5 autophagy 5-like|ATG5 autophagy related 5 homolog|apoptosis-specific protein	NM_004849.3	NP_004840.1	NC_000006.12	protein-coding	REVIEWED	6	-	106184475	106325819	Reference GRCh38.p12 Primary Assembly
hsa-miR-376c-3p	NM_001286108.1	1	803.2	803.2	2.72E-001	3.14E-001	6	10	7.77E-016	9.0	1.00E000	0	16	244.0	0.0	0.0	274.2	0.0	0.0	21	3256	6	21	1690	1705	16	16	0.0	read	NM_001286108.1	9606	9474	ATG5	APG5|APG5-LIKE|APG5L|ASP|SCAR25|hAPG5	autophagy related 5	autophagy protein 5|APG5 autophagy 5-like|ATG5 autophagy related 5 homolog|apoptosis-specific protein	NM_001286108.1	NP_001273037.1	NC_000006.12	protein-coding	REVIEWED	6	-	106184475	106325819	Reference GRCh38.p12 Primary Assembly
hsa-miR-376c-3p	NM_001286107.1	1	803.2	803.2	2.72E-001	3.14E-001	6	10	7.77E-016	9.0	1.00E000	0	16	244.0	0.0	0.0	274.2	0.0	0.0	21	3132	6	21	1566	1581	16	16	0.0	read	NM_001286107.1	9606	9474	ATG5	APG5|APG5-LIKE|APG5L|ASP|SCAR25|hAPG5	autophagy related 5	autophagy protein 5|APG5 autophagy 5-like|ATG5 autophagy related 5 homolog|apoptosis-specific protein	NM_001286107.1	NP_001273036.1	NC_000006.12	protein-coding	REVIEWED	6	-	106184475	106325819	Reference GRCh38.p12 Primary Assembly
hsa-miR-376c-3p	NM_001286111.1	1	803.2	803.2	4.17E-001	4.53E-001	6	10	7.77E-016	9.0	1.00E000	0	16	244.0	0.0	0.0	274.2	0.0	0.0	21	2890	6	21	1324	1339	16	16	0.0	read	NM_001286111.1	9606	9474	ATG5	APG5|APG5-LIKE|APG5L|ASP|SCAR25|hAPG5	autophagy related 5	autophagy protein 5|APG5 autophagy 5-like|ATG5 autophagy related 5 homolog|apoptosis-specific protein	NM_001286111.1	NP_001273040.1	NC_000006.12	protein-coding	REVIEWED	6	-	106184475	106325819	Reference GRCh38.p12 Primary Assembly
hsa-miR-376c-3p	NM_133263.3	2	881.6	784.3	6.96E-004	1.54E-002	6	7	0.00E000	9.0	1.00E000	0	14	248.0	0.0	0.0	248.3	0.0	0.0	21	10642	7	20	10404	10417	14	14	0.0	read	NM_133263.3	9606	133522	PPARGC1B	ERRL1|PERC|PGC-1(beta)|PGC1B	PPARG coactivator 1 beta	peroxisome proliferator-activated receptor gamma coactivator 1-beta|PGC-1-related estrogen receptor alpha coactivator|PPAR-gamma coactivator 1-beta|PPARGC-1-beta|PPARgamma coactivator 1 beta|peroxisome proliferator-activated receptor gamma, coactivator 1 beta	NM_133263.3	NP_573570.3	NC_000005.10	protein-coding	REVIEWED	5	+	149730251	149857860	Reference GRCh38.p12 Primary Assembly
hsa-miR-376c-3p	NM_001759.3	1	305.5	305.5	1.68E-001	2.02E-001	6	12	4.26E-013	8.5	1.00E000	0	14	-12.0	-10.0	0.0	30.5	0.0	0.0	21	6531	3	16	5279	5292	14	14	11.5	read	NM_001759.3	9606	894	CCND2	KIAK0002|MPPH3	cyclin D2	G1/S-specific cyclin-D2	NM_001759.3	NP_001750.1	NC_000012.12	protein-coding	REVIEWED	12	+	4273735	4305355	Reference GRCh38.p12 Primary Assembly
hsa-miR-376c-3p	NM_001172699.1	2	881.6	784.3	6.96E-004	1.54E-002	6	7	0.00E000	9.0	1.00E000	0	14	248.0	0.0	0.0	248.3	0.0	0.0	21	10556	7	20	10318	10331	14	14	0.0	read	NM_001172699.1	9606	133522	PPARGC1B	ERRL1|PERC|PGC-1(beta)|PGC1B	PPARG coactivator 1 beta	peroxisome proliferator-activated receptor gamma coactivator 1-beta|PGC-1-related estrogen receptor alpha coactivator|PPAR-gamma coactivator 1-beta|PPARGC-1-beta|PPARgamma coactivator 1 beta|peroxisome proliferator-activated receptor gamma, coactivator 1 beta	NM_001172699.1	NP_001166170.1	NC_000005.10	protein-coding	REVIEWED	5	+	149730251	149857860	Reference GRCh38.p12 Primary Assembly
hsa-miR-376c-3p	NM_001172698.1	2	881.6	784.3	6.96E-004	1.54E-002	6	7	0.00E000	9.0	1.00E000	0	14	248.0	0.0	0.0	248.3	0.0	0.0	21	10525	7	20	10287	10300	14	14	0.0	read	NM_001172698.1	9606	133522	PPARGC1B	ERRL1|PERC|PGC-1(beta)|PGC1B	PPARG coactivator 1 beta	peroxisome proliferator-activated receptor gamma coactivator 1-beta|PGC-1-related estrogen receptor alpha coactivator|PPAR-gamma coactivator 1-beta|PPARGC-1-beta|PPARgamma coactivator 1 beta|peroxisome proliferator-activated receptor gamma, coactivator 1 beta	NM_001172698.1	NP_001166169.1	NC_000005.10	protein-coding	REVIEWED	5	+	149730251	149857860	Reference GRCh38.p12 Primary Assembly
hsa-miR-376c-3p	NM_001204260.1	1	370.8	370.8	7.27E-002	9.39E-002	6	6	0.00E000	7.5	1.00E000	0	15	32.0	-10.0	0.0	53.8	0.0	0.0	21	6801	7	21	3351	3365	15	15	11.5	read	NM_001204260.1	9606	2908	NR3C1	GCCR|GCR|GCRST|GR|GRL	nuclear receptor subfamily 3 group C member 1	glucocorticoid receptor|glucocorticoid nuclear receptor variant 1|nuclear receptor subfamily 3, group C, member 1 (glucocorticoid receptor)	NM_001204260.1	NP_001191189.1	NC_000005.10	protein-coding	REVIEWED	5	-	143277930	143435511	Reference GRCh38.p12 Primary Assembly
hsa-miR-376c-3p	NM_001204259.1	1	370.8	370.8	7.27E-002	9.39E-002	6	6	0.00E000	7.5	1.00E000	0	15	32.0	-10.0	0.0	53.8	0.0	0.0	21	6801	7	21	3351	3365	15	15	11.5	read	NM_001204259.1	9606	2908	NR3C1	GCCR|GCR|GCRST|GR|GRL	nuclear receptor subfamily 3 group C member 1	glucocorticoid receptor|glucocorticoid nuclear receptor variant 1|nuclear receptor subfamily 3, group C, member 1 (glucocorticoid receptor)	NM_001204259.1	NP_001191188.1	NC_000005.10	protein-coding	REVIEWED	5	-	143277930	143435511	Reference GRCh38.p12 Primary Assembly
hsa-miR-376c-3p	NM_001204264.1	1	370.8	370.8	9.22E-002	1.15E-001	6	6	0.00E000	7.5	1.00E000	0	15	32.0	-10.0	0.0	53.8	0.0	0.0	21	6801	7	21	3351	3365	15	15	11.5	read	NM_001204264.1	9606	2908	NR3C1	GCCR|GCR|GCRST|GR|GRL	nuclear receptor subfamily 3 group C member 1	glucocorticoid receptor|glucocorticoid nuclear receptor variant 1|nuclear receptor subfamily 3, group C, member 1 (glucocorticoid receptor)	NM_001204264.1	NP_001191193.1	NC_000005.10	protein-coding	REVIEWED	5	-	143277930	143435511	Reference GRCh38.p12 Primary Assembly
hsa-miR-376c-3p	NM_001204262.1	1	370.8	370.8	9.22E-002	1.15E-001	6	6	0.00E000	7.5	1.00E000	0	15	32.0	-10.0	0.0	53.8	0.0	0.0	21	6801	7	21	3351	3365	15	15	11.5	read	NM_001204262.1	9606	2908	NR3C1	GCCR|GCR|GCRST|GR|GRL	nuclear receptor subfamily 3 group C member 1	glucocorticoid receptor|glucocorticoid nuclear receptor variant 1|nuclear receptor subfamily 3, group C, member 1 (glucocorticoid receptor)	NM_001204262.1	NP_001191191.1	NC_000005.10	protein-coding	REVIEWED	5	-	143277930	143435511	Reference GRCh38.p12 Primary Assembly
hsa-miR-376c-3p	NM_001204261.1	1	370.8	370.8	9.22E-002	1.15E-001	6	6	0.00E000	7.5	1.00E000	0	15	32.0	-10.0	0.0	53.8	0.0	0.0	21	6801	7	21	3351	3365	15	15	11.5	read	NM_001204261.1	9606	2908	NR3C1	GCCR|GCR|GCRST|GR|GRL	nuclear receptor subfamily 3 group C member 1	glucocorticoid receptor|glucocorticoid nuclear receptor variant 1|nuclear receptor subfamily 3, group C, member 1 (glucocorticoid receptor)	NM_001204261.1	NP_001191190.1	NC_000005.10	protein-coding	REVIEWED	5	-	143277930	143435511	Reference GRCh38.p12 Primary Assembly
hsa-miR-376c-3p	NM_001204258.1	1	370.8	370.8	9.22E-002	1.15E-001	6	6	0.00E000	7.5	1.00E000	0	15	32.0	-10.0	0.0	53.8	0.0	0.0	21	6801	7	21	3351	3365	15	15	11.5	read	NM_001204258.1	9606	2908	NR3C1	GCCR|GCR|GCRST|GR|GRL	nuclear receptor subfamily 3 group C member 1	glucocorticoid receptor|glucocorticoid nuclear receptor variant 1|nuclear receptor subfamily 3, group C, member 1 (glucocorticoid receptor)	NM_001204258.1	NP_001191187.1	NC_000005.10	protein-coding	REVIEWED	5	-	143277930	143435511	Reference GRCh38.p12 Primary Assembly
hsa-miR-376c-3p	NM_001024094.1	1	370.8	370.8	9.22E-002	1.15E-001	6	6	0.00E000	7.5	1.00E000	0	15	32.0	-10.0	0.0	53.8	0.0	0.0	21	6787	7	21	3354	3368	15	15	11.5	read	NM_001024094.1	9606	2908	NR3C1	GCCR|GCR|GCRST|GR|GRL	nuclear receptor subfamily 3 group C member 1	glucocorticoid receptor|glucocorticoid nuclear receptor variant 1|nuclear receptor subfamily 3, group C, member 1 (glucocorticoid receptor)	NM_001024094.1	NP_001019265.1	NC_000005.10	protein-coding	REVIEWED	5	-	143277930	143435511	Reference GRCh38.p12 Primary Assembly
hsa-miR-376c-3p	NM_001018076.1	1	370.8	370.8	9.22E-002	1.15E-001	6	6	0.00E000	7.5	1.00E000	0	15	32.0	-10.0	0.0	53.8	0.0	0.0	21	6410	7	21	2977	2991	15	15	11.5	read	NM_001018076.1	9606	2908	NR3C1	GCCR|GCR|GCRST|GR|GRL	nuclear receptor subfamily 3 group C member 1	glucocorticoid receptor|glucocorticoid nuclear receptor variant 1|nuclear receptor subfamily 3, group C, member 1 (glucocorticoid receptor)	NM_001018076.1	NP_001018086.1	NC_000005.10	protein-coding	REVIEWED	5	-	143277930	143435511	Reference GRCh38.p12 Primary Assembly
hsa-miR-376c-3p	NM_001018075.1	1	370.8	370.8	9.22E-002	1.15E-001	6	6	0.00E000	7.5	1.00E000	0	15	32.0	-10.0	0.0	53.8	0.0	0.0	21	6517	7	21	3084	3098	15	15	11.5	read	NM_001018075.1	9606	2908	NR3C1	GCCR|GCR|GCRST|GR|GRL	nuclear receptor subfamily 3 group C member 1	glucocorticoid receptor|glucocorticoid nuclear receptor variant 1|nuclear receptor subfamily 3, group C, member 1 (glucocorticoid receptor)	NM_001018075.1	NP_001018085.1	NC_000005.10	protein-coding	REVIEWED	5	-	143277930	143435511	Reference GRCh38.p12 Primary Assembly
hsa-miR-376c-3p	NM_001018074.1	1	370.8	370.8	9.22E-002	1.15E-001	6	6	0.00E000	7.5	1.00E000	0	15	32.0	-10.0	0.0	53.8	0.0	0.0	21	6614	7	21	3181	3195	15	15	11.5	read	NM_001018074.1	9606	2908	NR3C1	GCCR|GCR|GCRST|GR|GRL	nuclear receptor subfamily 3 group C member 1	glucocorticoid receptor|glucocorticoid nuclear receptor variant 1|nuclear receptor subfamily 3, group C, member 1 (glucocorticoid receptor)	NM_001018074.1	NP_001018084.1	NC_000005.10	protein-coding	REVIEWED	5	-	143277930	143435511	Reference GRCh38.p12 Primary Assembly
hsa-miR-376c-3p	NM_000176.2	1	370.8	370.8	9.22E-002	1.15E-001	6	6	0.00E000	7.5	1.00E000	0	15	32.0	-10.0	0.0	53.8	0.0	0.0	21	6784	7	21	3351	3365	15	15	11.5	read	NM_000176.2	9606	2908	NR3C1	GCCR|GCR|GCRST|GR|GRL	nuclear receptor subfamily 3 group C member 1	glucocorticoid receptor|glucocorticoid nuclear receptor variant 1|nuclear receptor subfamily 3, group C, member 1 (glucocorticoid receptor)	NM_000176.2	NP_000167.1	NC_000005.10	protein-coding	REVIEWED	5	-	143277930	143435511	Reference GRCh38.p12 Primary Assembly
hsa-miR-376c-3p	NM_001204263.1	1	370.8	370.8	3.04E-002	4.21E-002	6	6	0.00E000	7.5	1.00E000	0	15	32.0	-10.0	0.0	53.8	0.0	0.0	21	6801	7	21	3351	3365	15	15	11.5	read	NM_001204263.1	9606	2908	NR3C1	GCCR|GCR|GCRST|GR|GRL	nuclear receptor subfamily 3 group C member 1	glucocorticoid receptor|glucocorticoid nuclear receptor variant 1|nuclear receptor subfamily 3, group C, member 1 (glucocorticoid receptor)	NM_001204263.1	NP_001191192.1	NC_000005.10	protein-coding	REVIEWED	5	-	143277930	143435511	Reference GRCh38.p12 Primary Assembly
hsa-miR-376c-3p	NM_001018077.1	1	370.8	370.8	3.04E-002	4.21E-002	6	6	0.00E000	7.5	1.00E000	0	15	32.0	-10.0	0.0	53.8	0.0	0.0	21	7286	7	21	3853	3867	15	15	11.5	read	NM_001018077.1	9606	2908	NR3C1	GCCR|GCR|GCRST|GR|GRL	nuclear receptor subfamily 3 group C member 1	glucocorticoid receptor|glucocorticoid nuclear receptor variant 1|nuclear receptor subfamily 3, group C, member 1 (glucocorticoid receptor)	NM_001018077.1	NP_001018087.1	NC_000005.10	protein-coding	REVIEWED	5	-	143277930	143435511	Reference GRCh38.p12 Primary Assembly
hsa-miR-376c-3p	NM_003198.2	2	1564.5	879.0	1.18E-004	3.85E-003	6	7	0.00E000	11.0	1.00E000	0	11	312.0	0.0	0.0	283.0	0.0	0.0	21	4959	11	21	4842	4852	11	11	0.0	read	NM_003198.2	9606	6924	ELOA	SIII|SIII p110|TCEB3|TCEB3A	elongin A	elongin-A|RNA polymerase II transcription factor SIII subunit A1|elongin 110 kDa subunit|transcription elongation factor B (SIII), polypeptide 3 (110kDa, elongin A)|transcription elongation factor B alpha subunit|transcription elongation factor B polypeptide 3|transcription elongation factor B subunit 3	NM_003198.2	NP_003189.2	NC_000001.11	protein-coding	REVIEWED	1	+	23743365	23762058	Reference GRCh38.p12 Primary Assembly
hsa-miR-376c-3p	NM_014399.3	1	851.5	851.5	2.35E-006	1.13E-004	6	7	0.00E000	9.0	1.00E000	0	13	320.0	0.0	0.0	240.5	0.0	0.0	21	1912	9	21	994	1006	13	13	0.0	read	NM_014399.3	9606	27075	TSPAN13	NET-6|NET6|TM4SF13	tetraspanin 13	tetraspanin-13|tetraspan NET-6|transmembrane 4 superfamily member 13|transmembrane 4 superfamily member tetraspan NET-6|tspan-13	NM_014399.3	NP_055214.1	NC_000007.14	protein-coding	REVIEWED	7	+	16753725	16784535	Reference GRCh38.p12 Primary Assembly
hsa-miR-376c-3p	NM_003325.3	1	324.7	324.7	6.43E-002	8.14E-002	6	6	0.00E000	7.5	1.00E000	0	17	-80.0	52.0	0.0	58.7	0.0	0.0	21	4013	1	17	3764	3780	17	17	11.0	read	NM_003325.3	9606	7290	HIRA	DGCR1|TUP1|TUPLE1	histone cell cycle regulator	protein HIRA|DiGeorge critical region gene 1|HIR histone cell cycle regulation defective homolog A|TUP1-like enhancer of split protein 1	NM_003325.3	NP_003316.3	NC_000022.11	protein-coding	REVIEWED	22	-	19330700	19431695	Reference GRCh38.p12 Primary Assembly
hsa-miR-376c-3p	NM_005788.3	1	891.6	891.6	1.78E-004	4.99E-003	6	7	0.00E000	4.5	1.00E000	0	18	320.0	84.0	0.0	174.6	0.0	0.0	21	2743	4	21	1015	1032	18	18	0.0	read	NM_005788.3	9606	10196	PRMT3	HRMT1L3	protein arginine methyltransferase 3	protein arginine N-methyltransferase 3|HMT1 hnRNP methyltransferase-like 3|heterogeneous nuclear ribonucleoprotein methyltransferase-like protein 3	NM_005788.3	NP_005779.1	NC_000011.10	protein-coding	VALIDATED	11	+	20387529	20510860	Reference GRCh38.p12 Primary Assembly
hsa-miR-376c-3p	NM_001145166.1	1	891.6	891.6	6.97E-005	3.20E-003	6	7	0.00E000	4.5	1.00E000	0	18	320.0	84.0	0.0	174.6	0.0	0.0	21	2557	4	21	829	846	18	18	0.0	read	NM_001145166.1	9606	10196	PRMT3	HRMT1L3	protein arginine methyltransferase 3	protein arginine N-methyltransferase 3|HMT1 hnRNP methyltransferase-like 3|heterogeneous nuclear ribonucleoprotein methyltransferase-like protein 3	NM_001145166.1	NP_001138638.1	NC_000011.10	protein-coding	VALIDATED	11	+	20387529	20510860	Reference GRCh38.p12 Primary Assembly
hsa-miR-376c-3p	NM_001145167.1	1	891.6	891.6	3.00E-006	3.10E-004	6	7	0.00E000	4.5	1.00E000	0	18	320.0	84.0	0.0	174.6	0.0	0.0	21	2607	4	21	879	896	18	18	0.0	read	NM_001145167.1	9606	10196	PRMT3	HRMT1L3	protein arginine methyltransferase 3	protein arginine N-methyltransferase 3|HMT1 hnRNP methyltransferase-like 3|heterogeneous nuclear ribonucleoprotein methyltransferase-like protein 3	NM_001145167.1	NP_001138639.1	NC_000011.10	protein-coding	VALIDATED	11	+	20387529	20510860	Reference GRCh38.p12 Primary Assembly
hsa-miR-376c-3p	NM_001321291.1	1	802.3	802.3	5.14E-005	3.25E-003	6	6	0.00E000	11.0	1.00E000	0	11	312.0	0.0	0.0	206.3	0.0	0.0	21	5951	11	21	4624	4634	11	11	0.0	read	NM_001321291.1	9606	57602	USP36	DUB1	ubiquitin specific peptidase 36	ubiquitin carboxyl-terminal hydrolase 36|deubiquitinating enzyme 36|ubiquitin specific protease 36|ubiquitin thioesterase 36|ubiquitin-specific-processing protease 36	NM_001321291.1	NP_001308220.1	NC_000017.11	protein-coding	REVIEWED	17	-	78787380	78840839	Reference GRCh38.p12 Primary Assembly
hsa-miR-376c-3p	NM_001324378.1	1	790.9	790.9	5.11E-004	1.54E-002	6	6	0.00E000	9.5	1.00E000	0	15	244.0	0.0	0.0	262.9	0.0	0.0	21	3995	7	21	1186	1200	15	15	0.0	read	NM_001324378.1	9606	55783	CMTR2	AFT|FTSJD1|HMTr2|MTr2	cap methyltransferase 2	cap-specific mRNA (nucleoside-2'-O-)-methyltransferase 2|FtsJ methyltransferase domain containing 1|adrift homolog|cap2 2'O-ribose methyltransferase 2|ftsJ methyltransferase domain-containing protein 1|protein adrift homolog	NM_001324378.1	NP_001311307.1	NC_000016.10	protein-coding	VALIDATED	16	-	71282299	71290177	Reference GRCh38.p12 Primary Assembly
hsa-miR-376c-3p	NM_001308164.1	1	797.0	797.0	4.61E-004	1.49E-002	6	6	0.00E000	11.0	1.00E000	0	14	240.0	0.0	0.0	282.0	0.0	0.0	21	3535	7	20	2600	2613	14	14	0.0	read	NM_001308164.1	9606	85476	GFM1	COXPD1|EFG|EFG1|EFGM|EGF1|GFM|hEFG1|mtEF-G1	G elongation factor mitochondrial 1	elongation factor G, mitochondrial|G translation elongation factor, mitochondrial|mitochondrial elongation factor G|mitochondrial elongation factor G1	NM_001308164.1	NP_001295093.1	NC_000003.12	protein-coding	REVIEWED	3	+	158644523	158692571	Reference GRCh38.p12 Primary Assembly
hsa-miR-376c-3p	NM_001324377.1	1	790.9	790.9	7.05E-002	8.84E-002	6	6	0.00E000	9.5	1.00E000	0	15	244.0	0.0	0.0	262.9	0.0	0.0	21	3742	7	21	933	947	15	15	0.0	read	NM_001324377.1	9606	55783	CMTR2	AFT|FTSJD1|HMTr2|MTr2	cap methyltransferase 2	cap-specific mRNA (nucleoside-2'-O-)-methyltransferase 2|FtsJ methyltransferase domain containing 1|adrift homolog|cap2 2'O-ribose methyltransferase 2|ftsJ methyltransferase domain-containing protein 1|protein adrift homolog	NM_001324377.1	NP_001311306.1	NC_000016.10	protein-coding	VALIDATED	16	-	71282299	71290177	Reference GRCh38.p12 Primary Assembly
hsa-miR-376c-3p	NM_001324379.1	1	790.9	790.9	2.79E-004	6.43E-003	6	6	0.00E000	9.5	1.00E000	0	15	244.0	0.0	0.0	262.9	0.0	0.0	21	4057	7	21	1248	1262	15	15	0.0	read	NM_001324379.1	9606	55783	CMTR2	AFT|FTSJD1|HMTr2|MTr2	cap methyltransferase 2	cap-specific mRNA (nucleoside-2'-O-)-methyltransferase 2|FtsJ methyltransferase domain containing 1|adrift homolog|cap2 2'O-ribose methyltransferase 2|ftsJ methyltransferase domain-containing protein 1|protein adrift homolog	NM_001324379.1	NP_001311308.1	NC_000016.10	protein-coding	VALIDATED	16	-	71282299	71290177	Reference GRCh38.p12 Primary Assembly
hsa-miR-376c-3p	NM_001324374.1	1	790.9	790.9	2.79E-004	6.43E-003	6	6	0.00E000	9.5	1.00E000	0	15	244.0	0.0	0.0	262.9	0.0	0.0	21	3971	7	21	1162	1176	15	15	0.0	read	NM_001324374.1	9606	55783	CMTR2	AFT|FTSJD1|HMTr2|MTr2	cap methyltransferase 2	cap-specific mRNA (nucleoside-2'-O-)-methyltransferase 2|FtsJ methyltransferase domain containing 1|adrift homolog|cap2 2'O-ribose methyltransferase 2|ftsJ methyltransferase domain-containing protein 1|protein adrift homolog	NM_001324374.1	NP_001311303.1	NC_000016.10	protein-coding	VALIDATED	16	-	71282299	71290177	Reference GRCh38.p12 Primary Assembly
hsa-miR-376c-3p	NM_001282787.1	2	1246.5	737.6	8.66E-004	9.85E-003	6	6	0.00E000	13.5	1.00E000	0	8	240.0	0.0	0.0	223.6	0.0	0.0	21	7643	13	20	5749	5756	8	8	0.0	read	NM_001282787.1	9606	4781	NFIB	CTF|HMGIC/NFIB|NF-I/B|NF1-B|NFI-B|NFI-RED|NFIB2|NFIB3	nuclear factor I B	nuclear factor 1 B-type|CCAAT-box-binding transcription factor|TGGCA-binding protein|nuclear factor 1/B	NM_001282787.1	NP_001269716.1	NC_000009.12	protein-coding	VALIDATED	9	-	14081842	14398982	Reference GRCh38.p12 Primary Assembly
hsa-miR-376c-3p	NM_018375.4	1	520.6	520.6	1.71E-002	3.47E-002	6	49	9.98E-003	5.5	1.00E000	0	21	160.0	28.0	0.0	32.6	0.0	0.0	21	5438	1	21	1453	1473	21	21	11.0	read	NM_018375.4	9606	55334	SLC39A9	ZIP-9|ZIP9	solute carrier family 39 member 9	zinc transporter ZIP9|solute carrier family 39 (zinc transporter), member 9|zinc transporter SLC39A9|zrt- and Irt-like protein 9	NM_018375.4	NP_060845.2	NC_000014.9	protein-coding	VALIDATED	14	+	69398373	69462389	Reference GRCh38.p12 Primary Assembly
hsa-miR-376c-3p	NM_001252152.1	1	520.6	520.6	1.71E-002	3.47E-002	6	49	9.98E-003	5.5	1.00E000	0	21	160.0	28.0	0.0	32.6	0.0	0.0	21	4853	1	21	868	888	21	21	11.0	read	NM_001252152.1	9606	55334	SLC39A9	ZIP-9|ZIP9	solute carrier family 39 member 9	zinc transporter ZIP9|solute carrier family 39 (zinc transporter), member 9|zinc transporter SLC39A9|zrt- and Irt-like protein 9	NM_001252152.1	NP_001239081.1	NC_000014.9	protein-coding	VALIDATED	14	+	69398373	69462389	Reference GRCh38.p12 Primary Assembly
hsa-miR-376c-3p	NM_001252151.1	1	520.6	520.6	1.71E-002	3.47E-002	6	49	9.98E-003	5.5	1.00E000	0	21	160.0	28.0	0.0	32.6	0.0	0.0	21	4865	1	21	880	900	21	21	11.0	read	NM_001252151.1	9606	55334	SLC39A9	ZIP-9|ZIP9	solute carrier family 39 member 9	zinc transporter ZIP9|solute carrier family 39 (zinc transporter), member 9|zinc transporter SLC39A9|zrt- and Irt-like protein 9	NM_001252151.1	NP_001239080.1	NC_000014.9	protein-coding	VALIDATED	14	+	69398373	69462389	Reference GRCh38.p12 Primary Assembly
hsa-miR-376c-3p	NM_001252148.1	1	520.6	520.6	1.71E-002	3.47E-002	6	49	9.98E-003	5.5	1.00E000	0	21	160.0	28.0	0.0	32.6	0.0	0.0	21	5369	1	21	1384	1404	21	21	11.0	read	NM_001252148.1	9606	55334	SLC39A9	ZIP-9|ZIP9	solute carrier family 39 member 9	zinc transporter ZIP9|solute carrier family 39 (zinc transporter), member 9|zinc transporter SLC39A9|zrt- and Irt-like protein 9	NM_001252148.1	NP_001239077.1	NC_000014.9	protein-coding	VALIDATED	14	+	69398373	69462389	Reference GRCh38.p12 Primary Assembly
hsa-miR-376c-3p	NM_005596.3	2	1246.5	737.6	2.37E-004	3.75E-003	6	6	0.00E000	13.5	1.00E000	0	8	240.0	0.0	0.0	223.6	0.0	0.0	21	8285	13	20	6391	6398	8	8	0.0	read	NM_005596.3	9606	4781	NFIB	CTF|HMGIC/NFIB|NF-I/B|NF1-B|NFI-B|NFI-RED|NFIB2|NFIB3	nuclear factor I B	nuclear factor 1 B-type|CCAAT-box-binding transcription factor|TGGCA-binding protein|nuclear factor 1/B	NM_005596.3	NP_005587.2	NC_000009.12	protein-coding	VALIDATED	9	-	14081842	14398982	Reference GRCh38.p12 Primary Assembly
hsa-miR-376c-3p	NM_001190738.1	2	1246.5	737.6	2.37E-004	3.75E-003	6	6	0.00E000	13.5	1.00E000	0	8	240.0	0.0	0.0	223.6	0.0	0.0	21	8180	13	20	6286	6293	8	8	0.0	read	NM_001190738.1	9606	4781	NFIB	CTF|HMGIC/NFIB|NF-I/B|NF1-B|NFI-B|NFI-RED|NFIB2|NFIB3	nuclear factor I B	nuclear factor 1 B-type|CCAAT-box-binding transcription factor|TGGCA-binding protein|nuclear factor 1/B	NM_001190738.1	NP_001177667.1	NC_000009.12	protein-coding	VALIDATED	9	-	14081842	14398982	Reference GRCh38.p12 Primary Assembly
hsa-miR-376c-3p	NM_001003700.1	1	295.3	295.3	1.25E-001	1.49E-001	6	6	0.00E000	6.5	1.00E000	0	18	-40.0	-8.0	0.0	37.3	0.0	0.0	21	7935	2	19	4980	4997	18	18	11.0	read	NM_001003700.1	9606	6239	RREB1	FINB|HNT|LZ321|RREB-1|Zep-1	ras responsive element binding protein 1	ras-responsive element-binding protein 1|DNA-binding protein|finger protein in nuclear bodies|hindsight homolog|raf-responsive zinc finger protein LZ321|zinc finger motif enhancer-binding protein 1	NM_001003700.1	NP_001003700.1	NC_000006.12	protein-coding	REVIEWED	6	+	7107596	7251979	Reference GRCh38.p12 Primary Assembly
hsa-miR-376c-3p	NM_001003698.3	1	295.3	295.3	1.25E-001	1.49E-001	6	6	0.00E000	6.5	1.00E000	0	18	-40.0	-8.0	0.0	37.3	0.0	0.0	21	8568	2	19	5613	5630	18	18	11.0	read	NM_001003698.3	9606	6239	RREB1	FINB|HNT|LZ321|RREB-1|Zep-1	ras responsive element binding protein 1	ras-responsive element-binding protein 1|DNA-binding protein|finger protein in nuclear bodies|hindsight homolog|raf-responsive zinc finger protein LZ321|zinc finger motif enhancer-binding protein 1	NM_001003698.3	NP_001003698.1	NC_000006.12	protein-coding	REVIEWED	6	+	7107596	7251979	Reference GRCh38.p12 Primary Assembly
hsa-miR-376c-3p	NM_015477.2	2	1468.1	771.5	1.34E-008	1.66E-006	6	6	0.00E000	9.5	1.00E000	0	14	240.0	0.0	0.0	245.5	0.0	0.0	21	6697	7	20	2909	2922	14	14	0.0	read	NM_015477.2	9606	25942	SIN3A	WITKOS	SIN3 transcription regulator family member A	paired amphipathic helix protein Sin3a|SIN3 homolog A, transcription regulator|histone deacetylase complex subunit Sin3a|transcriptional co-repressor Sin3A|transcriptional corepressor Sin3a|transcriptional regulator, SIN3A	NM_015477.2	NP_056292.1	NC_000015.10	protein-coding	REVIEWED	15	-	75369378	75455818	Reference GRCh38.p12 Primary Assembly
hsa-miR-376c-3p	NM_001190737.1	2	1246.5	737.6	5.62E-008	6.31E-006	6	6	0.00E000	13.5	1.00E000	0	8	240.0	0.0	0.0	223.6	0.0	0.0	21	8507	13	20	6613	6620	8	8	0.0	read	NM_001190737.1	9606	4781	NFIB	CTF|HMGIC/NFIB|NF-I/B|NF1-B|NFI-B|NFI-RED|NFIB2|NFIB3	nuclear factor I B	nuclear factor 1 B-type|CCAAT-box-binding transcription factor|TGGCA-binding protein|nuclear factor 1/B	NM_001190737.1	NP_001177666.1	NC_000009.12	protein-coding	VALIDATED	9	-	14081842	14398982	Reference GRCh38.p12 Primary Assembly
hsa-miR-376c-3p	NM_001168344.1	1	295.3	295.3	2.46E-002	4.33E-002	6	6	0.00E000	6.5	1.00E000	0	18	-40.0	-8.0	0.0	37.3	0.0	0.0	21	8532	2	19	5577	5594	18	18	11.0	read	NM_001168344.1	9606	6239	RREB1	FINB|HNT|LZ321|RREB-1|Zep-1	ras responsive element binding protein 1	ras-responsive element-binding protein 1|DNA-binding protein|finger protein in nuclear bodies|hindsight homolog|raf-responsive zinc finger protein LZ321|zinc finger motif enhancer-binding protein 1	NM_001168344.1	NP_001161816.1	NC_000006.12	protein-coding	REVIEWED	6	+	7107596	7251979	Reference GRCh38.p12 Primary Assembly
hsa-miR-376c-3p	NM_001145358.1	2	1468.1	771.5	1.34E-008	1.66E-006	6	6	0.00E000	9.5	1.00E000	0	14	240.0	0.0	0.0	245.5	0.0	0.0	21	6795	7	20	3007	3020	14	14	0.0	read	NM_001145358.1	9606	25942	SIN3A	WITKOS	SIN3 transcription regulator family member A	paired amphipathic helix protein Sin3a|SIN3 homolog A, transcription regulator|histone deacetylase complex subunit Sin3a|transcriptional co-repressor Sin3A|transcriptional corepressor Sin3a|transcriptional regulator, SIN3A	NM_001145358.1	NP_001138830.1	NC_000015.10	protein-coding	REVIEWED	15	-	75369378	75455818	Reference GRCh38.p12 Primary Assembly
hsa-miR-376c-3p	NM_001145357.1	2	1468.1	771.5	1.34E-008	1.66E-006	6	6	0.00E000	9.5	1.00E000	0	14	240.0	0.0	0.0	245.5	0.0	0.0	21	6620	7	20	2832	2845	14	14	0.0	read	NM_001145357.1	9606	25942	SIN3A	WITKOS	SIN3 transcription regulator family member A	paired amphipathic helix protein Sin3a|SIN3 homolog A, transcription regulator|histone deacetylase complex subunit Sin3a|transcriptional co-repressor Sin3A|transcriptional corepressor Sin3a|transcriptional regulator, SIN3A	NM_001145357.1	NP_001138829.1	NC_000015.10	protein-coding	REVIEWED	15	-	75369378	75455818	Reference GRCh38.p12 Primary Assembly
hsa-miR-376c-3p	NM_001003699.3	1	295.3	295.3	2.46E-002	4.33E-002	6	6	0.00E000	6.5	1.00E000	0	18	-40.0	-8.0	0.0	37.3	0.0	0.0	21	8733	2	19	5778	5795	18	18	11.0	read	NM_001003699.3	9606	6239	RREB1	FINB|HNT|LZ321|RREB-1|Zep-1	ras responsive element binding protein 1	ras-responsive element-binding protein 1|DNA-binding protein|finger protein in nuclear bodies|hindsight homolog|raf-responsive zinc finger protein LZ321|zinc finger motif enhancer-binding protein 1	NM_001003699.3	NP_001003699.1	NC_000006.12	protein-coding	REVIEWED	6	+	7107596	7251979	Reference GRCh38.p12 Primary Assembly
hsa-miR-376c-3p	NM_015350.2	2	1317.5	802.2	8.01E-006	4.18E-004	6	6	0.00E000	13.0	1.00E000	0	8	312.0	0.0	0.0	214.2	0.0	0.0	21	7823	14	21	5556	5563	8	8	0.0	read	NM_015350.2	9606	23507	LRRC8B	TA-LRRP|TALRRP	leucine rich repeat containing 8 VRAC subunit B	volume-regulated anion channel subunit LRRC8B|T-cell activation leucine repeat-rich protein|leucine rich repeat containing 8 family member B|leucine-rich repeat-containing protein 8B	NM_015350.2	NP_056165.1	NC_000001.11	protein-coding	VALIDATED	1	+	89522625	89597860	Reference GRCh38.p12 Primary Assembly
hsa-miR-376c-3p	NM_005570.3	1	399.0	399.0	8.18E-003	2.27E-002	6	8	0.00E000	10.0	1.00E000	0	12	48.0	-10.0	0.0	73.0	0.0	0.0	21	4848	8	19	4673	4684	12	12	11.0	read	NM_005570.3	9606	3998	LMAN1	ERGIC-53|ERGIC53|F5F8D|FMFD1|MCFD1|MR60|gp58	lectin, mannose binding 1	protein ERGIC-53|ER-Golgi intermediate compartment 53 kDa protein|endoplasmic reticulum-golgi intermediate compartment protein 53|intracellular mannose-specific lectin MR60	NM_005570.3	NP_005561.1	NC_000018.10	protein-coding	REVIEWED	18	-	59327822	59359275	Reference GRCh38.p12 Primary Assembly
hsa-miR-376c-3p	NM_001134476.1	2	1317.5	802.2	1.51E-007	1.69E-005	6	6	0.00E000	13.0	1.00E000	0	8	312.0	0.0	0.0	214.2	0.0	0.0	21	7766	14	21	5499	5506	8	8	0.0	read	NM_001134476.1	9606	23507	LRRC8B	TA-LRRP|TALRRP	leucine rich repeat containing 8 VRAC subunit B	volume-regulated anion channel subunit LRRC8B|T-cell activation leucine repeat-rich protein|leucine rich repeat containing 8 family member B|leucine-rich repeat-containing protein 8B	NM_001134476.1	NP_001127948.1	NC_000001.11	protein-coding	VALIDATED	1	+	89522625	89597860	Reference GRCh38.p12 Primary Assembly
hsa-miR-376c-3p	NM_018348.5	1	790.9	790.9	6.13E-005	2.01E-003	6	6	0.00E000	9.5	1.00E000	0	15	244.0	0.0	0.0	262.9	0.0	0.0	21	4184	7	21	1375	1389	15	15	0.0	read	NM_018348.5	9606	55783	CMTR2	AFT|FTSJD1|HMTr2|MTr2	cap methyltransferase 2	cap-specific mRNA (nucleoside-2'-O-)-methyltransferase 2|FtsJ methyltransferase domain containing 1|adrift homolog|cap2 2'O-ribose methyltransferase 2|ftsJ methyltransferase domain-containing protein 1|protein adrift homolog	NM_018348.5	NP_060818.4	NC_000016.10	protein-coding	VALIDATED	16	-	71282299	71290177	Reference GRCh38.p12 Primary Assembly
hsa-miR-376c-3p	NM_001099642.1	1	790.9	790.9	6.13E-005	2.01E-003	6	6	0.00E000	9.5	1.00E000	0	15	244.0	0.0	0.0	262.9	0.0	0.0	21	4040	7	21	1231	1245	15	15	0.0	read	NM_001099642.1	9606	55783	CMTR2	AFT|FTSJD1|HMTr2|MTr2	cap methyltransferase 2	cap-specific mRNA (nucleoside-2'-O-)-methyltransferase 2|FtsJ methyltransferase domain containing 1|adrift homolog|cap2 2'O-ribose methyltransferase 2|ftsJ methyltransferase domain-containing protein 1|protein adrift homolog	NM_001099642.1	NP_001093112.1	NC_000016.10	protein-coding	VALIDATED	16	-	71282299	71290177	Reference GRCh38.p12 Primary Assembly
hsa-miR-376c-3p	NM_006734.3	1	808.9	808.9	9.49E-005	1.43E-003	6	6	0.00E000	6.5	1.00E000	1	20	240.0	28.0	0.0	254.9	0.0	0.0	21	9732	2	20	8609	8628	19	20	0.0	read	NM_006734.3	9606	3097	HIVEP2	HIV-EP2|MBP-2|MIBP1|MRD43|SHN2|ZAS2|ZNF40B	human immunodeficiency virus type I enhancer binding protein 2	transcription factor HIVEP2|MHC binding protein-2|Schnurri-2|c-myc intron binding protein 1	NM_006734.3	NP_006725.3	NC_000006.12	protein-coding	REVIEWED	6	-	142751466	142945755	Reference GRCh38.p12 Primary Assembly
hsa-miR-376c-3p	NM_005216.4	1	715.4	715.4	5.67E-004	3.96E-003	6	6	0.00E000	5.0	1.00E000	0	20	152.0	36.0	0.0	222.4	0.0	0.0	21	2144	1	20	1715	1734	20	20	0.0	read	NM_005216.4	9606	1650	DDOST	AGER1|CDG1R|GATD6|OKSWcl45|OST|OST48|WBP1	dolichyl-diphosphooligosaccharide--protein glycosyltransferase non-catalytic subunit	dolichyl-diphosphooligosaccharide--protein glycosyltransferase 48 kDa subunit|advanced glycation end-product receptor 1|advanced glycation endproduct receptor 1|dolichyl-diphosphooligosaccharide--protein glycosyltransferase subunit (non-catalytic)|dolichyl-diphosphooligosaccharide-protein glycotransferase|oligosaccharyl transferase 48 kDa subunit|oligosaccharyltransferase 48 kDa subunit|oligosacc…	NM_005216.4	NP_005207.2	NC_000001.11	protein-coding	REVIEWED	1	-	20651766	20661543	Reference GRCh38.p12 Primary Assembly
hsa-miR-376c-3p	NM_024996.5	1	797.0	797.0	3.29E-002	4.19E-002	6	6	0.00E000	11.0	1.00E000	0	14	240.0	0.0	0.0	282.0	0.0	0.0	21	3468	7	20	2543	2556	14	14	0.0	read	NM_024996.5	9606	85476	GFM1	COXPD1|EFG|EFG1|EFGM|EGF1|GFM|hEFG1|mtEF-G1	G elongation factor mitochondrial 1	elongation factor G, mitochondrial|G translation elongation factor, mitochondrial|mitochondrial elongation factor G|mitochondrial elongation factor G1	NM_024996.5	NP_079272.4	NC_000003.12	protein-coding	REVIEWED	3	+	158644523	158692571	Reference GRCh38.p12 Primary Assembly
hsa-miR-376c-3p	NM_004926.3	1	481.7	481.7	4.87E-001	5.16E-001	5	5	0.00E000	10.0	1.00E000	0	12	160.0	0.0	0.0	73.7	0.0	0.0	21	3887	10	21	3247	3258	12	12	11.0	read	NM_004926.3	9606	677	ZFP36L1	BRF1|Berg36|ERF-1|ERF1|RNF162B|TIS11B|cMG1	ZFP36 ring finger protein like 1	mRNA decay activator protein ZFP36L1|EGF-response factor 1|TPA-induced sequence 11b|ZFP36-like 1|butyrate response factor 1|early response factor Berg36|zinc finger protein 36, C3H type-like 1|zinc finger protein 36, C3H1 type-like 1|zinc finger protein, C3H type, 36-like 1	NM_004926.3	NP_004917.2	NC_000014.9	protein-coding	REVIEWED	14	-	68787654	68796242	Reference GRCh38.p12 Primary Assembly
hsa-miR-376c-3p	NM_001288653.1	1	749.6	749.6	4.52E-001	4.85E-001	5	6	0.00E000	12.0	1.00E000	0	11	244.0	0.0	0.0	269.6	0.0	0.0	21	8587	11	21	5634	5644	11	11	0.0	read	NM_001288653.1	9606	1213	CLTC	CHC|CHC17|CLH-17|CLTCL2|Hc|MRD56	clathrin heavy chain	clathrin heavy chain 1|clathrin heavy chain on chromosome 17|clathrin, heavy polypeptide (Hc)|clathrin, heavy polypeptide-like 2	NM_001288653.1	NP_001275582.1	NC_000017.11	protein-coding	REVIEWED	17	+	59619688	59696955	Reference GRCh38.p12 Primary Assembly
hsa-miR-376c-3p	NM_001244701.1	1	481.7	481.7	2.16E-002	4.45E-002	5	5	0.00E000	10.0	1.00E000	0	12	160.0	0.0	0.0	73.7	0.0	0.0	21	3212	10	21	2572	2583	12	12	11.0	read	NM_001244701.1	9606	677	ZFP36L1	BRF1|Berg36|ERF-1|ERF1|RNF162B|TIS11B|cMG1	ZFP36 ring finger protein like 1	mRNA decay activator protein ZFP36L1|EGF-response factor 1|TPA-induced sequence 11b|ZFP36-like 1|butyrate response factor 1|early response factor Berg36|zinc finger protein 36, C3H type-like 1|zinc finger protein 36, C3H1 type-like 1|zinc finger protein, C3H type, 36-like 1	NM_001244701.1	NP_001231630.1	NC_000014.9	protein-coding	REVIEWED	14	-	68787654	68796242	Reference GRCh38.p12 Primary Assembly
hsa-miR-376c-3p	NM_001244698.1	1	481.7	481.7	2.16E-002	4.45E-002	5	5	0.00E000	10.0	1.00E000	0	12	160.0	0.0	0.0	73.7	0.0	0.0	21	3170	10	21	2530	2541	12	12	11.0	read	NM_001244698.1	9606	677	ZFP36L1	BRF1|Berg36|ERF-1|ERF1|RNF162B|TIS11B|cMG1	ZFP36 ring finger protein like 1	mRNA decay activator protein ZFP36L1|EGF-response factor 1|TPA-induced sequence 11b|ZFP36-like 1|butyrate response factor 1|early response factor Berg36|zinc finger protein 36, C3H type-like 1|zinc finger protein 36, C3H1 type-like 1|zinc finger protein, C3H type, 36-like 1	NM_001244698.1	NP_001231627.1	NC_000014.9	protein-coding	REVIEWED	14	-	68787654	68796242	Reference GRCh38.p12 Primary Assembly
hsa-miR-376c-3p	NM_004859.3	1	749.6	749.6	8.32E-004	1.05E-002	5	6	0.00E000	12.0	1.00E000	0	11	244.0	0.0	0.0	269.6	0.0	0.0	21	8575	11	21	5622	5632	11	11	0.0	read	NM_004859.3	9606	1213	CLTC	CHC|CHC17|CLH-17|CLTCL2|Hc|MRD56	clathrin heavy chain	clathrin heavy chain 1|clathrin heavy chain on chromosome 17|clathrin, heavy polypeptide (Hc)|clathrin, heavy polypeptide-like 2	NM_004859.3	NP_004850.1	NC_000017.11	protein-coding	REVIEWED	17	+	59619688	59696955	Reference GRCh38.p12 Primary Assembly
hsa-miR-376c-3p	NM_182529.3	2	1209.4	680.0	1.94E-004	3.72E-003	5	5	0.00E000	13.0	1.00E000	0	9	240.0	0.0	0.0	204.0	0.0	0.0	21	3510	12	20	438	446	9	9	0.0	read	NM_182529.3	9606	168451	THAP5	-	THAP domain containing 5	THAP domain-containing protein 5	NM_182529.3	NP_872335.2	NC_000007.14	protein-coding	VALIDATED	7	-	108562143	108569767	Reference GRCh38.p12 Primary Assembly
hsa-miR-376c-3p	NM_022913.3	1	760.3	760.3	3.41E-004	5.37E-003	5	8	4.25E-014	8.0	1.00E000	0	17	248.0	28.0	0.0	236.3	0.0	0.0	21	4633	4	20	1068	1084	17	17	0.0	read	NM_022913.3	9606	65056	GPBP1	GPBP|SSH6|VASCULIN	GC-rich promoter binding protein 1	vasculin|vascular wall-linked protein	NM_022913.3	NP_075064.1	NC_000005.10	protein-coding	REVIEWED	5	+	57173841	57264678	Reference GRCh38.p12 Primary Assembly
hsa-miR-376c-3p	NM_001130475.2	2	1209.4	680.0	1.35E-003	1.09E-002	5	5	0.00E000	13.0	1.00E000	0	9	240.0	0.0	0.0	204.0	0.0	0.0	21	3434	12	20	362	370	9	9	0.0	read	NM_001130475.2	9606	168451	THAP5	-	THAP domain containing 5	THAP domain-containing protein 5	NM_001130475.2	NP_001123947.1	NC_000007.14	protein-coding	VALIDATED	7	-	108562143	108569767	Reference GRCh38.p12 Primary Assembly
hsa-miR-376c-3p	NM_018072.5	1	700.4	700.4	3.40E-004	6.51E-003	5	5	0.00E000	8.0	1.00E000	0	21	244.0	12.0	0.0	207.4	0.0	0.0	21	8497	1	21	3051	3071	21	21	0.0	read	NM_018072.5	9606	55127	HEATR1	BAP28|UTP10	HEAT repeat containing 1	HEAT repeat-containing protein 1|U3 small nucleolar RNA-associated protein 10 homolog|UTP10, small subunit (SSU) processome component, homolog|protein BAP28	NM_018072.5	NP_060542.4	NC_000001.11	protein-coding	VALIDATED	1	-	236549004	236604540	Reference GRCh38.p12 Primary Assembly
hsa-miR-376c-3p	NM_001184856.1	1	702.6	702.6	3.26E-004	6.35E-003	5	8	4.25E-014	8.5	1.00E000	0	19	248.0	12.0	0.0	202.6	0.0	0.0	21	1851	2	20	380	398	19	19	0.0	read	NM_001184856.1	9606	54758	KLHDC4	-	kelch domain containing 4	kelch domain-containing protein 4	NM_001184856.1	NP_001171785.1	NC_000016.10	protein-coding	VALIDATED	16	-	87693536	87765991	Reference GRCh38.p12 Primary Assembly
hsa-miR-376c-3p	NM_001127235.2	1	760.3	760.3	9.97E-005	2.96E-003	5	8	4.25E-014	8.0	1.00E000	0	17	248.0	28.0	0.0	236.3	0.0	0.0	21	4345	4	20	804	820	17	17	0.0	read	NM_001127235.2	9606	65056	GPBP1	GPBP|SSH6|VASCULIN	GC-rich promoter binding protein 1	vasculin|vascular wall-linked protein	NM_001127235.2	NP_001120707.2	NC_000005.10	protein-coding	REVIEWED	5	+	57173841	57264678	Reference GRCh38.p12 Primary Assembly
hsa-miR-376c-3p	NM_017566.3	1	702.6	702.6	2.20E-003	1.79E-002	5	8	4.25E-014	8.5	1.00E000	0	19	248.0	12.0	0.0	202.6	0.0	0.0	21	1944	2	20	380	398	19	19	0.0	read	NM_017566.3	9606	54758	KLHDC4	-	kelch domain containing 4	kelch domain-containing protein 4	NM_017566.3	NP_060036.2	NC_000016.10	protein-coding	VALIDATED	16	-	87693536	87765991	Reference GRCh38.p12 Primary Assembly
hsa-miR-376c-3p	NM_001203246.1	1	760.3	760.3	9.09E-004	1.23E-002	5	8	4.25E-014	8.0	1.00E000	0	17	248.0	28.0	0.0	236.3	0.0	0.0	21	4520	4	20	1068	1084	17	17	0.0	read	NM_001203246.1	9606	65056	GPBP1	GPBP|SSH6|VASCULIN	GC-rich promoter binding protein 1	vasculin|vascular wall-linked protein	NM_001203246.1	NP_001190175.1	NC_000005.10	protein-coding	REVIEWED	5	+	57173841	57264678	Reference GRCh38.p12 Primary Assembly
hsa-miR-376c-3p	NR_110893.1	2	1060.0	795.6	3.28E-005	5.96E-004	5	5	0.00E000	9.0	1.00E000	0	15	312.0	0.0	0.0	237.6	0.0	0.0	21	3017	7	21	2850	2864	15	15	0.0	read	NR_110893.1	9606	5915	RARB	HAP|MCOPS12|NR1B2|RARbeta1|RRB2	retinoic acid receptor beta	retinoic acid receptor beta|HBV-activated protein|RAR-beta|RAR-epsilon|hepatitis B virus activated protein|nuclear receptor subfamily 1 group B member 2|retinoic acid receptor, beta polypeptide	NR_110893.1	-	NC_000003.12	protein-coding	REVIEWED	3	+	24829322	25597931	Reference GRCh38.p12 Primary Assembly
hsa-miR-376c-3p	NR_110892.1	2	1060.0	795.6	3.28E-005	5.96E-004	5	5	0.00E000	9.0	1.00E000	0	15	312.0	0.0	0.0	237.6	0.0	0.0	21	3061	7	21	2894	2908	15	15	0.0	read	NR_110892.1	9606	5915	RARB	HAP|MCOPS12|NR1B2|RARbeta1|RRB2	retinoic acid receptor beta	retinoic acid receptor beta|HBV-activated protein|RAR-beta|RAR-epsilon|hepatitis B virus activated protein|nuclear receptor subfamily 1 group B member 2|retinoic acid receptor, beta polypeptide	NR_110892.1	-	NC_000003.12	protein-coding	REVIEWED	3	+	24829322	25597931	Reference GRCh38.p12 Primary Assembly
hsa-miR-376c-3p	NR_104219.1	1	746.2	746.2	1.80E-003	1.79E-002	5	6	0.00E000	11.5	1.00E000	0	11	240.0	0.0	0.0	267.2	0.0	0.0	21	2954	10	20	2314	2324	11	11	0.0	read	NR_104219.1	9606	10728	PTGES3	P23|TEBP|cPGES	prostaglandin E synthase 3	prostaglandin E synthase 3|Hsp90 co-chaperone|cytosolic prostaglandin E synthase|cytosolic prostaglandin E2 synthase|progesterone receptor complex p23|prostaglandin E synthase 3 (cytosolic)|telomerase-binding protein p23|unactive progesterone receptor, 23 kD	NR_104219.1	-	NC_000012.12	protein-coding	REVIEWED	12	-	56663340	56689574	Reference GRCh38.p12 Primary Assembly
hsa-miR-376c-3p	NR_072987.1	1	338.3	338.3	1.44E-001	1.73E-001	5	5	0.00E000	9.5	1.00E000	0	12	32.0	-10.0	0.0	64.3	0.0	0.0	21	2053	6	17	2023	2034	12	12	11.5	read	NR_072987.1	9606	80195	TMEM254	C10orf57|bA369J21.6	transmembrane protein 254	transmembrane protein 254|transmembrane protein C10orf57	NR_072987.1	-	NC_000010.11	protein-coding	VALIDATED	10	+	80078645	80092551	Reference GRCh38.p12 Primary Assembly
hsa-miR-376c-3p	NR_072986.1	1	338.3	338.3	1.44E-001	1.73E-001	5	5	0.00E000	9.5	1.00E000	0	12	32.0	-10.0	0.0	64.3	0.0	0.0	21	2001	6	17	1971	1982	12	12	11.5	read	NR_072986.1	9606	80195	TMEM254	C10orf57|bA369J21.6	transmembrane protein 254	transmembrane protein 254|transmembrane protein C10orf57	NR_072986.1	-	NC_000010.11	protein-coding	VALIDATED	10	+	80078645	80092551	Reference GRCh38.p12 Primary Assembly
hsa-miR-376c-3p	NR_072985.1	1	338.3	338.3	1.44E-001	1.73E-001	5	5	0.00E000	9.5	1.00E000	0	12	32.0	-10.0	0.0	64.3	0.0	0.0	21	2103	6	17	2073	2084	12	12	11.5	read	NR_072985.1	9606	80195	TMEM254	C10orf57|bA369J21.6	transmembrane protein 254	transmembrane protein 254|transmembrane protein C10orf57	NR_072985.1	-	NC_000010.11	protein-coding	VALIDATED	10	+	80078645	80092551	Reference GRCh38.p12 Primary Assembly
hsa-miR-376c-3p	NR_072984.1	1	338.3	338.3	1.44E-001	1.73E-001	5	5	0.00E000	9.5	1.00E000	0	12	32.0	-10.0	0.0	64.3	0.0	0.0	21	2096	6	17	2066	2077	12	12	11.5	read	NR_072984.1	9606	80195	TMEM254	C10orf57|bA369J21.6	transmembrane protein 254	transmembrane protein 254|transmembrane protein C10orf57	NR_072984.1	-	NC_000010.11	protein-coding	VALIDATED	10	+	80078645	80092551	Reference GRCh38.p12 Primary Assembly
hsa-miR-376c-3p	NM_001290266.1	2	1060.0	795.6	8.58E-004	1.26E-002	5	5	0.00E000	9.0	1.00E000	0	15	312.0	0.0	0.0	237.6	0.0	0.0	21	2865	7	21	2698	2712	15	15	0.0	read	NM_001290266.1	9606	5915	RARB	HAP|MCOPS12|NR1B2|RARbeta1|RRB2	retinoic acid receptor beta	retinoic acid receptor beta|HBV-activated protein|RAR-beta|RAR-epsilon|hepatitis B virus activated protein|nuclear receptor subfamily 1 group B member 2|retinoic acid receptor, beta polypeptide	NM_001290266.1	NP_001277195.1	NC_000003.12	protein-coding	REVIEWED	3	+	24829322	25597931	Reference GRCh38.p12 Primary Assembly
hsa-miR-376c-3p	NM_001270373.1	1	338.3	338.3	1.13E-001	1.36E-001	5	5	0.00E000	9.5	1.00E000	0	12	32.0	-10.0	0.0	64.3	0.0	0.0	21	2131	6	17	2101	2112	12	12	11.5	read	NM_001270373.1	9606	80195	TMEM254	C10orf57|bA369J21.6	transmembrane protein 254	transmembrane protein 254|transmembrane protein C10orf57	NM_001270373.1	NP_001257302.1	NC_000010.11	protein-coding	VALIDATED	10	+	80078645	80092551	Reference GRCh38.p12 Primary Assembly
hsa-miR-376c-3p	NM_001270371.1	1	338.3	338.3	1.13E-001	1.36E-001	5	5	0.00E000	9.5	1.00E000	0	12	32.0	-10.0	0.0	64.3	0.0	0.0	21	2174	6	17	2144	2155	12	12	11.5	read	NM_001270371.1	9606	80195	TMEM254	C10orf57|bA369J21.6	transmembrane protein 254	transmembrane protein 254|transmembrane protein C10orf57	NM_001270371.1	NP_001257300.1	NC_000010.11	protein-coding	VALIDATED	10	+	80078645	80092551	Reference GRCh38.p12 Primary Assembly
hsa-miR-376c-3p	NM_001270370.1	1	338.3	338.3	1.13E-001	1.36E-001	5	5	0.00E000	9.5	1.00E000	0	12	32.0	-10.0	0.0	64.3	0.0	0.0	21	2159	6	17	2129	2140	12	12	11.5	read	NM_001270370.1	9606	80195	TMEM254	C10orf57|bA369J21.6	transmembrane protein 254	transmembrane protein 254|transmembrane protein C10orf57	NM_001270370.1	NP_001257299.1	NC_000010.11	protein-coding	VALIDATED	10	+	80078645	80092551	Reference GRCh38.p12 Primary Assembly
hsa-miR-376c-3p	NM_001098525.2	1	708.0	708.0	1.55E-003	7.57E-003	5	5	0.00E000	12.0	1.00E000	0	11	244.0	0.0	0.0	227.0	0.0	0.0	21	3739	11	21	2501	2511	11	11	0.0	read	NM_001098525.2	9606	26586	CKAP2	LB1|TMAP|se20-10	cytoskeleton associated protein 2	cytoskeleton-associated protein 2|CTCL tumor antigen se20-10|tumor- and microtubule-associated protein|tumor-associated microtubule-associated protein	NM_001098525.2	NP_001091995.1	NC_000013.11	protein-coding	REVIEWED	13	+	52455359	52476630	Reference GRCh38.p12 Primary Assembly
hsa-miR-376c-3p	NM_025125.3	1	338.3	338.3	1.22E-001	1.46E-001	5	5	0.00E000	9.5	1.00E000	0	12	32.0	-10.0	0.0	64.3	0.0	0.0	21	2079	6	17	2049	2060	12	12	11.5	read	NM_025125.3	9606	80195	TMEM254	C10orf57|bA369J21.6	transmembrane protein 254	transmembrane protein 254|transmembrane protein C10orf57	NM_025125.3	NP_079401.2	NC_000010.11	protein-coding	VALIDATED	10	+	80078645	80092551	Reference GRCh38.p12 Primary Assembly
hsa-miR-376c-3p	NM_018204.4	1	708.0	708.0	1.68E-003	8.50E-003	5	5	0.00E000	12.0	1.00E000	0	11	244.0	0.0	0.0	227.0	0.0	0.0	21	3736	11	21	2498	2508	11	11	0.0	read	NM_018204.4	9606	26586	CKAP2	LB1|TMAP|se20-10	cytoskeleton associated protein 2	cytoskeleton-associated protein 2|CTCL tumor antigen se20-10|tumor- and microtubule-associated protein|tumor-associated microtubule-associated protein	NM_018204.4	NP_060674.3	NC_000013.11	protein-coding	REVIEWED	13	+	52455359	52476630	Reference GRCh38.p12 Primary Assembly
hsa-miR-376c-3p	NM_001286686.1	1	708.0	708.0	1.68E-003	8.50E-003	5	5	0.00E000	12.0	1.00E000	0	11	244.0	0.0	0.0	227.0	0.0	0.0	21	3677	11	21	2439	2449	11	11	0.0	read	NM_001286686.1	9606	26586	CKAP2	LB1|TMAP|se20-10	cytoskeleton associated protein 2	cytoskeleton-associated protein 2|CTCL tumor antigen se20-10|tumor- and microtubule-associated protein|tumor-associated microtubule-associated protein	NM_001286686.1	NP_001273615.1	NC_000013.11	protein-coding	REVIEWED	13	+	52455359	52476630	Reference GRCh38.p12 Primary Assembly
hsa-miR-376c-3p	NM_001270374.1	1	338.3	338.3	1.22E-001	1.46E-001	5	5	0.00E000	9.5	1.00E000	0	12	32.0	-10.0	0.0	64.3	0.0	0.0	21	2481	6	17	2451	2462	12	12	11.5	read	NM_001270374.1	9606	80195	TMEM254	C10orf57|bA369J21.6	transmembrane protein 254	transmembrane protein 254|transmembrane protein C10orf57	NM_001270374.1	NP_001257303.1	NC_000010.11	protein-coding	VALIDATED	10	+	80078645	80092551	Reference GRCh38.p12 Primary Assembly
hsa-miR-376c-3p	NM_001270372.1	1	338.3	338.3	1.22E-001	1.46E-001	5	5	0.00E000	9.5	1.00E000	0	12	32.0	-10.0	0.0	64.3	0.0	0.0	21	2092	6	17	2062	2073	12	12	11.5	read	NM_001270372.1	9606	80195	TMEM254	C10orf57|bA369J21.6	transmembrane protein 254	transmembrane protein 254|transmembrane protein C10orf57	NM_001270372.1	NP_001257301.1	NC_000010.11	protein-coding	VALIDATED	10	+	80078645	80092551	Reference GRCh38.p12 Primary Assembly
hsa-miR-376c-3p	NM_001270369.1	1	338.3	338.3	1.22E-001	1.46E-001	5	5	0.00E000	9.5	1.00E000	0	12	32.0	-10.0	0.0	64.3	0.0	0.0	21	2152	6	17	2122	2133	12	12	11.5	read	NM_001270369.1	9606	80195	TMEM254	C10orf57|bA369J21.6	transmembrane protein 254	transmembrane protein 254|transmembrane protein C10orf57	NM_001270369.1	NP_001257298.1	NC_000010.11	protein-coding	VALIDATED	10	+	80078645	80092551	Reference GRCh38.p12 Primary Assembly
hsa-miR-376c-3p	NM_001270368.1	1	338.3	338.3	1.22E-001	1.46E-001	5	5	0.00E000	9.5	1.00E000	0	12	32.0	-10.0	0.0	64.3	0.0	0.0	21	2113	6	17	2083	2094	12	12	11.5	read	NM_001270368.1	9606	80195	TMEM254	C10orf57|bA369J21.6	transmembrane protein 254	transmembrane protein 254|transmembrane protein C10orf57	NM_001270368.1	NP_001257297.1	NC_000010.11	protein-coding	VALIDATED	10	+	80078645	80092551	Reference GRCh38.p12 Primary Assembly
hsa-miR-376c-3p	NM_001270367.1	1	338.3	338.3	1.22E-001	1.46E-001	5	5	0.00E000	9.5	1.00E000	0	12	32.0	-10.0	0.0	64.3	0.0	0.0	21	2100	6	17	2070	2081	12	12	11.5	read	NM_001270367.1	9606	80195	TMEM254	C10orf57|bA369J21.6	transmembrane protein 254	transmembrane protein 254|transmembrane protein C10orf57	NM_001270367.1	NP_001257296.1	NC_000010.11	protein-coding	VALIDATED	10	+	80078645	80092551	Reference GRCh38.p12 Primary Assembly
hsa-miR-376c-3p	NM_203451.2	1	690.4	690.4	7.70E-005	1.36E-003	5	5	0.00E000	12.0	1.00E000	0	11	240.0	0.0	0.0	214.4	0.0	0.0	21	3219	10	20	570	580	11	11	0.0	read	NM_203451.2	9606	400120	SERTM1	C13orf36	serine rich and transmembrane domain containing 1	serine-rich and transmembrane domain-containing protein 1	NM_203451.2	NP_982276.2	NC_000013.11	protein-coding	VALIDATED	13	+	36673911	36697838	Reference GRCh38.p12 Primary Assembly
hsa-miR-376c-3p	NM_203364.2	1	365.1	365.1	1.20E-001	1.43E-001	5	5	0.00E000	10.0	1.00E000	0	12	84.0	-10.0	0.0	41.1	0.0	0.0	21	3553	7	18	3009	3020	12	12	11.0	read	NM_203364.2	9606	4076	CAPRIN1	GPIAP1|GPIP137|GRIP137|M11S1|RNG105|p137GPI	cell cycle associated protein 1	caprin-1|GPI-anchored membrane protein 1|GPI-anchored protein p137|GPI-p137|RNA granule protein 105|activation/proliferation-associated protein 1|caprin 1|cytoplasmic activation- and proliferation-associated protein 1|cytoplasmic activation/proliferation-associated protein-1|membrane component chromosome 11 surface marker 1	NM_203364.2	NP_976240.1	NC_000011.10	protein-coding	VALIDATED	11	+	34051662	34102609	Reference GRCh38.p12 Primary Assembly
hsa-miR-376c-3p	NM_001193425.1	2	1345.8	767.5	9.53E-004	1.86E-002	5	5	0.00E000	10.5	1.00E000	0	15	244.0	0.0	0.0	286.5	0.0	0.0	21	3106	7	21	1388	1402	15	15	0.0	read	NM_001193425.1	9606	79723	SUV39H2	KMT1B	suppressor of variegation 3-9 homolog 2	histone-lysine N-methyltransferase SUV39H2|H3-K9-HMTase 2|histone H3-K9 methyltransferase 2|lysine N-methyltransferase 1B|su(var)3-9 homolog 2	NM_001193425.1	NP_001180354.1	NC_000010.11	protein-coding	VALIDATED	10	+	14878782	14904314	Reference GRCh38.p12 Primary Assembly
hsa-miR-376c-3p	NM_001193427.1	2	1345.8	767.5	1.08E-004	5.29E-003	5	5	0.00E000	10.5	1.00E000	0	15	244.0	0.0	0.0	286.5	0.0	0.0	21	2566	7	21	848	862	15	15	0.0	read	NM_001193427.1	9606	79723	SUV39H2	KMT1B	suppressor of variegation 3-9 homolog 2	histone-lysine N-methyltransferase SUV39H2|H3-K9-HMTase 2|histone H3-K9 methyltransferase 2|lysine N-methyltransferase 1B|su(var)3-9 homolog 2	NM_001193427.1	NP_001180356.1	NC_000010.11	protein-coding	VALIDATED	10	+	14878782	14904314	Reference GRCh38.p12 Primary Assembly
hsa-miR-376c-3p	NM_001193426.1	2	1345.8	767.5	1.08E-004	5.29E-003	5	5	0.00E000	10.5	1.00E000	0	15	244.0	0.0	0.0	286.5	0.0	0.0	21	2608	7	21	890	904	15	15	0.0	read	NM_001193426.1	9606	79723	SUV39H2	KMT1B	suppressor of variegation 3-9 homolog 2	histone-lysine N-methyltransferase SUV39H2|H3-K9-HMTase 2|histone H3-K9 methyltransferase 2|lysine N-methyltransferase 1B|su(var)3-9 homolog 2	NM_001193426.1	NP_001180355.1	NC_000010.11	protein-coding	VALIDATED	10	+	14878782	14904314	Reference GRCh38.p12 Primary Assembly
hsa-miR-376c-3p	NM_001144932.2	1	688.2	688.2	2.99E-004	6.33E-003	5	5	0.00E000	12.0	1.00E000	0	9	248.0	0.0	0.0	196.2	0.0	0.0	21	1379	12	20	1282	1290	9	9	0.0	read	NM_001144932.2	9606	5693	PSMB5	LMPX|MB1|X	proteasome subunit beta 5	proteasome subunit beta type-5|PSX large multifunctional protease X|macropain epsilon chain|multicatalytic endopeptidase complex epsilon chain|proteasome (prosome, macropain) subunit, beta type, 5|proteasome beta 5 subunit|proteasome catalytic subunit 3|proteasome chain 6|proteasome epsilon chain|proteasome subunit MB1|proteasome subunit X|proteasome subunit, beta type, 5|testicular tissue protei…	NM_001144932.2	NP_001138404.1	NC_000014.9	protein-coding	REVIEWED	14	-	23016542	23035219	Reference GRCh38.p12 Primary Assembly
hsa-miR-376c-3p	NM_001130725.1	1	688.2	688.2	2.99E-004	6.33E-003	5	5	0.00E000	12.0	1.00E000	0	9	248.0	0.0	0.0	196.2	0.0	0.0	21	958	12	20	844	852	9	9	0.0	read	NM_001130725.1	9606	5693	PSMB5	LMPX|MB1|X	proteasome subunit beta 5	proteasome subunit beta type-5|PSX large multifunctional protease X|macropain epsilon chain|multicatalytic endopeptidase complex epsilon chain|proteasome (prosome, macropain) subunit, beta type, 5|proteasome beta 5 subunit|proteasome catalytic subunit 3|proteasome chain 6|proteasome epsilon chain|proteasome subunit MB1|proteasome subunit X|proteasome subunit, beta type, 5|testicular tissue protei…	NM_001130725.1	NP_001124197.1	NC_000014.9	protein-coding	REVIEWED	14	-	23016542	23035219	Reference GRCh38.p12 Primary Assembly
hsa-miR-376c-3p	NM_002797.4	1	688.2	688.2	1.03E-003	1.10E-002	5	5	0.00E000	12.0	1.00E000	0	9	248.0	0.0	0.0	196.2	0.0	0.0	21	1311	12	20	1197	1205	9	9	0.0	read	NM_002797.4	9606	5693	PSMB5	LMPX|MB1|X	proteasome subunit beta 5	proteasome subunit beta type-5|PSX large multifunctional protease X|macropain epsilon chain|multicatalytic endopeptidase complex epsilon chain|proteasome (prosome, macropain) subunit, beta type, 5|proteasome beta 5 subunit|proteasome catalytic subunit 3|proteasome chain 6|proteasome epsilon chain|proteasome subunit MB1|proteasome subunit X|proteasome subunit, beta type, 5|testicular tissue protei…	NM_002797.4	NP_002788.1	NC_000014.9	protein-coding	REVIEWED	14	-	23016542	23035219	Reference GRCh38.p12 Primary Assembly
hsa-miR-376c-3p	NM_006601.6	1	746.2	746.2	3.56E-004	5.29E-003	5	6	0.00E000	11.5	1.00E000	0	11	240.0	0.0	0.0	267.2	0.0	0.0	21	2045	10	20	1405	1415	11	11	0.0	read	NM_006601.6	9606	10728	PTGES3	P23|TEBP|cPGES	prostaglandin E synthase 3	prostaglandin E synthase 3|Hsp90 co-chaperone|cytosolic prostaglandin E synthase|cytosolic prostaglandin E2 synthase|progesterone receptor complex p23|prostaglandin E synthase 3 (cytosolic)|telomerase-binding protein p23|unactive progesterone receptor, 23 kD	NM_006601.6	NP_006592.3	NC_000012.12	protein-coding	REVIEWED	12	-	56663340	56689574	Reference GRCh38.p12 Primary Assembly
hsa-miR-376c-3p	NM_001282603.1	1	746.2	746.2	3.56E-004	5.29E-003	5	6	0.00E000	11.5	1.00E000	0	11	240.0	0.0	0.0	267.2	0.0	0.0	21	1946	10	20	1306	1316	11	11	0.0	read	NM_001282603.1	9606	10728	PTGES3	P23|TEBP|cPGES	prostaglandin E synthase 3	prostaglandin E synthase 3|Hsp90 co-chaperone|cytosolic prostaglandin E synthase|cytosolic prostaglandin E2 synthase|progesterone receptor complex p23|prostaglandin E synthase 3 (cytosolic)|telomerase-binding protein p23|unactive progesterone receptor, 23 kD	NM_001282603.1	NP_001269532.1	NC_000012.12	protein-coding	REVIEWED	12	-	56663340	56689574	Reference GRCh38.p12 Primary Assembly
hsa-miR-376c-3p	NM_001282602.1	1	746.2	746.2	3.56E-004	5.29E-003	5	6	0.00E000	11.5	1.00E000	0	11	240.0	0.0	0.0	267.2	0.0	0.0	21	1955	10	20	1315	1325	11	11	0.0	read	NM_001282602.1	9606	10728	PTGES3	P23|TEBP|cPGES	prostaglandin E synthase 3	prostaglandin E synthase 3|Hsp90 co-chaperone|cytosolic prostaglandin E synthase|cytosolic prostaglandin E2 synthase|progesterone receptor complex p23|prostaglandin E synthase 3 (cytosolic)|telomerase-binding protein p23|unactive progesterone receptor, 23 kD	NM_001282602.1	NP_001269531.1	NC_000012.12	protein-coding	REVIEWED	12	-	56663340	56689574	Reference GRCh38.p12 Primary Assembly
hsa-miR-376c-3p	NM_001282601.1	1	746.2	746.2	3.56E-004	5.29E-003	5	6	0.00E000	11.5	1.00E000	0	11	240.0	0.0	0.0	267.2	0.0	0.0	21	1982	10	20	1342	1352	11	11	0.0	read	NM_001282601.1	9606	10728	PTGES3	P23|TEBP|cPGES	prostaglandin E synthase 3	prostaglandin E synthase 3|Hsp90 co-chaperone|cytosolic prostaglandin E synthase|cytosolic prostaglandin E2 synthase|progesterone receptor complex p23|prostaglandin E synthase 3 (cytosolic)|telomerase-binding protein p23|unactive progesterone receptor, 23 kD	NM_001282601.1	NP_001269530.1	NC_000012.12	protein-coding	REVIEWED	12	-	56663340	56689574	Reference GRCh38.p12 Primary Assembly
hsa-miR-376c-3p	NM_001282605.1	1	746.2	746.2	7.50E-004	9.18E-003	5	6	0.00E000	11.5	1.00E000	0	11	240.0	0.0	0.0	267.2	0.0	0.0	21	1892	10	20	1252	1262	11	11	0.0	read	NM_001282605.1	9606	10728	PTGES3	P23|TEBP|cPGES	prostaglandin E synthase 3	prostaglandin E synthase 3|Hsp90 co-chaperone|cytosolic prostaglandin E synthase|cytosolic prostaglandin E2 synthase|progesterone receptor complex p23|prostaglandin E synthase 3 (cytosolic)|telomerase-binding protein p23|unactive progesterone receptor, 23 kD	NM_001282605.1	NP_001269534.1	NC_000012.12	protein-coding	REVIEWED	12	-	56663340	56689574	Reference GRCh38.p12 Primary Assembly
hsa-miR-376c-3p	NM_001282604.1	1	746.2	746.2	7.50E-004	9.18E-003	5	6	0.00E000	11.5	1.00E000	0	11	240.0	0.0	0.0	267.2	0.0	0.0	21	2094	10	20	1454	1464	11	11	0.0	read	NM_001282604.1	9606	10728	PTGES3	P23|TEBP|cPGES	prostaglandin E synthase 3	prostaglandin E synthase 3|Hsp90 co-chaperone|cytosolic prostaglandin E synthase|cytosolic prostaglandin E2 synthase|progesterone receptor complex p23|prostaglandin E synthase 3 (cytosolic)|telomerase-binding protein p23|unactive progesterone receptor, 23 kD	NM_001282604.1	NP_001269533.1	NC_000012.12	protein-coding	REVIEWED	12	-	56663340	56689574	Reference GRCh38.p12 Primary Assembly
hsa-miR-376c-3p	NM_001277842.1	2	1154.0	805.8	2.64E-004	5.21E-003	5	10	3.30E-011	8.5	1.00E000	0	15	312.0	0.0	0.0	242.8	0.0	0.0	21	6915	7	21	4341	4355	15	15	0.0	read	NM_001277842.1	9606	904	CCNT1	CCNT|CYCT1|HIVE1	cyclin T1	cyclin-T1|CDK9-associated C-type protein|MLLT10/CCNT1 fusion|cyclin C-related protein|human immunodeficiency virus type 1 (HIV-1) expression (elevated) 1	NM_001277842.1	NP_001264771.1	NC_000012.12	protein-coding	REVIEWED	12	-	48688457	48716997	Reference GRCh38.p12 Primary Assembly
hsa-miR-376c-3p	NM_001240.3	2	1154.0	805.8	9.32E-006	5.39E-004	5	10	3.30E-011	8.5	1.00E000	0	15	312.0	0.0	0.0	242.8	0.0	0.0	21	7093	7	21	4505	4519	15	15	0.0	read	NM_001240.3	9606	904	CCNT1	CCNT|CYCT1|HIVE1	cyclin T1	cyclin-T1|CDK9-associated C-type protein|MLLT10/CCNT1 fusion|cyclin C-related protein|human immunodeficiency virus type 1 (HIV-1) expression (elevated) 1	NM_001240.3	NP_001231.2	NC_000012.12	protein-coding	REVIEWED	12	-	48688457	48716997	Reference GRCh38.p12 Primary Assembly
hsa-miR-376c-3p	NM_024594.3	1	663.4	663.4	2.39E-003	1.68E-002	5	5	0.00E000	8.0	1.00E000	0	13	248.0	0.0	0.0	155.4	0.0	0.0	21	3404	8	20	3069	3081	13	13	13.0	read	NM_024594.3	9606	79646	PANK3	-	pantothenate kinase 3	pantothenate kinase 3|hPanK3|pantothenic acid kinase 3	NM_024594.3	NP_078870.1	NC_000005.10	protein-coding	REVIEWED	5	-	168555622	168579608	Reference GRCh38.p12 Primary Assembly
hsa-miR-376c-3p	NM_014912.4	2	1387.4	747.1	3.80E-008	4.38E-006	5	5	0.00E000	11.0	1.00E000	0	13	244.0	0.0	0.0	265.1	0.0	0.0	21	5877	9	21	4033	4045	13	13	0.0	read	NM_014912.4	9606	22849	CPEB3	-	cytoplasmic polyadenylation element binding protein 3	cytoplasmic polyadenylation element-binding protein 3|CPE-BP3|CPE-binding protein 3|hCPEB-3	NM_014912.4	NP_055727.3	NC_000010.11	protein-coding	VALIDATED	10	-	92046691	92291498	Reference GRCh38.p12 Primary Assembly
hsa-miR-376c-3p	NM_001178137.1	2	1387.4	747.1	3.80E-008	4.38E-006	5	5	0.00E000	11.0	1.00E000	0	13	244.0	0.0	0.0	265.1	0.0	0.0	21	5753	9	21	3909	3921	13	13	0.0	read	NM_001178137.1	9606	22849	CPEB3	-	cytoplasmic polyadenylation element binding protein 3	cytoplasmic polyadenylation element-binding protein 3|CPE-BP3|CPE-binding protein 3|hCPEB-3	NM_001178137.1	NP_001171608.1	NC_000010.11	protein-coding	VALIDATED	10	-	92046691	92291498	Reference GRCh38.p12 Primary Assembly
hsa-miR-376c-3p	NR_034181.1	2	1345.8	767.5	1.06E-004	1.86E-003	5	5	0.00E000	10.5	1.00E000	0	15	244.0	0.0	0.0	286.5	0.0	0.0	21	3002	7	21	1284	1298	15	15	0.0	read	NR_034181.1	9606	79723	SUV39H2	KMT1B	suppressor of variegation 3-9 homolog 2	histone-lysine N-methyltransferase SUV39H2|H3-K9-HMTase 2|histone H3-K9 methyltransferase 2|lysine N-methyltransferase 1B|su(var)3-9 homolog 2	NR_034181.1	-	NC_000010.11	protein-coding	VALIDATED	10	+	14878782	14904314	Reference GRCh38.p12 Primary Assembly
hsa-miR-376c-3p	NM_024670.3	2	1345.8	767.5	1.06E-004	1.86E-003	5	5	0.00E000	10.5	1.00E000	0	15	244.0	0.0	0.0	286.5	0.0	0.0	21	3093	7	21	1375	1389	15	15	0.0	read	NM_024670.3	9606	79723	SUV39H2	KMT1B	suppressor of variegation 3-9 homolog 2	histone-lysine N-methyltransferase SUV39H2|H3-K9-HMTase 2|histone H3-K9 methyltransferase 2|lysine N-methyltransferase 1B|su(var)3-9 homolog 2	NM_024670.3	NP_078946.1	NC_000010.11	protein-coding	VALIDATED	10	+	14878782	14904314	Reference GRCh38.p12 Primary Assembly
hsa-miR-376c-3p	NM_001193424.1	2	1345.8	767.5	1.06E-004	1.86E-003	5	5	0.00E000	10.5	1.00E000	0	15	244.0	0.0	0.0	286.5	0.0	0.0	21	3148	7	21	1430	1444	15	15	0.0	read	NM_001193424.1	9606	79723	SUV39H2	KMT1B	suppressor of variegation 3-9 homolog 2	histone-lysine N-methyltransferase SUV39H2|H3-K9-HMTase 2|histone H3-K9 methyltransferase 2|lysine N-methyltransferase 1B|su(var)3-9 homolog 2	NM_001193424.1	NP_001180353.1	NC_000010.11	protein-coding	VALIDATED	10	+	14878782	14904314	Reference GRCh38.p12 Primary Assembly
hsa-miR-376c-3p	NM_001008727.3	1	650.0	650.0	3.52E-003	1.98E-002	4	4	0.00E000	12.0	1.00E000	0	10	248.0	0.0	0.0	203.0	0.0	0.0	21	1617	11	20	1565	1574	10	10	0.0	read	NM_001008727.3	9606	7675	ZNF121	D19S204|ZHC32|ZNF20	zinc finger protein 121	zinc finger protein 121|zinc finger protein 121 (clone ZHC32)|zinc finger protein 20	NM_001008727.3	NP_001008727.1	NC_000019.10	protein-coding	VALIDATED	19	-	9565656	9584543	Reference GRCh38.p12 Primary Assembly
hsa-miR-376c-3p	NM_001290300.1	2	1020.0	755.6	4.49E-006	3.91E-004	4	4	0.00E000	9.0	1.00E000	0	15	312.0	0.0	0.0	237.6	0.0	0.0	21	2686	7	21	2519	2533	15	15	0.0	read	NM_001290300.1	9606	5915	RARB	HAP|MCOPS12|NR1B2|RARbeta1|RRB2	retinoic acid receptor beta	retinoic acid receptor beta|HBV-activated protein|RAR-beta|RAR-epsilon|hepatitis B virus activated protein|nuclear receptor subfamily 1 group B member 2|retinoic acid receptor, beta polypeptide	NM_001290300.1	NP_001277229.1	NC_000003.12	protein-coding	REVIEWED	3	+	24829322	25597931	Reference GRCh38.p12 Primary Assembly
hsa-miR-376c-3p	NM_001290216.2	2	1020.0	755.6	4.49E-006	3.91E-004	4	4	0.00E000	9.0	1.00E000	0	15	312.0	0.0	0.0	237.6	0.0	0.0	21	3265	7	21	3098	3112	15	15	0.0	read	NM_001290216.2	9606	5915	RARB	HAP|MCOPS12|NR1B2|RARbeta1|RRB2	retinoic acid receptor beta	retinoic acid receptor beta|HBV-activated protein|RAR-beta|RAR-epsilon|hepatitis B virus activated protein|nuclear receptor subfamily 1 group B member 2|retinoic acid receptor, beta polypeptide	NM_001290216.2	NP_001277145.1	NC_000003.12	protein-coding	REVIEWED	3	+	24829322	25597931	Reference GRCh38.p12 Primary Assembly
hsa-miR-376c-3p	NM_001101676.1	1	220.7	220.7	1.15E-001	1.33E-001	4	4	0.00E000	7.0	1.00E000	0	17	-88.0	28.0	0.0	59.7	0.0	0.0	21	8884	1	17	8844	8860	17	17	11.0	read	NM_001101676.1	9606	401474	SAMD12	-	sterile alpha motif domain containing 12	sterile alpha motif domain-containing protein 12|SAM domain-containing protein 12	NM_001101676.1	NP_001095146.1	NC_000008.11	protein-coding	VALIDATED	8	-	118131827	118621994	Reference GRCh38.p12 Primary Assembly
hsa-miR-376c-3p	NM_006618.4	1	762.6	762.6	4.50E-001	4.83E-001	4	4	0.00E000	6.0	1.00E000	0	20	312.0	28.0	0.0	204.6	0.0	0.0	21	9672	2	21	6350	6369	20	20	0.0	read	NM_006618.4	9606	10765	KDM5B	CT31|JARID1B|PLU-1|PLU1|PPP1R98|PUT1|RBBP2H1A|RBP2-H1	lysine demethylase 5B	lysine-specific demethylase 5B|cancer/testis antigen 31|histone demethylase JARID1B|jumonji, AT rich interactive domain 1B|jumonji/ARID domain-containing protein 1B|lysine (K)-specific demethylase 5B|protein phosphatase 1, regulatory subunit 98|putative DNA/chromatin binding motif|retinoblastoma-binding protein 2 homolog 1|retinoblastoma-binding protein 2, homolog 1A	NM_006618.4	NP_006609.3	NC_000001.11	protein-coding	REVIEWED	1	-	202725184	202809469	Reference GRCh38.p12 Primary Assembly
hsa-miR-376c-3p	NM_001314042.1	1	762.6	762.6	4.50E-001	4.83E-001	4	4	0.00E000	6.0	1.00E000	0	20	312.0	28.0	0.0	204.6	0.0	0.0	21	9780	2	21	6458	6477	20	20	0.0	read	NM_001314042.1	9606	10765	KDM5B	CT31|JARID1B|PLU-1|PLU1|PPP1R98|PUT1|RBBP2H1A|RBP2-H1	lysine demethylase 5B	lysine-specific demethylase 5B|cancer/testis antigen 31|histone demethylase JARID1B|jumonji, AT rich interactive domain 1B|jumonji/ARID domain-containing protein 1B|lysine (K)-specific demethylase 5B|protein phosphatase 1, regulatory subunit 98|putative DNA/chromatin binding motif|retinoblastoma-binding protein 2 homolog 1|retinoblastoma-binding protein 2, homolog 1A	NM_001314042.1	NP_001300971.1	NC_000001.11	protein-coding	REVIEWED	1	-	202725184	202809469	Reference GRCh38.p12 Primary Assembly
hsa-miR-376c-3p	NM_194260.2	1	279.5	279.5	1.61E-001	1.94E-001	4	4	0.00E000	6.5	1.00E000	0	20	48.0	-32.0	0.0	47.5	0.0	0.0	21	2991	2	21	1239	1258	20	20	11.0	read	NM_194260.2	9606	7329	UBE2I	C358B7.1|P18|UBC9	ubiquitin conjugating enzyme E2 I	SUMO-conjugating enzyme UBC9|RING-type E3 SUMO transferase UBC9|SUMO-1-protein ligase|SUMO-protein ligase|ubiquitin carrier protein 9|ubiquitin carrier protein I|ubiquitin conjugating enzyme 9|ubiquitin conjugating enzyme E2I|ubiquitin-conjugating enzyme E2I (UBC9 homolog, yeast)|ubiquitin-conjugating enzyme E2I (homologous to yeast UBC9)|ubiquitin-conjugating enzyme UbcE2A|ubiquitin-like protein…	NM_194260.2	NP_919236.1	NC_000016.10	protein-coding	REVIEWED	16	+	1309152	1327017	Reference GRCh38.p12 Primary Assembly
hsa-miR-376c-3p	NM_194259.2	1	279.5	279.5	1.61E-001	1.94E-001	4	4	0.00E000	6.5	1.00E000	0	20	48.0	-32.0	0.0	47.5	0.0	0.0	21	3128	2	21	1376	1395	20	20	11.0	read	NM_194259.2	9606	7329	UBE2I	C358B7.1|P18|UBC9	ubiquitin conjugating enzyme E2 I	SUMO-conjugating enzyme UBC9|RING-type E3 SUMO transferase UBC9|SUMO-1-protein ligase|SUMO-protein ligase|ubiquitin carrier protein 9|ubiquitin carrier protein I|ubiquitin conjugating enzyme 9|ubiquitin conjugating enzyme E2I|ubiquitin-conjugating enzyme E2I (UBC9 homolog, yeast)|ubiquitin-conjugating enzyme E2I (homologous to yeast UBC9)|ubiquitin-conjugating enzyme UbcE2A|ubiquitin-like protein…	NM_194259.2	NP_919235.1	NC_000016.10	protein-coding	REVIEWED	16	+	1309152	1327017	Reference GRCh38.p12 Primary Assembly
hsa-miR-376c-3p	NM_006565.3	1	345.0	345.0	9.26E-002	1.16E-001	4	6	2.09E-012	10.0	1.00E000	0	12	80.0	-10.0	0.0	65.0	0.0	0.0	21	3946	9	20	3726	3737	12	12	11.0	read	NM_006565.3	9606	10664	CTCF	MRD21	CCCTC-binding factor	transcriptional repressor CTCF|11 zinc finger transcriptional repressor|11-zinc finger protein|CCCTC-binding factor (zinc finger protein)|CTCFL paralog	NM_006565.3	NP_006556.1	NC_000016.10	protein-coding	REVIEWED	16	+	67562406	67639184	Reference GRCh38.p12 Primary Assembly
hsa-miR-376c-3p	NM_001267594.1	1	818.6	818.6	9.31E-005	3.06E-003	4	4	0.00E000	8.0	1.00E000	0	17	312.0	12.0	0.0	285.6	0.0	0.0	21	4693	5	21	3752	3768	17	17	11.0	read	NM_001267594.1	9606	29843	SENP1	SuPr-2	SUMO specific peptidase 1	sentrin-specific protease 1|SUMO1/sentrin specific peptidase 1|SUMO1/sentrin specific protease 1|sentrin/SUMO-specific protease SENP1	NM_001267594.1	NP_001254523.1	NC_000012.12	protein-coding	REVIEWED	12	-	48042892	48106307	Reference GRCh38.p12 Primary Assembly
hsa-miR-376c-3p	NR_051992.1	1	818.6	818.6	2.55E-004	5.39E-003	4	4	0.00E000	8.0	1.00E000	0	17	312.0	12.0	0.0	285.6	0.0	0.0	21	5147	5	21	4206	4222	17	17	11.0	read	NR_051992.1	9606	29843	SENP1	SuPr-2	SUMO specific peptidase 1	sentrin-specific protease 1|SUMO1/sentrin specific peptidase 1|SUMO1/sentrin specific protease 1|sentrin/SUMO-specific protease SENP1	NR_051992.1	-	NC_000012.12	protein-coding	REVIEWED	12	-	48042892	48106307	Reference GRCh38.p12 Primary Assembly
hsa-miR-376c-3p	NR_051991.1	1	818.6	818.6	2.55E-004	5.39E-003	4	4	0.00E000	8.0	1.00E000	0	17	312.0	12.0	0.0	285.6	0.0	0.0	21	5134	5	21	4193	4209	17	17	11.0	read	NR_051991.1	9606	29843	SENP1	SuPr-2	SUMO specific peptidase 1	sentrin-specific protease 1|SUMO1/sentrin specific peptidase 1|SUMO1/sentrin specific protease 1|sentrin/SUMO-specific protease SENP1	NR_051991.1	-	NC_000012.12	protein-coding	REVIEWED	12	-	48042892	48106307	Reference GRCh38.p12 Primary Assembly
hsa-miR-376c-3p	NM_194261.2	1	279.5	279.5	9.26E-002	1.13E-001	4	4	0.00E000	6.5	1.00E000	0	20	48.0	-32.0	0.0	47.5	0.0	0.0	21	2843	2	21	1091	1110	20	20	11.0	read	NM_194261.2	9606	7329	UBE2I	C358B7.1|P18|UBC9	ubiquitin conjugating enzyme E2 I	SUMO-conjugating enzyme UBC9|RING-type E3 SUMO transferase UBC9|SUMO-1-protein ligase|SUMO-protein ligase|ubiquitin carrier protein 9|ubiquitin carrier protein I|ubiquitin conjugating enzyme 9|ubiquitin conjugating enzyme E2I|ubiquitin-conjugating enzyme E2I (UBC9 homolog, yeast)|ubiquitin-conjugating enzyme E2I (homologous to yeast UBC9)|ubiquitin-conjugating enzyme UbcE2A|ubiquitin-like protein…	NM_194261.2	NP_919237.1	NC_000016.10	protein-coding	REVIEWED	16	+	1309152	1327017	Reference GRCh38.p12 Primary Assembly
hsa-miR-376c-3p	NM_003345.4	1	279.5	279.5	9.26E-002	1.13E-001	4	4	0.00E000	6.5	1.00E000	0	20	48.0	-32.0	0.0	47.5	0.0	0.0	21	2871	2	21	1119	1138	20	20	11.0	read	NM_003345.4	9606	7329	UBE2I	C358B7.1|P18|UBC9	ubiquitin conjugating enzyme E2 I	SUMO-conjugating enzyme UBC9|RING-type E3 SUMO transferase UBC9|SUMO-1-protein ligase|SUMO-protein ligase|ubiquitin carrier protein 9|ubiquitin carrier protein I|ubiquitin conjugating enzyme 9|ubiquitin conjugating enzyme E2I|ubiquitin-conjugating enzyme E2I (UBC9 homolog, yeast)|ubiquitin-conjugating enzyme E2I (homologous to yeast UBC9)|ubiquitin-conjugating enzyme UbcE2A|ubiquitin-like protein…	NM_003345.4	NP_003336.1	NC_000016.10	protein-coding	REVIEWED	16	+	1309152	1327017	Reference GRCh38.p12 Primary Assembly
hsa-miR-376c-3p	NM_001319200.1	1	259.9	259.9	1.14E-001	1.38E-001	4	4	0.00E000	5.5	1.00E000	0	20	16.0	-28.0	0.0	50.9	0.0	0.0	21	3341	1	20	3099	3118	20	20	11.0	read	NM_001319200.1	9606	54536	EXOC6	EXOC6A|SEC15|SEC15L|SEC15L1|SEC15L3|Sec15p	exocyst complex component 6	exocyst complex component 6|SEC15-like 1|SEC15-like protein 3|exocyst complex component Sec15A|rsec15-like protein	NM_001319200.1	NP_001306129.1	NC_000010.11	protein-coding	REVIEWED	10	+	92826830	93059493	Reference GRCh38.p12 Primary Assembly
hsa-miR-376c-3p	NM_001267595.1	1	818.6	818.6	2.45E-006	1.33E-004	4	4	0.00E000	8.0	1.00E000	0	17	312.0	12.0	0.0	285.6	0.0	0.0	21	4948	5	21	4007	4023	17	17	11.0	read	NM_001267595.1	9606	29843	SENP1	SuPr-2	SUMO specific peptidase 1	sentrin-specific protease 1|SUMO1/sentrin specific peptidase 1|SUMO1/sentrin specific protease 1|sentrin/SUMO-specific protease SENP1	NM_001267595.1	NP_001254524.1	NC_000012.12	protein-coding	REVIEWED	12	-	48042892	48106307	Reference GRCh38.p12 Primary Assembly
hsa-miR-376c-3p	NM_001191022.1	1	345.0	345.0	4.28E-002	5.56E-002	4	6	2.09E-012	10.0	1.00E000	0	12	80.0	-10.0	0.0	65.0	0.0	0.0	21	2985	9	20	2765	2776	12	12	11.0	read	NM_001191022.1	9606	10664	CTCF	MRD21	CCCTC-binding factor	transcriptional repressor CTCF|11 zinc finger transcriptional repressor|11-zinc finger protein|CCCTC-binding factor (zinc finger protein)|CTCFL paralog	NM_001191022.1	NP_001177951.1	NC_000016.10	protein-coding	REVIEWED	16	+	67562406	67639184	Reference GRCh38.p12 Primary Assembly
hsa-miR-376c-3p	NM_019053.5	1	259.9	259.9	2.15E-001	2.50E-001	4	4	0.00E000	5.5	1.00E000	0	20	16.0	-28.0	0.0	50.9	0.0	0.0	21	3650	1	20	3408	3427	20	20	11.0	read	NM_019053.5	9606	54536	EXOC6	EXOC6A|SEC15|SEC15L|SEC15L1|SEC15L3|Sec15p	exocyst complex component 6	exocyst complex component 6|SEC15-like 1|SEC15-like protein 3|exocyst complex component Sec15A|rsec15-like protein	NM_019053.5	NP_061926.3	NC_000010.11	protein-coding	REVIEWED	10	+	92826830	93059493	Reference GRCh38.p12 Primary Assembly
hsa-miR-376c-3p	NM_015355.3	1	702.5	702.5	2.44E-003	2.08E-002	4	4	0.00E000	11.0	1.00E000	0	12	244.0	0.0	0.0	258.5	0.0	0.0	21	4517	10	21	1663	1674	12	12	0.0	read	NM_015355.3	9606	23512	SUZ12	CHET9|JJAZ1	SUZ12, polycomb repressive complex 2 subunit	polycomb protein SUZ12|chET 9 protein|chromatin precipitated E2F target 9 protein|joined to JAZF1 protein|suppressor of zeste 12 protein homolog	NM_015355.3	NP_056170.2	NC_000017.11	protein-coding	REVIEWED	17	+	31937009	32001044	Reference GRCh38.p12 Primary Assembly
hsa-miR-376c-3p	NM_001321207.1	1	702.5	702.5	2.44E-003	2.08E-002	4	4	0.00E000	11.0	1.00E000	0	12	244.0	0.0	0.0	258.5	0.0	0.0	21	4448	10	21	1594	1605	12	12	0.0	read	NM_001321207.1	9606	23512	SUZ12	CHET9|JJAZ1	SUZ12, polycomb repressive complex 2 subunit	polycomb protein SUZ12|chET 9 protein|chromatin precipitated E2F target 9 protein|joined to JAZF1 protein|suppressor of zeste 12 protein homolog	NM_001321207.1	NP_001308136.1	NC_000017.11	protein-coding	REVIEWED	17	+	31937009	32001044	Reference GRCh38.p12 Primary Assembly
hsa-miR-376c-3p	NM_001319195.1	1	259.9	259.9	2.15E-001	2.50E-001	4	4	0.00E000	5.5	1.00E000	0	20	16.0	-28.0	0.0	50.9	0.0	0.0	21	3647	1	20	3405	3424	20	20	11.0	read	NM_001319195.1	9606	54536	EXOC6	EXOC6A|SEC15|SEC15L|SEC15L1|SEC15L3|Sec15p	exocyst complex component 6	exocyst complex component 6|SEC15-like 1|SEC15-like protein 3|exocyst complex component Sec15A|rsec15-like protein	NM_001319195.1	NP_001306124.1	NC_000010.11	protein-coding	REVIEWED	10	+	92826830	93059493	Reference GRCh38.p12 Primary Assembly
hsa-miR-376c-3p	NM_001319194.1	1	259.9	259.9	2.15E-001	2.50E-001	4	4	0.00E000	5.5	1.00E000	0	20	16.0	-28.0	0.0	50.9	0.0	0.0	21	3762	1	20	3520	3539	20	20	11.0	read	NM_001319194.1	9606	54536	EXOC6	EXOC6A|SEC15|SEC15L|SEC15L1|SEC15L3|Sec15p	exocyst complex component 6	exocyst complex component 6|SEC15-like 1|SEC15-like protein 3|exocyst complex component Sec15A|rsec15-like protein	NM_001319194.1	NP_001306123.1	NC_000010.11	protein-coding	REVIEWED	10	+	92826830	93059493	Reference GRCh38.p12 Primary Assembly
hsa-miR-376c-3p	NM_001013848.3	1	259.9	259.9	2.15E-001	2.50E-001	4	4	0.00E000	5.5	1.00E000	0	20	16.0	-28.0	0.0	50.9	0.0	0.0	21	3696	1	20	3454	3473	20	20	11.0	read	NM_001013848.3	9606	54536	EXOC6	EXOC6A|SEC15|SEC15L|SEC15L1|SEC15L3|Sec15p	exocyst complex component 6	exocyst complex component 6|SEC15-like 1|SEC15-like protein 3|exocyst complex component Sec15A|rsec15-like protein	NM_001013848.3	NP_001013870.1	NC_000010.11	protein-coding	REVIEWED	10	+	92826830	93059493	Reference GRCh38.p12 Primary Assembly
hsa-miR-376c-3p	NM_004866.5	2	758.2	685.2	1.74E-004	3.49E-003	4	13	1.01E-005	8.0	1.00E000	0	21	244.0	16.0	0.0	226.2	0.0	0.0	21	6275	1	21	2888	2908	21	21	0.0	read	NM_004866.5	9606	9522	SCAMP1	SCAMP|SCAMP37	secretory carrier membrane protein 1	secretory carrier-associated membrane protein 1	NM_004866.5	NP_004857.4	NC_000005.10	protein-coding	REVIEWED	5	+	78360502	78480738	Reference GRCh38.p12 Primary Assembly
hsa-miR-376c-3p	NM_001290983.1	1	668.8	668.8	2.48E-004	4.33E-003	4	4	0.00E000	10.0	1.00E000	0	14	240.0	0.0	0.0	227.8	0.0	0.0	21	5046	7	20	1295	1308	14	14	0.0	read	NM_001290983.1	9606	1739	DLG1	DLGH1|SAP-97|SAP97|dJ1061C18.1.1|hdlg	discs large MAGUK scaffold protein 1	disks large homolog 1|discs large homolog 1, scribble cell polarity complex component|discs, large homolog 1 transcript variant 6-v1|discs, large homolog 1 transcript variant 6-v2|presynaptic protein SAP97|synapse-associated protein 97	NM_001290983.1	NP_001277912.1	NC_000003.12	protein-coding	REVIEWED	3	-	197042559	197299271	Reference GRCh38.p12 Primary Assembly
hsa-miR-376c-3p	NM_001290229.1	2	758.2	685.2	1.24E-003	1.04E-002	4	13	1.01E-005	8.0	1.00E000	0	21	244.0	16.0	0.0	226.2	0.0	0.0	21	6197	1	21	2810	2830	21	21	0.0	read	NM_001290229.1	9606	9522	SCAMP1	SCAMP|SCAMP37	secretory carrier membrane protein 1	secretory carrier-associated membrane protein 1	NM_001290229.1	NP_001277158.1	NC_000005.10	protein-coding	REVIEWED	5	+	78360502	78480738	Reference GRCh38.p12 Primary Assembly
hsa-miR-376c-3p	NM_001204388.1	1	668.8	668.8	6.26E-004	9.19E-003	4	4	0.00E000	10.0	1.00E000	0	14	240.0	0.0	0.0	227.8	0.0	0.0	21	4762	7	20	1011	1024	14	14	0.0	read	NM_001204388.1	9606	1739	DLG1	DLGH1|SAP-97|SAP97|dJ1061C18.1.1|hdlg	discs large MAGUK scaffold protein 1	disks large homolog 1|discs large homolog 1, scribble cell polarity complex component|discs, large homolog 1 transcript variant 6-v1|discs, large homolog 1 transcript variant 6-v2|presynaptic protein SAP97|synapse-associated protein 97	NM_001204388.1	NP_001191317.1	NC_000003.12	protein-coding	REVIEWED	3	-	197042559	197299271	Reference GRCh38.p12 Primary Assembly
hsa-miR-376c-3p	NM_001201335.1	1	294.7	294.7	1.13E-001	1.36E-001	4	6	2.09E-012	10.0	1.00E000	0	11	32.0	-10.0	0.0	62.7	0.0	0.0	21	1181	7	17	1135	1145	11	11	11.0	read	NM_001201335.1	9606	6936	GCFC2	C2orf3|DNABF|GCF|TCF9	GC-rich sequence DNA-binding factor 2	GC-rich sequence DNA-binding factor 2|GC binding factor|GC bindng factor|TCF-9|transcription factor 9 (binds GC-rich sequences)	NM_001201335.1	NP_001188264.1	NC_000002.12	protein-coding	VALIDATED	2	-	75655605	75711641	Reference GRCh38.p12 Primary Assembly
hsa-miR-376c-3p	NM_021003.4	1	677.2	677.2	3.19E-003	2.05E-002	4	4	0.00E000	10.0	1.00E000	0	14	152.0	0.0	0.0	323.2	0.0	0.0	21	8210	7	20	5314	5327	14	14	0.0	read	NM_021003.4	9606	5494	PPM1A	PP2C-ALPHA|PP2CA|PP2Calpha	protein phosphatase, Mg2+/Mn2+ dependent 1A	protein phosphatase 1A|protein phosphatase 1A (formerly 2C), magnesium-dependent, alpha isoform	NM_021003.4	NP_066283.1	NC_000014.9	protein-coding	REVIEWED	14	+	60245751	60299086	Reference GRCh38.p12 Primary Assembly
hsa-miR-376c-3p	NM_012215.3	1	671.5	671.5	3.45E-003	2.11E-002	4	5	7.11E-015	11.5	1.00E000	0	12	244.0	0.0	0.0	229.5	0.0	0.0	21	5220	10	21	2364	2375	12	12	0.0	read	NM_012215.3	9606	10724	OGA	MEA5|MGEA5|NCOAT	O-GlcNAcase	protein O-GlcNAcase|N-acetyl-beta-D-glucosaminidase|N-acetyl-beta-glucosaminidase|beta-N-acetylglucosaminidase|beta-N-acetylhexosaminidase|beta-hexosaminidase|bifunctional protein NCOAT|hyaluronidase in meningioma|meningioma expressed antigen 5 (hyaluronidase)|meningioma-expressed antigen 5|nuclear cytoplasmic O-GlcNAcase and acetyltransferase	NM_012215.3	NP_036347.1	NC_000010.11	protein-coding	VALIDATED	10	-	101784442	101818708	Reference GRCh38.p12 Primary Assembly
hsa-miR-376c-3p	NM_001204387.1	1	668.8	668.8	3.59E-003	2.14E-002	4	4	0.00E000	10.0	1.00E000	0	14	240.0	0.0	0.0	227.8	0.0	0.0	21	4798	7	20	1011	1024	14	14	0.0	read	NM_001204387.1	9606	1739	DLG1	DLGH1|SAP-97|SAP97|dJ1061C18.1.1|hdlg	discs large MAGUK scaffold protein 1	disks large homolog 1|discs large homolog 1, scribble cell polarity complex component|discs, large homolog 1 transcript variant 6-v1|discs, large homolog 1 transcript variant 6-v2|presynaptic protein SAP97|synapse-associated protein 97	NM_001204387.1	NP_001191316.1	NC_000003.12	protein-coding	REVIEWED	3	-	197042559	197299271	Reference GRCh38.p12 Primary Assembly
hsa-miR-376c-3p	NM_001204386.1	1	668.8	668.8	3.59E-003	2.14E-002	4	4	0.00E000	10.0	1.00E000	0	14	240.0	0.0	0.0	227.8	0.0	0.0	21	4941	7	20	1127	1140	14	14	0.0	read	NM_001204386.1	9606	1739	DLG1	DLGH1|SAP-97|SAP97|dJ1061C18.1.1|hdlg	discs large MAGUK scaffold protein 1	disks large homolog 1|discs large homolog 1, scribble cell polarity complex component|discs, large homolog 1 transcript variant 6-v1|discs, large homolog 1 transcript variant 6-v2|presynaptic protein SAP97|synapse-associated protein 97	NM_001204386.1	NP_001191315.1	NC_000003.12	protein-coding	REVIEWED	3	-	197042559	197299271	Reference GRCh38.p12 Primary Assembly
hsa-miR-376c-3p	NM_001142434.1	1	671.5	671.5	3.45E-003	2.11E-002	4	5	7.11E-015	11.5	1.00E000	0	12	244.0	0.0	0.0	229.5	0.0	0.0	21	5061	10	21	2205	2216	12	12	0.0	read	NM_001142434.1	9606	10724	OGA	MEA5|MGEA5|NCOAT	O-GlcNAcase	protein O-GlcNAcase|N-acetyl-beta-D-glucosaminidase|N-acetyl-beta-glucosaminidase|beta-N-acetylglucosaminidase|beta-N-acetylhexosaminidase|beta-hexosaminidase|bifunctional protein NCOAT|hyaluronidase in meningioma|meningioma expressed antigen 5 (hyaluronidase)|meningioma-expressed antigen 5|nuclear cytoplasmic O-GlcNAcase and acetyltransferase	NM_001142434.1	NP_001135906.1	NC_000010.11	protein-coding	VALIDATED	10	-	101784442	101818708	Reference GRCh38.p12 Primary Assembly
hsa-miR-376c-3p	NM_001098424.1	1	668.8	668.8	3.59E-003	2.14E-002	4	4	0.00E000	10.0	1.00E000	0	14	240.0	0.0	0.0	227.8	0.0	0.0	21	4968	7	20	1226	1239	14	14	0.0	read	NM_001098424.1	9606	1739	DLG1	DLGH1|SAP-97|SAP97|dJ1061C18.1.1|hdlg	discs large MAGUK scaffold protein 1	disks large homolog 1|discs large homolog 1, scribble cell polarity complex component|discs, large homolog 1 transcript variant 6-v1|discs, large homolog 1 transcript variant 6-v2|presynaptic protein SAP97|synapse-associated protein 97	NM_001098424.1	NP_001091894.1	NC_000003.12	protein-coding	REVIEWED	3	-	197042559	197299271	Reference GRCh38.p12 Primary Assembly
hsa-miR-376c-3p	NM_177952.2	1	677.2	677.2	1.81E-004	2.92E-003	4	4	0.00E000	10.0	1.00E000	0	14	152.0	0.0	0.0	323.2	0.0	0.0	21	8075	7	20	5179	5192	14	14	0.0	read	NM_177952.2	9606	5494	PPM1A	PP2C-ALPHA|PP2CA|PP2Calpha	protein phosphatase, Mg2+/Mn2+ dependent 1A	protein phosphatase 1A|protein phosphatase 1A (formerly 2C), magnesium-dependent, alpha isoform	NM_177952.2	NP_808821.2	NC_000014.9	protein-coding	REVIEWED	14	+	60245751	60299086	Reference GRCh38.p12 Primary Assembly
hsa-miR-376c-3p	NM_016530.2	1	737.6	737.6	4.49E-005	1.17E-003	4	5	7.11E-015	9.5	1.00E000	0	18	244.0	12.0	0.0	287.6	0.0	0.0	21	4877	4	21	4775	4792	18	18	0.0	read	NM_016530.2	9606	51762	RAB8B	-	RAB8B, member RAS oncogene family	ras-related protein Rab-8B|RAB-8b protein	NM_016530.2	NP_057614.1	NC_000015.10	protein-coding	VALIDATED	15	+	63189528	63267775	Reference GRCh38.p12 Primary Assembly
hsa-miR-376c-3p	NM_004087.2	1	668.8	668.8	2.18E-004	3.27E-003	4	4	0.00E000	10.0	1.00E000	0	14	240.0	0.0	0.0	227.8	0.0	0.0	21	5034	7	20	1226	1239	14	14	0.0	read	NM_004087.2	9606	1739	DLG1	DLGH1|SAP-97|SAP97|dJ1061C18.1.1|hdlg	discs large MAGUK scaffold protein 1	disks large homolog 1|discs large homolog 1, scribble cell polarity complex component|discs, large homolog 1 transcript variant 6-v1|discs, large homolog 1 transcript variant 6-v2|presynaptic protein SAP97|synapse-associated protein 97	NM_004087.2	NP_004078.2	NC_000003.12	protein-coding	REVIEWED	3	-	197042559	197299271	Reference GRCh38.p12 Primary Assembly
hsa-miR-376c-3p	NM_001144952.1	1	708.4	708.4	2.61E-006	7.59E-005	4	4	0.00E000	11.5	1.00E000	0	11	248.0	0.0	0.0	259.4	0.0	0.0	21	10796	10	20	10582	10592	11	11	0.0	read	NM_001144952.1	9606	54549	SDK2	-	sidekick cell adhesion molecule 2	protein sidekick-2|sidekick homolog 2	NM_001144952.1	NP_001138424.1	NC_000017.11	protein-coding	VALIDATED	17	-	73334383	73644480	Reference GRCh38.p12 Primary Assembly
hsa-miR-376c-3p	NR_027140.1	1	648.7	648.7	7.05E-004	3.75E-003	4	4	0.00E000	11.5	1.00E000	0	10	320.0	0.0	0.0	124.7	0.0	0.0	21	3961	12	21	2013	2022	10	10	0.0	read	NR_027140.1	9606	8795	TNFRSF10B	CD262|DR5|KILLER|KILLER/DR5|TRAIL-R2|TRAILR2|TRICK2|TRICK2A|TRICK2B|TRICKB|ZTNFR9	TNF receptor superfamily member 10b	tumor necrosis factor receptor superfamily member 10B|Fas-like protein|TNF-related apoptosis-inducing ligand receptor 2|apoptosis inducing protein TRICK2A/2B|apoptosis inducing receptor TRAIL-R2|cytotoxic TRAIL receptor-2|death domain containing receptor for TRAIL/Apo-2L|death receptor 5|p53-regulated DNA damage-inducible cell death receptor(killer)|tumor necrosis factor receptor superfamily, mem…	NR_027140.1	-	NC_000008.11	protein-coding	REVIEWED	8	-	23020132	23069186	Reference GRCh38.p12 Primary Assembly
hsa-miR-376c-3p	NM_005862.2	1	695.0	695.0	3.69E-003	2.34E-002	4	4	0.00E000	13.0	1.00E000	0	10	244.0	0.0	0.0	258.0	0.0	0.0	21	5166	12	21	2016	2025	10	10	0.0	read	NM_005862.2	9606	10274	STAG1	MRD47|SA1|SCC3A	stromal antigen 1	cohesin subunit SA-1|SCC3 homolog 1|nuclear protein stromal antigen 1	NM_005862.2	NP_005853.2	NC_000003.12	protein-coding	REVIEWED	3	-	136336234	136752411	Reference GRCh38.p12 Primary Assembly
hsa-miR-376c-3p	NM_003842.4	1	648.7	648.7	6.76E-003	2.84E-002	4	4	0.00E000	11.5	1.00E000	0	10	320.0	0.0	0.0	124.7	0.0	0.0	21	4154	12	21	2206	2215	10	10	0.0	read	NM_003842.4	9606	8795	TNFRSF10B	CD262|DR5|KILLER|KILLER/DR5|TRAIL-R2|TRAILR2|TRICK2|TRICK2A|TRICK2B|TRICKB|ZTNFR9	TNF receptor superfamily member 10b	tumor necrosis factor receptor superfamily member 10B|Fas-like protein|TNF-related apoptosis-inducing ligand receptor 2|apoptosis inducing protein TRICK2A/2B|apoptosis inducing receptor TRAIL-R2|cytotoxic TRAIL receptor-2|death domain containing receptor for TRAIL/Apo-2L|death receptor 5|p53-regulated DNA damage-inducible cell death receptor(killer)|tumor necrosis factor receptor superfamily, mem…	NM_003842.4	NP_003833.4	NC_000008.11	protein-coding	REVIEWED	8	-	23020132	23069186	Reference GRCh38.p12 Primary Assembly
hsa-miR-376c-3p	NM_001165931.1	1	775.2	775.2	1.17E-003	1.48E-002	4	4	0.00E000	10.5	1.00E000	0	13	312.0	0.0	0.0	263.2	0.0	0.0	21	3452	9	21	2473	2485	13	13	0.0	read	NM_001165931.1	9606	6241	RRM2	R2|RR2|RR2M	ribonucleotide reductase regulatory subunit M2	ribonucleoside-diphosphate reductase subunit M2|ribonucleotide reductase M2 polypeptide|ribonucleotide reductase small chain|ribonucleotide reductase small subunit	NM_001165931.1	NP_001159403.1	NC_000002.12	protein-coding	REVIEWED	2	+	10122567	10131418	Reference GRCh38.p12 Primary Assembly
hsa-miR-376c-3p	NM_001083607.1	3	1343.7	724.5	2.45E-003	2.02E-002	4	4	0.00E000	10.0	1.00E000	0	14	244.0	0.0	0.0	279.5	0.0	0.0	21	7831	8	21	6803	6816	14	14	0.0	read	NM_001083607.1
hsa-miR-376c-3p	NM_001083604.1	3	1343.7	724.5	2.45E-003	2.02E-002	4	4	0.00E000	10.0	1.00E000	0	14	244.0	0.0	0.0	279.5	0.0	0.0	21	7675	8	21	6647	6660	14	14	0.0	read	NM_001083604.1
hsa-miR-376c-3p	NM_001083602.1	3	1343.7	724.5	2.45E-003	2.02E-002	4	4	0.00E000	10.0	1.00E000	0	14	244.0	0.0	0.0	279.5	0.0	0.0	21	8065	8	21	7037	7050	14	14	0.0	read	NM_001083602.1
hsa-miR-376c-3p	NM_147187.2	1	648.7	648.7	4.09E-003	3.00E-002	4	4	0.00E000	11.5	1.00E000	0	10	320.0	0.0	0.0	124.7	0.0	0.0	21	4067	12	21	2119	2128	10	10	0.0	read	NM_147187.2	9606	8795	TNFRSF10B	CD262|DR5|KILLER|KILLER/DR5|TRAIL-R2|TRAILR2|TRICK2|TRICK2A|TRICK2B|TRICKB|ZTNFR9	TNF receptor superfamily member 10b	tumor necrosis factor receptor superfamily member 10B|Fas-like protein|TNF-related apoptosis-inducing ligand receptor 2|apoptosis inducing protein TRICK2A/2B|apoptosis inducing receptor TRAIL-R2|cytotoxic TRAIL receptor-2|death domain containing receptor for TRAIL/Apo-2L|death receptor 5|p53-regulated DNA damage-inducible cell death receptor(killer)|tumor necrosis factor receptor superfamily, mem…	NM_147187.2	NP_671716.2	NC_000008.11	protein-coding	REVIEWED	8	-	23020132	23069186	Reference GRCh38.p12 Primary Assembly
hsa-miR-376c-3p	NM_016152.3	2	1020.0	755.6	7.98E-004	1.54E-002	4	4	0.00E000	9.0	1.00E000	0	15	312.0	0.0	0.0	237.6	0.0	0.0	21	2865	7	21	2698	2712	15	15	0.0	read	NM_016152.3	9606	5915	RARB	HAP|MCOPS12|NR1B2|RARbeta1|RRB2	retinoic acid receptor beta	retinoic acid receptor beta|HBV-activated protein|RAR-beta|RAR-epsilon|hepatitis B virus activated protein|nuclear receptor subfamily 1 group B member 2|retinoic acid receptor, beta polypeptide	NM_016152.3	NP_057236.1	NC_000003.12	protein-coding	REVIEWED	3	+	24829322	25597931	Reference GRCh38.p12 Primary Assembly
hsa-miR-376c-3p	NM_001083603.1	3	1343.7	724.5	1.32E-003	1.96E-002	4	4	0.00E000	10.0	1.00E000	0	14	244.0	0.0	0.0	279.5	0.0	0.0	21	7911	8	21	6883	6896	14	14	0.0	read	NM_001083603.1
hsa-miR-376c-3p	NM_001034.3	1	775.2	775.2	5.75E-004	1.29E-002	4	4	0.00E000	10.5	1.00E000	0	13	312.0	0.0	0.0	263.2	0.0	0.0	21	3284	9	21	2305	2317	13	13	0.0	read	NM_001034.3	9606	6241	RRM2	R2|RR2|RR2M	ribonucleotide reductase regulatory subunit M2	ribonucleoside-diphosphate reductase subunit M2|ribonucleotide reductase M2 polypeptide|ribonucleotide reductase small chain|ribonucleotide reductase small subunit	NM_001034.3	NP_001025.1	NC_000002.12	protein-coding	REVIEWED	2	+	10122567	10131418	Reference GRCh38.p12 Primary Assembly
hsa-miR-376c-3p	NM_001290276.1	2	1020.0	755.6	8.04E-005	3.09E-003	4	4	0.00E000	9.0	1.00E000	0	15	312.0	0.0	0.0	237.6	0.0	0.0	21	3222	7	21	3055	3069	15	15	0.0	read	NM_001290276.1	9606	5915	RARB	HAP|MCOPS12|NR1B2|RARbeta1|RRB2	retinoic acid receptor beta	retinoic acid receptor beta|HBV-activated protein|RAR-beta|RAR-epsilon|hepatitis B virus activated protein|nuclear receptor subfamily 1 group B member 2|retinoic acid receptor, beta polypeptide	NM_001290276.1	NP_001277205.1	NC_000003.12	protein-coding	REVIEWED	3	+	24829322	25597931	Reference GRCh38.p12 Primary Assembly
hsa-miR-376c-3p	NM_001290217.1	2	1020.0	755.6	8.04E-005	3.09E-003	4	4	0.00E000	9.0	1.00E000	0	15	312.0	0.0	0.0	237.6	0.0	0.0	21	2680	7	21	2513	2527	15	15	0.0	read	NM_001290217.1	9606	5915	RARB	HAP|MCOPS12|NR1B2|RARbeta1|RRB2	retinoic acid receptor beta	retinoic acid receptor beta|HBV-activated protein|RAR-beta|RAR-epsilon|hepatitis B virus activated protein|nuclear receptor subfamily 1 group B member 2|retinoic acid receptor, beta polypeptide	NM_001290217.1	NP_001277146.1	NC_000003.12	protein-coding	REVIEWED	3	+	24829322	25597931	Reference GRCh38.p12 Primary Assembly
hsa-miR-376c-3p	NM_001083606.1	3	1343.7	724.5	1.58E-004	4.58E-003	4	4	0.00E000	10.0	1.00E000	0	14	244.0	0.0	0.0	279.5	0.0	0.0	21	7757	8	21	6729	6742	14	14	0.0	read	NM_001083606.1
hsa-miR-376c-3p	NM_001083605.1	3	1343.7	724.5	1.58E-004	4.58E-003	4	4	0.00E000	10.0	1.00E000	0	14	244.0	0.0	0.0	279.5	0.0	0.0	21	7658	8	21	6630	6643	14	14	0.0	read	NM_001083605.1
hsa-miR-376c-3p	NM_000264.3	3	1343.7	724.5	1.58E-004	4.58E-003	4	4	0.00E000	10.0	1.00E000	0	14	244.0	0.0	0.0	279.5	0.0	0.0	21	7957	8	21	6929	6942	14	14	0.0	read	NM_000264.3
hsa-miR-376c-3p	NM_001290257.1	1	416.7	416.7	6.81E-002	8.39E-002	4	4	0.00E000	9.5	1.00E000	0	12	152.0	0.0	0.0	52.7	0.0	0.0	21	6175	8	19	3182	3193	12	12	11.5	read	NM_001290257.1	9606	23351	KHNYN	KIAA0323	KH and NYN domain containing	protein KHNYN	NM_001290257.1	NP_001277186.1	NC_000014.9	protein-coding	VALIDATED	14	+	24423185	24441341	Reference GRCh38.p12 Primary Assembly
hsa-miR-376c-3p	NM_001290256.1	1	416.7	416.7	6.81E-002	8.39E-002	4	4	0.00E000	9.5	1.00E000	0	12	152.0	0.0	0.0	52.7	0.0	0.0	21	6240	8	19	3247	3258	12	12	11.5	read	NM_001290256.1	9606	23351	KHNYN	KIAA0323	KH and NYN domain containing	protein KHNYN	NM_001290256.1	NP_001277185.1	NC_000014.9	protein-coding	VALIDATED	14	+	24423185	24441341	Reference GRCh38.p12 Primary Assembly
hsa-miR-376c-3p	NM_025009.4	2	1257.6	664.3	2.97E-003	1.04E-002	4	4	0.00E000	13.0	1.00E000	0	8	248.0	0.0	0.0	218.3	0.0	0.0	21	5760	13	20	4385	4392	8	8	0.0	read	NM_025009.4	9606	9662	CEP135	CEP4|KIAA0635|MCPH8	centrosomal protein 135	centrosomal protein of 135 kDa|centrosomal protein 135kDa|centrosomal protein 4|centrosome protein cep135	NM_025009.4	NP_079285.2	NC_000004.12	protein-coding	REVIEWED	4	+	55948807	56033362	Reference GRCh38.p12 Primary Assembly
hsa-miR-376c-3p	NM_001144769.2	1	699.1	699.1	1.78E-003	8.11E-003	4	4	0.00E000	10.0	1.00E000	0	14	240.0	0.0	0.0	257.1	0.0	0.0	21	18103	7	20	4052	4065	14	14	0.0	read	NM_001144769.2	9606	667	DST	BP240|BPA|BPAG1|CATX-15|CATX15|D6S1101|DMH|DT|EBSB2|HSAN6|MACF2	dystonin	dystonin|bullous pemphigoid antigen 1|dystonia musculorum protein|hemidesmosomal plaque protein|trabeculin-beta	NM_001144769.2	NP_001138241.1	NC_000006.12	protein-coding	REVIEWED	6	-	56457986	56954670	Reference GRCh38.p12 Primary Assembly
hsa-miR-376c-3p	NM_183380.3	1	699.1	699.1	1.93E-003	9.08E-003	4	4	0.00E000	10.0	1.00E000	0	14	240.0	0.0	0.0	257.1	0.0	0.0	21	18048	7	20	3997	4010	14	14	0.0	read	NM_183380.3	9606	667	DST	BP240|BPA|BPAG1|CATX-15|CATX15|D6S1101|DMH|DT|EBSB2|HSAN6|MACF2	dystonin	dystonin|bullous pemphigoid antigen 1|dystonia musculorum protein|hemidesmosomal plaque protein|trabeculin-beta	NM_183380.3	NP_899236.1	NC_000006.12	protein-coding	REVIEWED	6	-	56457986	56954670	Reference GRCh38.p12 Primary Assembly
hsa-miR-376c-3p	NM_015548.4	1	699.1	699.1	1.93E-003	9.08E-003	4	4	0.00E000	10.0	1.00E000	0	14	240.0	0.0	0.0	257.1	0.0	0.0	21	16652	7	20	2607	2620	14	14	0.0	read	NM_015548.4	9606	667	DST	BP240|BPA|BPAG1|CATX-15|CATX15|D6S1101|DMH|DT|EBSB2|HSAN6|MACF2	dystonin	dystonin|bullous pemphigoid antigen 1|dystonia musculorum protein|hemidesmosomal plaque protein|trabeculin-beta	NM_015548.4	NP_056363.2	NC_000006.12	protein-coding	REVIEWED	6	-	56457986	56954670	Reference GRCh38.p12 Primary Assembly
hsa-miR-376c-3p	NM_001723.5	1	699.1	699.1	4.05E-004	4.40E-003	4	4	0.00E000	10.0	1.00E000	0	14	240.0	0.0	0.0	257.1	0.0	0.0	21	9006	7	20	2607	2620	14	14	0.0	read	NM_001723.5	9606	667	DST	BP240|BPA|BPAG1|CATX-15|CATX15|D6S1101|DMH|DT|EBSB2|HSAN6|MACF2	dystonin	dystonin|bullous pemphigoid antigen 1|dystonia musculorum protein|hemidesmosomal plaque protein|trabeculin-beta	NM_001723.5	NP_001714.1	NC_000006.12	protein-coding	REVIEWED	6	-	56457986	56954670	Reference GRCh38.p12 Primary Assembly
hsa-miR-376c-3p	NM_015299.2	1	416.7	416.7	1.49E-002	2.75E-002	4	4	0.00E000	9.5	1.00E000	0	12	152.0	0.0	0.0	52.7	0.0	0.0	21	6301	8	19	3310	3321	12	12	11.5	read	NM_015299.2	9606	23351	KHNYN	KIAA0323	KH and NYN domain containing	protein KHNYN	NM_015299.2	NP_056114.1	NC_000014.9	protein-coding	VALIDATED	14	+	24423185	24441341	Reference GRCh38.p12 Primary Assembly
hsa-miR-376c-3p	NM_001144770.1	1	699.1	699.1	5.21E-005	1.34E-003	4	4	0.00E000	10.0	1.00E000	0	14	240.0	0.0	0.0	257.1	0.0	0.0	21	17774	7	20	3723	3736	14	14	0.0	read	NM_001144770.1	9606	667	DST	BP240|BPA|BPAG1|CATX-15|CATX15|D6S1101|DMH|DT|EBSB2|HSAN6|MACF2	dystonin	dystonin|bullous pemphigoid antigen 1|dystonia musculorum protein|hemidesmosomal plaque protein|trabeculin-beta	NM_001144770.1	NP_001138242.1	NC_000006.12	protein-coding	REVIEWED	6	-	56457986	56954670	Reference GRCh38.p12 Primary Assembly
hsa-miR-376c-3p	NM_001130850.1	2	1374.2	779.1	6.37E-006	2.79E-004	4	4	0.00E000	12.0	1.00E000	0	10	312.0	0.0	0.0	268.1	0.0	0.0	21	3712	12	21	1336	1345	10	10	0.0	read	NM_001130850.1	9606	51719	CAB39	CGI-66|MO25	calcium binding protein 39	calcium-binding protein 39|MO25alpha	NM_001130850.1	NP_001124322.1	NC_000002.12	protein-coding	VALIDATED	2	+	230712841	230821074	Reference GRCh38.p12 Primary Assembly
hsa-miR-376c-3p	NM_016289.3	2	1374.2	779.1	8.01E-006	2.68E-004	4	4	0.00E000	12.0	1.00E000	0	10	312.0	0.0	0.0	268.1	0.0	0.0	21	3846	12	21	1470	1479	10	10	0.0	read	NM_016289.3	9606	51719	CAB39	CGI-66|MO25	calcium binding protein 39	calcium-binding protein 39|MO25alpha	NM_016289.3	NP_057373.1	NC_000002.12	protein-coding	VALIDATED	2	+	230712841	230821074	Reference GRCh38.p12 Primary Assembly
hsa-miR-376c-3p	NM_015971.3	1	219.9	219.9	1.65E-001	1.96E-001	4	4	0.00E000	8.0	1.00E000	0	15	-32.0	-10.0	0.0	43.9	0.0	0.0	21	1432	5	19	1188	1202	15	15	11.0	read	NM_015971.3	9606	51081	MRPS7	COXPD34|MRP-S|MRP-S7|RP-S7|RPMS7|S7mt|bMRP27a	mitochondrial ribosomal protein S7	28S ribosomal protein S7, mitochondrial|30S ribosomal protein S7 homolog|bMRP-27a|mitochondrial small ribosomal subunit protein uS7m	NM_015971.3	NP_057055.2	NC_000017.11	protein-coding	REVIEWED	17	+	75261667	75266375	Reference GRCh38.p12 Primary Assembly
hsa-miR-376c-3p	NM_001130849.1	2	1374.2	779.1	8.01E-006	2.68E-004	4	4	0.00E000	12.0	1.00E000	0	10	312.0	0.0	0.0	268.1	0.0	0.0	21	3968	12	21	1592	1601	10	10	0.0	read	NM_001130849.1	9606	51719	CAB39	CGI-66|MO25	calcium binding protein 39	calcium-binding protein 39|MO25alpha	NM_001130849.1	NP_001124321.1	NC_000002.12	protein-coding	VALIDATED	2	+	230712841	230821074	Reference GRCh38.p12 Primary Assembly
hsa-miR-376c-3p	NM_018279.3	2	1249.9	718.7	2.85E-003	9.89E-003	4	4	0.00E000	7.5	1.00E000	0	17	244.0	20.0	0.0	239.7	0.0	0.0	21	4659	5	21	2547	2563	17	17	0.0	read	NM_018279.3	9606	55266	TMEM19	-	transmembrane protein 19	transmembrane protein 19	NM_018279.3	NP_060749.2	NC_000012.12	protein-coding	VALIDATED	12	+	71686097	71704059	Reference GRCh38.p12 Primary Assembly
hsa-miR-376c-3p	NM_001290277.1	2	1020.0	755.6	1.70E-003	7.70E-003	4	4	0.00E000	9.0	1.00E000	0	15	312.0	0.0	0.0	237.6	0.0	0.0	21	3084	7	21	2917	2931	15	15	0.0	read	NM_001290277.1	9606	5915	RARB	HAP|MCOPS12|NR1B2|RARbeta1|RRB2	retinoic acid receptor beta	retinoic acid receptor beta|HBV-activated protein|RAR-beta|RAR-epsilon|hepatitis B virus activated protein|nuclear receptor subfamily 1 group B member 2|retinoic acid receptor, beta polypeptide	NM_001290277.1	NP_001277206.1	NC_000003.12	protein-coding	REVIEWED	3	+	24829322	25597931	Reference GRCh38.p12 Primary Assembly
hsa-miR-376c-3p	NM_000965.4	2	1020.0	755.6	1.70E-003	7.70E-003	4	4	0.00E000	9.0	1.00E000	0	15	312.0	0.0	0.0	237.6	0.0	0.0	21	3222	7	21	3055	3069	15	15	0.0	read	NM_000965.4	9606	5915	RARB	HAP|MCOPS12|NR1B2|RARbeta1|RRB2	retinoic acid receptor beta	retinoic acid receptor beta|HBV-activated protein|RAR-beta|RAR-epsilon|hepatitis B virus activated protein|nuclear receptor subfamily 1 group B member 2|retinoic acid receptor, beta polypeptide	NM_000965.4	NP_000956.2	NC_000003.12	protein-coding	REVIEWED	3	+	24829322	25597931	Reference GRCh38.p12 Primary Assembly
hsa-miR-376c-3p	NM_173834.3	1	697.4	697.4	4.40E-004	1.20E-002	4	4	0.00E000	9.0	1.00E000	0	16	240.0	0.0	0.0	252.4	0.0	0.0	21	6282	5	20	3051	3066	16	16	0.0	read	NM_173834.3	9606	286451	YIPF6	FinGER6	Yip1 domain family member 6	protein YIPF6|YIP1 family member 6	NM_173834.3	NP_776195.2	NC_000023.11	protein-coding	VALIDATED	X	+	68498361	68572458	Reference GRCh38.p12 Primary Assembly
hsa-miR-376c-3p	NM_001312921.1	1	692.1	692.1	4.87E-004	1.27E-002	4	4	0.00E000	12.5	1.00E000	0	9	248.0	0.0	0.0	244.1	0.0	0.0	21	2266	12	20	1959	1967	9	9	0.0	read	NM_001312921.1	9606	79684	MSANTD2	C11orf61	Myb/SANT DNA binding domain containing 2	myb/SANT-like DNA-binding domain-containing protein 2|Myb/SANT-like DNA-binding domain containing 2	NM_001312921.1	NP_001299850.1	NC_000011.10	protein-coding	VALIDATED	11	-	124766491	124800971	Reference GRCh38.p12 Primary Assembly
hsa-miR-376c-3p	NM_001312920.1	2	1255.7	692.1	4.87E-004	1.27E-002	4	4	0.00E000	12.5	1.00E000	0	9	248.0	0.0	0.0	244.1	0.0	0.0	21	3143	12	20	2836	2844	9	9	0.0	read	NM_001312920.1	9606	79684	MSANTD2	C11orf61	Myb/SANT DNA binding domain containing 2	myb/SANT-like DNA-binding domain-containing protein 2|Myb/SANT-like DNA-binding domain containing 2	NM_001312920.1	NP_001299849.1	NC_000011.10	protein-coding	VALIDATED	11	-	124766491	124800971	Reference GRCh38.p12 Primary Assembly
hsa-miR-376c-3p	NM_001195214.1	1	697.4	697.4	4.40E-004	1.20E-002	4	4	0.00E000	9.0	1.00E000	0	16	240.0	0.0	0.0	252.4	0.0	0.0	21	6153	5	20	2922	2937	16	16	0.0	read	NM_001195214.1	9606	286451	YIPF6	FinGER6	Yip1 domain family member 6	protein YIPF6|YIP1 family member 6	NM_001195214.1	NP_001182143.1	NC_000023.11	protein-coding	VALIDATED	X	+	68498361	68572458	Reference GRCh38.p12 Primary Assembly
hsa-miR-376c-3p	NM_001320731.1	1	273.9	273.9	2.08E-001	2.40E-001	4	4	0.00E000	6.0	1.00E000	0	18	-32.0	28.0	0.0	51.9	0.0	0.0	21	7633	2	19	693	710	18	18	12.0	read	NM_001320731.1	9606	49854	ZBTB21	ZNF295	zinc finger and BTB domain containing 21	zinc finger and BTB domain-containing protein 21|zinc finger protein 295	NM_001320731.1	NP_001307660.1	NC_000021.9	protein-coding	VALIDATED	21	-	41986830	42010417	Reference GRCh38.p12 Primary Assembly
hsa-miR-376c-3p	NM_001312919.1	1	692.1	692.1	2.46E-003	2.53E-002	4	4	0.00E000	12.5	1.00E000	0	9	248.0	0.0	0.0	244.1	0.0	0.0	21	2153	12	20	1846	1854	9	9	0.0	read	NM_001312919.1	9606	79684	MSANTD2	C11orf61	Myb/SANT DNA binding domain containing 2	myb/SANT-like DNA-binding domain-containing protein 2|Myb/SANT-like DNA-binding domain containing 2	NM_001312919.1	NP_001299848.1	NC_000011.10	protein-coding	VALIDATED	11	-	124766491	124800971	Reference GRCh38.p12 Primary Assembly
hsa-miR-376c-3p	NM_001308269.1	1	650.0	650.0	1.21E-001	1.45E-001	4	4	0.00E000	12.0	1.00E000	0	10	248.0	0.0	0.0	203.0	0.0	0.0	21	1675	11	20	1623	1632	10	10	0.0	read	NM_001308269.1	9606	7675	ZNF121	D19S204|ZHC32|ZNF20	zinc finger protein 121	zinc finger protein 121|zinc finger protein 121 (clone ZHC32)|zinc finger protein 20	NM_001308269.1	NP_001295198.1	NC_000019.10	protein-coding	VALIDATED	19	-	9565656	9584543	Reference GRCh38.p12 Primary Assembly
hsa-miR-376c-3p	NM_024631.3	1	692.1	692.1	1.50E-003	1.53E-002	4	4	0.00E000	12.5	1.00E000	0	9	248.0	0.0	0.0	244.1	0.0	0.0	21	2253	12	20	1946	1954	9	9	0.0	read	NM_024631.3	9606	79684	MSANTD2	C11orf61	Myb/SANT DNA binding domain containing 2	myb/SANT-like DNA-binding domain-containing protein 2|Myb/SANT-like DNA-binding domain containing 2	NM_024631.3	NP_078907.2	NC_000011.10	protein-coding	VALIDATED	11	-	124766491	124800971	Reference GRCh38.p12 Primary Assembly
hsa-miR-376c-3p	NM_001308027.1	1	692.1	692.1	1.50E-003	1.53E-002	4	4	0.00E000	12.5	1.00E000	0	9	248.0	0.0	0.0	244.1	0.0	0.0	21	2409	12	20	2102	2110	9	9	0.0	read	NM_001308027.1	9606	79684	MSANTD2	C11orf61	Myb/SANT DNA binding domain containing 2	myb/SANT-like DNA-binding domain-containing protein 2|Myb/SANT-like DNA-binding domain containing 2	NM_001308027.1	NP_001294956.1	NC_000011.10	protein-coding	VALIDATED	11	-	124766491	124800971	Reference GRCh38.p12 Primary Assembly
hsa-miR-376c-3p	NM_001320729.1	1	273.9	273.9	1.48E-001	1.74E-001	4	4	0.00E000	6.0	1.00E000	0	18	-32.0	28.0	0.0	51.9	0.0	0.0	21	6811	2	19	474	491	18	18	12.0	read	NM_001320729.1	9606	49854	ZBTB21	ZNF295	zinc finger and BTB domain containing 21	zinc finger and BTB domain-containing protein 21|zinc finger protein 295	NM_001320729.1	NP_001307658.1	NC_000021.9	protein-coding	VALIDATED	21	-	41986830	42010417	Reference GRCh38.p12 Primary Assembly
hsa-miR-376c-3p	NR_073506.1	2	1171.7	697.8	8.68E-004	1.02E-002	4	4	0.00E000	12.5	1.00E000	0	10	244.0	0.0	0.0	256.8	0.0	0.0	21	5018	12	21	1904	1913	10	10	0.0	read	NR_073506.1	9606	55254	TMEM39A	-	transmembrane protein 39A	transmembrane protein 39A	NR_073506.1	-	NC_000003.12	protein-coding	VALIDATED	3	-	119428959	119463681	Reference GRCh38.p12 Primary Assembly
hsa-miR-376c-3p	NM_018266.2	2	1171.7	697.8	8.68E-004	1.02E-002	4	4	0.00E000	12.5	1.00E000	0	10	244.0	0.0	0.0	256.8	0.0	0.0	21	4909	12	21	1795	1804	10	10	0.0	read	NM_018266.2	9606	55254	TMEM39A	-	transmembrane protein 39A	transmembrane protein 39A	NM_018266.2	NP_060736.1	NC_000003.12	protein-coding	VALIDATED	3	-	119428959	119463681	Reference GRCh38.p12 Primary Assembly
hsa-miR-376c-3p	NM_145231.3	1	645.9	645.9	1.99E-003	1.28E-002	4	4	0.00E000	9.0	1.00E000	0	16	244.0	0.0	0.0	196.9	0.0	0.0	21	2868	6	21	1183	1198	16	16	0.0	read	NM_145231.3	9606	90141	EFCAB11	C14orf143	EF-hand calcium binding domain 11	EF-hand calcium-binding domain-containing protein 11|EF-hand domain-containing protein C14orf143	NM_145231.3	NP_660274.1	NC_000014.9	protein-coding	VALIDATED	14	-	89794983	89954776	Reference GRCh38.p12 Primary Assembly
hsa-miR-376c-3p	NM_001286036.1	1	701.3	701.3	1.56E-003	1.29E-002	4	4	0.00E000	10.5	1.00E000	0	12	240.0	0.0	0.0	258.3	0.0	0.0	21	4897	9	20	4145	4156	12	12	0.0	read	NM_001286036.1	9606	405	ARNT	HIF-1-beta|HIF-1beta|HIF1-beta|HIF1B|HIF1BETA|TANGO|bHLHe2	aryl hydrocarbon receptor nuclear translocator	aryl hydrocarbon receptor nuclear translocator|class E basic helix-loop-helix protein 2|dioxin receptor, nuclear translocator|hypoxia-inducible factor 1, beta subunit	NM_001286036.1	NP_001272965.1	NC_000001.11	protein-coding	REVIEWED	1	-	150809704	150876767	Reference GRCh38.p12 Primary Assembly
hsa-miR-376c-3p	NM_001284267.1	1	645.9	645.9	3.64E-003	1.84E-002	4	4	0.00E000	9.0	1.00E000	0	16	244.0	0.0	0.0	196.9	0.0	0.0	21	2721	6	21	1036	1051	16	16	0.0	read	NM_001284267.1	9606	90141	EFCAB11	C14orf143	EF-hand calcium binding domain 11	EF-hand calcium-binding domain-containing protein 11|EF-hand domain-containing protein C14orf143	NM_001284267.1	NP_001271196.1	NC_000014.9	protein-coding	VALIDATED	14	-	89794983	89954776	Reference GRCh38.p12 Primary Assembly
hsa-miR-376c-3p	NM_014039.3	2	1148.4	651.8	4.06E-003	1.77E-002	4	4	0.00E000	9.5	1.00E000	0	13	152.0	0.0	0.0	290.8	0.0	0.0	21	2444	8	20	1499	1511	13	13	0.0	read	NM_014039.3	9606	28970	C11orf54	PTD012|PTOD012	chromosome 11 open reading frame 54	ester hydrolase C11orf54	NM_014039.3	NP_054758.2	NC_000011.10	protein-coding	VALIDATED	11	+	93741593	93763101	Reference GRCh38.p12 Primary Assembly
hsa-miR-376c-3p	NM_001286071.1	2	1148.4	651.8	4.06E-003	1.77E-002	4	4	0.00E000	9.5	1.00E000	0	13	152.0	0.0	0.0	290.8	0.0	0.0	21	2417	8	20	1472	1484	13	13	0.0	read	NM_001286071.1	9606	28970	C11orf54	PTD012|PTOD012	chromosome 11 open reading frame 54	ester hydrolase C11orf54	NM_001286071.1	NP_001273000.1	NC_000011.10	protein-coding	VALIDATED	11	+	93741593	93763101	Reference GRCh38.p12 Primary Assembly
hsa-miR-376c-3p	NM_001286070.1	2	1148.4	651.8	4.06E-003	1.77E-002	4	4	0.00E000	9.5	1.00E000	0	13	152.0	0.0	0.0	290.8	0.0	0.0	21	2442	8	20	1497	1509	13	13	0.0	read	NM_001286070.1	9606	28970	C11orf54	PTD012|PTOD012	chromosome 11 open reading frame 54	ester hydrolase C11orf54	NM_001286070.1	NP_001272999.1	NC_000011.10	protein-coding	VALIDATED	11	+	93741593	93763101	Reference GRCh38.p12 Primary Assembly
hsa-miR-376c-3p	NM_001286069.1	2	1148.4	651.8	4.06E-003	1.77E-002	4	4	0.00E000	9.5	1.00E000	0	13	152.0	0.0	0.0	290.8	0.0	0.0	21	2594	8	20	1649	1661	13	13	0.0	read	NM_001286069.1	9606	28970	C11orf54	PTD012|PTOD012	chromosome 11 open reading frame 54	ester hydrolase C11orf54	NM_001286069.1	NP_001272998.1	NC_000011.10	protein-coding	VALIDATED	11	+	93741593	93763101	Reference GRCh38.p12 Primary Assembly
hsa-miR-376c-3p	NM_001286068.1	2	1148.4	651.8	4.06E-003	1.77E-002	4	4	0.00E000	9.5	1.00E000	0	13	152.0	0.0	0.0	290.8	0.0	0.0	21	2589	8	20	1644	1656	13	13	0.0	read	NM_001286068.1	9606	28970	C11orf54	PTD012|PTOD012	chromosome 11 open reading frame 54	ester hydrolase C11orf54	NM_001286068.1	NP_001272997.1	NC_000011.10	protein-coding	VALIDATED	11	+	93741593	93763101	Reference GRCh38.p12 Primary Assembly
hsa-miR-376c-3p	NM_001286067.1	2	1148.4	651.8	4.06E-003	1.77E-002	4	4	0.00E000	9.5	1.00E000	0	13	152.0	0.0	0.0	290.8	0.0	0.0	21	2726	8	20	1781	1793	13	13	0.0	read	NM_001286067.1	9606	28970	C11orf54	PTD012|PTOD012	chromosome 11 open reading frame 54	ester hydrolase C11orf54	NM_001286067.1	NP_001272996.1	NC_000011.10	protein-coding	VALIDATED	11	+	93741593	93763101	Reference GRCh38.p12 Primary Assembly
hsa-miR-376c-3p	NM_001286035.1	1	701.3	701.3	1.98E-003	1.35E-002	4	4	0.00E000	10.5	1.00E000	0	12	240.0	0.0	0.0	258.3	0.0	0.0	21	4944	9	20	4192	4203	12	12	0.0	read	NM_001286035.1	9606	405	ARNT	HIF-1-beta|HIF-1beta|HIF1-beta|HIF1B|HIF1BETA|TANGO|bHLHe2	aryl hydrocarbon receptor nuclear translocator	aryl hydrocarbon receptor nuclear translocator|class E basic helix-loop-helix protein 2|dioxin receptor, nuclear translocator|hypoxia-inducible factor 1, beta subunit	NM_001286035.1	NP_001272964.1	NC_000001.11	protein-coding	REVIEWED	1	-	150809704	150876767	Reference GRCh38.p12 Primary Assembly
hsa-miR-376c-3p	NM_001284269.1	1	645.9	645.9	4.40E-003	1.82E-002	4	4	0.00E000	9.0	1.00E000	0	16	244.0	0.0	0.0	196.9	0.0	0.0	21	2879	6	21	1194	1209	16	16	0.0	read	NM_001284269.1	9606	90141	EFCAB11	C14orf143	EF-hand calcium binding domain 11	EF-hand calcium-binding domain-containing protein 11|EF-hand domain-containing protein C14orf143	NM_001284269.1	NP_001271198.1	NC_000014.9	protein-coding	VALIDATED	14	-	89794983	89954776	Reference GRCh38.p12 Primary Assembly
hsa-miR-376c-3p	NM_178427.2	1	701.3	701.3	4.80E-004	5.53E-003	4	4	0.00E000	10.5	1.00E000	0	12	240.0	0.0	0.0	258.3	0.0	0.0	21	4858	9	20	4106	4117	12	12	0.0	read	NM_178427.2	9606	405	ARNT	HIF-1-beta|HIF-1beta|HIF1-beta|HIF1B|HIF1BETA|TANGO|bHLHe2	aryl hydrocarbon receptor nuclear translocator	aryl hydrocarbon receptor nuclear translocator|class E basic helix-loop-helix protein 2|dioxin receptor, nuclear translocator|hypoxia-inducible factor 1, beta subunit	NM_178427.2	NP_848514.1	NC_000001.11	protein-coding	REVIEWED	1	-	150809704	150876767	Reference GRCh38.p12 Primary Assembly
hsa-miR-376c-3p	NM_017420.4	1	671.9	671.9	8.27E-004	7.27E-003	4	4	0.00E000	13.5	1.00E000	0	8	240.0	0.0	0.0	237.9	0.0	0.0	21	6277	13	20	3381	3388	8	8	0.0	read	NM_017420.4	9606	51804	SIX4	AREC3	SIX homeobox 4	homeobox protein SIX4|sine oculis homeobox homolog 4	NM_017420.4	NP_059116.3	NC_000014.9	protein-coding	REVIEWED	14	-	60709537	60724320	Reference GRCh38.p12 Primary Assembly
hsa-miR-376c-3p	NM_018122.4	1	264.5	264.5	4.14E-002	5.93E-002	4	10	1.90E-007	5.0	1.00E000	0	21	-32.0	28.0	0.0	44.5	0.0	0.0	21	3348	1	21	528	548	21	21	11.0	read	NM_018122.4	9606	55157	DARS2	ASPRS|LBSL|MT-ASPRS	aspartyl-tRNA synthetase 2, mitochondrial	aspartate--tRNA ligase, mitochondrial|aspartate tRNA ligase 2, mitochondrial|aspartyl-tRNA synthetase, mitochondrial	NM_018122.4	NP_060592.2	NC_000001.11	protein-coding	REVIEWED	1	+	173824646	173858543	Reference GRCh38.p12 Primary Assembly
hsa-miR-376c-3p	NM_001668.3	1	701.3	701.3	2.44E-007	2.41E-005	4	4	0.00E000	10.5	1.00E000	0	12	240.0	0.0	0.0	258.3	0.0	0.0	21	4903	9	20	4151	4162	12	12	0.0	read	NM_001668.3	9606	405	ARNT	HIF-1-beta|HIF-1beta|HIF1-beta|HIF1B|HIF1BETA|TANGO|bHLHe2	aryl hydrocarbon receptor nuclear translocator	aryl hydrocarbon receptor nuclear translocator|class E basic helix-loop-helix protein 2|dioxin receptor, nuclear translocator|hypoxia-inducible factor 1, beta subunit	NM_001668.3	NP_001659.1	NC_000001.11	protein-coding	REVIEWED	1	-	150809704	150876767	Reference GRCh38.p12 Primary Assembly
hsa-miR-376c-3p	NM_001197325.1	1	701.3	701.3	2.44E-007	2.41E-005	4	4	0.00E000	10.5	1.00E000	0	12	240.0	0.0	0.0	258.3	0.0	0.0	21	4855	9	20	4103	4114	12	12	0.0	read	NM_001197325.1	9606	405	ARNT	HIF-1-beta|HIF-1beta|HIF1-beta|HIF1B|HIF1BETA|TANGO|bHLHe2	aryl hydrocarbon receptor nuclear translocator	aryl hydrocarbon receptor nuclear translocator|class E basic helix-loop-helix protein 2|dioxin receptor, nuclear translocator|hypoxia-inducible factor 1, beta subunit	NM_001197325.1	NP_001184254.1	NC_000001.11	protein-coding	REVIEWED	1	-	150809704	150876767	Reference GRCh38.p12 Primary Assembly
hsa-miR-376c-3p	NM_001040284.2	2	1265.2	748.4	3.59E-008	4.16E-006	4	4	0.00E000	13.0	1.00E000	0	8	312.0	0.0	0.0	240.4	0.0	0.0	21	8114	14	21	4230	4237	8	8	0.0	read	NM_001040284.2	9606	64282	TENT4B	PAPD5|TRF4-2|TUT3	terminal nucleotidyltransferase 4B	non-canonical poly(A) RNA polymerase PAPD5|PAP associated domain containing 5|PAP-associated domain-containing protein 5|TUTase 3|poly(A) RNA polymerase D5, non-canonical|terminal uridylyltransferase 3|topoisomerase-related function protein 4-2	NM_001040284.2	NP_001035374.2	NC_000016.10	protein-coding	VALIDATED	16	+	50152917	50235309	Reference GRCh38.p12 Primary Assembly
hsa-miR-376c-3p	NM_001040285.2	2	1265.2	748.4	7.19E-005	1.22E-003	4	4	0.00E000	13.0	1.00E000	0	8	312.0	0.0	0.0	240.4	0.0	0.0	21	7973	14	21	4089	4096	8	8	0.0	read	NM_001040285.2	9606	64282	TENT4B	PAPD5|TRF4-2|TUT3	terminal nucleotidyltransferase 4B	non-canonical poly(A) RNA polymerase PAPD5|PAP associated domain containing 5|PAP-associated domain-containing protein 5|TUTase 3|poly(A) RNA polymerase D5, non-canonical|terminal uridylyltransferase 3|topoisomerase-related function protein 4-2	NM_001040285.2	NP_001035375.2	NC_000016.10	protein-coding	VALIDATED	16	+	50152917	50235309	Reference GRCh38.p12 Primary Assembly
hsa-miR-376c-3p	NR_110885.1	2	758.2	685.2	1.42E-004	3.05E-003	4	13	1.01E-005	8.0	1.00E000	0	21	244.0	16.0	0.0	226.2	0.0	0.0	21	6115	1	21	2728	2748	21	21	0.0	read	NR_110885.1	9606	9522	SCAMP1	SCAMP|SCAMP37	secretory carrier membrane protein 1	secretory carrier-associated membrane protein 1	NR_110885.1	-	NC_000005.10	protein-coding	REVIEWED	5	+	78360502	78480738	Reference GRCh38.p12 Primary Assembly
hsa-miR-376c-3p	NM_020727.4	1	273.9	273.9	1.42E-001	1.70E-001	4	4	0.00E000	6.0	1.00E000	0	18	-32.0	28.0	0.0	51.9	0.0	0.0	21	7414	2	19	474	491	18	18	12.0	read	NM_020727.4	9606	49854	ZBTB21	ZNF295	zinc finger and BTB domain containing 21	zinc finger and BTB domain-containing protein 21|zinc finger protein 295	NM_020727.4	NP_065778.3	NC_000021.9	protein-coding	VALIDATED	21	-	41986830	42010417	Reference GRCh38.p12 Primary Assembly
hsa-miR-376c-3p	NM_004502.3	1	720.6	720.6	2.66E-004	4.92E-003	4	4	0.00E000	11.0	1.00E000	0	11	312.0	0.0	0.0	204.6	0.0	0.0	21	1377	11	21	1074	1084	11	11	0.0	read	NM_004502.3	9606	3217	HOXB7	HHO.C1|HOX2|HOX2C|Hox-2.3	homeobox B7	homeobox protein Hox-B7|homeo box 2C|homeo box B7|homeo box c1 protein|homeobox protein HHO.C1|homeobox protein Hox-2C	NM_004502.3	NP_004493.3	NC_000017.11	protein-coding	REVIEWED	17	-	48607231	48611020	Reference GRCh38.p12 Primary Assembly
hsa-miR-376c-3p	NM_001098403.1	1	273.9	273.9	1.42E-001	1.70E-001	4	4	0.00E000	6.0	1.00E000	0	18	-32.0	28.0	0.0	51.9	0.0	0.0	21	6876	2	19	539	556	18	18	12.0	read	NM_001098403.1	9606	49854	ZBTB21	ZNF295	zinc finger and BTB domain containing 21	zinc finger and BTB domain-containing protein 21|zinc finger protein 295	NM_001098403.1	NP_001091873.1	NC_000021.9	protein-coding	VALIDATED	21	-	41986830	42010417	Reference GRCh38.p12 Primary Assembly
hsa-miR-376c-3p	NR_109794.1	1	220.7	220.7	3.14E-001	3.49E-001	4	4	0.00E000	7.0	1.00E000	0	17	-88.0	28.0	0.0	59.7	0.0	0.0	21	8799	1	17	8759	8775	17	17	11.0	read	NR_109794.1	9606	401474	SAMD12	-	sterile alpha motif domain containing 12	sterile alpha motif domain-containing protein 12|SAM domain-containing protein 12	NR_109794.1	-	NC_000008.11	protein-coding	VALIDATED	8	-	118131827	118621994	Reference GRCh38.p12 Primary Assembly
hsa-miR-376c-3p	NM_001098402.1	1	273.9	273.9	2.35E-001	2.68E-001	4	4	0.00E000	6.0	1.00E000	0	18	-32.0	28.0	0.0	51.9	0.0	0.0	21	7479	2	19	539	556	18	18	12.0	read	NM_001098402.1	9606	49854	ZBTB21	ZNF295	zinc finger and BTB domain containing 21	zinc finger and BTB domain-containing protein 21|zinc finger protein 295	NM_001098402.1	NP_001091872.1	NC_000021.9	protein-coding	VALIDATED	21	-	41986830	42010417	Reference GRCh38.p12 Primary Assembly
hsa-miR-376c-3p	NM_002887.3	1	728.5	728.5	4.82E-002	6.02E-002	4	4	0.00E000	11.5	1.00E000	0	11	312.0	0.0	0.0	217.5	0.0	0.0	21	2154	11	21	1252	1262	11	11	0.0	read	NM_002887.3	9606	5917	RARS	ArgRS|DALRD1|HLD9	arginyl-tRNA synthetase	arginine--tRNA ligase, cytoplasmic|arginine tRNA ligase 1, cytoplasmic|arginyl-tRNA synthetase, cytoplasmic	NM_002887.3	NP_002878.2	NC_000005.10	protein-coding	REVIEWED	5	+	168486457	168519305	Reference GRCh38.p12 Primary Assembly
hsa-miR-376c-3p	NR_001564.2	2	1084.0	594.1	4.77E-004	7.19E-003	3	3	2.18E-014	10.5	1.00E000	0	13	152.0	0.0	0.0	280.1	0.0	0.0	21	19296	8	20	15014	15026	13	13	0.0	read	NR_001564.2	9606	7503	XIST	DXS1089|DXS399E|LINC00001|NCRNA00001|SXI1|swd66	X inactive specific transcript	X inactive specific transcript (non-protein coding)|long intergenic non-protein coding RNA 1	NR_001564.2	-	NC_000023.11	ncRNA	REVIEWED	X	-	73820650	73852752	Reference GRCh38.p12 Primary Assembly
hsa-miR-376c-3p	NM_004985.4	1	655.8	655.8	1.17E-004	3.27E-003	3	3	2.18E-014	11.0	1.00E000	0	13	244.0	0.0	0.0	256.8	0.0	0.0	21	5765	9	21	2459	2471	13	13	0.0	read	NM_004985.4	9606	3845	KRAS	C-K-RAS|CFC2|K-RAS2A|K-RAS2B|K-RAS4A|K-RAS4B|K-Ras|KI-RAS|KRAS1|KRAS2|NS|NS3|RALD|RASK2|c-Ki-ras2	KRAS proto-oncogene, GTPase	GTPase KRas|K-Ras 2|K-ras p21 protein|Kirsten rat sarcoma viral oncogene homolog|Kirsten rat sarcoma viral proto-oncogene|PR310 c-K-ras oncogene|c-Ki-ras|c-Kirsten-ras protein|cellular c-Ki-ras2 proto-oncogene|cellular transforming proto-oncogene|oncogene KRAS2|transforming protein p21|v-Ki-ras2 Kirsten rat sarcoma 2 viral oncogene homolog	NM_004985.4	NP_004976.2	NC_000012.12	protein-coding	REVIEWED	12	-	25204788	25251002	Reference GRCh38.p12 Primary Assembly
hsa-miR-376c-3p	NM_001079846.1	1	679.1	679.1	6.63E-005	2.27E-003	3	3	2.18E-014	9.5	1.00E000	0	12	240.0	0.0	0.0	267.1	0.0	0.0	21	10083	9	20	8148	8159	12	12	11.5	read	NM_001079846.1	9606	1387	CREBBP	CBP|KAT3A|RSTS|RSTS1	CREB binding protein	CREB-binding protein	NM_001079846.1	NP_001073315.1	NC_000016.10	protein-coding	REVIEWED	16	-	3725053	3880726	Reference GRCh38.p12 Primary Assembly
hsa-miR-376c-3p	NM_033360.3	1	655.8	655.8	3.23E-001	3.66E-001	3	3	2.18E-014	11.0	1.00E000	0	13	244.0	0.0	0.0	256.8	0.0	0.0	21	5889	9	21	2583	2595	13	13	0.0	read	NM_033360.3	9606	3845	KRAS	C-K-RAS|CFC2|K-RAS2A|K-RAS2B|K-RAS4A|K-RAS4B|K-Ras|KI-RAS|KRAS1|KRAS2|NS|NS3|RALD|RASK2|c-Ki-ras2	KRAS proto-oncogene, GTPase	GTPase KRas|K-Ras 2|K-ras p21 protein|Kirsten rat sarcoma viral oncogene homolog|Kirsten rat sarcoma viral proto-oncogene|PR310 c-K-ras oncogene|c-Ki-ras|c-Kirsten-ras protein|cellular c-Ki-ras2 proto-oncogene|cellular transforming proto-oncogene|oncogene KRAS2|transforming protein p21|v-Ki-ras2 Kirsten rat sarcoma 2 viral oncogene homolog	NM_033360.3	NP_203524.1	NC_000012.12	protein-coding	REVIEWED	12	-	25204788	25251002	Reference GRCh38.p12 Primary Assembly
hsa-miR-376c-3p	NM_004380.2	1	679.1	679.1	3.15E-001	3.58E-001	3	3	2.18E-014	9.5	1.00E000	0	12	240.0	0.0	0.0	267.1	0.0	0.0	21	10197	9	20	8262	8273	12	12	11.5	read	NM_004380.2	9606	1387	CREBBP	CBP|KAT3A|RSTS|RSTS1	CREB binding protein	CREB-binding protein	NM_004380.2	NP_004371.2	NC_000016.10	protein-coding	REVIEWED	16	-	3725053	3880726	Reference GRCh38.p12 Primary Assembly
hsa-miR-376c-3p	NR_132647.1	1	619.2	619.2	4.49E-001	4.82E-001	3	3	2.18E-014	11.0	1.00E000	0	12	240.0	0.0	0.0	218.2	0.0	0.0	21	2345	9	20	712	723	12	12	0.0	read	NR_132647.1	9606	9131	AIFM1	AIF|CMT2D|CMTX4|COWCK|COXPD6|DFNX5|NADMR|NAMSD|PDCD8	apoptosis inducing factor mitochondria associated 1	apoptosis-inducing factor 1, mitochondrial|apoptosis-inducing factor, mitochondrion-associated, 1|programmed cell death 8 (apoptosis-inducing factor)|striatal apoptosis-inducing factor|testicular secretory protein Li 4	NR_132647.1	-	NC_000023.11	protein-coding	REVIEWED	X	-	130129361	130165886	Reference GRCh38.p12 Primary Assembly
hsa-miR-376c-3p	NM_145812.2	1	619.2	619.2	4.49E-001	4.82E-001	3	3	2.18E-014	11.0	1.00E000	0	12	240.0	0.0	0.0	218.2	0.0	0.0	21	2277	9	20	843	854	12	12	0.0	read	NM_145812.2	9606	9131	AIFM1	AIF|CMT2D|CMTX4|COWCK|COXPD6|DFNX5|NADMR|NAMSD|PDCD8	apoptosis inducing factor mitochondria associated 1	apoptosis-inducing factor 1, mitochondrial|apoptosis-inducing factor, mitochondrion-associated, 1|programmed cell death 8 (apoptosis-inducing factor)|striatal apoptosis-inducing factor|testicular secretory protein Li 4	NM_145812.2	NP_665811.1	NC_000023.11	protein-coding	REVIEWED	X	-	130129361	130165886	Reference GRCh38.p12 Primary Assembly
hsa-miR-376c-3p	NM_006052.1	1	198.4	198.4	5.23E-001	5.47E-001	3	3	2.18E-014	8.5	1.00E000	0	14	-16.0	-10.0	0.0	49.4	0.0	0.0	21	3252	4	17	517	530	14	14	11.5	read	NM_006052.1	9606	10311	VPS26C	DCRA|DSCR3|DSCRA	VPS26 endosomal protein sorting factor C	Down syndrome critical region protein 3|DSCR3 arrestin fold containing|Down syndrome critical region 3|Down syndrome critical region gene 3|Down syndrome critical region protein A	NM_006052.1	NP_006043.1	NC_000021.9	protein-coding	REVIEWED	21	-	37223419	37268107	Reference GRCh38.p12 Primary Assembly
hsa-miR-376c-3p	NM_004208.3	1	619.2	619.2	4.49E-001	4.82E-001	3	3	2.18E-014	11.0	1.00E000	0	12	240.0	0.0	0.0	218.2	0.0	0.0	21	2289	9	20	855	866	12	12	0.0	read	NM_004208.3	9606	9131	AIFM1	AIF|CMT2D|CMTX4|COWCK|COXPD6|DFNX5|NADMR|NAMSD|PDCD8	apoptosis inducing factor mitochondria associated 1	apoptosis-inducing factor 1, mitochondrial|apoptosis-inducing factor, mitochondrion-associated, 1|programmed cell death 8 (apoptosis-inducing factor)|striatal apoptosis-inducing factor|testicular secretory protein Li 4	NM_004208.3	NP_004199.1	NC_000023.11	protein-coding	REVIEWED	X	-	130129361	130165886	Reference GRCh38.p12 Primary Assembly
hsa-miR-376c-3p	NM_003663.3	2	1310.7	693.2	4.36E-001	4.70E-001	3	3	2.18E-014	9.0	1.00E000	0	14	240.0	0.0	0.0	284.2	0.0	0.0	21	4506	7	20	1681	1694	14	14	11.0	read	NM_003663.3	9606	8545	CGGBP1	CGGBP|p20-CGGBP	CGG triplet repeat binding protein 1	CGG triplet repeat-binding protein 1|20 kDa CGG-binding protein|CGG-binding protein 1|p20-CGG binding protein|p20-CGGBP DNA-binding protein	NM_003663.3	NP_003654.3	NC_000003.12	protein-coding	VALIDATED	3	-	88051949	88149865	Reference GRCh38.p12 Primary Assembly
hsa-miR-376c-3p	NM_001195308.1	2	1310.7	693.2	4.36E-001	4.70E-001	3	3	2.18E-014	9.0	1.00E000	0	14	240.0	0.0	0.0	284.2	0.0	0.0	21	4589	7	20	1764	1777	14	14	11.0	read	NM_001195308.1	9606	8545	CGGBP1	CGGBP|p20-CGGBP	CGG triplet repeat binding protein 1	CGG triplet repeat-binding protein 1|20 kDa CGG-binding protein|CGG-binding protein 1|p20-CGG binding protein|p20-CGGBP DNA-binding protein	NM_001195308.1	NP_001182237.1	NC_000003.12	protein-coding	VALIDATED	3	-	88051949	88149865	Reference GRCh38.p12 Primary Assembly
hsa-miR-376c-3p	NM_001130847.3	1	619.2	619.2	4.49E-001	4.82E-001	3	3	2.18E-014	11.0	1.00E000	0	12	240.0	0.0	0.0	218.2	0.0	0.0	21	2492	9	20	855	866	12	12	0.0	read	NM_001130847.3	9606	9131	AIFM1	AIF|CMT2D|CMTX4|COWCK|COXPD6|DFNX5|NADMR|NAMSD|PDCD8	apoptosis inducing factor mitochondria associated 1	apoptosis-inducing factor 1, mitochondrial|apoptosis-inducing factor, mitochondrion-associated, 1|programmed cell death 8 (apoptosis-inducing factor)|striatal apoptosis-inducing factor|testicular secretory protein Li 4	NM_001130847.3	NP_001124319.1	NC_000023.11	protein-coding	REVIEWED	X	-	130129361	130165886	Reference GRCh38.p12 Primary Assembly
hsa-miR-376c-3p	NM_001008390.1	2	1310.7	693.2	4.36E-001	4.70E-001	3	3	2.18E-014	9.0	1.00E000	0	14	240.0	0.0	0.0	284.2	0.0	0.0	21	4608	7	20	1783	1796	14	14	11.0	read	NM_001008390.1	9606	8545	CGGBP1	CGGBP|p20-CGGBP	CGG triplet repeat binding protein 1	CGG triplet repeat-binding protein 1|20 kDa CGG-binding protein|CGG-binding protein 1|p20-CGG binding protein|p20-CGGBP DNA-binding protein	NM_001008390.1	NP_001008391.1	NC_000003.12	protein-coding	VALIDATED	3	-	88051949	88149865	Reference GRCh38.p12 Primary Assembly
hsa-miR-376c-3p	NR_045774.1	2	1095.8	679.8	3.05E-003	1.76E-002	3	5	8.36E-009	11.0	1.00E000	0	13	244.0	0.0	0.0	278.8	0.0	0.0	21	4078	9	21	2431	2443	13	13	0.0	read	NR_045774.1	9606	1386	ATF2	CRE-BP1|CREB-2|CREB2|HB16|TREB7	activating transcription factor 2	cyclic AMP-dependent transcription factor ATF-2|activating transcription factor 2 splice variant ATF2-var2|cAMP response element-binding protein CRE-BP1|cAMP responsive element binding protein 2, formerly|cAMP-dependent transcription factor ATF-2|cyclic AMP-responsive element-binding protein 2|histone acetyltransferase ATF2	NR_045774.1	-	NC_000002.12	protein-coding	REVIEWED	2	-	175072249	175168205	Reference GRCh38.p12 Primary Assembly
hsa-miR-376c-3p	NR_045770.1	2	1095.8	679.8	3.05E-003	1.76E-002	3	5	8.36E-009	11.0	1.00E000	0	13	244.0	0.0	0.0	278.8	0.0	0.0	21	4275	9	21	2628	2640	13	13	0.0	read	NR_045770.1	9606	1386	ATF2	CRE-BP1|CREB-2|CREB2|HB16|TREB7	activating transcription factor 2	cyclic AMP-dependent transcription factor ATF-2|activating transcription factor 2 splice variant ATF2-var2|cAMP response element-binding protein CRE-BP1|cAMP responsive element binding protein 2, formerly|cAMP-dependent transcription factor ATF-2|cyclic AMP-responsive element-binding protein 2|histone acetyltransferase ATF2	NR_045770.1	-	NC_000002.12	protein-coding	REVIEWED	2	-	175072249	175168205	Reference GRCh38.p12 Primary Assembly
hsa-miR-376c-3p	NR_045768.1	2	1095.8	679.8	3.05E-003	1.76E-002	3	5	8.36E-009	11.0	1.00E000	0	13	244.0	0.0	0.0	278.8	0.0	0.0	21	4390	9	21	2743	2755	13	13	0.0	read	NR_045768.1	9606	1386	ATF2	CRE-BP1|CREB-2|CREB2|HB16|TREB7	activating transcription factor 2	cyclic AMP-dependent transcription factor ATF-2|activating transcription factor 2 splice variant ATF2-var2|cAMP response element-binding protein CRE-BP1|cAMP responsive element binding protein 2, formerly|cAMP-dependent transcription factor ATF-2|cyclic AMP-responsive element-binding protein 2|histone acetyltransferase ATF2	NR_045768.1	-	NC_000002.12	protein-coding	REVIEWED	2	-	175072249	175168205	Reference GRCh38.p12 Primary Assembly
hsa-miR-376c-3p	NM_015999.5	1	593.0	593.0	4.72E-001	5.03E-001	3	3	2.18E-014	8.0	1.00E000	0	20	152.0	16.0	0.0	263.0	0.0	0.0	21	2184	1	20	2095	2114	20	20	0.0	read	NM_015999.5	9606	51094	ADIPOR1	ACDCR1|CGI-45|CGI45|PAQR1|TESBP1A	adiponectin receptor 1	adiponectin receptor protein 1|progestin and adipoQ receptor family member 1|progestin and adipoQ receptor family member I	NM_015999.5	NP_057083.2	NC_000001.11	protein-coding	REVIEWED	1	-	202940824	202958571	Reference GRCh38.p12 Primary Assembly
hsa-miR-376c-3p	NM_006323.4	2	1151.2	594.7	4.72E-001	5.03E-001	3	3	2.18E-014	8.0	1.00E000	0	19	152.0	16.0	0.0	259.7	0.0	0.0	21	4756	2	20	693	711	19	19	0.0	read	NM_006323.4	9606	10427	SEC24B	SEC24	SEC24 homolog B, COPII coat complex component	protein transport protein Sec24B|SEC24 related gene family, member B|secretory protein 24	NM_006323.4	NP_006314.2	NC_000004.12	protein-coding	REVIEWED	4	+	109433714	109540458	Reference GRCh38.p12 Primary Assembly
hsa-miR-376c-3p	NM_001318086.1	2	1151.2	594.7	4.72E-001	5.03E-001	3	3	2.18E-014	8.0	1.00E000	0	19	152.0	16.0	0.0	259.7	0.0	0.0	21	4648	2	20	693	711	19	19	0.0	read	NM_001318086.1	9606	10427	SEC24B	SEC24	SEC24 homolog B, COPII coat complex component	protein transport protein Sec24B|SEC24 related gene family, member B|secretory protein 24	NM_001318086.1	NP_001305015.1	NC_000004.12	protein-coding	REVIEWED	4	+	109433714	109540458	Reference GRCh38.p12 Primary Assembly
hsa-miR-376c-3p	NM_001318085.1	2	1151.2	594.7	4.72E-001	5.03E-001	3	3	2.18E-014	8.0	1.00E000	0	19	152.0	16.0	0.0	259.7	0.0	0.0	21	4753	2	20	693	711	19	19	0.0	read	NM_001318085.1	9606	10427	SEC24B	SEC24	SEC24 homolog B, COPII coat complex component	protein transport protein Sec24B|SEC24 related gene family, member B|secretory protein 24	NM_001318085.1	NP_001305014.1	NC_000004.12	protein-coding	REVIEWED	4	+	109433714	109540458	Reference GRCh38.p12 Primary Assembly
hsa-miR-376c-3p	NM_001300813.2	2	1151.2	594.7	4.72E-001	5.03E-001	3	3	2.18E-014	8.0	1.00E000	0	19	152.0	16.0	0.0	259.7	0.0	0.0	21	4846	2	20	786	804	19	19	0.0	read	NM_001300813.2	9606	10427	SEC24B	SEC24	SEC24 homolog B, COPII coat complex component	protein transport protein Sec24B|SEC24 related gene family, member B|secretory protein 24	NM_001300813.2	NP_001287742.1	NC_000004.12	protein-coding	REVIEWED	4	+	109433714	109540458	Reference GRCh38.p12 Primary Assembly
hsa-miR-376c-3p	NM_001042734.3	2	1151.2	594.7	4.72E-001	5.03E-001	3	3	2.18E-014	8.0	1.00E000	0	19	152.0	16.0	0.0	259.7	0.0	0.0	21	4651	2	20	693	711	19	19	0.0	read	NM_001042734.3	9606	10427	SEC24B	SEC24	SEC24 homolog B, COPII coat complex component	protein transport protein Sec24B|SEC24 related gene family, member B|secretory protein 24	NM_001042734.3	NP_001036199.1	NC_000004.12	protein-coding	REVIEWED	4	+	109433714	109540458	Reference GRCh38.p12 Primary Assembly
hsa-miR-376c-3p	NM_001290553.1	1	593.0	593.0	4.83E-003	2.58E-002	3	3	2.18E-014	8.0	1.00E000	0	20	152.0	16.0	0.0	263.0	0.0	0.0	21	2048	1	20	1959	1978	20	20	0.0	read	NM_001290553.1	9606	51094	ADIPOR1	ACDCR1|CGI-45|CGI45|PAQR1|TESBP1A	adiponectin receptor 1	adiponectin receptor protein 1|progestin and adipoQ receptor family member 1|progestin and adipoQ receptor family member I	NM_001290553.1	NP_001277482.1	NC_000001.11	protein-coding	REVIEWED	1	-	202940824	202958571	Reference GRCh38.p12 Primary Assembly
hsa-miR-376c-3p	NM_001256093.1	2	1095.8	679.8	1.22E-003	1.43E-002	3	5	8.36E-009	11.0	1.00E000	0	13	244.0	0.0	0.0	278.8	0.0	0.0	21	4128	9	21	2481	2493	13	13	0.0	read	NM_001256093.1	9606	1386	ATF2	CRE-BP1|CREB-2|CREB2|HB16|TREB7	activating transcription factor 2	cyclic AMP-dependent transcription factor ATF-2|activating transcription factor 2 splice variant ATF2-var2|cAMP response element-binding protein CRE-BP1|cAMP responsive element binding protein 2, formerly|cAMP-dependent transcription factor ATF-2|cyclic AMP-responsive element-binding protein 2|histone acetyltransferase ATF2	NM_001256093.1	NP_001243022.1	NC_000002.12	protein-coding	REVIEWED	2	-	175072249	175168205	Reference GRCh38.p12 Primary Assembly
hsa-miR-376c-3p	NM_001256092.1	2	1095.8	679.8	1.22E-003	1.43E-002	3	5	8.36E-009	11.0	1.00E000	0	13	244.0	0.0	0.0	278.8	0.0	0.0	21	4096	9	21	2449	2461	13	13	0.0	read	NM_001256092.1	9606	1386	ATF2	CRE-BP1|CREB-2|CREB2|HB16|TREB7	activating transcription factor 2	cyclic AMP-dependent transcription factor ATF-2|activating transcription factor 2 splice variant ATF2-var2|cAMP response element-binding protein CRE-BP1|cAMP responsive element binding protein 2, formerly|cAMP-dependent transcription factor ATF-2|cyclic AMP-responsive element-binding protein 2|histone acetyltransferase ATF2	NM_001256092.1	NP_001243021.1	NC_000002.12	protein-coding	REVIEWED	2	-	175072249	175168205	Reference GRCh38.p12 Primary Assembly
hsa-miR-376c-3p	NM_001256091.1	2	1095.8	679.8	1.22E-003	1.43E-002	3	5	8.36E-009	11.0	1.00E000	0	13	244.0	0.0	0.0	278.8	0.0	0.0	21	4153	9	21	2506	2518	13	13	0.0	read	NM_001256091.1	9606	1386	ATF2	CRE-BP1|CREB-2|CREB2|HB16|TREB7	activating transcription factor 2	cyclic AMP-dependent transcription factor ATF-2|activating transcription factor 2 splice variant ATF2-var2|cAMP response element-binding protein CRE-BP1|cAMP responsive element binding protein 2, formerly|cAMP-dependent transcription factor ATF-2|cyclic AMP-responsive element-binding protein 2|histone acetyltransferase ATF2	NM_001256091.1	NP_001243020.1	NC_000002.12	protein-coding	REVIEWED	2	-	175072249	175168205	Reference GRCh38.p12 Primary Assembly
hsa-miR-376c-3p	NM_001256090.1	2	1095.8	679.8	1.22E-003	1.43E-002	3	5	8.36E-009	11.0	1.00E000	0	13	244.0	0.0	0.0	278.8	0.0	0.0	21	4228	9	21	2581	2593	13	13	0.0	read	NM_001256090.1	9606	1386	ATF2	CRE-BP1|CREB-2|CREB2|HB16|TREB7	activating transcription factor 2	cyclic AMP-dependent transcription factor ATF-2|activating transcription factor 2 splice variant ATF2-var2|cAMP response element-binding protein CRE-BP1|cAMP responsive element binding protein 2, formerly|cAMP-dependent transcription factor ATF-2|cyclic AMP-responsive element-binding protein 2|histone acetyltransferase ATF2	NM_001256090.1	NP_001243019.1	NC_000002.12	protein-coding	REVIEWED	2	-	175072249	175168205	Reference GRCh38.p12 Primary Assembly
hsa-miR-376c-3p	NR_045773.1	2	1095.8	679.8	2.48E-003	1.72E-002	3	5	8.36E-009	11.0	1.00E000	0	13	244.0	0.0	0.0	278.8	0.0	0.0	21	4170	9	21	2523	2535	13	13	0.0	read	NR_045773.1	9606	1386	ATF2	CRE-BP1|CREB-2|CREB2|HB16|TREB7	activating transcription factor 2	cyclic AMP-dependent transcription factor ATF-2|activating transcription factor 2 splice variant ATF2-var2|cAMP response element-binding protein CRE-BP1|cAMP responsive element binding protein 2, formerly|cAMP-dependent transcription factor ATF-2|cyclic AMP-responsive element-binding protein 2|histone acetyltransferase ATF2	NR_045773.1	-	NC_000002.12	protein-coding	REVIEWED	2	-	175072249	175168205	Reference GRCh38.p12 Primary Assembly
hsa-miR-376c-3p	NR_045772.1	2	1095.8	679.8	2.48E-003	1.72E-002	3	5	8.36E-009	11.0	1.00E000	0	13	244.0	0.0	0.0	278.8	0.0	0.0	21	4205	9	21	2558	2570	13	13	0.0	read	NR_045772.1	9606	1386	ATF2	CRE-BP1|CREB-2|CREB2|HB16|TREB7	activating transcription factor 2	cyclic AMP-dependent transcription factor ATF-2|activating transcription factor 2 splice variant ATF2-var2|cAMP response element-binding protein CRE-BP1|cAMP responsive element binding protein 2, formerly|cAMP-dependent transcription factor ATF-2|cyclic AMP-responsive element-binding protein 2|histone acetyltransferase ATF2	NR_045772.1	-	NC_000002.12	protein-coding	REVIEWED	2	-	175072249	175168205	Reference GRCh38.p12 Primary Assembly
hsa-miR-376c-3p	NR_045771.1	2	1095.8	679.8	2.48E-003	1.72E-002	3	5	8.36E-009	11.0	1.00E000	0	13	244.0	0.0	0.0	278.8	0.0	0.0	21	4267	9	21	2620	2632	13	13	0.0	read	NR_045771.1	9606	1386	ATF2	CRE-BP1|CREB-2|CREB2|HB16|TREB7	activating transcription factor 2	cyclic AMP-dependent transcription factor ATF-2|activating transcription factor 2 splice variant ATF2-var2|cAMP response element-binding protein CRE-BP1|cAMP responsive element binding protein 2, formerly|cAMP-dependent transcription factor ATF-2|cyclic AMP-responsive element-binding protein 2|histone acetyltransferase ATF2	NR_045771.1	-	NC_000002.12	protein-coding	REVIEWED	2	-	175072249	175168205	Reference GRCh38.p12 Primary Assembly
hsa-miR-376c-3p	NR_045769.1	2	1095.8	679.8	2.48E-003	1.72E-002	3	5	8.36E-009	11.0	1.00E000	0	13	244.0	0.0	0.0	278.8	0.0	0.0	21	4422	9	21	2775	2787	13	13	0.0	read	NR_045769.1	9606	1386	ATF2	CRE-BP1|CREB-2|CREB2|HB16|TREB7	activating transcription factor 2	cyclic AMP-dependent transcription factor ATF-2|activating transcription factor 2 splice variant ATF2-var2|cAMP response element-binding protein CRE-BP1|cAMP responsive element binding protein 2, formerly|cAMP-dependent transcription factor ATF-2|cyclic AMP-responsive element-binding protein 2|histone acetyltransferase ATF2	NR_045769.1	-	NC_000002.12	protein-coding	REVIEWED	2	-	175072249	175168205	Reference GRCh38.p12 Primary Assembly
hsa-miR-376c-3p	NM_001290629.1	1	593.0	593.0	8.35E-003	2.78E-002	3	3	2.18E-014	8.0	1.00E000	0	20	152.0	16.0	0.0	263.0	0.0	0.0	21	2137	1	20	2048	2067	20	20	0.0	read	NM_001290629.1	9606	51094	ADIPOR1	ACDCR1|CGI-45|CGI45|PAQR1|TESBP1A	adiponectin receptor 1	adiponectin receptor protein 1|progestin and adipoQ receptor family member 1|progestin and adipoQ receptor family member I	NM_001290629.1	NP_001277558.1	NC_000001.11	protein-coding	REVIEWED	1	-	202940824	202958571	Reference GRCh38.p12 Primary Assembly
hsa-miR-376c-3p	NM_001290557.1	1	593.0	593.0	8.35E-003	2.78E-002	3	3	2.18E-014	8.0	1.00E000	0	20	152.0	16.0	0.0	263.0	0.0	0.0	21	2251	1	20	2162	2181	20	20	0.0	read	NM_001290557.1	9606	51094	ADIPOR1	ACDCR1|CGI-45|CGI45|PAQR1|TESBP1A	adiponectin receptor 1	adiponectin receptor protein 1|progestin and adipoQ receptor family member 1|progestin and adipoQ receptor family member I	NM_001290557.1	NP_001277486.1	NC_000001.11	protein-coding	REVIEWED	1	-	202940824	202958571	Reference GRCh38.p12 Primary Assembly
hsa-miR-376c-3p	NM_001880.3	2	1095.8	679.8	9.41E-005	1.99E-003	3	5	8.36E-009	11.0	1.00E000	0	13	244.0	0.0	0.0	278.8	0.0	0.0	21	4193	9	21	2546	2558	13	13	0.0	read	NM_001880.3	9606	1386	ATF2	CRE-BP1|CREB-2|CREB2|HB16|TREB7	activating transcription factor 2	cyclic AMP-dependent transcription factor ATF-2|activating transcription factor 2 splice variant ATF2-var2|cAMP response element-binding protein CRE-BP1|cAMP responsive element binding protein 2, formerly|cAMP-dependent transcription factor ATF-2|cyclic AMP-responsive element-binding protein 2|histone acetyltransferase ATF2	NM_001880.3	NP_001871.2	NC_000002.12	protein-coding	REVIEWED	2	-	175072249	175168205	Reference GRCh38.p12 Primary Assembly
hsa-miR-376c-3p	NM_024664.3	1	655.3	655.3	3.30E-004	5.06E-003	3	3	2.18E-014	12.0	1.00E000	0	10	312.0	0.0	0.0	183.3	0.0	0.0	21	2312	12	21	621	630	10	10	0.0	read	NM_024664.3	9606	79717	PPCS	-	phosphopantothenoylcysteine synthetase	phosphopantothenate--cysteine ligase|PPC synthetase	NM_024664.3	NP_078940.2	NC_000001.11	protein-coding	VALIDATED	1	+	42456340	42473380	Reference GRCh38.p12 Primary Assembly
hsa-miR-376c-3p	NM_015190.4	1	635.7	635.7	4.96E-004	6.36E-003	3	3	2.18E-014	13.0	1.00E000	0	9	240.0	0.0	0.0	239.7	0.0	0.0	21	2385	12	20	1993	2001	9	9	0.0	read	NM_015190.4	9606	23234	DNAJC9	HDJC9|JDD1|SB73	DnaJ heat shock protein family (Hsp40) member C9	dnaJ homolog subfamily C member 9|DnaJ (Hsp40) homolog, subfamily C, member 9|DnaJ protein SB73	NM_015190.4	NP_056005.1	NC_000010.11	protein-coding	VALIDATED	10	-	73241953	73247330	Reference GRCh38.p12 Primary Assembly
hsa-miR-376c-3p	NM_001316341.1	1	692.2	692.2	1.49E-004	3.17E-003	3	3	2.18E-014	6.5	1.00E000	0	21	320.0	8.0	0.0	194.2	0.0	0.0	21	4707	1	21	1194	1214	21	21	0.0	read	NM_001316341.1	9606	5718	PSMD12	Rpn5|STISS|p55	proteasome 26S subunit, non-ATPase 12	26S proteasome non-ATPase regulatory subunit 12|26S proteasome regulatory subunit RPN5|26S proteasome regulatory subunit p55|proteasome (prosome, macropain) 26S subunit, non-ATPase, 12	NM_001316341.1	NP_001303270.1	NC_000017.11	protein-coding	REVIEWED	17	-	67337915	67366626	Reference GRCh38.p12 Primary Assembly
hsa-miR-376c-3p	NM_001304479.1	2	1158.9	640.2	4.52E-004	6.04E-003	3	3	2.18E-014	7.5	1.00E000	0	18	244.0	20.0	0.0	206.2	0.0	0.0	21	3510	4	21	1539	1556	18	18	0.0	read	NM_001304479.1	9606	57231	SNX14	RGS-PX2|SCAR20	sorting nexin 14	sorting nexin-14	NM_001304479.1	NP_001291408.1	NC_000006.12	protein-coding	REVIEWED	6	-	85505495	85594155	Reference GRCh38.p12 Primary Assembly
hsa-miR-376c-3p	NM_001297614.2	2	1158.9	640.2	4.52E-004	6.04E-003	3	3	2.18E-014	7.5	1.00E000	0	18	244.0	20.0	0.0	206.2	0.0	0.0	21	3738	4	21	1794	1811	18	18	0.0	read	NM_001297614.2	9606	57231	SNX14	RGS-PX2|SCAR20	sorting nexin 14	sorting nexin-14	NM_001297614.2	NP_001284543.1	NC_000006.12	protein-coding	REVIEWED	6	-	85505495	85594155	Reference GRCh38.p12 Primary Assembly
hsa-miR-376c-3p	NM_001287511.1	1	655.3	655.3	3.30E-004	5.06E-003	3	3	2.18E-014	12.0	1.00E000	0	10	312.0	0.0	0.0	183.3	0.0	0.0	21	958	12	21	621	630	10	10	0.0	read	NM_001287511.1	9606	79717	PPCS	-	phosphopantothenoylcysteine synthetase	phosphopantothenate--cysteine ligase|PPC synthetase	NM_001287511.1	NP_001274440.1	NC_000001.11	protein-coding	VALIDATED	1	+	42456340	42473380	Reference GRCh38.p12 Primary Assembly
hsa-miR-376c-3p	NM_001287508.1	1	655.3	655.3	3.30E-004	5.06E-003	3	3	2.18E-014	12.0	1.00E000	0	10	312.0	0.0	0.0	183.3	0.0	0.0	21	1963	12	21	272	281	10	10	0.0	read	NM_001287508.1	9606	79717	PPCS	-	phosphopantothenoylcysteine synthetase	phosphopantothenate--cysteine ligase|PPC synthetase	NM_001287508.1	NP_001274437.1	NC_000001.11	protein-coding	VALIDATED	1	+	42456340	42473380	Reference GRCh38.p12 Primary Assembly
hsa-miR-376c-3p	NM_001287506.1	1	655.3	655.3	3.30E-004	5.06E-003	3	3	2.18E-014	12.0	1.00E000	0	10	312.0	0.0	0.0	183.3	0.0	0.0	21	1891	12	21	200	209	10	10	0.0	read	NM_001287506.1	9606	79717	PPCS	-	phosphopantothenoylcysteine synthetase	phosphopantothenate--cysteine ligase|PPC synthetase	NM_001287506.1	NP_001274435.1	NC_000001.11	protein-coding	VALIDATED	1	+	42456340	42473380	Reference GRCh38.p12 Primary Assembly
hsa-miR-376c-3p	NM_001077447.2	1	655.3	655.3	3.30E-004	5.06E-003	3	3	2.18E-014	12.0	1.00E000	0	10	312.0	0.0	0.0	183.3	0.0	0.0	21	1867	12	21	176	185	10	10	0.0	read	NM_001077447.2	9606	79717	PPCS	-	phosphopantothenoylcysteine synthetase	phosphopantothenate--cysteine ligase|PPC synthetase	NM_001077447.2	NP_001070915.1	NC_000001.11	protein-coding	VALIDATED	1	+	42456340	42473380	Reference GRCh38.p12 Primary Assembly
hsa-miR-376c-3p	NM_174871.3	1	692.2	692.2	1.10E-003	9.86E-003	3	3	2.18E-014	6.5	1.00E000	0	21	320.0	8.0	0.0	194.2	0.0	0.0	21	4363	1	21	850	870	21	21	0.0	read	NM_174871.3	9606	5718	PSMD12	Rpn5|STISS|p55	proteasome 26S subunit, non-ATPase 12	26S proteasome non-ATPase regulatory subunit 12|26S proteasome regulatory subunit RPN5|26S proteasome regulatory subunit p55|proteasome (prosome, macropain) 26S subunit, non-ATPase, 12	NM_174871.3	NP_777360.1	NC_000017.11	protein-coding	REVIEWED	17	-	67337915	67366626	Reference GRCh38.p12 Primary Assembly
hsa-miR-376c-3p	NM_153816.5	2	1158.9	640.2	2.52E-003	1.43E-002	3	3	2.18E-014	7.5	1.00E000	0	18	244.0	20.0	0.0	206.2	0.0	0.0	21	3765	4	21	1794	1811	18	18	0.0	read	NM_153816.5	9606	57231	SNX14	RGS-PX2|SCAR20	sorting nexin 14	sorting nexin-14	NM_153816.5	NP_722523.1	NC_000006.12	protein-coding	REVIEWED	6	-	85505495	85594155	Reference GRCh38.p12 Primary Assembly
hsa-miR-376c-3p	NM_020468.5	2	1158.9	640.2	2.52E-003	1.43E-002	3	3	2.18E-014	7.5	1.00E000	0	18	244.0	20.0	0.0	206.2	0.0	0.0	21	3606	4	21	1662	1679	18	18	0.0	read	NM_020468.5	9606	57231	SNX14	RGS-PX2|SCAR20	sorting nexin 14	sorting nexin-14	NM_020468.5	NP_065201.1	NC_000006.12	protein-coding	REVIEWED	6	-	85505495	85594155	Reference GRCh38.p12 Primary Assembly
hsa-miR-376c-3p	NM_014685.3	1	630.7	630.7	2.91E-003	1.52E-002	3	3	2.18E-014	10.0	1.00E000	0	13	248.0	0.0	0.0	218.7	0.0	0.0	21	1944	8	20	1559	1571	13	13	0.0	read	NM_014685.3	9606	9709	HERPUD1	HERP|Mif1|SUP	homocysteine inducible ER protein with ubiquitin like domain 1	homocysteine-responsive endoplasmic reticulum-resident ubiquitin-like domain member 1 protein|MMS-inducible|homocysteine-inducible endoplasmic reticulum stress-inducible ubiquitin-like domain member 1 protein|homocysteine-inducible, endoplasmic reticulum stress-inducible, ubiquitin-like domain member 1|methyl methanesulfonate (MMF)-inducible fragment protein 1	NM_014685.3	NP_055500.1	NC_000016.10	protein-coding	REVIEWED	16	+	56932089	56943880	Reference GRCh38.p12 Primary Assembly
hsa-miR-376c-3p	NM_002816.4	1	692.2	692.2	1.10E-003	9.86E-003	3	3	2.18E-014	6.5	1.00E000	0	21	320.0	8.0	0.0	194.2	0.0	0.0	21	4423	1	21	910	930	21	21	0.0	read	NM_002816.4	9606	5718	PSMD12	Rpn5|STISS|p55	proteasome 26S subunit, non-ATPase 12	26S proteasome non-ATPase regulatory subunit 12|26S proteasome regulatory subunit RPN5|26S proteasome regulatory subunit p55|proteasome (prosome, macropain) 26S subunit, non-ATPase, 12	NM_002816.4	NP_002807.1	NC_000017.11	protein-coding	REVIEWED	17	-	67337915	67366626	Reference GRCh38.p12 Primary Assembly
hsa-miR-376c-3p	NM_001287510.1	1	655.3	655.3	2.00E-003	1.30E-002	3	3	2.18E-014	12.0	1.00E000	0	10	312.0	0.0	0.0	183.3	0.0	0.0	21	2485	12	21	794	803	10	10	0.0	read	NM_001287510.1	9606	79717	PPCS	-	phosphopantothenoylcysteine synthetase	phosphopantothenate--cysteine ligase|PPC synthetase	NM_001287510.1	NP_001274439.1	NC_000001.11	protein-coding	VALIDATED	1	+	42456340	42473380	Reference GRCh38.p12 Primary Assembly
hsa-miR-376c-3p	NM_001287509.1	1	655.3	655.3	2.00E-003	1.30E-002	3	3	2.18E-014	12.0	1.00E000	0	10	312.0	0.0	0.0	183.3	0.0	0.0	21	1822	12	21	131	140	10	10	0.0	read	NM_001287509.1	9606	79717	PPCS	-	phosphopantothenoylcysteine synthetase	phosphopantothenate--cysteine ligase|PPC synthetase	NM_001287509.1	NP_001274438.1	NC_000001.11	protein-coding	VALIDATED	1	+	42456340	42473380	Reference GRCh38.p12 Primary Assembly
hsa-miR-376c-3p	NM_001287507.1	1	655.3	655.3	2.00E-003	1.30E-002	3	3	2.18E-014	12.0	1.00E000	0	10	312.0	0.0	0.0	183.3	0.0	0.0	21	2108	12	21	200	209	10	10	0.0	read	NM_001287507.1	9606	79717	PPCS	-	phosphopantothenoylcysteine synthetase	phosphopantothenate--cysteine ligase|PPC synthetase	NM_001287507.1	NP_001274436.1	NC_000001.11	protein-coding	VALIDATED	1	+	42456340	42473380	Reference GRCh38.p12 Primary Assembly
hsa-miR-376c-3p	NM_001272103.1	1	630.7	630.7	2.91E-003	1.52E-002	3	3	2.18E-014	10.0	1.00E000	0	13	248.0	0.0	0.0	218.7	0.0	0.0	21	1787	8	20	1402	1414	13	13	0.0	read	NM_001272103.1	9606	9709	HERPUD1	HERP|Mif1|SUP	homocysteine inducible ER protein with ubiquitin like domain 1	homocysteine-responsive endoplasmic reticulum-resident ubiquitin-like domain member 1 protein|MMS-inducible|homocysteine-inducible endoplasmic reticulum stress-inducible ubiquitin-like domain member 1 protein|homocysteine-inducible, endoplasmic reticulum stress-inducible, ubiquitin-like domain member 1|methyl methanesulfonate (MMF)-inducible fragment protein 1	NM_001272103.1	NP_001259032.1	NC_000016.10	protein-coding	REVIEWED	16	+	56932089	56943880	Reference GRCh38.p12 Primary Assembly
hsa-miR-376c-3p	NM_001010989.2	1	630.7	630.7	2.91E-003	1.52E-002	3	3	2.18E-014	10.0	1.00E000	0	13	248.0	0.0	0.0	218.7	0.0	0.0	21	1941	8	20	1556	1568	13	13	0.0	read	NM_001010989.2	9606	9709	HERPUD1	HERP|Mif1|SUP	homocysteine inducible ER protein with ubiquitin like domain 1	homocysteine-responsive endoplasmic reticulum-resident ubiquitin-like domain member 1 protein|MMS-inducible|homocysteine-inducible endoplasmic reticulum stress-inducible ubiquitin-like domain member 1 protein|homocysteine-inducible, endoplasmic reticulum stress-inducible, ubiquitin-like domain member 1|methyl methanesulfonate (MMF)-inducible fragment protein 1	NM_001010989.2	NP_001010989.1	NC_000016.10	protein-coding	REVIEWED	16	+	56932089	56943880	Reference GRCh38.p12 Primary Assembly
hsa-miR-376c-3p	NM_020829.3	1	652.4	652.4	8.48E-004	1.08E-002	3	3	2.18E-014	12.5	1.00E000	0	9	240.0	0.0	0.0	252.4	0.0	0.0	21	6787	12	20	5447	5455	9	9	0.0	read	NM_020829.3	9606	57589	RIC1	CIP150|KIAA1432|bA207C16.1	RIC1 homolog, RAB6A GEF complex partner 1	RAB6A-GEF complex partner protein 1|RAB6A GEF complex partner 1|connexin 43-interacting protein 150 kDa|connexin-43-interacting protein of 150 kDa|protein RIC1 homolog	NM_020829.3	NP_065880.2	NC_000009.12	protein-coding	VALIDATED	9	+	5629029	5778632	Reference GRCh38.p12 Primary Assembly
hsa-miR-376c-3p	NM_018841.5	1	623.1	623.1	1.44E-003	1.39E-002	3	9	4.81E-005	13.0	1.00E000	0	9	240.0	0.0	0.0	228.1	0.0	0.0	21	4427	12	20	2803	2811	9	9	0.0	read	NM_018841.5	9606	55970	GNG12	-	G protein subunit gamma 12	guanine nucleotide-binding protein G(I)/G(S)/G(O) subunit gamma-12|G-protein gamma-12 subunit|guanine nucleotide binding protein (G protein), gamma 12	NM_018841.5	NP_061329.3	NC_000001.11	protein-coding	VALIDATED	1	-	67701465	67833471	Reference GRCh38.p12 Primary Assembly
hsa-miR-376c-3p	NM_014914.4	1	726.3	726.3	2.02E-004	4.70E-003	3	3	2.18E-014	7.5	1.00E000	0	20	240.0	8.0	0.0	313.3	0.0	0.0	21	10709	1	20	5401	5420	20	20	0.0	read	NM_014914.4	9606	116987	AGAP1	AGAP-1|CENTG2|GGAP1|cnt-g2	ArfGAP with GTPase domain, ankyrin repeat and PH domain 1	arf-GAP with GTPase, ANK repeat and PH domain-containing protein 1|Arf GAP with GTP-binding protein-like, ANK repeat and PH domains 1|GTP-binding and GTPase-activating protein 1|centaurin, gamma 2	NM_014914.4	NP_055729.2	NC_000002.12	protein-coding	REVIEWED	2	+	235494088	236131799	Reference GRCh38.p12 Primary Assembly
hsa-miR-376c-3p	NM_001206557.1	1	652.4	652.4	8.48E-004	1.08E-002	3	3	2.18E-014	12.5	1.00E000	0	9	240.0	0.0	0.0	252.4	0.0	0.0	21	6676	12	20	5336	5344	9	9	0.0	read	NM_001206557.1	9606	57589	RIC1	CIP150|KIAA1432|bA207C16.1	RIC1 homolog, RAB6A GEF complex partner 1	RAB6A-GEF complex partner protein 1|RAB6A GEF complex partner 1|connexin 43-interacting protein 150 kDa|connexin-43-interacting protein of 150 kDa|protein RIC1 homolog	NM_001206557.1	NP_001193486.1	NC_000009.12	protein-coding	VALIDATED	9	+	5629029	5778632	Reference GRCh38.p12 Primary Assembly
hsa-miR-376c-3p	NM_032280.2	1	209.6	209.6	2.98E-001	3.40E-001	3	3	2.18E-014	10.0	1.00E000	0	12	4.0	-10.0	0.0	49.6	0.0	0.0	21	1802	7	18	1443	1454	12	12	11.0	read	NM_032280.2	9606	84240	ZCCHC9	PPP1R41	zinc finger CCHC-type containing 9	zinc finger CCHC domain-containing protein 9|protein phosphatase 1, regulatory subunit 41|zinc finger, CCHC domain containing 9	NM_032280.2	NP_115656.1	NC_000005.10	protein-coding	VALIDATED	5	+	81301582	81313146	Reference GRCh38.p12 Primary Assembly
hsa-miR-376c-3p	NM_001130528.2	2	1186.6	600.9	8.91E-003	2.88E-002	3	3	2.18E-014	10.0	1.00E000	0	16	240.0	0.0	0.0	203.9	0.0	0.0	21	8273	5	20	3403	3418	16	16	0.0	read	NM_001130528.2	9606	9043	SPAG9	CT89|HLC-6|HLC4|HLC6|JIP-4|JIP4|JLP|PHET|PIG6	sperm associated antigen 9	C-Jun-amino-terminal kinase-interacting protein 4|JNK interacting protein|JNK/SAPK-associated protein|Max-binding protein|c-Jun NH2-terminal kinase-associated leucine zipper protein|cancer/testis antigen 89|human lung cancer oncogene 6 protein|lung cancer oncogene 4|mitogen-activated protein kinase 8-interacting protein 4|proliferation-inducing gene 6|protein highly expressed in testis|sperm asso…	NM_001130528.2	NP_001124000.1	NC_000017.11	protein-coding	REVIEWED	17	-	50962173	51120864	Reference GRCh38.p12 Primary Assembly
hsa-miR-376c-3p	NM_032590.4	1	210.7	210.7	1.95E-001	2.29E-001	3	3	2.18E-014	10.0	1.00E000	0	12	4.0	-10.0	0.0	46.7	0.0	0.0	21	5318	7	18	4879	4890	12	12	11.0	read	NM_032590.4	9606	84678	KDM2B	CXXC2|FBXL10|Fbl10|JHDM1B|PCCX2	lysine demethylase 2B	lysine-specific demethylase 2B|CXXC-type zinc finger protein 2|F-box and leucine-rich repeat protein 10|F-box protein FBL10|F-box/LRR-repeat protein 10|JEMMA (Jumonji domain, EMSY-interactor, methyltransferase motif) protein|[Histone-H3]-lysine-36 demethylase 1B|jmjC domain-containing histone demethylation protein 1B|jumonji C domain-containing histone demethylase 1B|lysine (K)-specific demethyla…	NM_032590.4	NP_115979.3	NC_000012.12	protein-coding	REVIEWED	12	-	121402287	121582267	Reference GRCh38.p12 Primary Assembly
hsa-miR-376c-3p	NM_001131036.1	1	209.6	209.6	1.97E-001	2.31E-001	3	3	2.18E-014	10.0	1.00E000	0	12	4.0	-10.0	0.0	49.6	0.0	0.0	21	1417	7	18	1058	1069	12	12	11.0	read	NM_001131036.1	9606	84240	ZCCHC9	PPP1R41	zinc finger CCHC-type containing 9	zinc finger CCHC domain-containing protein 9|protein phosphatase 1, regulatory subunit 41|zinc finger, CCHC domain containing 9	NM_001131036.1	NP_001124508.1	NC_000005.10	protein-coding	VALIDATED	5	+	81301582	81313146	Reference GRCh38.p12 Primary Assembly
hsa-miR-376c-3p	NM_001131035.1	1	209.6	209.6	1.97E-001	2.31E-001	3	3	2.18E-014	10.0	1.00E000	0	12	4.0	-10.0	0.0	49.6	0.0	0.0	21	1445	7	18	1086	1097	12	12	11.0	read	NM_001131035.1	9606	84240	ZCCHC9	PPP1R41	zinc finger CCHC-type containing 9	zinc finger CCHC domain-containing protein 9|protein phosphatase 1, regulatory subunit 41|zinc finger, CCHC domain containing 9	NM_001131035.1	NP_001124507.1	NC_000005.10	protein-coding	VALIDATED	5	+	81301582	81313146	Reference GRCh38.p12 Primary Assembly
hsa-miR-376c-3p	NM_001005366.1	1	210.7	210.7	1.95E-001	2.29E-001	3	3	2.18E-014	10.0	1.00E000	0	12	4.0	-10.0	0.0	46.7	0.0	0.0	21	5236	7	18	4797	4808	12	12	11.0	read	NM_001005366.1	9606	84678	KDM2B	CXXC2|FBXL10|Fbl10|JHDM1B|PCCX2	lysine demethylase 2B	lysine-specific demethylase 2B|CXXC-type zinc finger protein 2|F-box and leucine-rich repeat protein 10|F-box protein FBL10|F-box/LRR-repeat protein 10|JEMMA (Jumonji domain, EMSY-interactor, methyltransferase motif) protein|[Histone-H3]-lysine-36 demethylase 1B|jmjC domain-containing histone demethylation protein 1B|jumonji C domain-containing histone demethylase 1B|lysine (K)-specific demethyla…	NM_001005366.1	NP_001005366.1	NC_000012.12	protein-coding	REVIEWED	12	-	121402287	121582267	Reference GRCh38.p12 Primary Assembly
hsa-miR-376c-3p	NR_136689.1	3	1140.6	653.9	6.39E-004	3.57E-003	3	3	2.18E-014	12.0	1.00E000	0	11	244.0	0.0	0.0	253.9	0.0	0.0	21	2986	11	21	1610	1620	11	11	0.0	read	NR_136689.1	9606	51573	GDE1	363E6.2|MIR16	glycerophosphodiester phosphodiesterase 1	glycerophosphodiester phosphodiesterase 1|RGS16-interacting membrane protein|membrane interacting protein of RGS16	NR_136689.1	-	NC_000016.10	protein-coding	VALIDATED	16	-	19501692	19522144	Reference GRCh38.p12 Primary Assembly
hsa-miR-376c-3p	NR_045286.1	1	639.3	639.3	7.61E-003	2.94E-002	3	3	2.18E-014	6.0	1.00E000	0	19	240.0	12.0	0.0	204.3	0.0	0.0	21	5364	2	20	3719	3737	19	19	0.0	read	NR_045286.1	9606	8500	PPFIA1	LIP.1|LIP1|LIPRIN	PTPRF interacting protein alpha 1	liprin-alpha-1|LAR-interacting protein 1|LIP-1|Liprin-alpha1|protein tyrosine phosphatase receptor type f polypeptide-interacting protein alpha-1|protein tyrosine phosphatase, receptor type, f polypeptide (PTPRF), interacting protein (liprin), alpha 1	NR_045286.1	-	NC_000011.10	protein-coding	VALIDATED	11	+	70270686	70384500	Reference GRCh38.p12 Primary Assembly
hsa-miR-376c-3p	NM_001199649.1	1	372.1	372.1	1.12E-001	1.37E-001	3	3	2.18E-014	5.5	1.00E000	0	18	84.0	52.0	0.0	52.1	0.0	0.0	21	4600	1	18	737	754	18	18	12.5	read	NM_001199649.1	9606	5747	PTK2	FADK|FAK|FAK1|FRNK|PPP1R71|p125FAK|pp125FAK	protein tyrosine kinase 2	focal adhesion kinase 1|FADK 1|FAK-related non-kinase polypeptide|PTK2 protein tyrosine kinase 2|focal adhesion kinase isoform FAK-Del33|focal adhesion kinase-related nonkinase|protein phosphatase 1 regulatory subunit 71	NM_001199649.1	NP_001186578.1	NC_000008.11	protein-coding	REVIEWED	8	-	140658381	141002078	Reference GRCh38.p12 Primary Assembly
hsa-miR-376c-3p	NM_153831.3	1	372.1	372.1	9.39E-002	1.17E-001	3	3	2.18E-014	5.5	1.00E000	0	18	84.0	52.0	0.0	52.1	0.0	0.0	21	4561	1	18	737	754	18	18	12.5	read	NM_153831.3	9606	5747	PTK2	FADK|FAK|FAK1|FRNK|PPP1R71|p125FAK|pp125FAK	protein tyrosine kinase 2	focal adhesion kinase 1|FADK 1|FAK-related non-kinase polypeptide|PTK2 protein tyrosine kinase 2|focal adhesion kinase isoform FAK-Del33|focal adhesion kinase-related nonkinase|protein phosphatase 1 regulatory subunit 71	NM_153831.3	NP_722560.1	NC_000008.11	protein-coding	REVIEWED	8	-	140658381	141002078	Reference GRCh38.p12 Primary Assembly
hsa-miR-376c-3p	NM_015040.3	1	624.9	624.9	5.71E-003	3.30E-002	3	3	2.18E-014	13.5	1.00E000	0	8	240.0	0.0	0.0	230.9	0.0	0.0	21	9901	13	20	8557	8564	8	8	0.0	read	NM_015040.3	9606	200576	PIKFYVE	CFD|FAB1|HEL37|PIP5K|PIP5K3|ZFYVE29	phosphoinositide kinase, FYVE-type zinc finger containing	1-phosphatidylinositol 3-phosphate 5-kinase|PIPkin-III|epididymis luminal protein 37|phosphatidylinositol 3-phosphate 5-kinase type III|phosphatidylinositol-3-phosphate/phosphatidylinositol 5-kinase, type III|phosphoinositide kinase, FYVE finger containing|type III PIP kinase|zinc finger, FYVE domain containing 29	NM_015040.3	NP_055855.2	NC_000002.12	protein-coding	REVIEWED	2	+	208266177	208358750	Reference GRCh38.p12 Primary Assembly
hsa-miR-376c-3p	NM_012338.3	1	606.8	606.8	7.28E-003	3.54E-002	3	3	2.18E-014	10.0	1.00E000	0	17	152.0	16.0	0.0	283.8	0.0	0.0	21	2579	4	20	1347	1363	17	17	0.0	read	NM_012338.3	9606	23554	TSPAN12	EVR5|NET-2|NET2|TM4SF12	tetraspanin 12	tetraspanin-12|tetraspan NET-2|transmembrane 4 superfamily member 12|tspan-12	NM_012338.3	NP_036470.1	NC_000007.14	protein-coding	REVIEWED	7	-	120787319	120858336	Reference GRCh38.p12 Primary Assembly
hsa-miR-376c-3p	NM_001316342.1	1	372.1	372.1	9.39E-002	1.17E-001	3	3	2.18E-014	5.5	1.00E000	0	18	84.0	52.0	0.0	52.1	0.0	0.0	21	4353	1	18	481	498	18	18	12.5	read	NM_001316342.1	9606	5747	PTK2	FADK|FAK|FAK1|FRNK|PPP1R71|p125FAK|pp125FAK	protein tyrosine kinase 2	focal adhesion kinase 1|FADK 1|FAK-related non-kinase polypeptide|PTK2 protein tyrosine kinase 2|focal adhesion kinase isoform FAK-Del33|focal adhesion kinase-related nonkinase|protein phosphatase 1 regulatory subunit 71	NM_001316342.1	NP_001303271.1	NC_000008.11	protein-coding	REVIEWED	8	-	140658381	141002078	Reference GRCh38.p12 Primary Assembly
hsa-miR-376c-3p	NM_014754.2	1	649.6	649.6	7.18E-004	9.76E-003	3	3	2.18E-014	11.0	1.00E000	0	11	320.0	0.0	0.0	166.6	0.0	0.0	21	2576	11	21	1297	1307	11	11	0.0	read	NM_014754.2	9606	9791	PTDSS1	LMHD|PSS1|PSSA	phosphatidylserine synthase 1	phosphatidylserine synthase 1|PSS-1|ptdSer synthase 1|serine-exchange enzyme I	NM_014754.2	NP_055569.1	NC_000008.11	protein-coding	REVIEWED	8	+	96261885	96334551	Reference GRCh38.p12 Primary Assembly
hsa-miR-376c-3p	NM_006402.2	1	661.4	661.4	5.72E-004	8.81E-003	3	3	2.18E-014	10.0	1.00E000	0	16	244.0	0.0	0.0	259.4	0.0	0.0	21	855	6	21	619	634	16	16	0.0	read	NM_006402.2	9606	10542	LAMTOR5	HBXIP|XIP	late endosomal/lysosomal adaptor, MAPK and MTOR activator 5	ragulator complex protein LAMTOR5|HBV X-interacting protein|HBx-interacting protein|hepatitis B virus x interacting protein|hepatitis B virus x-interacting protein (9.6kD)|late endosomal/lysosomal adaptor and MAPK and MTOR activator 5	NM_006402.2	NP_006393.2	NC_000001.11	protein-coding	REVIEWED	1	-	110401252	110407923	Reference GRCh38.p12 Primary Assembly
hsa-miR-376c-3p	NM_005607.4	1	372.1	372.1	4.93E-002	6.36E-002	3	3	2.18E-014	5.5	1.00E000	0	18	84.0	52.0	0.0	52.1	0.0	0.0	21	4550	1	18	726	743	18	18	12.5	read	NM_005607.4	9606	5747	PTK2	FADK|FAK|FAK1|FRNK|PPP1R71|p125FAK|pp125FAK	protein tyrosine kinase 2	focal adhesion kinase 1|FADK 1|FAK-related non-kinase polypeptide|PTK2 protein tyrosine kinase 2|focal adhesion kinase isoform FAK-Del33|focal adhesion kinase-related nonkinase|protein phosphatase 1 regulatory subunit 71	NM_005607.4	NP_005598.3	NC_000008.11	protein-coding	REVIEWED	8	-	140658381	141002078	Reference GRCh38.p12 Primary Assembly
hsa-miR-376c-3p	NM_001300836.1	1	197.2	197.2	2.47E-001	2.82E-001	3	3	2.18E-014	8.0	1.00E000	0	16	-12.0	-10.0	0.0	43.2	0.0	0.0	21	1150	1	16	226	241	16	16	11.0	read	NM_001300836.1	9606	55111	PLEKHJ1	GNRPX	pleckstrin homology domain containing J1	pleckstrin homology domain-containing family J member 1|PH domain-containing family J member 1|guanine nucleotide releasing protein x	NM_001300836.1	NP_001287765.1	NC_000019.10	protein-coding	VALIDATED	19	-	2229951	2236723	Reference GRCh38.p12 Primary Assembly
hsa-miR-376c-3p	NM_018221.4	3	1511.6	782.8	6.95E-004	4.81E-003	3	6	2.12E-007	7.5	1.00E000	0	15	312.0	0.0	0.0	293.8	0.0	0.0	21	4922	7	21	1896	1910	15	15	0.0	read	NM_018221.4	9606	55233	MOB1A	C2orf6|MATS1|MOB1|MOBK1B|MOBKL1B|Mob4B	MOB kinase activator 1A	MOB kinase activator 1A|MOB1 Mps One Binder homolog A|MOB1, Mps One Binder kinase activator-like 1B|mob1 alpha|mob1 homolog 1B|mps one binder kinase activator-like 1B	NM_018221.4	NP_060691.2	NC_000002.12	protein-coding	REVIEWED	2	-	74152597	74178966	Reference GRCh38.p12 Primary Assembly
hsa-miR-376c-3p	NM_014999.3	1	630.0	630.0	6.48E-003	1.49E-002	3	3	2.18E-014	11.0	1.00E000	0	12	152.0	0.0	0.0	317.0	0.0	0.0	21	8748	9	20	5941	5952	12	12	0.0	read	NM_014999.3	9606	23011	RAB21	-	RAB21, member RAS oncogene family	ras-related protein Rab-21|GTP-binding protein RAB21	NM_014999.3	NP_055814.1	NC_000012.12	protein-coding	REVIEWED	12	+	71754862	71793475	Reference GRCh38.p12 Primary Assembly
hsa-miR-376c-3p	NM_001317112.1	3	1511.6	782.8	6.95E-004	4.81E-003	3	6	2.12E-007	7.5	1.00E000	0	15	312.0	0.0	0.0	293.8	0.0	0.0	21	4758	7	21	1732	1746	15	15	0.0	read	NM_001317112.1	9606	55233	MOB1A	C2orf6|MATS1|MOB1|MOBK1B|MOBKL1B|Mob4B	MOB kinase activator 1A	MOB kinase activator 1A|MOB1 Mps One Binder homolog A|MOB1, Mps One Binder kinase activator-like 1B|mob1 alpha|mob1 homolog 1B|mps one binder kinase activator-like 1B	NM_001317112.1	NP_001304041.1	NC_000002.12	protein-coding	REVIEWED	2	-	74152597	74178966	Reference GRCh38.p12 Primary Assembly
hsa-miR-376c-3p	NM_001317111.1	3	1511.6	782.8	6.95E-004	4.81E-003	3	6	2.12E-007	7.5	1.00E000	0	15	312.0	0.0	0.0	293.8	0.0	0.0	21	4815	7	21	1789	1803	15	15	0.0	read	NM_001317111.1	9606	55233	MOB1A	C2orf6|MATS1|MOB1|MOBK1B|MOBKL1B|Mob4B	MOB kinase activator 1A	MOB kinase activator 1A|MOB1 Mps One Binder homolog A|MOB1, Mps One Binder kinase activator-like 1B|mob1 alpha|mob1 homolog 1B|mps one binder kinase activator-like 1B	NM_001317111.1	NP_001304040.1	NC_000002.12	protein-coding	REVIEWED	2	-	74152597	74178966	Reference GRCh38.p12 Primary Assembly
hsa-miR-376c-3p	NM_001317110.1	3	1511.6	782.8	6.95E-004	4.81E-003	3	6	2.12E-007	7.5	1.00E000	0	15	312.0	0.0	0.0	293.8	0.0	0.0	21	4919	7	21	1893	1907	15	15	0.0	read	NM_001317110.1	9606	55233	MOB1A	C2orf6|MATS1|MOB1|MOBK1B|MOBKL1B|Mob4B	MOB kinase activator 1A	MOB kinase activator 1A|MOB1 Mps One Binder homolog A|MOB1, Mps One Binder kinase activator-like 1B|mob1 alpha|mob1 homolog 1B|mps one binder kinase activator-like 1B	NM_001317110.1	NP_001304039.1	NC_000002.12	protein-coding	REVIEWED	2	-	74152597	74178966	Reference GRCh38.p12 Primary Assembly
hsa-miR-376c-3p	NM_001290225.1	1	649.6	649.6	5.00E-003	1.30E-002	3	3	2.18E-014	11.0	1.00E000	0	11	320.0	0.0	0.0	166.6	0.0	0.0	21	2406	11	21	1127	1137	11	11	0.0	read	NM_001290225.1	9606	9791	PTDSS1	LMHD|PSS1|PSSA	phosphatidylserine synthase 1	phosphatidylserine synthase 1|PSS-1|ptdSer synthase 1|serine-exchange enzyme I	NM_001290225.1	NP_001277154.1	NC_000008.11	protein-coding	REVIEWED	8	+	96261885	96334551	Reference GRCh38.p12 Primary Assembly
hsa-miR-376c-3p	NM_018112.2	1	701.3	701.3	1.72E-003	7.98E-003	3	3	2.18E-014	6.5	1.00E000	0	19	240.0	12.0	0.0	272.3	0.0	0.0	21	3558	2	20	1070	1088	19	19	0.0	read	NM_018112.2	9606	55151	TMEM38B	C9orf87|D4Ertd89e|OI14|TRIC-B|TRICB|bA219P18.1	transmembrane protein 38B	trimeric intracellular cation channel type B	NM_018112.2	NP_060582.1	NC_000009.12	protein-coding	REVIEWED	9	+	105694524	105776610	Reference GRCh38.p12 Primary Assembly
hsa-miR-376c-3p	NM_018049.2	1	197.2	197.2	2.94E-001	3.30E-001	3	3	2.18E-014	8.0	1.00E000	0	16	-12.0	-10.0	0.0	43.2	0.0	0.0	21	1262	1	16	226	241	16	16	11.0	read	NM_018049.2	9606	55111	PLEKHJ1	GNRPX	pleckstrin homology domain containing J1	pleckstrin homology domain-containing family J member 1|PH domain-containing family J member 1|guanine nucleotide releasing protein x	NM_018049.2	NP_060519.1	NC_000019.10	protein-coding	VALIDATED	19	-	2229951	2236723	Reference GRCh38.p12 Primary Assembly
hsa-miR-376c-3p	NM_001288753.1	1	641.1	641.1	4.13E-003	1.21E-002	3	3	2.18E-014	10.5	1.00E000	0	14	240.0	0.0	0.0	241.1	0.0	0.0	21	5411	7	20	917	930	14	14	0.0	read	NM_001288753.1	9606	10051	SMC4	CAP-C|CAPC|SMC-4|SMC4L1	structural maintenance of chromosomes 4	structural maintenance of chromosomes protein 4|SMC protein 4|SMC4 structural maintenance of chromosomes 4-like 1|chromosome-associated polypeptide C	NM_001288753.1	NP_001275682.1	NC_000003.12	protein-coding	REVIEWED	3	+	160399303	160434961	Reference GRCh38.p12 Primary Assembly
hsa-miR-376c-3p	NM_001002800.2	1	641.1	641.1	4.13E-003	1.21E-002	3	3	2.18E-014	10.5	1.00E000	0	14	240.0	0.0	0.0	241.1	0.0	0.0	21	5486	7	20	992	1005	14	14	0.0	read	NM_001002800.2	9606	10051	SMC4	CAP-C|CAPC|SMC-4|SMC4L1	structural maintenance of chromosomes 4	structural maintenance of chromosomes protein 4|SMC protein 4|SMC4 structural maintenance of chromosomes 4-like 1|chromosome-associated polypeptide C	NM_001002800.2	NP_001002800.1	NC_000003.12	protein-coding	REVIEWED	3	+	160399303	160434961	Reference GRCh38.p12 Primary Assembly
hsa-miR-376c-3p	NM_001190329.1	1	267.2	267.2	1.48E-001	1.75E-001	3	3	2.18E-014	8.0	1.00E000	0	15	32.0	-10.0	0.0	70.2	0.0	0.0	21	3305	7	21	1406	1420	15	15	12.0	read	NM_001190329.1	9606	518	ATP5MC3	ATP5G3|P3	ATP synthase membrane subunit c locus 3	ATP synthase F(0) complex subunit C3, mitochondrial|ATP synthase lipid-binding protein, mitochondrial|ATP synthase proteolipid P3|ATP synthase proton-transporting mitochondrial F(0) complex subunit C3|ATP synthase subunit 9|ATP synthase, H+ transporting, mitochondrial F0 complex, subunit C3 (subunit 9)|ATP synthase, H+ transporting, mitochondrial Fo complex subunit C3 (subunit 9)|ATP synthase, mi…	NM_001190329.1	NP_001177258.1	NC_000002.12	protein-coding	REVIEWED	2	-	175176257	175181761	Reference GRCh38.p12 Primary Assembly
hsa-miR-376c-3p	NM_016052.3	3	1726.4	633.1	2.49E-004	3.62E-003	3	3	2.18E-014	9.5	1.00E000	0	14	240.0	0.0	0.0	227.1	0.0	0.0	21	7782	7	20	4251	4264	14	14	0.0	read	NM_016052.3	9606	51018	RRP15	CGI-115|KIAA0507	ribosomal RNA processing 15 homolog	RRP15-like protein|ribosomal RNA-processing protein 15	NM_016052.3	NP_057136.2	NC_000001.11	protein-coding	REVIEWED	1	+	218285286	218337982	Reference GRCh38.p12 Primary Assembly
hsa-miR-376c-3p	NM_139169.4	1	400.6	400.6	2.00E-002	3.13E-002	3	4	6.65E-011	9.0	1.00E000	0	13	160.0	0.0	0.0	68.6	0.0	0.0	21	3412	9	21	2877	2889	13	13	12.0	read	NM_139169.4	9606	142940	TRUB1	PUS4	TruB pseudouridine synthase family member 1	probable tRNA pseudouridine synthase 1|TruB pseudouridine (psi) synthase family member 1|TruB pseudouridine (psi) synthase homolog 1	NM_139169.4	NP_631908.1	NC_000010.11	protein-coding	VALIDATED	10	+	114938192	114977679	Reference GRCh38.p12 Primary Assembly
hsa-miR-376c-3p	NM_014763.3	3	1722.6	694.8	6.92E-005	1.27E-003	3	9	4.81E-005	8.0	1.00E000	0	18	240.0	12.0	0.0	274.8	0.0	0.0	21	7827	3	20	4485	4502	18	18	0.0	read	NM_014763.3	9606	9801	MRPL19	L19mt|MRP-L15|MRP-L19|MRPL15|RLX1|RPML15	mitochondrial ribosomal protein L19	39S ribosomal protein L19, mitochondrial|39S ribosomal protein L15, mitochondrial|L15mt|mitochondrial large ribosomal subunit protein bL19m	NM_014763.3	NP_055578.2	NC_000002.12	protein-coding	REVIEWED	2	+	75646782	75662207	Reference GRCh38.p12 Primary Assembly
hsa-miR-376c-3p	NM_014394.2	1	656.5	656.5	1.70E-004	2.24E-003	3	3	2.18E-014	13.0	1.00E000	0	8	312.0	0.0	0.0	188.5	0.0	0.0	21	2449	14	21	988	995	8	8	0.0	read	NM_014394.2	9606	27069	GHITM	DERP2|HSPC282|MICS1|My021|PTD010|TMBIM5	growth hormone inducible transmembrane protein	growth hormone-inducible transmembrane protein|dermal papilla-derived protein 2|mitochondrial morphology and cristae structure 1|transmembrane BAX inhibitor motif containing 5|transmembrane BAX inhibitor motif-containing protein 5	NM_014394.2	NP_055209.2	NC_000010.11	protein-coding	VALIDATED	10	+	84139428	84153554	Reference GRCh38.p12 Primary Assembly
hsa-miR-376c-3p	NM_001689.4	1	267.2	267.2	1.04E-001	1.27E-001	3	3	2.18E-014	8.0	1.00E000	0	15	32.0	-10.0	0.0	70.2	0.0	0.0	21	2651	7	21	752	766	15	15	12.0	read	NM_001689.4	9606	518	ATP5MC3	ATP5G3|P3	ATP synthase membrane subunit c locus 3	ATP synthase F(0) complex subunit C3, mitochondrial|ATP synthase lipid-binding protein, mitochondrial|ATP synthase proteolipid P3|ATP synthase proton-transporting mitochondrial F(0) complex subunit C3|ATP synthase subunit 9|ATP synthase, H+ transporting, mitochondrial F0 complex, subunit C3 (subunit 9)|ATP synthase, H+ transporting, mitochondrial Fo complex subunit C3 (subunit 9)|ATP synthase, mi…	NM_001689.4	NP_001680.1	NC_000002.12	protein-coding	REVIEWED	2	-	175176257	175181761	Reference GRCh38.p12 Primary Assembly
hsa-miR-376c-3p	NM_001002258.4	1	267.2	267.2	1.04E-001	1.27E-001	3	3	2.18E-014	8.0	1.00E000	0	15	32.0	-10.0	0.0	70.2	0.0	0.0	21	2741	7	21	842	856	15	15	12.0	read	NM_001002258.4	9606	518	ATP5MC3	ATP5G3|P3	ATP synthase membrane subunit c locus 3	ATP synthase F(0) complex subunit C3, mitochondrial|ATP synthase lipid-binding protein, mitochondrial|ATP synthase proteolipid P3|ATP synthase proton-transporting mitochondrial F(0) complex subunit C3|ATP synthase subunit 9|ATP synthase, H+ transporting, mitochondrial F0 complex, subunit C3 (subunit 9)|ATP synthase, H+ transporting, mitochondrial Fo complex subunit C3 (subunit 9)|ATP synthase, mi…	NM_001002258.4	NP_001002258.1	NC_000002.12	protein-coding	REVIEWED	2	-	175176257	175181761	Reference GRCh38.p12 Primary Assembly
hsa-miR-376c-3p	NM_005496.3	1	641.1	641.1	7.86E-003	1.66E-002	3	3	2.18E-014	10.5	1.00E000	0	14	240.0	0.0	0.0	241.1	0.0	0.0	21	5297	7	20	809	822	14	14	0.0	read	NM_005496.3	9606	10051	SMC4	CAP-C|CAPC|SMC-4|SMC4L1	structural maintenance of chromosomes 4	structural maintenance of chromosomes protein 4|SMC protein 4|SMC4 structural maintenance of chromosomes 4-like 1|chromosome-associated polypeptide C	NM_005496.3	NP_005487.3	NC_000003.12	protein-coding	REVIEWED	3	+	160399303	160434961	Reference GRCh38.p12 Primary Assembly
hsa-miR-376c-3p	NM_014991.4	1	620.6	620.6	1.76E-003	2.14E-002	3	3	2.18E-014	13.0	1.00E000	0	9	240.0	0.0	0.0	224.6	0.0	0.0	21	14329	12	20	13672	13680	9	9	0.0	read	NM_014991.4	9606	23001	WDFY3	ALFY|BCHS|MCPH18|ZFYVE25	WD repeat and FYVE domain containing 3	WD repeat and FYVE domain-containing protein 3|autophagy-linked FYVE protein	NM_014991.4	NP_055806.2	NC_000004.12	protein-coding	REVIEWED	4	-	84669536	84966390	Reference GRCh38.p12 Primary Assembly
hsa-miR-376c-3p	NM_001128164.1	2	1280.5	727.4	2.45E-004	8.80E-003	3	3	2.18E-014	8.0	1.00E000	0	17	312.0	24.0	0.0	220.4	0.0	0.0	21	10587	5	21	7245	7261	17	17	0.0	read	NM_001128164.1	9606	6310	ATXN1	ATX1|D6S504E|SCA1	ataxin 1	ataxin-1|alternative ataxin1|spinocerebellar ataxia type 1 protein	NM_001128164.1	NP_001121636.1	NC_000006.12	protein-coding	REVIEWED	6	-	16299111	16761489	Reference GRCh38.p12 Primary Assembly
hsa-miR-376c-3p	NM_000332.3	2	1280.5	727.4	1.66E-003	2.36E-002	3	3	2.18E-014	8.0	1.00E000	0	17	312.0	24.0	0.0	220.4	0.0	0.0	21	10636	5	21	7294	7310	17	17	0.0	read	NM_000332.3	9606	6310	ATXN1	ATX1|D6S504E|SCA1	ataxin 1	ataxin-1|alternative ataxin1|spinocerebellar ataxia type 1 protein	NM_000332.3	NP_000323.2	NC_000006.12	protein-coding	REVIEWED	6	-	16299111	16761489	Reference GRCh38.p12 Primary Assembly
hsa-miR-376c-3p	NM_001324067.1	2	895.0	653.9	4.27E-003	2.90E-002	3	3	2.18E-014	12.0	1.00E000	0	11	244.0	0.0	0.0	253.9	0.0	0.0	21	2861	11	21	1485	1495	11	11	0.0	read	NM_001324067.1	9606	51573	GDE1	363E6.2|MIR16	glycerophosphodiester phosphodiesterase 1	glycerophosphodiester phosphodiesterase 1|RGS16-interacting membrane protein|membrane interacting protein of RGS16	NM_001324067.1	NP_001310996.1	NC_000016.10	protein-coding	VALIDATED	16	-	19501692	19522144	Reference GRCh38.p12 Primary Assembly
hsa-miR-376c-3p	NM_001324066.1	3	1140.6	653.9	2.70E-003	1.94E-002	3	3	2.18E-014	12.0	1.00E000	0	11	244.0	0.0	0.0	253.9	0.0	0.0	21	2950	11	21	1574	1584	11	11	0.0	read	NM_001324066.1	9606	51573	GDE1	363E6.2|MIR16	glycerophosphodiester phosphodiesterase 1	glycerophosphodiester phosphodiesterase 1|RGS16-interacting membrane protein|membrane interacting protein of RGS16	NM_001324066.1	NP_001310995.1	NC_000016.10	protein-coding	VALIDATED	16	-	19501692	19522144	Reference GRCh38.p12 Primary Assembly
hsa-miR-376c-3p	NR_039981.2	3	1759.1	687.2	1.50E-005	2.49E-004	3	3	2.18E-014	13.0	1.00E000	0	9	240.0	0.0	0.0	291.2	0.0	0.0	21	9419	12	20	8822	8830	9	9	0.0	read	NR_039981.2	9606	100216546	LINC01004	-	long intergenic non-protein coding RNA 1004	-	NR_039981.2	-	NC_000007.14	ncRNA	VALIDATED	7	-	104981746	104991164	Reference GRCh38.p12 Primary Assembly
hsa-miR-376c-3p	NM_021215.3	1	705.7	705.7	7.56E-004	9.50E-003	3	3	2.18E-014	9.0	1.00E000	0	18	244.0	16.0	0.0	289.7	0.0	0.0	21	3895	4	21	2831	2848	18	18	0.0	read	NM_021215.3	9606	58490	RPRD1B	C20orf77|CREPT|K-H|Kub5-Hera|NET60|dJ1057B20.2	regulation of nuclear pre-mRNA domain containing 1B	regulation of nuclear pre-mRNA domain-containing protein 1B|Ku70-binding protein 5-Hera|cell-cycle related and expression-elevated protein in tumor	NM_021215.3	NP_067038.1	NC_000020.11	protein-coding	VALIDATED	20	+	38033461	38092365	Reference GRCh38.p12 Primary Assembly
hsa-miR-376c-3p	NM_001258375.1	1	637.2	637.2	2.38E-003	1.57E-002	3	5	8.36E-009	12.0	1.00E000	0	10	312.0	0.0	0.0	165.2	0.0	0.0	21	2721	12	21	283	292	10	10	0.0	read	NM_001258375.1	9606	58513	EPS15L1	EPS15R	epidermal growth factor receptor pathway substrate 15 like 1	epidermal growth factor receptor substrate 15-like 1|epidermal growth factor receptor substrate EPS15R|eps15-related protein	NM_001258375.1	NP_001245304.1	NC_000019.10	protein-coding	VALIDATED	19	-	16355243	16472011	Reference GRCh38.p12 Primary Assembly
hsa-miR-376c-3p	NM_021242.5	1	624.4	624.4	2.80E-003	1.49E-002	3	3	2.18E-014	7.5	1.00E000	0	21	312.0	16.0	0.0	133.4	0.0	0.0	21	3795	1	21	2978	2998	21	21	0.0	read	NM_021242.5	9606	58526	MID1IP1	G12-like|MIG12|S14R|STRAIT11499|THRSPL	MID1 interacting protein 1	mid1-interacting protein 1|MID1 interacting G12-like protein|MID1 interacting protein 1 (gastrulation specific G12-like)|gastrulation specific G12 homolog|spot 14-R|spot 14-related protein	NM_021242.5	NP_067065.1	NC_000023.11	protein-coding	VALIDATED	X	+	38801431	38806531	Reference GRCh38.p12 Primary Assembly
hsa-miR-376c-3p	NM_005828.4	1	603.6	603.6	3.85E-003	1.70E-002	3	3	2.18E-014	12.0	1.00E000	0	9	248.0	0.0	0.0	191.6	0.0	0.0	21	6394	12	20	5903	5911	9	9	0.0	read	NM_005828.4	9606	10238	DCAF7	AN11|HAN11|SWAN-1|WDR68	DDB1 and CUL4 associated factor 7	DDB1- and CUL4-associated factor 7|WD repeat-containing protein 68|WD repeat-containing protein An11 homolog|human anthocyanin|seven-WD-repeat protein of the AN11 family-1	NM_005828.4	NP_005819.3	NC_000017.11	protein-coding	REVIEWED	17	+	63550434	63594278	Reference GRCh38.p12 Primary Assembly
hsa-miR-376c-3p	NM_021235.2	1	637.2	637.2	4.14E-003	1.94E-002	3	5	8.36E-009	12.0	1.00E000	0	10	312.0	0.0	0.0	165.2	0.0	0.0	21	2854	12	21	283	292	10	10	0.0	read	NM_021235.2	9606	58513	EPS15L1	EPS15R	epidermal growth factor receptor pathway substrate 15 like 1	epidermal growth factor receptor substrate 15-like 1|epidermal growth factor receptor substrate EPS15R|eps15-related protein	NM_021235.2	NP_067058.1	NC_000019.10	protein-coding	VALIDATED	19	-	16355243	16472011	Reference GRCh38.p12 Primary Assembly
hsa-miR-376c-3p	NM_001258374.1	1	637.2	637.2	4.14E-003	1.94E-002	3	5	8.36E-009	12.0	1.00E000	0	10	312.0	0.0	0.0	165.2	0.0	0.0	21	3272	12	21	283	292	10	10	0.0	read	NM_001258374.1	9606	58513	EPS15L1	EPS15R	epidermal growth factor receptor pathway substrate 15 like 1	epidermal growth factor receptor substrate 15-like 1|epidermal growth factor receptor substrate EPS15R|eps15-related protein	NM_001258374.1	NP_001245303.1	NC_000019.10	protein-coding	VALIDATED	19	-	16355243	16472011	Reference GRCh38.p12 Primary Assembly
hsa-miR-376c-3p	NM_020205.3	1	697.8	697.8	2.09E-003	1.37E-002	3	3	2.18E-014	5.5	1.00E000	0	21	312.0	20.0	0.0	190.8	0.0	0.0	21	6415	1	21	297	317	21	21	0.0	read	NM_020205.3	9606	56957	OTUD7B	CEZANNE|ZA20D1	OTU deubiquitinase 7B	OTU domain-containing protein 7B|OTU domain containing 7B|cellular zinc finger anti-NF-kappa-B protein|cellular zinc finger anti-NF-kappaB Cezanne|zinc finger A20 domain-containing protein 1|zinc finger protein Cezanne|zinc finger, A20 domain containing 1	NM_020205.3	NP_064590.2	NC_000001.11	protein-coding	VALIDATED	1	-	149940329	150010775	Reference GRCh38.p12 Primary Assembly
hsa-miR-376c-3p	NM_001258376.1	1	637.2	637.2	4.96E-003	1.90E-002	3	5	8.36E-009	12.0	1.00E000	0	10	312.0	0.0	0.0	165.2	0.0	0.0	21	3566	12	21	283	292	10	10	0.0	read	NM_001258376.1	9606	58513	EPS15L1	EPS15R	epidermal growth factor receptor pathway substrate 15 like 1	epidermal growth factor receptor substrate 15-like 1|epidermal growth factor receptor substrate EPS15R|eps15-related protein	NM_001258376.1	NP_001245305.1	NC_000019.10	protein-coding	VALIDATED	19	-	16355243	16472011	Reference GRCh38.p12 Primary Assembly
hsa-miR-376c-3p	NM_001257273.1	2	1150.5	594.1	8.77E-003	2.38E-002	3	3	2.18E-014	9.5	1.00E000	0	19	152.0	12.0	0.0	277.1	0.0	0.0	21	9558	2	20	4266	4284	19	19	0.0	read	NM_001257273.1	9606	26036	ZNF451	COASTER|dJ417I1.1	zinc finger protein 451	E3 SUMO-protein ligase ZNF451|E3 SUMO-protein transferase ZNF451|coactivator for steroid receptors	NM_001257273.1	NP_001244202.1	NC_000006.12	protein-coding	VALIDATED	6	+	57088969	57170304	Reference GRCh38.p12 Primary Assembly
hsa-miR-376c-3p	NM_177423.2	1	639.3	639.3	4.53E-004	7.24E-003	3	3	2.18E-014	6.0	1.00E000	0	19	240.0	12.0	0.0	204.3	0.0	0.0	21	4062	2	20	3708	3726	19	19	0.0	read	NM_177423.2	9606	8500	PPFIA1	LIP.1|LIP1|LIPRIN	PTPRF interacting protein alpha 1	liprin-alpha-1|LAR-interacting protein 1|LIP-1|Liprin-alpha1|protein tyrosine phosphatase receptor type f polypeptide-interacting protein alpha-1|protein tyrosine phosphatase, receptor type, f polypeptide (PTPRF), interacting protein (liprin), alpha 1	NM_177423.2	NP_803172.1	NC_000011.10	protein-coding	VALIDATED	11	+	70270686	70384500	Reference GRCh38.p12 Primary Assembly
hsa-miR-376c-3p	NM_016282.3	1	717.8	717.8	8.10E-005	2.55E-003	3	3	2.18E-014	13.0	1.00E000	0	8	312.0	0.0	0.0	249.8	0.0	0.0	21	4333	14	21	1685	1692	8	8	0.0	read	NM_016282.3	9606	50808	AK3	AK3L1|AK6|AKL3L|AKL3L1|FIX	adenylate kinase 3	GTP:AMP phosphotransferase AK3, mitochondrial|GTP:AMP phosphotransferase, mitochondrial|adenylate kinase 3 alpha-like 1|adenylate kinase 6, adenylate kinase 3 like 1	NM_016282.3	NP_057366.2	NC_000009.12	protein-coding	REVIEWED	9	-	4709555	4742042	Reference GRCh38.p12 Primary Assembly
hsa-miR-376c-3p	NM_005662.6	1	600.1	600.1	9.95E-004	1.07E-002	3	3	2.18E-014	12.0	1.00E000	0	10	252.0	0.0	0.0	187.1	0.0	0.0	21	1554	12	21	1115	1124	10	10	0.0	read	NM_005662.6	9606	7419	VDAC3	HD-VDAC3|VDAC-3	voltage dependent anion channel 3	voltage-dependent anion-selective channel protein 3|outer mitochondrial membrane protein porin 3	NM_005662.6	NP_005653.3	NC_000008.11	protein-coding	REVIEWED	8	+	42391623	42405936	Reference GRCh38.p12 Primary Assembly
hsa-miR-376c-3p	NM_001199853.1	1	717.8	717.8	8.10E-005	2.55E-003	3	3	2.18E-014	13.0	1.00E000	0	8	312.0	0.0	0.0	249.8	0.0	0.0	21	4032	14	21	1384	1391	8	8	0.0	read	NM_001199853.1	9606	50808	AK3	AK3L1|AK6|AKL3L|AKL3L1|FIX	adenylate kinase 3	GTP:AMP phosphotransferase AK3, mitochondrial|GTP:AMP phosphotransferase, mitochondrial|adenylate kinase 3 alpha-like 1|adenylate kinase 6, adenylate kinase 3 like 1	NM_001199853.1	NP_001186782.1	NC_000009.12	protein-coding	REVIEWED	9	-	4709555	4742042	Reference GRCh38.p12 Primary Assembly
hsa-miR-376c-3p	NM_001135694.2	1	600.1	600.1	9.95E-004	1.07E-002	3	3	2.18E-014	12.0	1.00E000	0	10	252.0	0.0	0.0	187.1	0.0	0.0	21	1557	12	21	1118	1127	10	10	0.0	read	NM_001135694.2	9606	7419	VDAC3	HD-VDAC3|VDAC-3	voltage dependent anion channel 3	voltage-dependent anion-selective channel protein 3|outer mitochondrial membrane protein porin 3	NM_001135694.2	NP_001129166.1	NC_000008.11	protein-coding	REVIEWED	8	+	42391623	42405936	Reference GRCh38.p12 Primary Assembly
hsa-miR-376c-3p	NM_001130527.2	2	1186.6	600.9	9.81E-004	1.06E-002	3	3	2.18E-014	10.0	1.00E000	0	16	240.0	0.0	0.0	203.9	0.0	0.0	21	8243	5	20	3373	3388	16	16	0.0	read	NM_001130527.2	9606	9043	SPAG9	CT89|HLC-6|HLC4|HLC6|JIP-4|JIP4|JLP|PHET|PIG6	sperm associated antigen 9	C-Jun-amino-terminal kinase-interacting protein 4|JNK interacting protein|JNK/SAPK-associated protein|Max-binding protein|c-Jun NH2-terminal kinase-associated leucine zipper protein|cancer/testis antigen 89|human lung cancer oncogene 6 protein|lung cancer oncogene 4|mitogen-activated protein kinase 8-interacting protein 4|proliferation-inducing gene 6|protein highly expressed in testis|sperm asso…	NM_001130527.2	NP_001123999.1	NC_000017.11	protein-coding	REVIEWED	17	-	50962173	51120864	Reference GRCh38.p12 Primary Assembly
hsa-miR-376c-3p	NM_001037131.2	1	726.3	726.3	6.64E-005	2.23E-003	3	3	2.18E-014	7.5	1.00E000	0	20	240.0	8.0	0.0	313.3	0.0	0.0	21	10868	1	20	5560	5579	20	20	0.0	read	NM_001037131.2	9606	116987	AGAP1	AGAP-1|CENTG2|GGAP1|cnt-g2	ArfGAP with GTPase domain, ankyrin repeat and PH domain 1	arf-GAP with GTPase, ANK repeat and PH domain-containing protein 1|Arf GAP with GTP-binding protein-like, ANK repeat and PH domains 1|GTP-binding and GTPase-activating protein 1|centaurin, gamma 2	NM_001037131.2	NP_001032208.1	NC_000002.12	protein-coding	REVIEWED	2	+	235494088	236131799	Reference GRCh38.p12 Primary Assembly
hsa-miR-376c-3p	NM_180989.5	4	1834.9	593.4	6.64E-003	2.42E-002	3	3	2.18E-014	11.0	1.00E000	0	11	248.0	0.0	0.0	182.4	0.0	0.0	21	8895	10	20	7252	7262	11	11	0.0	read	NM_180989.5	9606	160897	GPR180	ITR	G protein-coupled receptor 180	integral membrane protein GPR180|intimal thickness-related receptor	NM_180989.5	NP_851320.1	NC_000013.11	protein-coding	REVIEWED	13	+	94601849	94634644	Reference GRCh38.p12 Primary Assembly
hsa-miR-376c-3p	NM_003626.3	1	639.3	639.3	3.44E-003	1.92E-002	3	3	2.18E-014	6.0	1.00E000	0	19	240.0	12.0	0.0	204.3	0.0	0.0	21	5353	2	20	3708	3726	19	19	0.0	read	NM_003626.3	9606	8500	PPFIA1	LIP.1|LIP1|LIPRIN	PTPRF interacting protein alpha 1	liprin-alpha-1|LAR-interacting protein 1|LIP-1|Liprin-alpha1|protein tyrosine phosphatase receptor type f polypeptide-interacting protein alpha-1|protein tyrosine phosphatase, receptor type, f polypeptide (PTPRF), interacting protein (liprin), alpha 1	NM_003626.3	NP_003617.1	NC_000011.10	protein-coding	VALIDATED	11	+	70270686	70384500	Reference GRCh38.p12 Primary Assembly
hsa-miR-376c-3p	NM_001251971.1	2	1186.6	600.9	5.99E-003	2.33E-002	3	3	2.18E-014	10.0	1.00E000	0	16	240.0	0.0	0.0	203.9	0.0	0.0	21	7940	5	20	3031	3046	16	16	0.0	read	NM_001251971.1	9606	9043	SPAG9	CT89|HLC-6|HLC4|HLC6|JIP-4|JIP4|JLP|PHET|PIG6	sperm associated antigen 9	C-Jun-amino-terminal kinase-interacting protein 4|JNK interacting protein|JNK/SAPK-associated protein|Max-binding protein|c-Jun NH2-terminal kinase-associated leucine zipper protein|cancer/testis antigen 89|human lung cancer oncogene 6 protein|lung cancer oncogene 4|mitogen-activated protein kinase 8-interacting protein 4|proliferation-inducing gene 6|protein highly expressed in testis|sperm asso…	NM_001251971.1	NP_001238900.1	NC_000017.11	protein-coding	REVIEWED	17	-	50962173	51120864	Reference GRCh38.p12 Primary Assembly
hsa-miR-376c-3p	NM_001199856.1	1	717.8	717.8	1.00E-003	1.17E-002	3	3	2.18E-014	13.0	1.00E000	0	8	312.0	0.0	0.0	249.8	0.0	0.0	21	4105	14	21	1457	1464	8	8	0.0	read	NM_001199856.1	9606	50808	AK3	AK3L1|AK6|AKL3L|AKL3L1|FIX	adenylate kinase 3	GTP:AMP phosphotransferase AK3, mitochondrial|GTP:AMP phosphotransferase, mitochondrial|adenylate kinase 3 alpha-like 1|adenylate kinase 6, adenylate kinase 3 like 1	NM_001199856.1	NP_001186785.1	NC_000009.12	protein-coding	REVIEWED	9	-	4709555	4742042	Reference GRCh38.p12 Primary Assembly
hsa-miR-376c-3p	NM_001199855.1	1	717.8	717.8	1.00E-003	1.17E-002	3	3	2.18E-014	13.0	1.00E000	0	8	312.0	0.0	0.0	249.8	0.0	0.0	21	4039	14	21	1391	1398	8	8	0.0	read	NM_001199855.1	9606	50808	AK3	AK3L1|AK6|AKL3L|AKL3L1|FIX	adenylate kinase 3	GTP:AMP phosphotransferase AK3, mitochondrial|GTP:AMP phosphotransferase, mitochondrial|adenylate kinase 3 alpha-like 1|adenylate kinase 6, adenylate kinase 3 like 1	NM_001199855.1	NP_001186784.1	NC_000009.12	protein-coding	REVIEWED	9	-	4709555	4742042	Reference GRCh38.p12 Primary Assembly
hsa-miR-376c-3p	NM_001199852.1	1	717.8	717.8	1.00E-003	1.17E-002	3	3	2.18E-014	13.0	1.00E000	0	8	312.0	0.0	0.0	249.8	0.0	0.0	21	4213	14	21	1565	1572	8	8	0.0	read	NM_001199852.1	9606	50808	AK3	AK3L1|AK6|AKL3L|AKL3L1|FIX	adenylate kinase 3	GTP:AMP phosphotransferase AK3, mitochondrial|GTP:AMP phosphotransferase, mitochondrial|adenylate kinase 3 alpha-like 1|adenylate kinase 6, adenylate kinase 3 like 1	NM_001199852.1	NP_001186781.1	NC_000009.12	protein-coding	REVIEWED	9	-	4709555	4742042	Reference GRCh38.p12 Primary Assembly
hsa-miR-376c-3p	NM_199190.2	1	618.5	618.5	2.10E-003	1.10E-002	3	6	2.12E-007	13.5	1.00E000	0	8	240.0	0.0	0.0	224.5	0.0	0.0	21	6323	13	20	3636	3643	8	8	0.0	read	NM_199190.2	9606	113251	LARP4	PP13296	La ribonucleoprotein domain family member 4	la-related protein 4|c-Mpl binding protein	NM_199190.2	NP_954660.1	NC_000012.12	protein-coding	VALIDATED	12	+	50400808	50480004	Reference GRCh38.p12 Primary Assembly
hsa-miR-376c-3p	NM_013437.4	1	701.6	701.6	4.77E-004	5.51E-003	3	3	2.18E-014	10.5	1.00E000	0	14	244.0	0.0	0.0	300.6	0.0	0.0	21	4149	8	21	3026	3039	14	14	0.0	read	NM_013437.4	9606	29967	LRP12	ST7	LDL receptor related protein 12	low-density lipoprotein receptor-related protein 12|suppressor of tumorigenicity 7 protein	NM_013437.4	NP_038465.1	NC_000008.11	protein-coding	REVIEWED	8	-	104489230	104589023	Reference GRCh38.p12 Primary Assembly
hsa-miR-376c-3p	NM_003417.4	2	815.8	644.7	1.34E-003	9.08E-003	3	3	2.18E-014	7.0	1.00E000	0	18	244.0	24.0	0.0	201.7	0.0	0.0	21	12172	4	21	3117	3134	18	18	0.0	read	NM_003417.4	9606	9422	ZNF264	-	zinc finger protein 264	zinc finger protein 264	NM_003417.4	NP_003408.1	NC_000019.10	protein-coding	REVIEWED	19	+	57191499	57222845	Reference GRCh38.p12 Primary Assembly
hsa-miR-376c-3p	NM_001171979.1	1	763.8	763.8	1.40E-004	2.74E-003	3	5	8.36E-009	11.0	1.00E000	0	12	312.0	0.0	0.0	290.8	0.0	0.0	21	5001	10	21	4891	4902	12	12	0.0	read	NM_001171979.1	9606	374899	ZNF829	-	zinc finger protein 829	zinc finger protein 829	NM_001171979.1	NP_001165450.1	NC_000019.10	protein-coding	VALIDATED	19	-	36888123	36916386	Reference GRCh38.p12 Primary Assembly
hsa-miR-376c-3p	NM_001135703.2	1	701.6	701.6	4.77E-004	5.51E-003	3	3	2.18E-014	10.5	1.00E000	0	14	244.0	0.0	0.0	300.6	0.0	0.0	21	4092	8	21	2969	2982	14	14	0.0	read	NM_001135703.2	9606	29967	LRP12	ST7	LDL receptor related protein 12	low-density lipoprotein receptor-related protein 12|suppressor of tumorigenicity 7 protein	NM_001135703.2	NP_001129175.1	NC_000008.11	protein-coding	REVIEWED	8	-	104489230	104589023	Reference GRCh38.p12 Primary Assembly
hsa-miR-376c-3p	NM_052879.4	1	618.5	618.5	5.26E-006	3.59E-004	3	6	2.12E-007	13.5	1.00E000	0	8	240.0	0.0	0.0	224.5	0.0	0.0	21	6537	13	20	3849	3856	8	8	0.0	read	NM_052879.4	9606	113251	LARP4	PP13296	La ribonucleoprotein domain family member 4	la-related protein 4|c-Mpl binding protein	NM_052879.4	NP_443111.4	NC_000012.12	protein-coding	VALIDATED	12	+	50400808	50480004	Reference GRCh38.p12 Primary Assembly
hsa-miR-376c-3p	NM_032440.3	1	683.2	683.2	4.92E-007	4.57E-005	3	4	6.65E-011	9.0	1.00E000	0	14	240.0	0.0	0.0	274.2	0.0	0.0	21	10390	7	20	4332	4345	14	14	0.0	read	NM_032440.3	9606	84458	LCOR	C10orf12|MLR2	ligand dependent nuclear receptor corepressor	ligand-dependent corepressor|mblk1-related protein 2	NM_032440.3	NP_115816.2	NC_000010.11	protein-coding	VALIDATED	10	+	96832259	96986211	Reference GRCh38.p12 Primary Assembly
hsa-miR-376c-3p	NM_006630.2	1	208.8	208.8	9.45E-002	1.17E-001	3	3	2.18E-014	10.0	1.00E000	0	12	4.0	-10.0	0.0	48.8	0.0	0.0	21	4600	7	18	2478	2489	12	12	11.0	read	NM_006630.2	9606	10780	ZNF234	HZF4|ZNF269	zinc finger protein 234	zinc finger protein 234|C2-H2 type zinc finger protein|Homo sapiens zinc finger 234|zinc finger protein 234, partial sequence|zinc finger protein 269|zinc finger protein 4|zinc finger protein HZF4	NM_006630.2	NP_006621.1	NC_000019.10	protein-coding	VALIDATED	19	+	44141529	44160308	Reference GRCh38.p12 Primary Assembly
hsa-miR-376c-3p	NM_001170808.1	1	618.5	618.5	5.26E-006	3.59E-004	3	6	2.12E-007	13.5	1.00E000	0	8	240.0	0.0	0.0	224.5	0.0	0.0	21	6324	13	20	3636	3643	8	8	0.0	read	NM_001170808.1	9606	113251	LARP4	PP13296	La ribonucleoprotein domain family member 4	la-related protein 4|c-Mpl binding protein	NM_001170808.1	NP_001164279.1	NC_000012.12	protein-coding	VALIDATED	12	+	50400808	50480004	Reference GRCh38.p12 Primary Assembly
hsa-miR-376c-3p	NM_001170765.1	1	683.2	683.2	4.92E-007	4.57E-005	3	4	6.65E-011	9.0	1.00E000	0	14	240.0	0.0	0.0	274.2	0.0	0.0	21	10370	7	20	4312	4325	14	14	0.0	read	NM_001170765.1	9606	84458	LCOR	C10orf12|MLR2	ligand dependent nuclear receptor corepressor	ligand-dependent corepressor|mblk1-related protein 2	NM_001170765.1	NP_001164236.1	NC_000010.11	protein-coding	VALIDATED	10	+	96832259	96986211	Reference GRCh38.p12 Primary Assembly
hsa-miR-376c-3p	NM_001144824.1	1	208.8	208.8	9.45E-002	1.17E-001	3	3	2.18E-014	10.0	1.00E000	0	12	4.0	-10.0	0.0	48.8	0.0	0.0	21	4482	7	18	2360	2371	12	12	11.0	read	NM_001144824.1	9606	10780	ZNF234	HZF4|ZNF269	zinc finger protein 234	zinc finger protein 234|C2-H2 type zinc finger protein|Homo sapiens zinc finger 234|zinc finger protein 234, partial sequence|zinc finger protein 269|zinc finger protein 4|zinc finger protein HZF4	NM_001144824.1	NP_001138296.1	NC_000019.10	protein-coding	VALIDATED	19	+	44141529	44160308	Reference GRCh38.p12 Primary Assembly
hsa-miR-376c-3p	NM_001037232.3	1	763.8	763.8	1.87E-008	2.27E-006	3	5	8.36E-009	11.0	1.00E000	0	12	312.0	0.0	0.0	290.8	0.0	0.0	21	5056	10	21	4946	4957	12	12	0.0	read	NM_001037232.3	9606	374899	ZNF829	-	zinc finger protein 829	zinc finger protein 829	NM_001037232.3	NP_001032309.2	NC_000019.10	protein-coding	VALIDATED	19	-	36888123	36916386	Reference GRCh38.p12 Primary Assembly
hsa-miR-376c-3p	NR_047665.1	1	637.2	637.2	3.56E-007	1.23E-005	3	5	8.36E-009	12.0	1.00E000	0	10	312.0	0.0	0.0	165.2	0.0	0.0	21	3139	12	21	283	292	10	10	0.0	read	NR_047665.1	9606	58513	EPS15L1	EPS15R	epidermal growth factor receptor pathway substrate 15 like 1	epidermal growth factor receptor substrate 15-like 1|epidermal growth factor receptor substrate EPS15R|eps15-related protein	NR_047665.1	-	NC_000019.10	protein-coding	VALIDATED	19	-	16355243	16472011	Reference GRCh38.p12 Primary Assembly
hsa-miR-376c-3p	NM_199188.2	1	618.5	618.5	1.03E-003	5.65E-003	3	6	2.12E-007	13.5	1.00E000	0	8	240.0	0.0	0.0	224.5	0.0	0.0	21	6533	13	20	3846	3853	8	8	0.0	read	NM_199188.2	9606	113251	LARP4	PP13296	La ribonucleoprotein domain family member 4	la-related protein 4|c-Mpl binding protein	NM_199188.2	NP_954658.2	NC_000012.12	protein-coding	VALIDATED	12	+	50400808	50480004	Reference GRCh38.p12 Primary Assembly
hsa-miR-376c-3p	NM_001170803.1	1	618.5	618.5	1.03E-003	5.65E-003	3	6	2.12E-007	13.5	1.00E000	0	8	240.0	0.0	0.0	224.5	0.0	0.0	21	6111	13	20	3423	3430	8	8	0.0	read	NM_001170803.1	9606	113251	LARP4	PP13296	La ribonucleoprotein domain family member 4	la-related protein 4|c-Mpl binding protein	NM_001170803.1	NP_001164274.1	NC_000012.12	protein-coding	VALIDATED	12	+	50400808	50480004	Reference GRCh38.p12 Primary Assembly
hsa-miR-376c-3p	NM_020935.2	1	381.8	381.8	3.19E-002	4.51E-002	3	3	2.18E-014	9.0	1.00E000	0	13	160.0	0.0	0.0	49.8	0.0	0.0	21	8032	9	21	7846	7858	13	13	12.0	read	NM_020935.2	9606	57695	USP37	-	ubiquitin specific peptidase 37	ubiquitin carboxyl-terminal hydrolase 37|deubiquitinating enzyme 37|tmp_locus_50|ubiquitin specific protease 37|ubiquitin thioesterase 37|ubiquitin thiolesterase 37|ubiquitin-specific-processing protease 37	NM_020935.2	NP_065986.2	NC_000002.12	protein-coding	VALIDATED	2	-	218450250	218568392	Reference GRCh38.p12 Primary Assembly
hsa-miR-376c-3p	NM_017686.3	1	742.8	742.8	3.65E-005	1.26E-003	3	3	2.18E-014	11.0	1.00E000	0	12	312.0	0.0	0.0	270.8	0.0	0.0	21	8885	10	21	3512	3523	12	12	0.0	read	NM_017686.3	9606	54834	GDAP2	MACROD3	ganglioside induced differentiation associated protein 2	ganglioside-induced differentiation-associated protein 2	NM_017686.3	NP_060156.1	NC_000001.11	protein-coding	VALIDATED	1	-	117860226	117929678	Reference GRCh38.p12 Primary Assembly
hsa-miR-376c-3p	NM_012124.2	1	666.4	666.4	2.16E-004	3.95E-003	3	3	2.18E-014	6.5	1.00E000	0	17	240.0	20.0	0.0	225.4	0.0	0.0	21	3400	4	20	1864	1880	17	17	0.0	read	NM_012124.2	9606	26973	CHORDC1	CHP1	cysteine and histidine rich domain containing 1	cysteine and histidine-rich domain-containing protein 1|CHORD-containing protein 1|CHP-1|chord domain-containing protein 1|cysteine and histidine-rich domain (CHORD) containing 1|cysteine and histidine-rich domain (CHORD)-containing, zinc-binding protein 1|morgana|protein morgana	NM_012124.2	NP_036256.2	NC_000011.10	protein-coding	VALIDATED	11	-	90200428	90223363	Reference GRCh38.p12 Primary Assembly
hsa-miR-376c-3p	NM_001159772.1	1	635.7	635.7	4.20E-004	5.76E-003	3	3	2.18E-014	11.0	1.00E000	0	13	244.0	0.0	0.0	233.7	0.0	0.0	21	3489	9	21	1941	1953	13	13	0.0	read	NM_001159772.1	9606	124583	CANT1	DBQD|DBQD1|EDM7|SCAN-1|SCAN1|SHAPY	calcium activated nucleotidase 1	soluble calcium-activated nucleotidase 1|Ca2+-dependent endoplasmic reticulum nucleoside diphosphatase|apyrase homolog|micromelic dwarfism with vertebral and metaphyseal abnormalities and advanced carpotarsal ossification|putative MAPK-activating protein PM09|putative NF-kappa-B-activating protein 107|soluble Ca-activated nucleotidase, isozyme 1|soluble calcium-activated nucleotidase SCAN-1	NM_001159772.1	NP_001153244.1	NC_000017.11	protein-coding	REVIEWED	17	-	78991715	79009816	Reference GRCh38.p12 Primary Assembly
hsa-miR-376c-3p	NM_138793.3	1	635.7	635.7	3.19E-005	1.26E-003	3	3	2.18E-014	11.0	1.00E000	0	13	244.0	0.0	0.0	233.7	0.0	0.0	21	3545	9	21	1997	2009	13	13	0.0	read	NM_138793.3	9606	124583	CANT1	DBQD|DBQD1|EDM7|SCAN-1|SCAN1|SHAPY	calcium activated nucleotidase 1	soluble calcium-activated nucleotidase 1|Ca2+-dependent endoplasmic reticulum nucleoside diphosphatase|apyrase homolog|micromelic dwarfism with vertebral and metaphyseal abnormalities and advanced carpotarsal ossification|putative MAPK-activating protein PM09|putative NF-kappa-B-activating protein 107|soluble Ca-activated nucleotidase, isozyme 1|soluble calcium-activated nucleotidase SCAN-1	NM_138793.3	NP_620148.1	NC_000017.11	protein-coding	REVIEWED	17	-	78991715	79009816	Reference GRCh38.p12 Primary Assembly
hsa-miR-376c-3p	NM_016338.4	1	650.7	650.7	2.07E-005	9.33E-004	3	3	2.18E-014	8.0	1.00E000	0	16	252.0	0.0	0.0	227.7	0.0	0.0	21	4420	6	21	2497	2512	16	16	0.0	read	NM_016338.4	9606	51194	IPO11	RanBP11	importin 11	importin-11|Ran binding protein 11|imp11|ran-binding protein 11	NM_016338.4	NP_057422.3	NC_000005.10	protein-coding	VALIDATED	5	+	62412745	62628588	Reference GRCh38.p12 Primary Assembly
hsa-miR-376c-3p	NM_003971.5	2	1186.6	600.9	8.39E-005	2.39E-003	3	3	2.18E-014	10.0	1.00E000	0	16	240.0	0.0	0.0	203.9	0.0	0.0	21	8231	5	20	3361	3376	16	16	0.0	read	NM_003971.5	9606	9043	SPAG9	CT89|HLC-6|HLC4|HLC6|JIP-4|JIP4|JLP|PHET|PIG6	sperm associated antigen 9	C-Jun-amino-terminal kinase-interacting protein 4|JNK interacting protein|JNK/SAPK-associated protein|Max-binding protein|c-Jun NH2-terminal kinase-associated leucine zipper protein|cancer/testis antigen 89|human lung cancer oncogene 6 protein|lung cancer oncogene 4|mitogen-activated protein kinase 8-interacting protein 4|proliferation-inducing gene 6|protein highly expressed in testis|sperm asso…	NM_003971.5	NP_003962.3	NC_000017.11	protein-coding	REVIEWED	17	-	50962173	51120864	Reference GRCh38.p12 Primary Assembly
hsa-miR-376c-3p	NM_001159773.1	1	635.7	635.7	3.19E-005	1.26E-003	3	3	2.18E-014	11.0	1.00E000	0	13	244.0	0.0	0.0	233.7	0.0	0.0	21	3350	9	21	1802	1814	13	13	0.0	read	NM_001159773.1	9606	124583	CANT1	DBQD|DBQD1|EDM7|SCAN-1|SCAN1|SHAPY	calcium activated nucleotidase 1	soluble calcium-activated nucleotidase 1|Ca2+-dependent endoplasmic reticulum nucleoside diphosphatase|apyrase homolog|micromelic dwarfism with vertebral and metaphyseal abnormalities and advanced carpotarsal ossification|putative MAPK-activating protein PM09|putative NF-kappa-B-activating protein 107|soluble Ca-activated nucleotidase, isozyme 1|soluble calcium-activated nucleotidase SCAN-1	NM_001159773.1	NP_001153245.1	NC_000017.11	protein-coding	REVIEWED	17	-	78991715	79009816	Reference GRCh38.p12 Primary Assembly
hsa-miR-376c-3p	NM_001144073.1	1	666.4	666.4	1.30E-005	6.70E-004	3	3	2.18E-014	6.5	1.00E000	0	17	240.0	20.0	0.0	225.4	0.0	0.0	21	3343	4	20	1807	1823	17	17	0.0	read	NM_001144073.1	9606	26973	CHORDC1	CHP1	cysteine and histidine rich domain containing 1	cysteine and histidine-rich domain-containing protein 1|CHORD-containing protein 1|CHP-1|chord domain-containing protein 1|cysteine and histidine-rich domain (CHORD) containing 1|cysteine and histidine-rich domain (CHORD)-containing, zinc-binding protein 1|morgana|protein morgana	NM_001144073.1	NP_001137545.1	NC_000011.10	protein-coding	VALIDATED	11	-	90200428	90223363	Reference GRCh38.p12 Primary Assembly
hsa-miR-376c-3p	NM_001134779.1	1	650.7	650.7	2.07E-005	9.33E-004	3	3	2.18E-014	8.0	1.00E000	0	16	252.0	0.0	0.0	227.7	0.0	0.0	21	4480	6	21	2557	2572	16	16	0.0	read	NM_001134779.1	9606	51194	IPO11	RanBP11	importin 11	importin-11|Ran binding protein 11|imp11|ran-binding protein 11	NM_001134779.1	NP_001128251.1	NC_000005.10	protein-coding	VALIDATED	5	+	62412745	62628588	Reference GRCh38.p12 Primary Assembly
hsa-miR-376c-3p	NM_025040.3	1	604.5	604.5	2.24E-003	1.37E-002	3	3	2.18E-014	7.5	1.00E000	0	17	248.0	16.0	0.0	167.5	0.0	0.0	21	4676	4	20	3398	3414	17	17	0.0	read	NM_025040.3	9606	80110	ZNF614	-	zinc finger protein 614	zinc finger protein 614	NM_025040.3	NP_079316.2	NC_000019.10	protein-coding	VALIDATED	19	-	52013323	52028426	Reference GRCh38.p12 Primary Assembly
hsa-miR-376c-3p	NM_021626.2	1	715.4	715.4	2.95E-004	5.21E-003	3	3	2.18E-014	10.0	1.00E000	0	12	320.0	0.0	0.0	228.4	0.0	0.0	21	1952	10	21	1855	1866	12	12	0.0	read	NM_021626.2	9606	59342	SCPEP1	HSCP1|RISC	serine carboxypeptidase 1	retinoid-inducible serine carboxypeptidase|serine carboxypeptidase 1 precursor protein	NM_021626.2	NP_067639.1	NC_000017.11	protein-coding	VALIDATED	17	+	56978106	57006767	Reference GRCh38.p12 Primary Assembly
hsa-miR-376c-3p	NM_001098790.1	1	624.4	624.4	1.60E-003	1.18E-002	3	3	2.18E-014	7.5	1.00E000	0	21	312.0	16.0	0.0	133.4	0.0	0.0	21	2020	1	21	1203	1223	21	21	0.0	read	NM_001098790.1	9606	58526	MID1IP1	G12-like|MIG12|S14R|STRAIT11499|THRSPL	MID1 interacting protein 1	mid1-interacting protein 1|MID1 interacting G12-like protein|MID1 interacting protein 1 (gastrulation specific G12-like)|gastrulation specific G12 homolog|spot 14-R|spot 14-related protein	NM_001098790.1	NP_001092260.1	NC_000023.11	protein-coding	VALIDATED	X	+	38801431	38806531	Reference GRCh38.p12 Primary Assembly
hsa-miR-376c-3p	NM_001098791.1	1	624.4	624.4	1.10E-002	2.59E-002	3	3	2.18E-014	7.5	1.00E000	0	21	312.0	16.0	0.0	133.4	0.0	0.0	21	1916	1	21	1099	1119	21	21	0.0	read	NM_001098791.1	9606	58526	MID1IP1	G12-like|MIG12|S14R|STRAIT11499|THRSPL	MID1 interacting protein 1	mid1-interacting protein 1|MID1 interacting G12-like protein|MID1 interacting protein 1 (gastrulation specific G12-like)|gastrulation specific G12 homolog|spot 14-R|spot 14-related protein	NM_001098791.1	NP_001092261.1	NC_000023.11	protein-coding	VALIDATED	X	+	38801431	38806531	Reference GRCh38.p12 Primary Assembly
hsa-miR-376c-3p	NM_002950.3	1	634.7	634.7	2.24E-003	7.98E-003	3	3	2.18E-014	10.0	1.00E000	0	13	312.0	0.0	0.0	158.7	0.0	0.0	21	2372	9	21	1435	1447	13	13	0.0	read	NM_002950.3	9606	6184	RPN1	OST1|RBPH1	ribophorin I	dolichyl-diphosphooligosaccharide--protein glycosyltransferase subunit 1|RPN-I|dolichyl-diphosphooligosaccharide-protein glycosyltransferase 67 kDa subunit|oligosaccharyltransferase 1 homolog|oligosaccharyltransferase complex subunit (non-catalytic)|ribophorin-1	NM_002950.3	NP_002941.1	NC_000003.12	protein-coding	REVIEWED	3	-	128619969	128650875	Reference GRCh38.p12 Primary Assembly
hsa-miR-376c-3p	NM_016641.3	3	1140.6	653.9	7.09E-002	8.71E-002	3	3	2.18E-014	12.0	1.00E000	0	11	244.0	0.0	0.0	253.9	0.0	0.0	21	2960	11	21	1561	1571	11	11	0.0	read	NM_016641.3	9606	51573	GDE1	363E6.2|MIR16	glycerophosphodiester phosphodiesterase 1	glycerophosphodiester phosphodiesterase 1|RGS16-interacting membrane protein|membrane interacting protein of RGS16	NM_016641.3	NP_057725.1	NC_000016.10	protein-coding	VALIDATED	16	-	19501692	19522144	Reference GRCh38.p12 Primary Assembly
hsa-miR-376c-3p	NM_001099678.1	1	651.7	651.7	3.18E-005	1.83E-003	3	3	2.18E-014	13.5	1.00E000	0	8	240.0	0.0	0.0	257.7	0.0	0.0	21	7683	13	20	3518	3525	8	8	0.0	read	NM_001099678.1	9606	116064	LRRC58	-	leucine rich repeat containing 58	leucine-rich repeat-containing protein 58	NM_001099678.1	NP_001093148.1	NC_000003.12	protein-coding	VALIDATED	3	-	120324728	120349338	Reference GRCh38.p12 Primary Assembly
hsa-miR-376c-3p	NM_001324255.1	2	1429.1	734.5	8.28E-006	6.13E-004	2	2	3.54E-010	10.0	1.00E000	0	13	312.0	0.0	0.0	297.5	0.0	0.0	21	11749	9	21	9466	9478	13	13	0.0	read	NM_001324255.1	9606	4131	MAP1B	FUTSCH|MAP5|PPP1R102	microtubule associated protein 1B	microtubule-associated protein 1B|protein phosphatase 1, regulatory subunit 102	NM_001324255.1	NP_001311184.1	NC_000005.10	protein-coding	VALIDATED	5	+	72107267	72209569	Reference GRCh38.p12 Primary Assembly
hsa-miR-376c-3p	NM_015084.2	1	642.3	642.3	2.56E-005	2.32E-004	2	2	3.54E-010	10.0	1.00E000	0	12	320.0	0.0	0.0	193.3	0.0	0.0	21	2797	10	21	580	591	12	12	0.0	read	NM_015084.2	9606	23107	MRPS27	MRP-S27|S27mt	mitochondrial ribosomal protein S27	28S ribosomal protein S27, mitochondrial|mitochondrial 28S ribosomal protein S27|mitochondrial small ribosomal subunit protein mS27	NM_015084.2	NP_055899.2	NC_000005.10	protein-coding	REVIEWED	5	-	72219408	72320256	Reference GRCh38.p12 Primary Assembly
hsa-miR-376c-3p	NM_005219.4	1	153.9	153.9	2.67E-001	3.07E-001	2	2	3.54E-010	9.0	1.00E000	0	13	-12.0	-10.0	0.0	39.9	0.0	0.0	21	5804	4	16	4969	4981	13	13	12.0	read	NM_005219.4	9606	1729	DIAPH1	DFNA1|DIA1|DRF1|LFHL1|SCBMS|hDIA1	diaphanous related formin 1	protein diaphanous homolog 1	NM_005219.4	NP_005210.3	NC_000005.10	protein-coding	REVIEWED	5	-	141515015	141619054	Reference GRCh38.p12 Primary Assembly
hsa-miR-376c-3p	NM_003895.3	1	664.4	664.4	9.50E-005	2.87E-003	2	2	3.54E-010	11.5	1.00E000	0	11	240.0	0.0	0.0	305.4	0.0	0.0	21	7075	10	20	6814	6824	11	11	0.0	read	NM_003895.3	9606	8867	SYNJ1	EIEE53|INPP5G|PARK20	synaptojanin 1	synaptojanin-1|inositol 5'-phosphatase (synaptojanin 1)|inositol polyphosphate-5-phosphatase G|phosphoinositide 5-phosphatase|synaptic inositol 1,4,5-trisphosphate 5-phosphatase 1|synaptojanin-1, polyphosphoinositide phosphatase	NM_003895.3	NP_003886.3	NC_000021.9	protein-coding	REVIEWED	21	-	32628758	32731246	Reference GRCh38.p12 Primary Assembly
hsa-miR-376c-3p	NM_001314007.1	1	153.9	153.9	2.67E-001	3.07E-001	2	2	3.54E-010	9.0	1.00E000	0	13	-12.0	-10.0	0.0	39.9	0.0	0.0	21	5857	4	16	5022	5034	13	13	12.0	read	NM_001314007.1	9606	1729	DIAPH1	DFNA1|DIA1|DRF1|LFHL1|SCBMS|hDIA1	diaphanous related formin 1	protein diaphanous homolog 1	NM_001314007.1	NP_001300936.1	NC_000005.10	protein-coding	REVIEWED	5	-	141515015	141619054	Reference GRCh38.p12 Primary Assembly
hsa-miR-376c-3p	NM_001202543.1	2	1056.0	574.3	7.27E-004	8.90E-003	2	2	3.54E-010	10.5	1.00E000	0	14	248.0	0.0	0.0	204.3	0.0	0.0	21	13882	7	20	12206	12219	14	14	0.0	read	NM_001202543.1	9606	1523	CUX1	CASP|CDP|CDP/Cut|CDP1|COY1|CUTL1|CUX|Clox|Cux/CDP|GOLIM6|Nbla10317|p100|p110|p200|p75	cut like homeobox 1	protein CASP|CCAAT displacement protein|cut homolog|golgi integral membrane protein 6|homeobox protein cux-1|putative protein product of Nbla10317	NM_001202543.1	NP_001189472.1	NC_000007.14	protein-coding	REVIEWED	7	+	101815903	102283957	Reference GRCh38.p12 Primary Assembly
hsa-miR-376c-3p	NM_001160306.1	1	664.4	664.4	9.50E-005	2.87E-003	2	2	3.54E-010	11.5	1.00E000	0	11	240.0	0.0	0.0	305.4	0.0	0.0	21	6942	10	20	6681	6691	11	11	0.0	read	NM_001160306.1	9606	8867	SYNJ1	EIEE53|INPP5G|PARK20	synaptojanin 1	synaptojanin-1|inositol 5'-phosphatase (synaptojanin 1)|inositol polyphosphate-5-phosphatase G|phosphoinositide 5-phosphatase|synaptic inositol 1,4,5-trisphosphate 5-phosphatase 1|synaptojanin-1, polyphosphoinositide phosphatase	NM_001160306.1	NP_001153778.1	NC_000021.9	protein-coding	REVIEWED	21	-	32628758	32731246	Reference GRCh38.p12 Primary Assembly
hsa-miR-376c-3p	NM_001135957.1	1	604.3	604.3	3.81E-004	6.42E-003	2	2	3.54E-010	13.0	1.00E000	0	8	312.0	0.0	0.0	176.3	0.0	0.0	21	3111	14	21	516	523	8	8	0.0	read	NM_001135957.1
hsa-miR-376c-3p	NM_001079812.2	1	153.9	153.9	2.67E-001	3.07E-001	2	2	3.54E-010	9.0	1.00E000	0	13	-12.0	-10.0	0.0	39.9	0.0	0.0	21	5777	4	16	4942	4954	13	13	12.0	read	NM_001079812.2	9606	1729	DIAPH1	DFNA1|DIA1|DRF1|LFHL1|SCBMS|hDIA1	diaphanous related formin 1	protein diaphanous homolog 1	NM_001079812.2	NP_001073280.1	NC_000005.10	protein-coding	REVIEWED	5	-	141515015	141619054	Reference GRCh38.p12 Primary Assembly
hsa-miR-376c-3p	NM_203446.2	1	664.4	664.4	3.20E-001	3.63E-001	2	2	3.54E-010	11.5	1.00E000	0	11	240.0	0.0	0.0	305.4	0.0	0.0	21	7099	10	20	6838	6848	11	11	0.0	read	NM_203446.2	9606	8867	SYNJ1	EIEE53|INPP5G|PARK20	synaptojanin 1	synaptojanin-1|inositol 5'-phosphatase (synaptojanin 1)|inositol polyphosphate-5-phosphatase G|phosphoinositide 5-phosphatase|synaptic inositol 1,4,5-trisphosphate 5-phosphatase 1|synaptojanin-1, polyphosphoinositide phosphatase	NM_203446.2	NP_982271.2	NC_000021.9	protein-coding	REVIEWED	21	-	32628758	32731246	Reference GRCh38.p12 Primary Assembly
hsa-miR-376c-3p	NM_181552.3	2	1056.0	574.3	3.53E-001	3.95E-001	2	2	3.54E-010	10.5	1.00E000	0	14	248.0	0.0	0.0	204.3	0.0	0.0	21	13760	7	20	12084	12097	14	14	0.0	read	NM_181552.3	9606	1523	CUX1	CASP|CDP|CDP/Cut|CDP1|COY1|CUTL1|CUX|Clox|Cux/CDP|GOLIM6|Nbla10317|p100|p110|p200|p75	cut like homeobox 1	protein CASP|CCAAT displacement protein|cut homolog|golgi integral membrane protein 6|homeobox protein cux-1|putative protein product of Nbla10317	NM_181552.3	NP_853530.2	NC_000007.14	protein-coding	REVIEWED	7	+	101815903	102283957	Reference GRCh38.p12 Primary Assembly
hsa-miR-376c-3p	NM_014585.5	1	631.2	631.2	3.32E-001	3.75E-001	2	2	3.54E-010	12.0	1.00E000	0	11	244.0	0.0	0.0	270.2	0.0	0.0	21	3381	11	21	3295	3305	11	11	0.0	read	NM_014585.5	9606	30061	SLC40A1	FPN1|HFE4|IREG1|MST079|MSTP079|MTP1|SLC11A3	solute carrier family 40 member 1	solute carrier family 40 member 1|iron regulated gene 1|solute carrier family 11 (proton-coupled divalent metal ion transporters), member 3|solute carrier family 40 (iron-regulated transporter), member 1	NM_014585.5	NP_055400.1	NC_000002.12	protein-coding	REVIEWED	2	-	189560589	189580810	Reference GRCh38.p12 Primary Assembly
hsa-miR-376c-3p	NM_007375.3	1	163.7	163.7	5.13E-001	5.41E-001	2	2	3.54E-010	10.0	1.00E000	0	12	4.0	-10.0	0.0	39.7	0.0	0.0	21	4236	7	18	3733	3744	12	12	11.0	read	NM_007375.3	9606	23435	TARDBP	ALS10|TDP-43	TAR DNA binding protein	TAR DNA-binding protein 43|TAR DNA-binding protein-43	NM_007375.3	NP_031401.1	NC_000001.11	protein-coding	REVIEWED	1	+	11012621	11030527	Reference GRCh38.p12 Primary Assembly
hsa-miR-376c-3p	NM_007313.2	1	295.8	295.8	4.60E-001	4.95E-001	2	2	3.54E-010	8.0	1.00E000	0	15	112.0	0.0	0.0	46.8	0.0	0.0	21	5881	6	20	52	66	15	15	12.0	read	NM_007313.2	9606	25	ABL1	ABL|CHDSKM|JTK7|bcr/abl|c-ABL|c-ABL1|p150|v-abl	ABL proto-oncogene 1, non-receptor tyrosine kinase	tyrosine-protein kinase ABL1|Abelson tyrosine-protein kinase 1|bcr/c-abl oncogene protein|c-abl oncogene 1, receptor tyrosine kinase|proto-oncogene c-Abl|proto-oncogene tyrosine-protein kinase ABL1|v-abl Abelson murine leukemia viral oncogene homolog 1	NM_007313.2	NP_009297.2	NC_000009.12	protein-coding	REVIEWED	9	+	130713880	130887674	Reference GRCh38.p12 Primary Assembly
hsa-miR-376c-3p	NM_003306.1	1	604.3	604.3	3.42E-001	3.84E-001	2	2	3.54E-010	13.0	1.00E000	0	8	312.0	0.0	0.0	176.3	0.0	0.0	21	3549	14	21	516	523	8	8	0.0	read	NM_003306.1
hsa-miR-376c-3p	NM_002093.3	1	613.5	613.5	3.38E-001	3.80E-001	2	2	3.54E-010	9.5	1.00E000	0	14	240.0	0.0	0.0	249.5	0.0	0.0	21	7134	7	20	7028	7041	14	14	0.0	read	NM_002093.3	9606	2932	GSK3B	-	glycogen synthase kinase 3 beta	glycogen synthase kinase-3 beta|GSK-3 beta|GSK3beta isoform|serine/threonine-protein kinase GSK3B	NM_002093.3	NP_002084.2	NC_000003.12	protein-coding	REVIEWED	3	-	119821320	120095822	Reference GRCh38.p12 Primary Assembly
hsa-miR-376c-3p	NM_001160302.1	1	664.4	664.4	3.20E-001	3.63E-001	2	2	3.54E-010	11.5	1.00E000	0	11	240.0	0.0	0.0	305.4	0.0	0.0	21	7059	10	20	6798	6808	11	11	0.0	read	NM_001160302.1	9606	8867	SYNJ1	EIEE53|INPP5G|PARK20	synaptojanin 1	synaptojanin-1|inositol 5'-phosphatase (synaptojanin 1)|inositol polyphosphate-5-phosphatase G|phosphoinositide 5-phosphatase|synaptic inositol 1,4,5-trisphosphate 5-phosphatase 1|synaptojanin-1, polyphosphoinositide phosphatase	NM_001160302.1	NP_001153774.1	NC_000021.9	protein-coding	REVIEWED	21	-	32628758	32731246	Reference GRCh38.p12 Primary Assembly
hsa-miR-376c-3p	NM_001146156.1	1	613.5	613.5	3.38E-001	3.80E-001	2	2	3.54E-010	9.5	1.00E000	0	14	240.0	0.0	0.0	249.5	0.0	0.0	21	7095	7	20	6989	7002	14	14	0.0	read	NM_001146156.1	9606	2932	GSK3B	-	glycogen synthase kinase 3 beta	glycogen synthase kinase-3 beta|GSK-3 beta|GSK3beta isoform|serine/threonine-protein kinase GSK3B	NM_001146156.1	NP_001139628.1	NC_000003.12	protein-coding	REVIEWED	3	-	119821320	120095822	Reference GRCh38.p12 Primary Assembly
hsa-miR-376c-3p	NM_001135958.1	1	604.3	604.3	3.42E-001	3.84E-001	2	2	3.54E-010	13.0	1.00E000	0	8	312.0	0.0	0.0	176.3	0.0	0.0	21	3015	14	21	516	523	8	8	0.0	read	NM_001135958.1
hsa-miR-376c-3p	NM_001135956.1	1	604.3	604.3	3.42E-001	3.84E-001	2	2	3.54E-010	13.0	1.00E000	0	8	312.0	0.0	0.0	176.3	0.0	0.0	21	3087	14	21	516	523	8	8	0.0	read	NM_001135956.1
hsa-miR-376c-3p	NM_001135955.1	1	604.3	604.3	3.42E-001	3.84E-001	2	2	3.54E-010	13.0	1.00E000	0	8	312.0	0.0	0.0	176.3	0.0	0.0	21	3282	14	21	516	523	8	8	0.0	read	NM_001135955.1
hsa-miR-376c-3p	NR_026790.1	1	683.5	683.5	4.38E-001	4.72E-001	2	2	3.54E-010	13.0	1.00E000	0	8	312.0	0.0	0.0	255.5	0.0	0.0	21	5688	14	21	3545	3552	8	8	0.0	read	NR_026790.1	9606	493812	HCG11	CTA-14H9.3|bK14H9.3	HLA complex group 11	HLA complex group 11 (non-protein coding)	NR_026790.1	-	NC_000006.12	ncRNA	VALIDATED	6	+	26521705	26527392	Reference GRCh38.p12 Primary Assembly
hsa-miR-376c-3p	NM_016179.2	1	604.3	604.3	4.51E-001	4.84E-001	2	2	3.54E-010	13.0	1.00E000	0	8	312.0	0.0	0.0	176.3	0.0	0.0	21	3534	14	21	516	523	8	8	0.0	read	NM_016179.2
hsa-miR-376c-3p	NM_181673.2	1	640.4	640.4	5.28E-003	2.14E-002	2	3	4.77E-007	8.5	1.00E000	0	17	240.0	8.0	0.0	266.4	0.0	0.0	21	5467	4	20	4471	4487	17	17	0.0	read	NM_181673.2	9606	8473	OGT	HINCUT-1|HRNT1|MRX106|O-GLCNAC|OGT1	O-linked N-acetylglucosamine (GlcNAc) transferase	UDP-N-acetylglucosamine--peptide N-acetylglucosaminyltransferase 110 kDa subunit|O-GlcNAc transferase p110 subunit|O-GlcNAc transferase subunit p110|O-linked N-acetylglucosamine (GlcNAc) transferase (UDP-N-acetylglucosamine:polypeptide-N-acetylglucosaminyl transferase)|O-linked N-acetylglucosamine transferase 110 kDa subunit|UDP-N-acetylglucosamine:polypeptide-N-acetylglucosaminyl transferase|uri…	NM_181673.2	NP_858059.1	NC_000023.11	protein-coding	REVIEWED	X	+	71533061	71575896	Reference GRCh38.p12 Primary Assembly
hsa-miR-376c-3p	NM_018325.4	2	1126.1	596.6	9.38E-003	2.64E-002	2	2	3.54E-010	12.5	1.00E000	0	10	240.0	0.0	0.0	241.6	0.0	0.0	21	3261	11	20	2233	2242	10	10	0.0	read	NM_018325.4	9606	203228	C9orf72	ALSFTD|DENNL72|FTDALS|FTDALS1	chromosome 9 open reading frame 72	guanine nucleotide exchange C9orf72|protein C9orf72	NM_018325.4	NP_060795.1	NC_000009.12	protein-coding	REVIEWED	9	-	27546545	27573865	Reference GRCh38.p12 Primary Assembly
hsa-miR-376c-3p	NM_003383.4	1	701.6	701.6	2.22E-003	1.56E-002	2	8	4.72E-003	8.0	1.00E000	0	17	240.0	20.0	0.0	312.6	0.0	0.0	21	5273	4	20	3430	3446	17	17	0.0	read	NM_003383.4	9606	7436	VLDLR	CAMRQ1|CARMQ1|CHRMQ1|VLDL-R|VLDLRCH	very low density lipoprotein receptor	very low-density lipoprotein receptor|VLDL receptor	NM_003383.4	NP_003374.3	NC_000009.12	protein-coding	REVIEWED	9	+	2621773	2656102	Reference GRCh38.p12 Primary Assembly
hsa-miR-376c-3p	NM_001282953.1	1	94.5	94.5	5.06E-001	5.32E-001	2	14	5.54E-002	7.5	1.00E000	0	16	-80.0	-10.0	0.0	46.5	0.0	0.0	21	2494	2	17	1788	1803	16	16	11.0	read	NM_001282953.1	9606	10419	PRMT5	HRMT1L5|IBP72|JBP1|SKB1|SKB1Hs	protein arginine methyltransferase 5	protein arginine N-methyltransferase 5|72 kDa ICln-binding protein|HMT1 hnRNP methyltransferase-like 5|SKB1 homolog|histone-arginine N-methyltransferase PRMT5|jak-binding protein 1|shk1 kinase-binding protein 1 homolog	NM_001282953.1	NP_001269882.1	NC_000014.9	protein-coding	REVIEWED	14	-	22920510	22929584	Reference GRCh38.p12 Primary Assembly
hsa-miR-376c-3p	NM_181672.2	1	640.4	640.4	5.78E-003	3.35E-002	2	3	4.77E-007	8.5	1.00E000	0	17	240.0	8.0	0.0	266.4	0.0	0.0	21	5497	4	20	4501	4517	17	17	0.0	read	NM_181672.2	9606	8473	OGT	HINCUT-1|HRNT1|MRX106|O-GLCNAC|OGT1	O-linked N-acetylglucosamine (GlcNAc) transferase	UDP-N-acetylglucosamine--peptide N-acetylglucosaminyltransferase 110 kDa subunit|O-GlcNAc transferase p110 subunit|O-GlcNAc transferase subunit p110|O-linked N-acetylglucosamine (GlcNAc) transferase (UDP-N-acetylglucosamine:polypeptide-N-acetylglucosaminyl transferase)|O-linked N-acetylglucosamine transferase 110 kDa subunit|UDP-N-acetylglucosamine:polypeptide-N-acetylglucosaminyl transferase|uri…	NM_181672.2	NP_858058.1	NC_000023.11	protein-coding	REVIEWED	X	+	71533061	71575896	Reference GRCh38.p12 Primary Assembly
hsa-miR-376c-3p	NM_021960.4	1	560.6	560.6	1.57E-002	4.35E-002	2	2	3.54E-010	10.5	1.00E000	0	14	152.0	0.0	0.0	291.6	0.0	0.0	21	4107	7	20	3418	3431	14	14	0.0	read	NM_021960.4	9606	4170	MCL1	BCL2L3|EAT|MCL1-ES|MCL1L|MCL1S|Mcl-1|TM|bcl2-L-3|mcl1/EAT	MCL1, BCL2 family apoptosis regulator	induced myeloid leukemia cell differentiation protein Mcl-1|BCL2 family apoptosis regulator|bcl-2-like protein 3|bcl-2-related protein EAT/mcl1|myeloid cell leukemia 1|myeloid cell leukemia ES|myeloid cell leukemia sequence 1 (BCL2-related)	NM_021960.4	NP_068779.1	NC_000001.11	protein-coding	REVIEWED	1	-	150574550	150579737	Reference GRCh38.p12 Primary Assembly
hsa-miR-376c-3p	NM_006109.4	1	94.5	94.5	5.08E-001	5.36E-001	2	14	5.54E-002	7.5	1.00E000	0	16	-80.0	-10.0	0.0	46.5	0.0	0.0	21	2541	2	17	1835	1850	16	16	11.0	read	NM_006109.4	9606	10419	PRMT5	HRMT1L5|IBP72|JBP1|SKB1|SKB1Hs	protein arginine methyltransferase 5	protein arginine N-methyltransferase 5|72 kDa ICln-binding protein|HMT1 hnRNP methyltransferase-like 5|SKB1 homolog|histone-arginine N-methyltransferase PRMT5|jak-binding protein 1|shk1 kinase-binding protein 1 homolog	NM_006109.4	NP_006100.2	NC_000014.9	protein-coding	REVIEWED	14	-	22920510	22929584	Reference GRCh38.p12 Primary Assembly
hsa-miR-376c-3p	NM_001322226.1	1	701.6	701.6	2.47E-003	2.62E-002	2	8	4.72E-003	8.0	1.00E000	0	17	240.0	20.0	0.0	312.6	0.0	0.0	21	5066	4	20	3223	3239	17	17	0.0	read	NM_001322226.1	9606	7436	VLDLR	CAMRQ1|CARMQ1|CHRMQ1|VLDL-R|VLDLRCH	very low density lipoprotein receptor	very low-density lipoprotein receptor|VLDL receptor	NM_001322226.1	NP_001309155.1	NC_000009.12	protein-coding	REVIEWED	9	+	2621773	2656102	Reference GRCh38.p12 Primary Assembly
hsa-miR-376c-3p	NM_001322225.1	1	701.6	701.6	2.47E-003	2.62E-002	2	8	4.72E-003	8.0	1.00E000	0	17	240.0	20.0	0.0	312.6	0.0	0.0	21	5150	4	20	3307	3323	17	17	0.0	read	NM_001322225.1	9606	7436	VLDLR	CAMRQ1|CARMQ1|CHRMQ1|VLDL-R|VLDLRCH	very low density lipoprotein receptor	very low-density lipoprotein receptor|VLDL receptor	NM_001322225.1	NP_001309154.1	NC_000009.12	protein-coding	REVIEWED	9	+	2621773	2656102	Reference GRCh38.p12 Primary Assembly
hsa-miR-376c-3p	NM_001282956.1	1	94.5	94.5	5.08E-001	5.36E-001	2	14	5.54E-002	7.5	1.00E000	0	16	-80.0	-10.0	0.0	46.5	0.0	0.0	21	2164	2	17	1458	1473	16	16	11.0	read	NM_001282956.1	9606	10419	PRMT5	HRMT1L5|IBP72|JBP1|SKB1|SKB1Hs	protein arginine methyltransferase 5	protein arginine N-methyltransferase 5|72 kDa ICln-binding protein|HMT1 hnRNP methyltransferase-like 5|SKB1 homolog|histone-arginine N-methyltransferase PRMT5|jak-binding protein 1|shk1 kinase-binding protein 1 homolog	NM_001282956.1	NP_001269885.1	NC_000014.9	protein-coding	REVIEWED	14	-	22920510	22929584	Reference GRCh38.p12 Primary Assembly
hsa-miR-376c-3p	NM_001282955.1	1	94.5	94.5	5.08E-001	5.36E-001	2	14	5.54E-002	7.5	1.00E000	0	16	-80.0	-10.0	0.0	46.5	0.0	0.0	21	2409	2	17	1703	1718	16	16	11.0	read	NM_001282955.1	9606	10419	PRMT5	HRMT1L5|IBP72|JBP1|SKB1|SKB1Hs	protein arginine methyltransferase 5	protein arginine N-methyltransferase 5|72 kDa ICln-binding protein|HMT1 hnRNP methyltransferase-like 5|SKB1 homolog|histone-arginine N-methyltransferase PRMT5|jak-binding protein 1|shk1 kinase-binding protein 1 homolog	NM_001282955.1	NP_001269884.1	NC_000014.9	protein-coding	REVIEWED	14	-	22920510	22929584	Reference GRCh38.p12 Primary Assembly
hsa-miR-376c-3p	NM_001282954.1	1	94.5	94.5	5.08E-001	5.36E-001	2	14	5.54E-002	7.5	1.00E000	0	16	-80.0	-10.0	0.0	46.5	0.0	0.0	21	2507	2	17	1801	1816	16	16	11.0	read	NM_001282954.1	9606	10419	PRMT5	HRMT1L5|IBP72|JBP1|SKB1|SKB1Hs	protein arginine methyltransferase 5	protein arginine N-methyltransferase 5|72 kDa ICln-binding protein|HMT1 hnRNP methyltransferase-like 5|SKB1 homolog|histone-arginine N-methyltransferase PRMT5|jak-binding protein 1|shk1 kinase-binding protein 1 homolog	NM_001282954.1	NP_001269883.1	NC_000014.9	protein-coding	REVIEWED	14	-	22920510	22929584	Reference GRCh38.p12 Primary Assembly
hsa-miR-376c-3p	NM_001256054.2	2	1126.1	596.6	1.01E-002	3.86E-002	2	2	3.54E-010	12.5	1.00E000	0	10	240.0	0.0	0.0	241.6	0.0	0.0	21	3356	11	20	2328	2337	10	10	0.0	read	NM_001256054.2	9606	203228	C9orf72	ALSFTD|DENNL72|FTDALS|FTDALS1	chromosome 9 open reading frame 72	guanine nucleotide exchange C9orf72|protein C9orf72	NM_001256054.2	NP_001242983.1	NC_000009.12	protein-coding	REVIEWED	9	-	27546545	27573865	Reference GRCh38.p12 Primary Assembly
hsa-miR-376c-3p	NM_001039619.2	1	94.5	94.5	5.08E-001	5.36E-001	2	14	5.54E-002	7.5	1.00E000	0	16	-80.0	-10.0	0.0	46.5	0.0	0.0	21	2626	2	17	1920	1935	16	16	11.0	read	NM_001039619.2	9606	10419	PRMT5	HRMT1L5|IBP72|JBP1|SKB1|SKB1Hs	protein arginine methyltransferase 5	protein arginine N-methyltransferase 5|72 kDa ICln-binding protein|HMT1 hnRNP methyltransferase-like 5|SKB1 homolog|histone-arginine N-methyltransferase PRMT5|jak-binding protein 1|shk1 kinase-binding protein 1 homolog	NM_001039619.2	NP_001034708.1	NC_000014.9	protein-coding	REVIEWED	14	-	22920510	22929584	Reference GRCh38.p12 Primary Assembly
hsa-miR-376c-3p	NM_001018056.2	1	701.6	701.6	2.47E-003	2.62E-002	2	8	4.72E-003	8.0	1.00E000	0	17	240.0	20.0	0.0	312.6	0.0	0.0	21	5189	4	20	3346	3362	17	17	0.0	read	NM_001018056.2	9606	7436	VLDLR	CAMRQ1|CARMQ1|CHRMQ1|VLDL-R|VLDLRCH	very low density lipoprotein receptor	very low-density lipoprotein receptor|VLDL receptor	NM_001018056.2	NP_001018066.1	NC_000009.12	protein-coding	REVIEWED	9	+	2621773	2656102	Reference GRCh38.p12 Primary Assembly
hsa-miR-376c-3p	NM_002072.4	1	654.5	654.5	4.64E-001	4.96E-001	2	2	3.54E-010	8.5	1.00E000	0	20	240.0	16.0	0.0	280.5	0.0	0.0	21	6343	1	20	3337	3356	20	20	0.0	read	NM_002072.4	9606	2776	GNAQ	CMC1|G-ALPHA-q|GAQ|SWS	G protein subunit alpha q	guanine nucleotide-binding protein G(q) subunit alpha|guanine nucleotide binding protein (G protein), q polypeptide|guanine nucleotide-binding protein alpha-q	NM_002072.4	NP_002063.2	NC_000009.12	protein-coding	REVIEWED	9	-	77716273	78031448	Reference GRCh38.p12 Primary Assembly
hsa-miR-376c-3p	NM_001291310.1	1	696.0	696.0	4.59E-001	4.91E-001	2	2	3.54E-010	7.5	1.00E000	0	19	240.0	12.0	0.0	314.0	0.0	0.0	21	6791	2	20	1081	1099	19	19	0.0	read	NM_001291310.1	9606	55844	PPP2R2D	B55D|B55delta|MDS026	protein phosphatase 2 regulatory subunit Bdelta	serine/threonine-protein phosphatase 2A 55 kDa regulatory subunit B delta isoform|PP2A subunit B isoform B55-delta|PP2A subunit B isoform PR55-delta|PP2A subunit B isoform R2-delta|PP2A subunit B isoform delta|protein phosphatase 2 regulatory subunit B, delta|protein phosphatase 2, regulatory subunit B, delta isoform	NM_001291310.1	NP_001278239.1	NC_000010.11	protein-coding	VALIDATED	10	+	131900643	131971534	Reference GRCh38.p12 Primary Assembly
hsa-miR-376c-3p	NM_001271572.1	1	616.2	616.2	4.69E-001	5.00E-001	2	2	3.54E-010	9.0	1.00E000	0	20	244.0	4.0	0.0	255.2	0.0	0.0	21	2649	2	21	2606	2625	20	20	0.0	read	NM_001271572.1	9606	8800	PEX11A	PEX11-ALPHA|PMP28|hsPEX11p	peroxisomal biogenesis factor 11 alpha	peroxisomal membrane protein 11A|28 kDa peroxisomal integral membrane protein|peroxin-11A|peroxisomal biogenesis factor 11A|protein PEX11 homolog alpha	NM_001271572.1	NP_001258501.1	NC_000015.10	protein-coding	REVIEWED	15	-	89681530	89690783	Reference GRCh38.p12 Primary Assembly
hsa-miR-376c-3p	NM_213655.4	1	212.3	212.3	2.58E-001	2.99E-001	2	4	1.82E-005	8.5	1.00E000	0	14	48.0	-10.0	0.0	41.3	0.0	0.0	21	11208	8	21	10100	10113	14	14	11.5	read	NM_213655.4	9606	65125	WNK1	HSAN2|HSN2|KDP|PPP1R167|PRKWNK1|PSK|p65	WNK lysine deficient protein kinase 1	serine/threonine-protein kinase WNK1|WNK lysine deficient protein kinase 1 isoform|erythrocyte 65 kDa protein|prostate-derived sterile 20-like kinase|protein kinase with no lysine 1|protein phosphatase 1, regulatory subunit 167|serine/threonine-protein kinase WNK1 1|serine/threonine-protein kinase WNK1 2	NM_213655.4	NP_998820.3	NC_000012.12	protein-coding	REVIEWED	12	+	752592	911451	Reference GRCh38.p12 Primary Assembly
hsa-miR-376c-3p	NM_181349.2	1	645.6	645.6	2.14E-003	1.86E-002	2	2	3.54E-010	12.5	1.00E000	0	10	240.0	0.0	0.0	290.6	0.0	0.0	21	5703	11	20	5522	5531	10	10	0.0	read	NM_181349.2	9606	57154	SMURF1	-	SMAD specific E3 ubiquitin protein ligase 1	E3 ubiquitin-protein ligase SMURF1|E3 ubiquitin ligase SMURF1|HECT-type E3 ubiquitin transferase SMURF1|Smad ubiquitination regulatory factor 1|Smad-specific E3 ubiquitin ligase 1|hSMURF1	NM_181349.2	NP_851994.1	NC_000007.14	protein-coding	REVIEWED	7	-	99027434	99144119	Reference GRCh38.p12 Primary Assembly
hsa-miR-376c-3p	NM_170709.2	1	639.8	639.8	2.35E-003	1.93E-002	2	2	3.54E-010	6.5	1.00E000	0	17	240.0	20.0	0.0	239.8	0.0	0.0	21	4110	4	20	1790	1806	17	17	11.5	read	NM_170709.2	9606	23678	SGK3	CISK|SGK2|SGKL	serum/glucocorticoid regulated kinase family member 3	serine/threonine-protein kinase Sgk3|cytokine-independent survival kinase	NM_170709.2	NP_733827.2	NC_000008.11	protein-coding	REVIEWED	8	+	66712417	66862021	Reference GRCh38.p12 Primary Assembly
hsa-miR-376c-3p	NM_020429.2	1	645.6	645.6	2.14E-003	1.86E-002	2	2	3.54E-010	12.5	1.00E000	0	10	240.0	0.0	0.0	290.6	0.0	0.0	21	5781	11	20	5600	5609	10	10	0.0	read	NM_020429.2	9606	57154	SMURF1	-	SMAD specific E3 ubiquitin protein ligase 1	E3 ubiquitin-protein ligase SMURF1|E3 ubiquitin ligase SMURF1|HECT-type E3 ubiquitin transferase SMURF1|Smad ubiquitination regulatory factor 1|Smad-specific E3 ubiquitin ligase 1|hSMURF1	NM_020429.2	NP_065162.1	NC_000007.14	protein-coding	REVIEWED	7	-	99027434	99144119	Reference GRCh38.p12 Primary Assembly
hsa-miR-376c-3p	NM_018979.3	1	212.3	212.3	2.58E-001	2.99E-001	2	4	1.82E-005	8.5	1.00E000	0	14	48.0	-10.0	0.0	41.3	0.0	0.0	21	10461	8	21	9344	9357	14	14	11.5	read	NM_018979.3	9606	65125	WNK1	HSAN2|HSN2|KDP|PPP1R167|PRKWNK1|PSK|p65	WNK lysine deficient protein kinase 1	serine/threonine-protein kinase WNK1|WNK lysine deficient protein kinase 1 isoform|erythrocyte 65 kDa protein|prostate-derived sterile 20-like kinase|protein kinase with no lysine 1|protein phosphatase 1, regulatory subunit 167|serine/threonine-protein kinase WNK1 1|serine/threonine-protein kinase WNK1 2	NM_018979.3	NP_061852.3	NC_000012.12	protein-coding	REVIEWED	12	+	752592	911451	Reference GRCh38.p12 Primary Assembly
hsa-miR-376c-3p	NM_014947.4	1	558.3	558.3	7.95E-003	3.10E-002	2	5	1.65E-004	8.5	1.00E000	0	20	152.0	8.0	0.0	281.3	0.0	0.0	21	5246	1	20	2840	2859	20	20	0.0	read	NM_014947.4	9606	22887	FOXJ3	-	forkhead box J3	forkhead box protein J3	NM_014947.4	NP_055762.3	NC_000001.11	protein-coding	VALIDATED	1	-	42176538	42336804	Reference GRCh38.p12 Primary Assembly
hsa-miR-376c-3p	NM_013257.4	1	639.8	639.8	2.35E-003	1.93E-002	2	2	3.54E-010	6.5	1.00E000	0	17	240.0	20.0	0.0	239.8	0.0	0.0	21	4206	4	20	1886	1902	17	17	11.5	read	NM_013257.4	9606	23678	SGK3	CISK|SGK2|SGKL	serum/glucocorticoid regulated kinase family member 3	serine/threonine-protein kinase Sgk3|cytokine-independent survival kinase	NM_013257.4	NP_037389.4	NC_000008.11	protein-coding	REVIEWED	8	+	66712417	66862021	Reference GRCh38.p12 Primary Assembly
hsa-miR-376c-3p	NM_003847.2	1	616.2	616.2	3.40E-003	2.26E-002	2	2	3.54E-010	9.0	1.00E000	0	20	244.0	4.0	0.0	255.2	0.0	0.0	21	2742	2	21	2699	2718	20	20	0.0	read	NM_003847.2	9606	8800	PEX11A	PEX11-ALPHA|PMP28|hsPEX11p	peroxisomal biogenesis factor 11 alpha	peroxisomal membrane protein 11A|28 kDa peroxisomal integral membrane protein|peroxin-11A|peroxisomal biogenesis factor 11A|protein PEX11 homolog alpha	NM_003847.2	NP_003838.1	NC_000015.10	protein-coding	REVIEWED	15	-	89681530	89690783	Reference GRCh38.p12 Primary Assembly
hsa-miR-376c-3p	NM_003799.2	1	115.5	115.5	4.38E-001	4.73E-001	2	2	3.54E-010	10.0	1.00E000	0	12	-60.0	-10.0	0.0	55.5	0.0	0.0	21	6266	5	16	4473	4484	12	12	11.0	read	NM_003799.2	9606	8731	RNMT	CMT1|CMT1c|MET|Met|RG7MT1|cm1p|hCMT1|hMet	RNA guanine-7 methyltransferase	mRNA cap guanine-N7 methyltransferase|RNA (guanine-7-) methyltransferase|hcm1p|mRNA (guanine-7-)methyltransferase|mRNA (guanine-N(7)-)-methyltransferase|mRNA cap methyltransferase	NM_003799.2	NP_003790.1	NC_000018.10	protein-coding	VALIDATED	18	+	13726644	13764555	Reference GRCh38.p12 Primary Assembly
hsa-miR-376c-3p	NM_001308263.1	1	115.5	115.5	4.38E-001	4.73E-001	2	2	3.54E-010	10.0	1.00E000	0	12	-60.0	-10.0	0.0	55.5	0.0	0.0	21	4169	5	16	2376	2387	12	12	11.0	read	NM_001308263.1	9606	8731	RNMT	CMT1|CMT1c|MET|Met|RG7MT1|cm1p|hCMT1|hMet	RNA guanine-7 methyltransferase	mRNA cap guanine-N7 methyltransferase|RNA (guanine-7-) methyltransferase|hcm1p|mRNA (guanine-7-)methyltransferase|mRNA (guanine-N(7)-)-methyltransferase|mRNA cap methyltransferase	NM_001308263.1	NP_001295192.1	NC_000018.10	protein-coding	VALIDATED	18	+	13726644	13764555	Reference GRCh38.p12 Primary Assembly
hsa-miR-376c-3p	NM_001271573.1	1	616.2	616.2	3.40E-003	2.26E-002	2	2	3.54E-010	9.0	1.00E000	0	20	244.0	4.0	0.0	255.2	0.0	0.0	21	2626	2	21	2583	2602	20	20	0.0	read	NM_001271573.1	9606	8800	PEX11A	PEX11-ALPHA|PMP28|hsPEX11p	peroxisomal biogenesis factor 11 alpha	peroxisomal membrane protein 11A|28 kDa peroxisomal integral membrane protein|peroxin-11A|peroxisomal biogenesis factor 11A|protein PEX11 homolog alpha	NM_001271573.1	NP_001258502.1	NC_000015.10	protein-coding	REVIEWED	15	-	89681530	89690783	Reference GRCh38.p12 Primary Assembly
hsa-miR-376c-3p	NM_001199847.1	1	645.6	645.6	2.14E-003	1.86E-002	2	2	3.54E-010	12.5	1.00E000	0	10	240.0	0.0	0.0	290.6	0.0	0.0	21	5694	11	20	5513	5522	10	10	0.0	read	NM_001199847.1	9606	57154	SMURF1	-	SMAD specific E3 ubiquitin protein ligase 1	E3 ubiquitin-protein ligase SMURF1|E3 ubiquitin ligase SMURF1|HECT-type E3 ubiquitin transferase SMURF1|Smad ubiquitination regulatory factor 1|Smad-specific E3 ubiquitin ligase 1|hSMURF1	NM_001199847.1	NP_001186776.1	NC_000007.14	protein-coding	REVIEWED	7	-	99027434	99144119	Reference GRCh38.p12 Primary Assembly
hsa-miR-376c-3p	NM_001198852.1	1	558.3	558.3	7.95E-003	3.10E-002	2	5	1.65E-004	8.5	1.00E000	0	20	152.0	8.0	0.0	281.3	0.0	0.0	21	5127	1	20	2721	2740	20	20	0.0	read	NM_001198852.1	9606	22887	FOXJ3	-	forkhead box J3	forkhead box protein J3	NM_001198852.1	NP_001185781.1	NC_000001.11	protein-coding	VALIDATED	1	-	42176538	42336804	Reference GRCh38.p12 Primary Assembly
hsa-miR-376c-3p	NM_001198851.1	1	558.3	558.3	7.95E-003	3.10E-002	2	5	1.65E-004	8.5	1.00E000	0	20	152.0	8.0	0.0	281.3	0.0	0.0	21	5367	1	20	2961	2980	20	20	0.0	read	NM_001198851.1	9606	22887	FOXJ3	-	forkhead box J3	forkhead box protein J3	NM_001198851.1	NP_001185780.1	NC_000001.11	protein-coding	VALIDATED	1	-	42176538	42336804	Reference GRCh38.p12 Primary Assembly
hsa-miR-376c-3p	NM_001198850.1	1	558.3	558.3	7.95E-003	3.10E-002	2	5	1.65E-004	8.5	1.00E000	0	20	152.0	8.0	0.0	281.3	0.0	0.0	21	5324	1	20	2918	2937	20	20	0.0	read	NM_001198850.1	9606	22887	FOXJ3	-	forkhead box J3	forkhead box protein J3	NM_001198850.1	NP_001185779.1	NC_000001.11	protein-coding	VALIDATED	1	-	42176538	42336804	Reference GRCh38.p12 Primary Assembly
hsa-miR-376c-3p	NM_170740.1	4	633.9	326.5	1.32E-001	1.61E-001	2	2	3.54E-010	5.5	1.00E000	0	18	0.0	132.0	0.0	42.5	0.0	0.0	21	5170	2	19	636	653	18	18	12.0	read	NM_170740.1	9606	7915	ALDH5A1	SSADH|SSDH	aldehyde dehydrogenase 5 family member A1	succinate-semialdehyde dehydrogenase, mitochondrial|NAD(+)-dependent succinic semialdehyde dehydrogenase|mitochondrial succinate semialdehyde dehydrogenase	NM_170740.1	NP_733936.1	NC_000006.12	protein-coding	REVIEWED	6	+	24494968	24537206	Reference GRCh38.p12 Primary Assembly
hsa-miR-376c-3p	NM_014823.2	1	212.3	212.3	2.85E-001	3.26E-001	2	4	1.82E-005	8.5	1.00E000	0	14	48.0	-10.0	0.0	41.3	0.0	0.0	21	9717	8	21	8600	8613	14	14	11.5	read	NM_014823.2	9606	65125	WNK1	HSAN2|HSN2|KDP|PPP1R167|PRKWNK1|PSK|p65	WNK lysine deficient protein kinase 1	serine/threonine-protein kinase WNK1|WNK lysine deficient protein kinase 1 isoform|erythrocyte 65 kDa protein|prostate-derived sterile 20-like kinase|protein kinase with no lysine 1|protein phosphatase 1, regulatory subunit 167|serine/threonine-protein kinase WNK1 1|serine/threonine-protein kinase WNK1 2	NM_014823.2	NP_055638.2	NC_000012.12	protein-coding	REVIEWED	12	+	752592	911451	Reference GRCh38.p12 Primary Assembly
hsa-miR-376c-3p	NM_001184985.1	1	212.3	212.3	2.85E-001	3.26E-001	2	4	1.82E-005	8.5	1.00E000	0	14	48.0	-10.0	0.0	41.3	0.0	0.0	21	11232	8	21	10124	10137	14	14	11.5	read	NM_001184985.1	9606	65125	WNK1	HSAN2|HSN2|KDP|PPP1R167|PRKWNK1|PSK|p65	WNK lysine deficient protein kinase 1	serine/threonine-protein kinase WNK1|WNK lysine deficient protein kinase 1 isoform|erythrocyte 65 kDa protein|prostate-derived sterile 20-like kinase|protein kinase with no lysine 1|protein phosphatase 1, regulatory subunit 167|serine/threonine-protein kinase WNK1 1|serine/threonine-protein kinase WNK1 2	NM_001184985.1	NP_001171914.1	NC_000012.12	protein-coding	REVIEWED	12	+	752592	911451	Reference GRCh38.p12 Primary Assembly
hsa-miR-376c-3p	NM_001080.3	3	551.2	326.5	1.32E-001	1.61E-001	2	2	3.54E-010	5.5	1.00E000	0	18	0.0	132.0	0.0	42.5	0.0	0.0	21	5131	2	19	636	653	18	18	12.0	read	NM_001080.3	9606	7915	ALDH5A1	SSADH|SSDH	aldehyde dehydrogenase 5 family member A1	succinate-semialdehyde dehydrogenase, mitochondrial|NAD(+)-dependent succinic semialdehyde dehydrogenase|mitochondrial succinate semialdehyde dehydrogenase	NM_001080.3	NP_001071.1	NC_000006.12	protein-coding	REVIEWED	6	+	24494968	24537206	Reference GRCh38.p12 Primary Assembly
hsa-miR-376c-3p	NM_001033578.2	1	639.8	639.8	4.43E-003	2.18E-002	2	2	3.54E-010	6.5	1.00E000	0	17	240.0	20.0	0.0	239.8	0.0	0.0	21	4483	4	20	2163	2179	17	17	11.5	read	NM_001033578.2	9606	23678	SGK3	CISK|SGK2|SGKL	serum/glucocorticoid regulated kinase family member 3	serine/threonine-protein kinase Sgk3|cytokine-independent survival kinase	NM_001033578.2	NP_001028750.1	NC_000008.11	protein-coding	REVIEWED	8	+	66712417	66862021	Reference GRCh38.p12 Primary Assembly
hsa-miR-376c-3p	NM_182763.2	1	560.6	560.6	1.28E-003	8.47E-003	2	2	3.54E-010	10.5	1.00E000	0	14	152.0	0.0	0.0	291.6	0.0	0.0	21	3859	7	20	3170	3183	14	14	0.0	read	NM_182763.2	9606	4170	MCL1	BCL2L3|EAT|MCL1-ES|MCL1L|MCL1S|Mcl-1|TM|bcl2-L-3|mcl1/EAT	MCL1, BCL2 family apoptosis regulator	induced myeloid leukemia cell differentiation protein Mcl-1|BCL2 family apoptosis regulator|bcl-2-like protein 3|bcl-2-related protein EAT/mcl1|myeloid cell leukemia 1|myeloid cell leukemia ES|myeloid cell leukemia sequence 1 (BCL2-related)	NM_182763.2	NP_877495.1	NC_000001.11	protein-coding	REVIEWED	1	-	150574550	150579737	Reference GRCh38.p12 Primary Assembly
hsa-miR-376c-3p	NM_001318928.1	1	121.9	121.9	3.53E-001	3.91E-001	2	2	3.54E-010	10.0	1.00E000	0	12	-60.0	-10.0	0.0	61.9	0.0	0.0	21	3214	5	16	2744	2755	12	12	11.0	read	NM_001318928.1	9606	6120	RPE	RPE2-1	ribulose-5-phosphate-3-epimerase	ribulose-phosphate 3-epimerase	NM_001318928.1	NP_001305857.1	NC_000002.12	protein-coding	VALIDATED	2	+	210002564	210023362	Reference GRCh38.p12 Primary Assembly
hsa-miR-376c-3p	NM_001318927.1	1	121.9	121.9	3.53E-001	3.91E-001	2	2	3.54E-010	10.0	1.00E000	0	12	-60.0	-10.0	0.0	61.9	0.0	0.0	21	3363	5	16	2893	2904	12	12	11.0	read	NM_001318927.1	9606	6120	RPE	RPE2-1	ribulose-5-phosphate-3-epimerase	ribulose-phosphate 3-epimerase	NM_001318927.1	NP_001305856.1	NC_000002.12	protein-coding	VALIDATED	2	+	210002564	210023362	Reference GRCh38.p12 Primary Assembly
hsa-miR-376c-3p	NM_001197320.1	1	560.6	560.6	1.28E-003	8.47E-003	2	2	3.54E-010	10.5	1.00E000	0	14	152.0	0.0	0.0	291.6	0.0	0.0	21	3648	7	20	2959	2972	14	14	0.0	read	NM_001197320.1	9606	4170	MCL1	BCL2L3|EAT|MCL1-ES|MCL1L|MCL1S|Mcl-1|TM|bcl2-L-3|mcl1/EAT	MCL1, BCL2 family apoptosis regulator	induced myeloid leukemia cell differentiation protein Mcl-1|BCL2 family apoptosis regulator|bcl-2-like protein 3|bcl-2-related protein EAT/mcl1|myeloid cell leukemia 1|myeloid cell leukemia ES|myeloid cell leukemia sequence 1 (BCL2-related)	NM_001197320.1	NP_001184249.1	NC_000001.11	protein-coding	REVIEWED	1	-	150574550	150579737	Reference GRCh38.p12 Primary Assembly
hsa-miR-376c-3p	NM_001318931.1	1	121.9	121.9	4.37E-001	4.72E-001	2	2	3.54E-010	10.0	1.00E000	0	12	-60.0	-10.0	0.0	61.9	0.0	0.0	21	3216	5	16	2746	2757	12	12	11.0	read	NM_001318931.1	9606	6120	RPE	RPE2-1	ribulose-5-phosphate-3-epimerase	ribulose-phosphate 3-epimerase	NM_001318931.1	NP_001305860.1	NC_000002.12	protein-coding	VALIDATED	2	+	210002564	210023362	Reference GRCh38.p12 Primary Assembly
hsa-miR-376c-3p	NM_001318930.1	1	121.9	121.9	4.37E-001	4.72E-001	2	2	3.54E-010	10.0	1.00E000	0	12	-60.0	-10.0	0.0	61.9	0.0	0.0	21	3254	5	16	2784	2795	12	12	11.0	read	NM_001318930.1	9606	6120	RPE	RPE2-1	ribulose-5-phosphate-3-epimerase	ribulose-phosphate 3-epimerase	NM_001318930.1	NP_001305859.1	NC_000002.12	protein-coding	VALIDATED	2	+	210002564	210023362	Reference GRCh38.p12 Primary Assembly
hsa-miR-376c-3p	NM_001318929.1	1	121.9	121.9	4.37E-001	4.72E-001	2	2	3.54E-010	10.0	1.00E000	0	12	-60.0	-10.0	0.0	61.9	0.0	0.0	21	3261	5	16	2791	2802	12	12	11.0	read	NM_001318929.1	9606	6120	RPE	RPE2-1	ribulose-5-phosphate-3-epimerase	ribulose-phosphate 3-epimerase	NM_001318929.1	NP_001305858.1	NC_000002.12	protein-coding	VALIDATED	2	+	210002564	210023362	Reference GRCh38.p12 Primary Assembly
hsa-miR-376c-3p	NM_001318926.1	1	121.9	121.9	4.37E-001	4.72E-001	2	2	3.54E-010	10.0	1.00E000	0	12	-60.0	-10.0	0.0	61.9	0.0	0.0	21	3319	5	16	2849	2860	12	12	11.0	read	NM_001318926.1	9606	6120	RPE	RPE2-1	ribulose-5-phosphate-3-epimerase	ribulose-phosphate 3-epimerase	NM_001318926.1	NP_001305855.1	NC_000002.12	protein-coding	VALIDATED	2	+	210002564	210023362	Reference GRCh38.p12 Primary Assembly
hsa-miR-376c-3p	NM_001267546.2	1	565.0	565.0	1.44E-002	3.44E-002	2	2	3.54E-010	8.0	1.00E000	0	14	248.0	0.0	0.0	180.0	0.0	0.0	21	2477	7	20	801	814	14	14	12.0	read	NM_001267546.2	9606	10139	ARFRP1	ARL18|ARP|Arp1	ADP ribosylation factor related protein 1	ADP-ribosylation factor-related protein 1|ARF-related protein 1|SCG10 like-protein|helicase-like protein NHL	NM_001267546.2	NP_001254475.1	NC_000020.11	protein-coding	REVIEWED	20	-	63698641	63708012	Reference GRCh38.p12 Primary Assembly
hsa-miR-376c-3p	NM_019040.4	1	589.6	589.6	1.23E-003	9.99E-003	2	2	3.54E-010	7.0	1.00E000	0	15	320.0	0.0	0.0	128.6	0.0	0.0	21	2341	7	21	903	917	15	15	12.0	read	NM_019040.4	9606	26610	ELP4	AN|AN2|C11orf19|PAX6NEB|PAXNEB|dJ68P15A.1|hELP4	elongator acetyltransferase complex subunit 4	elongator complex protein 4|PAX6 neighbor gene protein|elongation protein 4 homolog	NM_019040.4	NP_061913.3	NC_000011.10	protein-coding	REVIEWED	11	+	31509728	31784524	Reference GRCh38.p12 Primary Assembly
hsa-miR-376c-3p	NM_016356.4	1	635.7	635.7	4.95E-004	6.35E-003	2	2	3.54E-010	11.0	1.00E000	0	12	244.0	0.0	0.0	270.7	0.0	0.0	21	4716	10	21	2706	2717	12	12	0.0	read	NM_016356.4	9606	51473	DCDC2	DCDC2A|DFNB66|NPHP19|NSC|RU2|RU2S	doublecortin domain containing 2	doublecortin domain-containing protein 2	NM_016356.4	NP_057440.2	NC_000006.12	protein-coding	REVIEWED	6	-	24171754	24383291	Reference GRCh38.p12 Primary Assembly
hsa-miR-376c-3p	NM_012433.3	1	650.0	650.0	3.69E-004	5.41E-003	2	2	3.54E-010	5.5	1.00E000	1	22	252.0	84.0	0.0	190.0	0.0	0.0	21	4338	1	21	1296	1317	21	22	0.0	read	NM_012433.3	9606	23451	SF3B1	Hsh155|MDS|PRP10|PRPF10|SAP155|SF3b155	splicing factor 3b subunit 1	splicing factor 3B subunit 1|pre-mRNA processing 10|pre-mRNA splicing factor SF3b, 155 kDa subunit|spliceosome-associated protein 155|splicing factor 3b, subunit 1, 155kDa	NM_012433.3	NP_036565.2	NC_000002.12	protein-coding	REVIEWED	2	-	197391973	197435092	Reference GRCh38.p12 Primary Assembly
hsa-miR-376c-3p	NM_006916.2	1	121.9	121.9	3.65E-001	4.02E-001	2	2	3.54E-010	10.0	1.00E000	0	12	-60.0	-10.0	0.0	61.9	0.0	0.0	21	3239	5	16	2769	2780	12	12	11.0	read	NM_006916.2	9606	6120	RPE	RPE2-1	ribulose-5-phosphate-3-epimerase	ribulose-phosphate 3-epimerase	NM_006916.2	NP_008847.1	NC_000002.12	protein-coding	VALIDATED	2	+	210002564	210023362	Reference GRCh38.p12 Primary Assembly
hsa-miR-376c-3p	NM_001288725.1	1	589.6	589.6	1.23E-003	9.99E-003	2	2	3.54E-010	7.0	1.00E000	0	15	320.0	0.0	0.0	128.6	0.0	0.0	21	2483	7	21	906	920	15	15	12.0	read	NM_001288725.1	9606	26610	ELP4	AN|AN2|C11orf19|PAX6NEB|PAXNEB|dJ68P15A.1|hELP4	elongator acetyltransferase complex subunit 4	elongator complex protein 4|PAX6 neighbor gene protein|elongation protein 4 homolog	NM_001288725.1	NP_001275654.1	NC_000011.10	protein-coding	REVIEWED	11	+	31509728	31784524	Reference GRCh38.p12 Primary Assembly
hsa-miR-376c-3p	NM_001278289.1	1	121.9	121.9	3.65E-001	4.02E-001	2	2	3.54E-010	10.0	1.00E000	0	12	-60.0	-10.0	0.0	61.9	0.0	0.0	21	3334	5	16	2864	2875	12	12	11.0	read	NM_001278289.1	9606	6120	RPE	RPE2-1	ribulose-5-phosphate-3-epimerase	ribulose-phosphate 3-epimerase	NM_001278289.1	NP_001265218.1	NC_000002.12	protein-coding	VALIDATED	2	+	210002564	210023362	Reference GRCh38.p12 Primary Assembly
hsa-miR-376c-3p	NM_001278286.1	1	121.9	121.9	3.65E-001	4.02E-001	2	2	3.54E-010	10.0	1.00E000	0	12	-60.0	-10.0	0.0	61.9	0.0	0.0	21	3194	5	16	2724	2735	12	12	11.0	read	NM_001278286.1	9606	6120	RPE	RPE2-1	ribulose-5-phosphate-3-epimerase	ribulose-phosphate 3-epimerase	NM_001278286.1	NP_001265215.1	NC_000002.12	protein-coding	VALIDATED	2	+	210002564	210023362	Reference GRCh38.p12 Primary Assembly
hsa-miR-376c-3p	NM_001278285.1	1	121.9	121.9	3.65E-001	4.02E-001	2	2	3.54E-010	10.0	1.00E000	0	12	-60.0	-10.0	0.0	61.9	0.0	0.0	21	3178	5	16	2708	2719	12	12	11.0	read	NM_001278285.1	9606	6120	RPE	RPE2-1	ribulose-5-phosphate-3-epimerase	ribulose-phosphate 3-epimerase	NM_001278285.1	NP_001265214.1	NC_000002.12	protein-coding	VALIDATED	2	+	210002564	210023362	Reference GRCh38.p12 Primary Assembly
hsa-miR-376c-3p	NM_199229.2	1	121.9	121.9	4.02E-001	4.37E-001	2	2	3.54E-010	10.0	1.00E000	0	12	-60.0	-10.0	0.0	61.9	0.0	0.0	21	3265	5	16	2795	2806	12	12	11.0	read	NM_199229.2	9606	6120	RPE	RPE2-1	ribulose-5-phosphate-3-epimerase	ribulose-phosphate 3-epimerase	NM_199229.2	NP_954699.1	NC_000002.12	protein-coding	VALIDATED	2	+	210002564	210023362	Reference GRCh38.p12 Primary Assembly
hsa-miR-376c-3p	NM_004520.4	1	591.4	591.4	5.18E-003	1.91E-002	2	2	3.54E-010	12.0	1.00E000	0	10	240.0	0.0	0.0	231.4	0.0	0.0	21	4058	11	20	3385	3394	10	10	0.0	read	NM_004520.4	9606	3796	KIF2A	CDCBM3|HK2|KIF2	kinesin family member 2A	kinesin-like protein KIF2A|Kinesin, heavy chain, 2|kinesin heavy chain member 2A|kinesin-2	NM_004520.4	NP_004511.2	NC_000005.10	protein-coding	REVIEWED	5	+	62306161	62387183	Reference GRCh38.p12 Primary Assembly
hsa-miR-376c-3p	NM_001288726.1	1	589.6	589.6	5.31E-003	1.93E-002	2	2	3.54E-010	7.0	1.00E000	0	15	320.0	0.0	0.0	128.6	0.0	0.0	21	2769	7	21	903	917	15	15	12.0	read	NM_001288726.1	9606	26610	ELP4	AN|AN2|C11orf19|PAX6NEB|PAXNEB|dJ68P15A.1|hELP4	elongator acetyltransferase complex subunit 4	elongator complex protein 4|PAX6 neighbor gene protein|elongation protein 4 homolog	NM_001288726.1	NP_001275655.1	NC_000011.10	protein-coding	REVIEWED	11	+	31509728	31784524	Reference GRCh38.p12 Primary Assembly
hsa-miR-376c-3p	NM_001286638.1	1	601.4	601.4	4.49E-003	1.80E-002	2	2	3.54E-010	9.0	1.00E000	0	15	244.0	0.0	0.0	231.4	0.0	0.0	21	5333	7	21	4529	4543	15	15	0.0	read	NM_001286638.1	9606	253832	ZDHHC20	4933421L13Rik|DHHC-20|DHHC20	zinc finger DHHC-type containing 20	palmitoyltransferase ZDHHC20|probable palmitoyltransferase ZDHHC20|zinc finger DHHC domain-containing protein 20	NM_001286638.1	NP_001273567.1	NC_000013.11	protein-coding	VALIDATED	13	-	21372570	21459369	Reference GRCh38.p12 Primary Assembly
hsa-miR-376c-3p	NM_001278288.1	1	121.9	121.9	4.02E-001	4.37E-001	2	2	3.54E-010	10.0	1.00E000	0	12	-60.0	-10.0	0.0	61.9	0.0	0.0	21	3185	5	16	2715	2726	12	12	11.0	read	NM_001278288.1	9606	6120	RPE	RPE2-1	ribulose-5-phosphate-3-epimerase	ribulose-phosphate 3-epimerase	NM_001278288.1	NP_001265217.1	NC_000002.12	protein-coding	VALIDATED	2	+	210002564	210023362	Reference GRCh38.p12 Primary Assembly
hsa-miR-376c-3p	NM_001278283.1	1	121.9	121.9	4.02E-001	4.37E-001	2	2	3.54E-010	10.0	1.00E000	0	12	-60.0	-10.0	0.0	61.9	0.0	0.0	21	3350	5	16	2880	2891	12	12	11.0	read	NM_001278283.1	9606	6120	RPE	RPE2-1	ribulose-5-phosphate-3-epimerase	ribulose-phosphate 3-epimerase	NM_001278283.1	NP_001265212.1	NC_000002.12	protein-coding	VALIDATED	2	+	210002564	210023362	Reference GRCh38.p12 Primary Assembly
hsa-miR-376c-3p	NM_001278282.1	1	121.9	121.9	4.02E-001	4.37E-001	2	2	3.54E-010	10.0	1.00E000	0	12	-60.0	-10.0	0.0	61.9	0.0	0.0	21	3270	5	16	2800	2811	12	12	11.0	read	NM_001278282.1	9606	6120	RPE	RPE2-1	ribulose-5-phosphate-3-epimerase	ribulose-phosphate 3-epimerase	NM_001278282.1	NP_001265211.1	NC_000002.12	protein-coding	VALIDATED	2	+	210002564	210023362	Reference GRCh38.p12 Primary Assembly
hsa-miR-376c-3p	NM_153251.3	1	601.4	601.4	2.09E-003	1.63E-002	2	2	3.54E-010	9.0	1.00E000	0	15	244.0	0.0	0.0	231.4	0.0	0.0	21	5356	7	21	4552	4566	15	15	0.0	read	NM_153251.3	9606	253832	ZDHHC20	4933421L13Rik|DHHC-20|DHHC20	zinc finger DHHC-type containing 20	palmitoyltransferase ZDHHC20|probable palmitoyltransferase ZDHHC20|zinc finger DHHC domain-containing protein 20	NM_153251.3	NP_694983.2	NC_000013.11	protein-coding	VALIDATED	13	-	21372570	21459369	Reference GRCh38.p12 Primary Assembly
hsa-miR-376c-3p	NM_001752.3	1	564.9	564.9	3.82E-003	2.05E-002	2	2	3.54E-010	13.5	1.00E000	0	8	240.0	0.0	0.0	210.9	0.0	0.0	21	2300	13	20	1425	1432	8	8	0.0	read	NM_001752.3	9606	847	CAT	-	catalase	catalase	NM_001752.3	NP_001743.1	NC_000011.10	protein-coding	REVIEWED	11	+	34438924	34472059	Reference GRCh38.p12 Primary Assembly
hsa-miR-376c-3p	NM_001244710.1	1	566.4	566.4	3.73E-003	2.03E-002	2	2	3.54E-010	11.5	1.00E000	0	13	152.0	0.0	0.0	301.4	0.0	0.0	21	8703	8	20	5402	5414	13	13	0.0	read	NM_001244710.1	9606	2673	GFPT1	CMS12|CMSTA1|GFA|GFAT|GFAT 1|GFAT1|GFAT1m|GFPT|GFPT1L|MSLG	glutamine--fructose-6-phosphate transaminase 1	glutamine--fructose-6-phosphate aminotransferase [isomerizing] 1|D-fructose-6-phosphate amidotransferase 1|glucosamine--fructose-6-phosphate aminotransferase [isomerizing] 1|glutamine:fructose-6-phosphate amidotransferase 1|hexosephosphate aminotransferase 1	NM_001244710.1	NP_001231639.1	NC_000002.12	protein-coding	REVIEWED	2	-	69319768	69387253	Reference GRCh38.p12 Primary Assembly
hsa-miR-376c-3p	NM_001195610.1	1	635.7	635.7	1.15E-003	1.25E-002	2	2	3.54E-010	11.0	1.00E000	0	12	244.0	0.0	0.0	270.7	0.0	0.0	21	4623	10	21	2613	2624	12	12	0.0	read	NM_001195610.1	9606	51473	DCDC2	DCDC2A|DFNB66|NPHP19|NSC|RU2|RU2S	doublecortin domain containing 2	doublecortin domain-containing protein 2	NM_001195610.1	NP_001182539.1	NC_000006.12	protein-coding	REVIEWED	6	-	24171754	24383291	Reference GRCh38.p12 Primary Assembly
hsa-miR-376c-3p	NM_001080449.2	1	556.0	556.0	4.40E-003	2.15E-002	2	2	3.54E-010	6.5	1.00E000	0	21	252.0	8.0	0.0	166.0	0.0	0.0	21	4287	1	21	3967	3987	21	21	0.0	read	NM_001080449.2	9606	1763	DNA2	DNA2L|hDNA2	DNA replication helicase/nuclease 2	DNA replication ATP-dependent helicase/nuclease DNA2|DNA replication ATP-dependent helicase-like homolog|DNA replication helicase 2 homolog|DNA2 DNA replication helicase 2-like|DNA2-like helicase	NM_001080449.2	NP_001073918.2	NC_000010.11	protein-coding	REVIEWED	10	-	68414063	68472520	Reference GRCh38.p12 Primary Assembly
hsa-miR-376c-3p	NM_182620.3	1	356.1	356.1	1.11E-001	1.36E-001	2	2	3.54E-010	9.0	1.00E000	0	13	168.0	0.0	0.0	55.1	0.0	0.0	21	2990	9	21	2639	2651	13	13	11.0	read	NM_182620.3	9606	348235	SKA2	FAM33A	spindle and kinetochore associated complex subunit 2	spindle and kinetochore-associated protein 2|family with sequence similarity 33, member A|spindle and KT (kinetochore) associated 2	NM_182620.3	NP_872426.1	NC_000017.11	protein-coding	VALIDATED	17	-	59109858	59155438	Reference GRCh38.p12 Primary Assembly
hsa-miR-376c-3p	NM_006713.3	1	575.9	575.9	1.22E-002	3.20E-002	2	2	3.54E-010	13.0	1.00E000	0	8	248.0	0.0	0.0	209.9	0.0	0.0	21	3522	13	20	2861	2868	8	8	0.0	read	NM_006713.3	9606	10923	SUB1	P15|PC4|p14	SUB1 homolog, transcriptional regulator	activated RNA polymerase II transcriptional coactivator p15|activated RNA polymerase II transcription cofactor 4|positive cofactor 4	NM_006713.3	NP_006704.3	NC_000005.10	protein-coding	VALIDATED	5	+	32531777	32604078	Reference GRCh38.p12 Primary Assembly
hsa-miR-376c-3p	NM_004643.3	1	584.9	584.9	1.09E-002	3.08E-002	2	2	3.54E-010	9.5	1.00E000	0	14	312.0	0.0	0.0	146.9	0.0	0.0	21	3118	8	21	1797	1810	14	14	0.0	read	NM_004643.3	9606	8106	PABPN1	OPMD|PAB2|PABII|PABP-2|PABP2	poly(A) binding protein nuclear 1	polyadenylate-binding protein 2|poly(A) binding protein 2|poly(A) binding protein II	NM_004643.3	NP_004634.1	NC_000014.9	protein-coding	REVIEWED	14	+	23320187	23326184	Reference GRCh38.p12 Primary Assembly
hsa-miR-376c-3p	NM_002056.3	1	566.4	566.4	1.36E-002	3.34E-002	2	2	3.54E-010	11.5	1.00E000	0	13	152.0	0.0	0.0	301.4	0.0	0.0	21	8649	8	20	5348	5360	13	13	0.0	read	NM_002056.3	9606	2673	GFPT1	CMS12|CMSTA1|GFA|GFAT|GFAT 1|GFAT1|GFAT1m|GFPT|GFPT1L|MSLG	glutamine--fructose-6-phosphate transaminase 1	glutamine--fructose-6-phosphate aminotransferase [isomerizing] 1|D-fructose-6-phosphate amidotransferase 1|glucosamine--fructose-6-phosphate aminotransferase [isomerizing] 1|glutamine:fructose-6-phosphate amidotransferase 1|hexosephosphate aminotransferase 1	NM_002056.3	NP_002047.2	NC_000002.12	protein-coding	REVIEWED	2	-	69319768	69387253	Reference GRCh38.p12 Primary Assembly
hsa-miR-376c-3p	NM_001414.3	1	559.0	559.0	1.49E-002	3.46E-002	2	2	3.54E-010	13.0	1.00E000	0	9	240.0	0.0	0.0	203.0	0.0	0.0	21	1886	12	20	894	902	9	9	0.0	read	NM_001414.3	9606	1967	EIF2B1	EIF2B|EIF2BA	eukaryotic translation initiation factor 2B subunit alpha	translation initiation factor eIF-2B subunit alpha|eIF-2B GDP-GTP exchange factor subunit alpha|eukaryotic translation initiation factor 2B, subunit 1 alpha, 26kDa	NM_001414.3	NP_001405.1	NC_000012.12	protein-coding	REVIEWED	12	-	123621022	123633775	Reference GRCh38.p12 Primary Assembly
hsa-miR-376c-3p	NM_001243953.1	1	591.4	591.4	1.00E-002	2.99E-002	2	2	3.54E-010	12.0	1.00E000	0	10	240.0	0.0	0.0	231.4	0.0	0.0	21	4001	11	20	3328	3337	10	10	0.0	read	NM_001243953.1	9606	3796	KIF2A	CDCBM3|HK2|KIF2	kinesin family member 2A	kinesin-like protein KIF2A|Kinesin, heavy chain, 2|kinesin heavy chain member 2A|kinesin-2	NM_001243953.1	NP_001230882.1	NC_000005.10	protein-coding	REVIEWED	5	+	62306161	62387183	Reference GRCh38.p12 Primary Assembly
hsa-miR-376c-3p	NM_001243952.1	1	591.4	591.4	1.00E-002	2.99E-002	2	2	3.54E-010	12.0	1.00E000	0	10	240.0	0.0	0.0	231.4	0.0	0.0	21	4261	11	20	3588	3597	10	10	0.0	read	NM_001243952.1	9606	3796	KIF2A	CDCBM3|HK2|KIF2	kinesin family member 2A	kinesin-like protein KIF2A|Kinesin, heavy chain, 2|kinesin heavy chain member 2A|kinesin-2	NM_001243952.1	NP_001230881.1	NC_000005.10	protein-coding	REVIEWED	5	+	62306161	62387183	Reference GRCh38.p12 Primary Assembly
hsa-miR-376c-3p	NM_001098511.2	1	591.4	591.4	1.00E-002	2.99E-002	2	2	3.54E-010	12.0	1.00E000	0	10	240.0	0.0	0.0	231.4	0.0	0.0	21	4172	11	20	3499	3508	10	10	0.0	read	NM_001098511.2	9606	3796	KIF2A	CDCBM3|HK2|KIF2	kinesin family member 2A	kinesin-like protein KIF2A|Kinesin, heavy chain, 2|kinesin heavy chain member 2A|kinesin-2	NM_001098511.2	NP_001091981.1	NC_000005.10	protein-coding	REVIEWED	5	+	62306161	62387183	Reference GRCh38.p12 Primary Assembly
hsa-miR-376c-3p	NM_018471.2	1	214.4	214.4	1.89E-001	2.22E-001	2	2	3.54E-010	7.5	1.00E000	0	15	32.0	-10.0	0.0	55.4	0.0	0.0	21	2149	7	21	1891	1905	15	15	11.5	read	NM_018471.2	9606	55854	ZC3H15	HT010|LEREPO4|MSTP012	zinc finger CCCH-type containing 15	zinc finger CCCH domain-containing protein 15|DRG family-regulatory protein 1|likely ortholog of mouse immediate early response erythropoietin 4	NM_018471.2	NP_060941.2	NC_000002.12	protein-coding	VALIDATED	2	+	186486157	186509360	Reference GRCh38.p12 Primary Assembly
hsa-miR-376c-3p	NM_017644.3	2	1085.7	589.1	1.13E-003	8.05E-003	2	2	3.54E-010	9.0	1.00E000	0	12	248.0	0.0	0.0	205.1	0.0	0.0	21	7331	9	20	5089	5100	12	12	12.0	read	NM_017644.3	9606	54800	KLHL24	DRE1|EBSSH|KRIP6	kelch like family member 24	kelch-like protein 24|kainate receptor interacting protein for GluR6|kelch-like 24	NM_017644.3	NP_060114.2	NC_000003.12	protein-coding	REVIEWED	3	+	183635618	183684518	Reference GRCh38.p12 Primary Assembly
hsa-miR-376c-3p	NM_005779.2	1	152.4	152.4	3.02E-001	3.40E-001	2	2	3.54E-010	7.5	1.00E000	0	16	-32.0	-10.0	0.0	53.4	0.0	0.0	21	5061	4	19	4751	4766	16	16	12.0	read	NM_005779.2	9606	10184	LHFPL2	-	LHFPL tetraspan subfamily member 2	LHFPL tetraspan subfamily member 2 protein|LHFP-like protein 2|lipoma HMGIC fusion partner-like 2 protein	NM_005779.2	NP_005770.1	NC_000005.10	protein-coding	REVIEWED	5	-	78485214	78770255	Reference GRCh38.p12 Primary Assembly
hsa-miR-376c-3p	NM_002853.3	2	1115.5	630.8	4.89E-004	5.19E-003	2	2	3.54E-010	10.0	1.00E000	0	15	244.0	0.0	0.0	267.8	0.0	0.0	21	4683	7	21	1322	1336	15	15	0.0	read	NM_002853.3	9606	5810	RAD1	HRAD1|REC1	RAD1 checkpoint DNA exonuclease	cell cycle checkpoint protein RAD1|DNA repair exonuclease REC1|DNA repair exonuclease rad1 homolog|RAD1 checkpoint clamp component|RAD1 homolog|cell cycle checkpoint protein Hrad1|checkpoint control protein HRAD1|exonuclease homolog RAD1|rad1-like DNA damage checkpoint protein	NM_002853.3	NP_002844.1	NC_000005.10	protein-coding	REVIEWED	5	-	34905259	34915674	Reference GRCh38.p12 Primary Assembly
hsa-miR-376c-3p	NM_001100595.1	1	356.1	356.1	4.44E-002	5.89E-002	2	2	3.54E-010	9.0	1.00E000	0	13	168.0	0.0	0.0	55.1	0.0	0.0	21	2988	9	21	2637	2649	13	13	11.0	read	NM_001100595.1	9606	348235	SKA2	FAM33A	spindle and kinetochore associated complex subunit 2	spindle and kinetochore-associated protein 2|family with sequence similarity 33, member A|spindle and KT (kinetochore) associated 2	NM_001100595.1	NP_001094065.1	NC_000017.11	protein-coding	VALIDATED	17	-	59109858	59155438	Reference GRCh38.p12 Primary Assembly
hsa-miR-376c-3p	NR_027130.1	2	414.8	230.6	2.12E-002	2.57E-002	2	2	3.54E-010	9.0	1.00E000	0	13	32.0	-10.0	0.0	74.6	0.0	0.0	21	11734	7	19	1378	1390	13	13	12.0	read	NR_027130.1
hsa-miR-376c-3p	NR_135830.1	1	601.0	601.0	1.68E-003	5.93E-003	2	2	3.54E-010	5.5	1.00E000	0	21	244.0	16.0	0.0	201.0	0.0	0.0	21	1672	1	21	472	492	21	21	0.0	read	NR_135830.1	9606	57142	RTN4	ASY|NI220/250|NOGO|NSP|NSP-CL|Nbla00271|Nbla10545|RTN-X|RTN4-A|RTN4-B1|RTN4-B2|RTN4-C	reticulon 4	reticulon-4|Human NogoA|My043 protein|foocen|neurite growth inhibitor 220|neurite outgrowth inhibitor|neuroendocrine-specific protein C homolog|reticulon 5	NR_135830.1	-	NC_000002.12	protein-coding	REVIEWED	2	-	54972188	55137830	Reference GRCh38.p12 Primary Assembly
hsa-miR-376c-3p	NR_135829.1	1	601.0	601.0	1.68E-003	5.93E-003	2	2	3.54E-010	5.5	1.00E000	0	21	244.0	16.0	0.0	201.0	0.0	0.0	21	1694	1	21	494	514	21	21	0.0	read	NR_135829.1	9606	57142	RTN4	ASY|NI220/250|NOGO|NSP|NSP-CL|Nbla00271|Nbla10545|RTN-X|RTN4-A|RTN4-B1|RTN4-B2|RTN4-C	reticulon 4	reticulon-4|Human NogoA|My043 protein|foocen|neurite growth inhibitor 220|neurite outgrowth inhibitor|neuroendocrine-specific protein C homolog|reticulon 5	NR_135829.1	-	NC_000002.12	protein-coding	REVIEWED	2	-	54972188	55137830	Reference GRCh38.p12 Primary Assembly
hsa-miR-376c-3p	NR_051958.2	1	565.0	565.0	3.10E-003	8.21E-003	2	2	3.54E-010	8.0	1.00E000	0	14	248.0	0.0	0.0	180.0	0.0	0.0	21	2500	7	20	824	837	14	14	12.0	read	NR_051958.2	9606	10139	ARFRP1	ARL18|ARP|Arp1	ADP ribosylation factor related protein 1	ADP-ribosylation factor-related protein 1|ARF-related protein 1|SCG10 like-protein|helicase-like protein NHL	NR_051958.2	-	NC_000020.11	protein-coding	REVIEWED	20	-	63698641	63708012	Reference GRCh38.p12 Primary Assembly
hsa-miR-376c-3p	NR_051957.2	1	565.0	565.0	3.10E-003	8.21E-003	2	2	3.54E-010	8.0	1.00E000	0	14	248.0	0.0	0.0	180.0	0.0	0.0	21	2566	7	20	890	903	14	14	12.0	read	NR_051957.2	9606	10139	ARFRP1	ARL18|ARP|Arp1	ADP ribosylation factor related protein 1	ADP-ribosylation factor-related protein 1|ARF-related protein 1|SCG10 like-protein|helicase-like protein NHL	NR_051957.2	-	NC_000020.11	protein-coding	REVIEWED	20	-	63698641	63708012	Reference GRCh38.p12 Primary Assembly
hsa-miR-376c-3p	NR_051956.2	1	565.0	565.0	3.10E-003	8.21E-003	2	2	3.54E-010	8.0	1.00E000	0	14	248.0	0.0	0.0	180.0	0.0	0.0	21	2571	7	20	895	908	14	14	12.0	read	NR_051956.2	9606	10139	ARFRP1	ARL18|ARP|Arp1	ADP ribosylation factor related protein 1	ADP-ribosylation factor-related protein 1|ARF-related protein 1|SCG10 like-protein|helicase-like protein NHL	NR_051956.2	-	NC_000020.11	protein-coding	REVIEWED	20	-	63698641	63708012	Reference GRCh38.p12 Primary Assembly
hsa-miR-376c-3p	NR_051955.2	1	565.0	565.0	3.10E-003	8.21E-003	2	2	3.54E-010	8.0	1.00E000	0	14	248.0	0.0	0.0	180.0	0.0	0.0	21	2574	7	20	898	911	14	14	12.0	read	NR_051955.2	9606	10139	ARFRP1	ARL18|ARP|Arp1	ADP ribosylation factor related protein 1	ADP-ribosylation factor-related protein 1|ARF-related protein 1|SCG10 like-protein|helicase-like protein NHL	NR_051955.2	-	NC_000020.11	protein-coding	REVIEWED	20	-	63698641	63708012	Reference GRCh38.p12 Primary Assembly
hsa-miR-376c-3p	NR_051954.2	1	565.0	565.0	3.10E-003	8.21E-003	2	2	3.54E-010	8.0	1.00E000	0	14	248.0	0.0	0.0	180.0	0.0	0.0	21	2569	7	20	893	906	14	14	12.0	read	NR_051954.2	9606	10139	ARFRP1	ARL18|ARP|Arp1	ADP ribosylation factor related protein 1	ADP-ribosylation factor-related protein 1|ARF-related protein 1|SCG10 like-protein|helicase-like protein NHL	NR_051954.2	-	NC_000020.11	protein-coding	REVIEWED	20	-	63698641	63708012	Reference GRCh38.p12 Primary Assembly
hsa-miR-376c-3p	NR_102264.1	1	556.0	556.0	2.02E-002	4.16E-002	2	2	3.54E-010	6.5	1.00E000	0	21	252.0	8.0	0.0	166.0	0.0	0.0	21	4150	1	21	3832	3852	21	21	0.0	read	NR_102264.1	9606	1763	DNA2	DNA2L|hDNA2	DNA replication helicase/nuclease 2	DNA replication ATP-dependent helicase/nuclease DNA2|DNA replication ATP-dependent helicase-like homolog|DNA replication helicase 2 homolog|DNA2 DNA replication helicase 2-like|DNA2-like helicase	NR_102264.1	-	NC_000010.11	protein-coding	REVIEWED	10	-	68414063	68472520	Reference GRCh38.p12 Primary Assembly
hsa-miR-376c-3p	NM_172349.2	1	662.0	662.0	5.71E-003	2.69E-002	2	2	3.54E-010	9.5	1.00E000	0	15	312.0	0.0	0.0	229.0	0.0	0.0	21	12213	7	21	11795	11809	15	15	0.0	read	NM_172349.2	9606	64324	NSD1	ARA267|KMT3B|SOTOS|SOTOS1|STO	nuclear receptor binding SET domain protein 1	histone-lysine N-methyltransferase, H3 lysine-36 and H4 lysine-20 specific|H3-K36-HMTase|H4-K20-HMTase|NR-binding SET domain-containing protein|androgen receptor coactivator 267 kDa protein|androgen receptor-associated coregulator 267|androgen receptor-associated protein of 267 kDa|lysine N-methyltransferase 3B|nuclear receptor SET domain-containing protein 1|nuclear receptor-binding SET domain-c…	NM_172349.2	NP_758859.1	NC_000005.10	protein-coding	REVIEWED	5	+	177131834	177300212	Reference GRCh38.p12 Primary Assembly
hsa-miR-376c-3p	NM_022455.4	1	662.0	662.0	5.71E-003	2.69E-002	2	2	3.54E-010	9.5	1.00E000	0	15	312.0	0.0	0.0	229.0	0.0	0.0	21	12998	7	21	12580	12594	15	15	0.0	read	NM_022455.4	9606	64324	NSD1	ARA267|KMT3B|SOTOS|SOTOS1|STO	nuclear receptor binding SET domain protein 1	histone-lysine N-methyltransferase, H3 lysine-36 and H4 lysine-20 specific|H3-K36-HMTase|H4-K20-HMTase|NR-binding SET domain-containing protein|androgen receptor coactivator 267 kDa protein|androgen receptor-associated coregulator 267|androgen receptor-associated protein of 267 kDa|lysine N-methyltransferase 3B|nuclear receptor SET domain-containing protein 1|nuclear receptor-binding SET domain-c…	NM_022455.4	NP_071900.2	NC_000005.10	protein-coding	REVIEWED	5	+	177131834	177300212	Reference GRCh38.p12 Primary Assembly
hsa-miR-376c-3p	NM_022157.3	1	563.8	563.8	1.85E-002	4.01E-002	2	2	3.54E-010	11.0	1.00E000	0	13	244.0	0.0	0.0	202.8	0.0	0.0	21	2746	9	21	2040	2052	13	13	0.0	read	NM_022157.3	9606	64121	RRAGC	GTR2|RAGC|TIB929	Ras related GTP binding C	ras-related GTP-binding protein C|GTPase-interacting protein 2|Rag C protein	NM_022157.3	NP_071440.1	NC_000001.11	protein-coding	REVIEWED	1	-	38838196	38859822	Reference GRCh38.p12 Primary Assembly
hsa-miR-376c-3p	NM_001271851.1	1	563.8	563.8	1.85E-002	4.01E-002	2	2	3.54E-010	11.0	1.00E000	0	13	244.0	0.0	0.0	202.8	0.0	0.0	21	2644	9	21	1938	1950	13	13	0.0	read	NM_001271851.1	9606	64121	RRAGC	GTR2|RAGC|TIB929	Ras related GTP binding C	ras-related GTP-binding protein C|GTPase-interacting protein 2|Rag C protein	NM_001271851.1	NP_001258780.1	NC_000001.11	protein-coding	REVIEWED	1	-	38838196	38859822	Reference GRCh38.p12 Primary Assembly
hsa-miR-376c-3p	NM_001201572.1	1	573.0	573.0	1.67E-002	3.85E-002	2	2	3.54E-010	5.5	1.00E000	0	20	152.0	36.0	0.0	245.0	0.0	0.0	21	1563	1	20	515	534	20	20	0.0	read	NM_001201572.1	9606	9117	SEC22C	SEC22L3	SEC22 homolog C, vesicle trafficking protein	vesicle-trafficking protein SEC22c|SEC22 vesicle trafficking protein homolog C|SEC22 vesicle trafficking protein-like 3|SEC22 vesicle trafficking protein-like protein C|secretion deficient 22C	NM_001201572.1	NP_001188501.1	NC_000003.12	protein-coding	REVIEWED	3	-	42547966	42603126	Reference GRCh38.p12 Primary Assembly
hsa-miR-376c-3p	NM_198156.2	1	692.4	692.4	2.16E-003	2.40E-002	2	2	3.54E-010	6.0	1.00E000	0	21	320.0	8.0	0.0	234.4	0.0	0.0	21	4437	1	21	2397	2417	21	21	0.0	read	NM_198156.2	9606	7428	VHL	HRCA1|RCA1|VHL1|pVHL	von Hippel-Lindau tumor suppressor	von Hippel-Lindau disease tumor suppressor|elongin binding protein|protein G7|von Hippel-Lindau tumor suppressor, E3 ubiquitin protein ligase	NM_198156.2	NP_937799.1	NC_000003.12	protein-coding	REVIEWED	3	+	10141634	10153669	Reference GRCh38.p12 Primary Assembly
hsa-miR-376c-3p	NM_004206.3	1	573.0	573.0	1.13E-002	3.95E-002	2	2	3.54E-010	5.5	1.00E000	0	20	152.0	36.0	0.0	245.0	0.0	0.0	21	1625	1	20	577	596	20	20	0.0	read	NM_004206.3	9606	9117	SEC22C	SEC22L3	SEC22 homolog C, vesicle trafficking protein	vesicle-trafficking protein SEC22c|SEC22 vesicle trafficking protein homolog C|SEC22 vesicle trafficking protein-like 3|SEC22 vesicle trafficking protein-like protein C|secretion deficient 22C	NM_004206.3	NP_004197.1	NC_000003.12	protein-coding	REVIEWED	3	-	42547966	42603126	Reference GRCh38.p12 Primary Assembly
hsa-miR-376c-3p	NM_001424.5	1	724.0	724.0	1.33E-003	1.97E-002	2	2	3.54E-010	11.0	1.00E000	0	11	312.0	0.0	0.0	288.0	0.0	0.0	21	5220	11	21	5004	5014	11	11	0.0	read	NM_001424.5	9606	2013	EMP2	XMP	epithelial membrane protein 2	epithelial membrane protein 2	NM_001424.5	NP_001415.1	NC_000016.10	protein-coding	REVIEWED	16	-	10528421	10580715	Reference GRCh38.p12 Primary Assembly
hsa-miR-376c-3p	NM_001201584.1	1	573.0	573.0	1.13E-002	3.95E-002	2	2	3.54E-010	5.5	1.00E000	0	20	152.0	36.0	0.0	245.0	0.0	0.0	21	1559	1	20	577	596	20	20	0.0	read	NM_001201584.1	9606	9117	SEC22C	SEC22L3	SEC22 homolog C, vesicle trafficking protein	vesicle-trafficking protein SEC22c|SEC22 vesicle trafficking protein homolog C|SEC22 vesicle trafficking protein-like 3|SEC22 vesicle trafficking protein-like protein C|secretion deficient 22C	NM_001201584.1	NP_001188513.1	NC_000003.12	protein-coding	REVIEWED	3	-	42547966	42603126	Reference GRCh38.p12 Primary Assembly
hsa-miR-376c-3p	NM_000551.3	1	692.4	692.4	2.16E-003	2.40E-002	2	2	3.54E-010	6.0	1.00E000	0	21	320.0	8.0	0.0	234.4	0.0	0.0	21	4560	1	21	2520	2540	21	21	0.0	read	NM_000551.3	9606	7428	VHL	HRCA1|RCA1|VHL1|pVHL	von Hippel-Lindau tumor suppressor	von Hippel-Lindau disease tumor suppressor|elongin binding protein|protein G7|von Hippel-Lindau tumor suppressor, E3 ubiquitin protein ligase	NM_000551.3	NP_000542.1	NC_000003.12	protein-coding	REVIEWED	3	+	10141634	10153669	Reference GRCh38.p12 Primary Assembly
hsa-miR-376c-3p	NM_001267549.2	1	565.0	565.0	3.27E-003	1.79E-002	2	2	3.54E-010	8.0	1.00E000	0	14	248.0	0.0	0.0	180.0	0.0	0.0	21	2647	7	20	971	984	14	14	12.0	read	NM_001267549.2	9606	10139	ARFRP1	ARL18|ARP|Arp1	ADP ribosylation factor related protein 1	ADP-ribosylation factor-related protein 1|ARF-related protein 1|SCG10 like-protein|helicase-like protein NHL	NM_001267549.2	NP_001254478.1	NC_000020.11	protein-coding	REVIEWED	20	-	63698641	63708012	Reference GRCh38.p12 Primary Assembly
hsa-miR-376c-3p	NM_003224.5	1	565.0	565.0	1.46E-002	2.40E-002	2	2	3.54E-010	8.0	1.00E000	0	14	248.0	0.0	0.0	180.0	0.0	0.0	21	2571	7	20	895	908	14	14	12.0	read	NM_003224.5	9606	10139	ARFRP1	ARL18|ARP|Arp1	ADP ribosylation factor related protein 1	ADP-ribosylation factor-related protein 1|ARF-related protein 1|SCG10 like-protein|helicase-like protein NHL	NM_003224.5	NP_003215.1	NC_000020.11	protein-coding	REVIEWED	20	-	63698641	63708012	Reference GRCh38.p12 Primary Assembly
hsa-miR-376c-3p	NM_001267548.2	1	565.0	565.0	1.46E-002	2.40E-002	2	2	3.54E-010	8.0	1.00E000	0	14	248.0	0.0	0.0	180.0	0.0	0.0	21	2473	7	20	797	810	14	14	12.0	read	NM_001267548.2	9606	10139	ARFRP1	ARL18|ARP|Arp1	ADP ribosylation factor related protein 1	ADP-ribosylation factor-related protein 1|ARF-related protein 1|SCG10 like-protein|helicase-like protein NHL	NM_001267548.2	NP_001254477.1	NC_000020.11	protein-coding	REVIEWED	20	-	63698641	63708012	Reference GRCh38.p12 Primary Assembly
hsa-miR-376c-3p	NM_001267547.2	1	565.0	565.0	1.46E-002	2.40E-002	2	2	3.54E-010	8.0	1.00E000	0	14	248.0	0.0	0.0	180.0	0.0	0.0	21	2576	7	20	900	913	14	14	12.0	read	NM_001267547.2	9606	10139	ARFRP1	ARL18|ARP|Arp1	ADP ribosylation factor related protein 1	ADP-ribosylation factor-related protein 1|ARF-related protein 1|SCG10 like-protein|helicase-like protein NHL	NM_001267547.2	NP_001254476.1	NC_000020.11	protein-coding	REVIEWED	20	-	63698641	63708012	Reference GRCh38.p12 Primary Assembly
hsa-miR-376c-3p	NM_001267545.2	1	565.0	565.0	1.46E-002	2.40E-002	2	2	3.54E-010	8.0	1.00E000	0	14	248.0	0.0	0.0	180.0	0.0	0.0	21	2571	7	20	895	908	14	14	12.0	read	NM_001267545.2	9606	10139	ARFRP1	ARL18|ARP|Arp1	ADP ribosylation factor related protein 1	ADP-ribosylation factor-related protein 1|ARF-related protein 1|SCG10 like-protein|helicase-like protein NHL	NM_001267545.2	NP_001254474.1	NC_000020.11	protein-coding	REVIEWED	20	-	63698641	63708012	Reference GRCh38.p12 Primary Assembly
hsa-miR-376c-3p	NM_001267544.2	1	565.0	565.0	1.46E-002	2.40E-002	2	2	3.54E-010	8.0	1.00E000	0	14	248.0	0.0	0.0	180.0	0.0	0.0	21	2645	7	20	969	982	14	14	12.0	read	NM_001267544.2	9606	10139	ARFRP1	ARL18|ARP|Arp1	ADP ribosylation factor related protein 1	ADP-ribosylation factor-related protein 1|ARF-related protein 1|SCG10 like-protein|helicase-like protein NHL	NM_001267544.2	NP_001254473.1	NC_000020.11	protein-coding	REVIEWED	20	-	63698641	63708012	Reference GRCh38.p12 Primary Assembly
hsa-miR-376c-3p	NM_001134758.3	1	565.0	565.0	1.46E-002	2.40E-002	2	2	3.54E-010	8.0	1.00E000	0	14	248.0	0.0	0.0	180.0	0.0	0.0	21	2642	7	20	966	979	14	14	12.0	read	NM_001134758.3	9606	10139	ARFRP1	ARL18|ARP|Arp1	ADP ribosylation factor related protein 1	ADP-ribosylation factor-related protein 1|ARF-related protein 1|SCG10 like-protein|helicase-like protein NHL	NM_001134758.3	NP_001128230.1	NC_000020.11	protein-coding	REVIEWED	20	-	63698641	63708012	Reference GRCh38.p12 Primary Assembly
hsa-miR-376c-3p	NM_001134363.2	1	604.7	604.7	8.98E-003	1.78E-002	2	3	4.77E-007	11.0	1.00E000	0	12	240.0	0.0	0.0	243.7	0.0	0.0	21	7269	9	20	6680	6691	12	12	0.0	read	NM_001134363.2	9606	282996	RBM20	-	RNA binding motif protein 20	RNA-binding protein 20|probable RNA-binding protein 20	NM_001134363.2	NP_001127835.2	NC_000010.11	protein-coding	REVIEWED	10	+	110641932	110839470	Reference GRCh38.p12 Primary Assembly
hsa-miR-376c-3p	NM_024093.2	1	98.1	98.1	4.70E-001	4.95E-001	2	2	3.54E-010	7.5	1.00E000	0	16	-96.0	-10.0	0.0	65.1	0.0	0.0	21	4388	2	17	1020	1035	16	16	12.0	read	NM_024093.2	9606	79074	C2orf49	asw	chromosome 2 open reading frame 49	ashwin	NM_024093.2	NP_076998.1	NC_000002.12	protein-coding	VALIDATED	2	+	105337358	105359939	Reference GRCh38.p12 Primary Assembly
hsa-miR-376c-3p	NM_004453.3	1	555.6	555.6	1.26E-002	2.19E-002	2	5	1.65E-004	11.0	1.00E000	0	11	248.0	0.0	0.0	182.6	0.0	0.0	21	2396	10	20	433	443	11	11	0.0	read	NM_004453.3	9606	2110	ETFDH	ETFQO|MADD	electron transfer flavoprotein dehydrogenase	electron transfer flavoprotein-ubiquinone oxidoreductase, mitochondrial|ETF dehydrogenase|ETF-QO|ETF-ubiquinone oxidoreductase|electron-transferring-flavoprotein dehydrogenase	NM_004453.3	NP_004444.2	NC_000004.12	protein-coding	REVIEWED	4	+	158672100	158708712	Reference GRCh38.p12 Primary Assembly
hsa-miR-376c-3p	NM_001286768.1	3	1515.8	644.4	3.95E-003	1.19E-002	2	2	3.54E-010	13.0	1.00E000	0	8	312.0	0.0	0.0	216.4	0.0	0.0	21	8133	14	21	4405	4412	8	8	0.0	read	NM_001286768.1	9606	64854	USP46	-	ubiquitin specific peptidase 46	ubiquitin carboxyl-terminal hydrolase 46|deubiquitinating enzyme 46|ubiquitin thioesterase 46|ubiquitin thiolesterase 46|ubiquitin-specific-processing protease 46	NM_001286768.1	NP_001273697.1	NC_000004.12	protein-coding	VALIDATED	4	-	52590959	52659334	Reference GRCh38.p12 Primary Assembly
hsa-miR-376c-3p	NM_152737.3	1	357.8	357.8	1.04E-001	1.26E-001	2	2	3.54E-010	8.0	1.00E000	0	15	160.0	0.0	0.0	64.8	0.0	0.0	21	3422	7	21	1338	1352	15	15	12.0	read	NM_152737.3	9606	221687	RNF182	-	ring finger protein 182	E3 ubiquitin-protein ligase RNF182|RING-type E3 ubiquitin transferase RNF182	NM_152737.3	NP_689950.1	NC_000006.12	protein-coding	VALIDATED	6	+	13924445	13980008	Reference GRCh38.p12 Primary Assembly
hsa-miR-376c-3p	NM_016057.2	1	619.5	619.5	6.05E-003	1.58E-002	2	2	3.54E-010	12.0	1.00E000	0	11	240.0	0.0	0.0	262.5	0.0	0.0	21	1954	10	20	300	310	11	11	0.0	read	NM_016057.2	9606	22818	COPZ1	CGI-120|COPZ|HSPC181|zeta-COP|zeta1-COP	coatomer protein complex subunit zeta 1	coatomer subunit zeta-1|coatomer protein complex, subunit zeta|zeta-1 COP|zeta-1-coat protein	NM_016057.2	NP_057141.1	NC_000012.12	protein-coding	REVIEWED	12	+	54325089	54351850	Reference GRCh38.p12 Primary Assembly
hsa-miR-376c-3p	NM_006999.4	1	668.5	668.5	3.04E-003	1.13E-002	2	2	3.54E-010	11.0	1.00E000	0	11	240.0	0.0	0.0	304.5	0.0	0.0	21	3871	10	20	2222	2232	11	11	0.0	read	NM_006999.4
hsa-miR-376c-3p	NM_006390.3	1	584.5	584.5	9.59E-003	2.01E-002	2	2	3.54E-010	7.0	1.00E000	0	21	244.0	24.0	0.0	193.5	0.0	0.0	21	5365	1	21	4407	4427	21	21	0.0	read	NM_006390.3	9606	10526	IPO8	RANBP8	importin 8	importin-8|RAN binding protein 8|imp8|ran-binding protein 8	NM_006390.3	NP_006381.2	NC_000012.12	protein-coding	REVIEWED	12	-	30628980	30695994	Reference GRCh38.p12 Primary Assembly
hsa-miR-376c-3p	NM_001286767.1	3	1515.8	644.4	4.29E-003	1.34E-002	2	2	3.54E-010	13.0	1.00E000	0	8	312.0	0.0	0.0	216.4	0.0	0.0	21	7930	14	21	4202	4209	8	8	0.0	read	NM_001286767.1	9606	64854	USP46	-	ubiquitin specific peptidase 46	ubiquitin carboxyl-terminal hydrolase 46|deubiquitinating enzyme 46|ubiquitin thioesterase 46|ubiquitin thiolesterase 46|ubiquitin-specific-processing protease 46	NM_001286767.1	NP_001273696.1	NC_000004.12	protein-coding	VALIDATED	4	-	52590959	52659334	Reference GRCh38.p12 Primary Assembly
hsa-miR-376c-3p	NM_001286537.1	1	98.1	98.1	4.93E-001	5.17E-001	2	2	3.54E-010	7.5	1.00E000	0	16	-96.0	-10.0	0.0	65.1	0.0	0.0	21	4262	2	17	894	909	16	16	12.0	read	NM_001286537.1	9606	79074	C2orf49	asw	chromosome 2 open reading frame 49	ashwin	NM_001286537.1	NP_001273466.1	NC_000002.12	protein-coding	VALIDATED	2	+	105337358	105359939	Reference GRCh38.p12 Primary Assembly
hsa-miR-376c-3p	NM_001271736.1	1	619.5	619.5	6.05E-003	1.58E-002	2	2	3.54E-010	12.0	1.00E000	0	11	240.0	0.0	0.0	262.5	0.0	0.0	21	2038	10	20	384	394	11	11	0.0	read	NM_001271736.1	9606	22818	COPZ1	CGI-120|COPZ|HSPC181|zeta-COP|zeta1-COP	coatomer protein complex subunit zeta 1	coatomer subunit zeta-1|coatomer protein complex, subunit zeta|zeta-1 COP|zeta-1-coat protein	NM_001271736.1	NP_001258665.1	NC_000012.12	protein-coding	REVIEWED	12	+	54325089	54351850	Reference GRCh38.p12 Primary Assembly
hsa-miR-376c-3p	NM_001271735.1	1	619.5	619.5	6.05E-003	1.58E-002	2	2	3.54E-010	12.0	1.00E000	0	11	240.0	0.0	0.0	262.5	0.0	0.0	21	1903	10	20	300	310	11	11	0.0	read	NM_001271735.1	9606	22818	COPZ1	CGI-120|COPZ|HSPC181|zeta-COP|zeta1-COP	coatomer protein complex subunit zeta 1	coatomer subunit zeta-1|coatomer protein complex, subunit zeta|zeta-1 COP|zeta-1-coat protein	NM_001271735.1	NP_001258664.1	NC_000012.12	protein-coding	REVIEWED	12	+	54325089	54351850	Reference GRCh38.p12 Primary Assembly
hsa-miR-376c-3p	NM_001271734.1	1	619.5	619.5	6.05E-003	1.58E-002	2	2	3.54E-010	12.0	1.00E000	0	11	240.0	0.0	0.0	262.5	0.0	0.0	21	1885	10	20	231	241	11	11	0.0	read	NM_001271734.1	9606	22818	COPZ1	CGI-120|COPZ|HSPC181|zeta-COP|zeta1-COP	coatomer protein complex subunit zeta 1	coatomer subunit zeta-1|coatomer protein complex, subunit zeta|zeta-1 COP|zeta-1-coat protein	NM_001271734.1	NP_001258663.1	NC_000012.12	protein-coding	REVIEWED	12	+	54325089	54351850	Reference GRCh38.p12 Primary Assembly
hsa-miR-376c-3p	NM_001171805.1	1	668.5	668.5	3.04E-003	1.13E-002	2	2	3.54E-010	11.0	1.00E000	0	11	240.0	0.0	0.0	304.5	0.0	0.0	21	3868	10	20	2219	2229	11	11	0.0	read	NM_001171805.1
hsa-miR-376c-3p	NM_001165033.1	1	357.8	357.8	1.04E-001	1.26E-001	2	2	3.54E-010	8.0	1.00E000	0	15	160.0	0.0	0.0	64.8	0.0	0.0	21	3284	7	21	1200	1214	15	15	12.0	read	NM_001165033.1	9606	221687	RNF182	-	ring finger protein 182	E3 ubiquitin-protein ligase RNF182|RING-type E3 ubiquitin transferase RNF182	NM_001165033.1	NP_001158505.1	NC_000006.12	protein-coding	VALIDATED	6	+	13924445	13980008	Reference GRCh38.p12 Primary Assembly
hsa-miR-376c-3p	NM_001165032.1	1	357.8	357.8	1.04E-001	1.26E-001	2	2	3.54E-010	8.0	1.00E000	0	15	160.0	0.0	0.0	64.8	0.0	0.0	21	3505	7	21	1421	1435	15	15	12.0	read	NM_001165032.1	9606	221687	RNF182	-	ring finger protein 182	E3 ubiquitin-protein ligase RNF182|RING-type E3 ubiquitin transferase RNF182	NM_001165032.1	NP_001158504.1	NC_000006.12	protein-coding	VALIDATED	6	+	13924445	13980008	Reference GRCh38.p12 Primary Assembly
hsa-miR-376c-3p	NR_027948.2	1	325.4	325.4	0.00E000	0.00E000	2	2	3.54E-010	8.0	1.00E000	0	13	152.0	0.0	0.0	33.4	0.0	0.0	21	9501	7	19	1606	1618	13	13	13.0	read	NR_027948.2	9606	23085	ERC1	Cast2|ELKS|ERC-1|RAB6IP2	ELKS/RAB6-interacting/CAST family member 1	ELKS/Rab6-interacting/CAST family member 1|RAB6 interacting protein 2	NR_027948.2	-	NC_000012.12	protein-coding	REVIEWED	12	+	990029	1495932	Reference GRCh38.p12 Primary Assembly
hsa-miR-376c-3p	NM_016131.4	2	742.5	655.2	9.21E-004	6.77E-003	2	3	4.77E-007	7.0	1.00E000	0	20	312.0	16.0	0.0	196.2	0.0	0.0	21	3785	2	21	2346	2365	20	20	0.0	read	NM_016131.4	9606	10890	RAB10	-	RAB10, member RAS oncogene family	ras-related protein Rab-10|GTP-binding protein RAB10|ras-related GTP-binding protein	NM_016131.4	NP_057215.3	NC_000002.12	protein-coding	VALIDATED	2	+	26033859	26137453	Reference GRCh38.p12 Primary Assembly
hsa-miR-376c-3p	NM_015483.2	1	592.7	592.7	2.71E-003	1.11E-002	2	2	3.54E-010	11.5	1.00E000	0	10	248.0	0.0	0.0	220.7	0.0	0.0	21	3710	11	20	2255	2264	10	10	0.0	read	NM_015483.2	9606	25948	KBTBD2	BKLHD1	kelch repeat and BTB domain containing 2	kelch repeat and BTB domain-containing protein 2|BTB and kelch domain containing 1|BTB and kelch domain-containing protein 1|kelch repeat and BTB (POZ) domain containing 2	NM_015483.2	NP_056298.2	NC_000007.14	protein-coding	VALIDATED	7	-	32868165	32892143	Reference GRCh38.p12 Primary Assembly
hsa-miR-376c-3p	NM_015139.2	2	763.5	631.4	1.41E-003	8.27E-003	2	2	3.54E-010	6.5	1.00E000	0	21	312.0	12.0	0.0	179.4	0.0	0.0	21	6475	1	21	2001	2021	21	21	0.0	read	NM_015139.2	9606	23169	SLC35D1	SHNKND|UGTREL7	solute carrier family 35 member D1	UDP-glucuronic acid/UDP-N-acetylgalactosamine transporter|UDP-GlcA/UDP-GalNAc transporter|UDP-galactose transporter-related 7|UDP-galactose transporter-related protein 7|solute carrier family 35 (UDP-GlcA/UDP-GalNAc transporter), member D1|solute carrier family 35 (UDP-glucuronic acid/UDP-N-acetylgalactosamine dual transporter), member D1	NM_015139.2	NP_055954.1	NC_000001.11	protein-coding	REVIEWED	1	-	66999331	67054422	Reference GRCh38.p12 Primary Assembly
hsa-miR-376c-3p	NM_001204173.1	1	639.8	639.8	1.21E-003	7.71E-003	2	2	3.54E-010	6.5	1.00E000	0	17	240.0	20.0	0.0	239.8	0.0	0.0	21	4563	4	20	2257	2273	17	17	11.5	read	NM_001204173.1	9606	100533105	C8orf44-SGK3	-	C8orf44-SGK3 readthrough	serine/threonine-protein kinase Sgk3|cytokine-independent survival kinase|serum/glucocorticoid-regulated kinase 3	NM_001204173.1	NP_001191102.1	NC_000008.11	protein-coding	VALIDATED	8	+	66667551	66862021	Reference GRCh38.p12 Primary Assembly
hsa-miR-376c-3p	NM_001190995.1	1	584.5	584.5	3.10E-003	1.18E-002	2	2	3.54E-010	7.0	1.00E000	0	21	244.0	24.0	0.0	193.5	0.0	0.0	21	4727	1	21	3769	3789	21	21	0.0	read	NM_001190995.1	9606	10526	IPO8	RANBP8	importin 8	importin-8|RAN binding protein 8|imp8|ran-binding protein 8	NM_001190995.1	NP_001177924.1	NC_000012.12	protein-coding	REVIEWED	12	-	30628980	30695994	Reference GRCh38.p12 Primary Assembly
hsa-miR-376c-3p	NM_001171806.1	1	668.5	668.5	7.22E-004	6.00E-003	2	2	3.54E-010	11.0	1.00E000	0	11	240.0	0.0	0.0	304.5	0.0	0.0	21	3473	10	20	1824	1834	11	11	0.0	read	NM_001171806.1	9606	11044	TENT4A	LAK-1|LAK1|PAPD7|POLK|POLS|TRF4|TRF4-1|TRF41|TUTASE5	terminal nucleotidyltransferase 4A	non-canonical poly(A) RNA polymerase PAPD7|DNA polymerase kappa|DNA polymerase sigma|PAP-associated domain-containing protein 7|TRAMP-like complex polyadenylate polymerase|poly(A) RNA polymerase D7, non-canonical|polymerase (DNA directed) sigma|terminal uridylyltransferase 5|topoisomerase-related function protein 4-1	NM_001171806.1	NP_001165277.1	NC_000005.10	protein-coding	SUPPRESSED	5	+	6713937	6757047	Reference GRCh38.p12 Primary Assembly
hsa-miR-376c-3p	NM_001165034.1	1	357.8	357.8	6.33E-002	7.80E-002	2	2	3.54E-010	8.0	1.00E000	0	15	160.0	0.0	0.0	64.8	0.0	0.0	21	3392	7	21	1308	1322	15	15	12.0	read	NM_001165034.1	9606	221687	RNF182	-	ring finger protein 182	E3 ubiquitin-protein ligase RNF182|RING-type E3 ubiquitin transferase RNF182	NM_001165034.1	NP_001158506.1	NC_000006.12	protein-coding	VALIDATED	6	+	13924445	13980008	Reference GRCh38.p12 Primary Assembly
hsa-miR-376c-3p	NM_031208.3	1	599.3	599.3	5.25E-004	5.48E-003	2	5	1.65E-004	12.0	1.00E000	0	11	244.0	0.0	0.0	239.3	0.0	0.0	21	1684	11	21	524	534	11	11	0.0	read	NM_031208.3	9606	81889	FAHD1	C16orf36|YISKL	fumarylacetoacetate hydrolase domain containing 1	acylpyruvase FAHD1, mitochondrial|FAH domain-containing protein 1|OAA decarboxylase|YISK like/RJD15|acylpyruvate hydrolase|fumarylacetoacetate hydrolase domain-containing protein 1|oxaloacetate decarboxylase|yisK-like protein	NM_031208.3	NP_112485.1	NC_000016.10	protein-coding	VALIDATED	16	+	1827223	1840206	Reference GRCh38.p12 Primary Assembly
hsa-miR-376c-3p	NM_030816.4	1	573.2	573.2	9.08E-004	7.29E-003	2	2	3.54E-010	9.0	1.00E000	0	19	152.0	24.0	0.0	284.2	0.0	0.0	21	5682	2	20	2430	2448	19	19	0.0	read	NM_030816.4	9606	81573	ANKRD13C	dJ677H15.3	ankyrin repeat domain 13C	ankyrin repeat domain-containing protein 13C	NM_030816.4	NP_110443.3	NC_000001.11	protein-coding	VALIDATED	1	-	70259001	70354976	Reference GRCh38.p12 Primary Assembly
hsa-miR-376c-3p	NM_020151.3	1	556.4	556.4	1.28E-003	8.59E-003	2	3	4.77E-007	10.5	1.00E000	0	16	244.0	0.0	0.0	199.4	0.0	0.0	21	3394	6	21	1999	2014	16	16	0.0	read	NM_020151.3	9606	56910	STARD7	GTT1	StAR related lipid transfer domain containing 7	stAR-related lipid transfer protein 7, mitochondrial|START domain containing 7|START domain-containing protein 7|StAR-related lipid transfer (START) domain containing 7|gestational trophoblastic tumor protein 1	NM_020151.3	NP_064536.2	NC_000002.12	protein-coding	VALIDATED	2	-	96184858	96208845	Reference GRCh38.p12 Primary Assembly
hsa-miR-376c-3p	NM_017822.3	1	561.5	561.5	1.15E-003	8.16E-003	2	2	3.54E-010	9.0	1.00E000	0	20	152.0	16.0	0.0	280.5	0.0	0.0	21	2402	1	20	2061	2080	20	20	0.0	read	NM_017822.3	9606	54934	KANSL2	C12orf41|NSL2	KAT8 regulatory NSL complex subunit 2	KAT8 regulatory NSL complex subunit 2|NSL complex protein NSL2|non-specific lethal 2 homolog	NM_017822.3	NP_060292.3	NC_000012.12	protein-coding	VALIDATED	12	-	48653210	48682251	Reference GRCh38.p12 Primary Assembly
hsa-miR-376c-3p	NM_012164.3	2	931.5	657.2	1.43E-004	2.59E-003	2	5	1.65E-004	10.5	1.00E000	0	12	312.0	0.0	0.0	222.2	0.0	0.0	21	9186	10	21	1732	1743	12	12	0.0	read	NM_012164.3	9606	26190	FBXW2	FBW2|Fwd2|Md6	F-box and WD repeat domain containing 2	F-box/WD repeat-containing protein 2|F-box and WD-40 domain protein 2|F-box and WD-40 domain-containing protein 2	NM_012164.3	NP_036296.2	NC_000009.12	protein-coding	REVIEWED	9	-	120756975	120793461	Reference GRCh38.p12 Primary Assembly
hsa-miR-376c-3p	NM_007080.2	1	233.2	233.2	1.44E-001	1.74E-001	2	4	1.82E-005	8.0	1.00E000	0	16	40.0	-10.0	0.0	73.2	0.0	0.0	21	789	6	21	430	445	16	16	11.0	read	NM_007080.2	9606	11157	LSM6	YDR378C	LSM6 homolog, U6 small nuclear RNA and mRNA degradation associated	U6 snRNA-associated Sm-like protein LSm6|LSM6 U6 small nuclear RNA and mRNA degradation associated|LSM6 homolog, U6 small nuclear RNA associated|Sm protein F	NM_007080.2	NP_009011.1	NC_000004.12	protein-coding	VALIDATED	4	+	146175682	146204435	Reference GRCh38.p12 Primary Assembly
hsa-miR-376c-3p	NM_001142398.1	1	599.3	599.3	5.25E-004	5.48E-003	2	5	1.65E-004	12.0	1.00E000	0	11	244.0	0.0	0.0	239.3	0.0	0.0	21	1636	11	21	524	534	11	11	0.0	read	NM_001142398.1	9606	81889	FAHD1	C16orf36|YISKL	fumarylacetoacetate hydrolase domain containing 1	acylpyruvase FAHD1, mitochondrial|FAH domain-containing protein 1|OAA decarboxylase|YISK like/RJD15|acylpyruvate hydrolase|fumarylacetoacetate hydrolase domain-containing protein 1|oxaloacetate decarboxylase|yisK-like protein	NM_001142398.1	NP_001135870.1	NC_000016.10	protein-coding	VALIDATED	16	+	1827223	1840206	Reference GRCh38.p12 Primary Assembly
hsa-miR-376c-3p	NM_001134479.1	1	555.2	555.2	1.31E-003	8.68E-003	2	3	4.77E-007	13.0	1.00E000	0	8	248.0	0.0	0.0	189.2	0.0	0.0	21	3795	13	20	1344	1351	8	8	0.0	read	NM_001134479.1	9606	55144	LRRC8D	LRRC5	leucine rich repeat containing 8 VRAC subunit D	volume-regulated anion channel subunit LRRC8D|leucine rich repeat containing 5|leucine rich repeat containing 8 family member D|leucine-rich repeat-containing protein 5|leucine-rich repeat-containing protein 8D	NM_001134479.1	NP_001127951.1	NC_000001.11	protein-coding	VALIDATED	1	+	89821013	89936431	Reference GRCh38.p12 Primary Assembly
hsa-miR-376c-3p	NM_001134223.1	3	1515.8	644.4	1.93E-004	3.11E-003	2	2	3.54E-010	13.0	1.00E000	0	8	312.0	0.0	0.0	216.4	0.0	0.0	21	8057	14	21	4314	4321	8	8	0.0	read	NM_001134223.1	9606	64854	USP46	-	ubiquitin specific peptidase 46	ubiquitin carboxyl-terminal hydrolase 46|deubiquitinating enzyme 46|ubiquitin thioesterase 46|ubiquitin thiolesterase 46|ubiquitin-specific-processing protease 46	NM_001134223.1	NP_001127695.1	NC_000004.12	protein-coding	VALIDATED	4	-	52590959	52659334	Reference GRCh38.p12 Primary Assembly
hsa-miR-376c-3p	NM_001100603.1	2	1032.4	555.9	1.29E-003	8.62E-003	2	2	3.54E-010	9.5	1.00E000	0	17	244.0	16.0	0.0	178.9	0.0	0.0	21	2621	5	21	2411	2427	17	17	0.0	read	NM_001100603.1	9606	11014	KDELR2	ELP-1|ERD2.2	KDEL endoplasmic reticulum protein retention receptor 2	ER lumen protein-retaining receptor 2|(Lys-Asp-Glu-Leu) endoplasmic reticulum protein retention receptor 2|ERD-2-like protein|ERD2-like protein 1|KDEL (Lys-Asp-Glu-Leu) endoplasmic reticulum protein retention receptor 2|KDEL receptor 2	NM_001100603.1	NP_001094073.1	NC_000007.14	protein-coding	REVIEWED	7	-	6461080	6484217	Reference GRCh38.p12 Primary Assembly
hsa-miR-376c-3p	NM_130807.2	1	612.9	612.9	4.47E-004	4.01E-003	2	2	3.54E-010	13.5	1.00E000	0	8	240.0	0.0	0.0	258.9	0.0	0.0	21	3347	13	20	1204	1211	8	8	0.0	read	NM_130807.2	9606	126308	MOB3A	MOB-LAK|MOB1C|MOBKL2A|moblak	MOB kinase activator 3A	MOB kinase activator 3A|MOB LAK|MOB1, Mps One Binder kinase activator-like 2A|mob1 homolog 2A|mps one binder kinase activator-like 2A	NM_130807.2	NP_570719.1	NC_000019.10	protein-coding	VALIDATED	19	-	2071035	2096663	Reference GRCh38.p12 Primary Assembly
hsa-miR-376c-3p	NM_032936.3	1	639.7	639.7	2.49E-004	2.84E-003	2	2	3.54E-010	9.5	1.00E000	0	13	248.0	0.0	0.0	262.7	0.0	0.0	21	882	8	20	837	849	13	13	0.0	read	NM_032936.3	9606	85025	TMEM60	C7orf35|DC32	transmembrane protein 60	transmembrane protein 60	NM_032936.3	NP_116325.1	NC_000007.14	protein-coding	VALIDATED	7	-	77793727	77798429	Reference GRCh38.p12 Primary Assembly
hsa-miR-376c-3p	NM_022832.3	3	1515.8	644.4	2.24E-004	2.66E-003	2	2	3.54E-010	13.0	1.00E000	0	8	312.0	0.0	0.0	216.4	0.0	0.0	21	7981	14	21	4238	4245	8	8	0.0	read	NM_022832.3	9606	64854	USP46	-	ubiquitin specific peptidase 46	ubiquitin carboxyl-terminal hydrolase 46|deubiquitinating enzyme 46|ubiquitin thioesterase 46|ubiquitin thiolesterase 46|ubiquitin-specific-processing protease 46	NM_022832.3	NP_073743.2	NC_000004.12	protein-coding	VALIDATED	4	-	52590959	52659334	Reference GRCh38.p12 Primary Assembly
hsa-miR-376c-3p	NM_018103.4	1	555.2	555.2	1.46E-003	7.56E-003	2	3	4.77E-007	13.0	1.00E000	0	8	248.0	0.0	0.0	189.2	0.0	0.0	21	3782	13	20	1331	1338	8	8	0.0	read	NM_018103.4	9606	55144	LRRC8D	LRRC5	leucine rich repeat containing 8 VRAC subunit D	volume-regulated anion channel subunit LRRC8D|leucine rich repeat containing 5|leucine rich repeat containing 8 family member D|leucine-rich repeat-containing protein 5|leucine-rich repeat-containing protein 8D	NM_018103.4	NP_060573.2	NC_000001.11	protein-coding	VALIDATED	1	+	89821013	89936431	Reference GRCh38.p12 Primary Assembly
hsa-miR-376c-3p	NM_006854.3	2	1032.4	555.9	1.43E-003	7.48E-003	2	2	3.54E-010	9.5	1.00E000	0	17	244.0	16.0	0.0	178.9	0.0	0.0	21	2874	5	21	2664	2680	17	17	0.0	read	NM_006854.3	9606	11014	KDELR2	ELP-1|ERD2.2	KDEL endoplasmic reticulum protein retention receptor 2	ER lumen protein-retaining receptor 2|(Lys-Asp-Glu-Leu) endoplasmic reticulum protein retention receptor 2|ERD-2-like protein|ERD2-like protein 1|KDEL (Lys-Asp-Glu-Leu) endoplasmic reticulum protein retention receptor 2|KDEL receptor 2	NM_006854.3	NP_006845.1	NC_000007.14	protein-coding	REVIEWED	7	-	6461080	6484217	Reference GRCh38.p12 Primary Assembly
hsa-miR-376c-3p	NM_001018104.2	1	599.3	599.3	5.97E-004	4.72E-003	2	5	1.65E-004	12.0	1.00E000	0	11	244.0	0.0	0.0	239.3	0.0	0.0	21	1755	11	21	524	534	11	11	0.0	read	NM_001018104.2	9606	81889	FAHD1	C16orf36|YISKL	fumarylacetoacetate hydrolase domain containing 1	acylpyruvase FAHD1, mitochondrial|FAH domain-containing protein 1|OAA decarboxylase|YISK like/RJD15|acylpyruvate hydrolase|fumarylacetoacetate hydrolase domain-containing protein 1|oxaloacetate decarboxylase|yisK-like protein	NM_001018104.2	NP_001018114.1	NC_000016.10	protein-coding	VALIDATED	16	+	1827223	1840206	Reference GRCh38.p12 Primary Assembly
hsa-miR-376c-3p	NM_019107.3	1	578.7	578.7	1.64E-002	2.58E-002	2	2	3.54E-010	12.0	1.00E000	0	11	244.0	0.0	0.0	217.7	0.0	0.0	21	1067	11	21	957	967	11	11	0.0	read	NM_019107.3	9606	56005	MYDGF	C19orf10|EUROIMAGE1875335|IL25|IL27|IL27w|R33729_1|SF20	myeloid derived growth factor	myeloid-derived growth factor|UPF0556 protein C19orf10|interleukin 27 working designation|interleukin-25|stromal cell-derived growth factor SF20	NM_019107.3	NP_061980.1	NC_000019.10	protein-coding	VALIDATED	19	-	4657544	4670402	Reference GRCh38.p12 Primary Assembly
hsa-miR-376c-3p	NM_012141.2	1	155.0	155.0	4.08E-001	4.39E-001	2	2	3.54E-010	8.0	1.00E000	0	15	-12.0	-10.0	0.0	36.0	0.0	0.0	21	7465	2	16	427	441	15	15	11.5	read	NM_012141.2	9606	26512	INTS6	DBI-1|DDX26|DDX26A|DICE1|HDB|INT6|Notchl2	integrator complex subunit 6	integrator complex subunit 6|DEAD box protein|DEAD/H (Asp-Glu-Ala-Asp/His) box polypeptide 26|RNA helicase HDB|protein deleted in cancer 1	NM_012141.2	NP_036273.1	NC_000013.11	protein-coding	REVIEWED	13	-	51353170	51453332	Reference GRCh38.p12 Primary Assembly
hsa-miR-376c-3p	NM_006255.4	1	347.5	347.5	1.36E-001	1.61E-001	2	2	3.54E-010	6.0	1.00E000	0	15	152.0	0.0	0.0	43.5	0.0	0.0	21	3868	5	19	2768	2782	15	15	15.0	read	NM_006255.4	9606	5583	PRKCH	PKC-L|PKCL|PRKCL|nPKC-eta	protein kinase C eta	protein kinase C eta type	NM_006255.4	NP_006246.2	NC_000014.9	protein-coding	REVIEWED	14	+	61187304	61550979	Reference GRCh38.p12 Primary Assembly
hsa-miR-376c-3p	NM_004651.3	1	112.0	112.0	4.85E-001	5.08E-001	2	2	3.54E-010	7.5	1.00E000	0	15	-60.0	-10.0	0.0	39.0	0.0	0.0	21	3300	2	16	2532	2546	15	15	12.5	read	NM_004651.3	9606	8237	USP11	UHX1	ubiquitin specific peptidase 11	ubiquitin carboxyl-terminal hydrolase 11|deubiquitinating enzyme 11|ubiquitin carboxyl-terminal hydrolase, X-linked|ubiquitin thioesterase 11|ubiquitin thiolesterase 11|ubiquitin-specific processing protease 11	NM_004651.3	NP_004642.2	NC_000023.11	protein-coding	REVIEWED	X	+	47232914	47248327	Reference GRCh38.p12 Primary Assembly
hsa-miR-376c-3p	NM_001039938.1	1	155.0	155.0	4.08E-001	4.39E-001	2	2	3.54E-010	8.0	1.00E000	0	15	-12.0	-10.0	0.0	36.0	0.0	0.0	21	2494	2	16	427	441	15	15	11.5	read	NM_001039938.1	9606	26512	INTS6	DBI-1|DDX26|DDX26A|DICE1|HDB|INT6|Notchl2	integrator complex subunit 6	integrator complex subunit 6|DEAD box protein|DEAD/H (Asp-Glu-Ala-Asp/His) box polypeptide 26|RNA helicase HDB|protein deleted in cancer 1	NM_001039938.1	NP_001035027.1	NC_000013.11	protein-coding	REVIEWED	13	-	51353170	51453332	Reference GRCh38.p12 Primary Assembly
hsa-miR-376c-3p	NM_138469.2	1	607.4	607.4	2.20E-003	2.31E-002	2	5	1.65E-004	13.0	1.00E000	0	8	312.0	0.0	0.0	179.4	0.0	0.0	21	3483	14	21	2127	2134	8	8	0.0	read	NM_138469.2	9606	27291	R3HCC1L	C10orf28|GIDRP86|GIDRP88|PSORT	R3H domain and coiled-coil containing 1 like	coiled-coil domain-containing protein R3HCC1L|R3H and coiled-coil domain-containing protein 1-like|growth inhibition and differentiation related protein 86|growth inhibition and differentiation-related protein 88|putative mitochondrial space protein 32.1	NM_138469.2	NP_612478.2	NC_000010.11	protein-coding	VALIDATED	10	+	98134623	98244896	Reference GRCh38.p12 Primary Assembly
hsa-miR-376c-3p	NM_014472.4	1	607.4	607.4	2.20E-003	2.31E-002	2	5	1.65E-004	13.0	1.00E000	0	8	312.0	0.0	0.0	179.4	0.0	0.0	21	3386	14	21	2030	2037	8	8	0.0	read	NM_014472.4	9606	27291	R3HCC1L	C10orf28|GIDRP86|GIDRP88|PSORT	R3H domain and coiled-coil containing 1 like	coiled-coil domain-containing protein R3HCC1L|R3H and coiled-coil domain-containing protein 1-like|growth inhibition and differentiation related protein 86|growth inhibition and differentiation-related protein 88|putative mitochondrial space protein 32.1	NM_014472.4	NP_055287.4	NC_000010.11	protein-coding	VALIDATED	10	+	98134623	98244896	Reference GRCh38.p12 Primary Assembly
hsa-miR-376c-3p	NM_001256620.1	1	607.4	607.4	2.20E-003	2.31E-002	2	5	1.65E-004	13.0	1.00E000	0	8	312.0	0.0	0.0	179.4	0.0	0.0	21	3390	14	21	2034	2041	8	8	0.0	read	NM_001256620.1	9606	27291	R3HCC1L	C10orf28|GIDRP86|GIDRP88|PSORT	R3H domain and coiled-coil containing 1 like	coiled-coil domain-containing protein R3HCC1L|R3H and coiled-coil domain-containing protein 1-like|growth inhibition and differentiation related protein 86|growth inhibition and differentiation-related protein 88|putative mitochondrial space protein 32.1	NM_001256620.1	NP_001243549.1	NC_000010.11	protein-coding	VALIDATED	10	+	98134623	98244896	Reference GRCh38.p12 Primary Assembly
hsa-miR-376c-3p	NM_001256619.1	1	607.4	607.4	2.20E-003	2.31E-002	2	5	1.65E-004	13.0	1.00E000	0	8	312.0	0.0	0.0	179.4	0.0	0.0	21	3483	14	21	2085	2092	8	8	0.0	read	NM_001256619.1	9606	27291	R3HCC1L	C10orf28|GIDRP86|GIDRP88|PSORT	R3H domain and coiled-coil containing 1 like	coiled-coil domain-containing protein R3HCC1L|R3H and coiled-coil domain-containing protein 1-like|growth inhibition and differentiation related protein 86|growth inhibition and differentiation-related protein 88|putative mitochondrial space protein 32.1	NM_001256619.1	NP_001243548.1	NC_000010.11	protein-coding	VALIDATED	10	+	98134623	98244896	Reference GRCh38.p12 Primary Assembly
hsa-miR-376c-3p	NM_001007561.2	1	706.5	706.5	3.70E-004	1.10E-002	2	2	3.54E-010	12.5	1.00E000	0	9	312.0	0.0	0.0	276.5	0.0	0.0	21	9703	13	21	7042	7050	9	9	0.0	read	NM_001007561.2	9606	126298	IRGQ	FKSG27|IRGQ1	immunity related GTPase Q	immunity-related GTPase family Q protein|immunity-related GTPase family, Q|immunity-related GTPase family, Q1	NM_001007561.2	NP_001007562.1	NC_000019.10	protein-coding	VALIDATED	19	-	43584366	43596233	Reference GRCh38.p12 Primary Assembly
[truncated: 768 more rows]

## Sheet: Table S5.2
Table S5.2 The targets of hsa-mir-376c 48g that have at least 1 PAR-CLIP read with T-to-C variation.
[truncated: 1,748 more rows]

## Sheet: Table S5.3
Table S5.3 The 568 new target genes of hsa-mir-376c 48g when compared with those of hsa-mir-376c-3p.
[truncated: 1,569 more rows]

[truncated: 2 more sheets: Table S5.4, Table S5.5]
