# Supplementary material for: Identification of microRNA editing sites in clear cell renal cell carcinoma
Source: Sci Rep. 2023 Sep 13;13:15117. doi: 10.1038/s41598-023-42302-y (PMC10499803; doi:10.1038/s41598-023-42302-y)
Supplement: Supplementary file 7 — Supplementary Information 7. [file 41598_2023_42302_MOESM7_ESM.xlsx]

## Sheet: Table S6.1
Table S6.1 The targets of hsa-mir-29c-3p that have at least 1 PAR-CLIP read with T-to-C variation.
Query	Ref	Total_Hits	Total_Score	Max_Score	Score_PValue	Corrected_Score_PValue	U-to-C_Reads	Total_Reads	Variation_PValue	Total_Mismatches	Mismatch_PValue	Total_Extension	Total_Matched_Length	Seed_Score	12-17nt_Score	Close_Hit_Score	AU_Content_Score	Position_Score	FirstA_Score	Query_Len	Ref_Len	Query_Start	Query_End	Ref_Start	Ref_End	Query_Paired	Ref_Paired	Centered_Pair	Site_Type	Ref.	#tax_id	GeneID	Symbol	Synonyms	description	Other_designations	RNA_nucleotide_accession.version	protein_accession.version	genomic_nucleotide_accession.version	type_of_gene	status	chromosome	orientation	start_position_on_the_genomic_accession	end_position_on_the_genomic_accession	assembly
hsa-miR-29c-3p	NM_001145337.2	2	25912.1	25185.1	0.00E000	0.00E000	613	613	0.00E000	8.0	1.00E000	0	21	312.0	12.0	0.0	293.1	0.0	0.0	22	7104	2	22	2778	2798	21	21	0.0	read	NM_001145337.2	9606	4193	MDM2	ACTFS|HDMX|hdm2	MDM2 proto-oncogene	E3 ubiquitin-protein ligase Mdm2|MDM2 oncogene, E3 ubiquitin protein ligase|MDM2 proto-oncogene, E3 ubiquitin protein ligase|Mdm2, p53 E3 ubiquitin protein ligase homolog|Mdm2, transformed 3T3 cell double minute 2, p53 binding protein|double minute 2, human homolog of; p53-binding protein|oncoprotein Mdm2	NM_001145337.2	NP_001138809.1	NC_000012.12	protein-coding	REVIEWED	12	+	68808148	68845543	Reference GRCh38.p12 Primary Assembly
hsa-miR-29c-3p	NM_001278462.1	2	25912.1	25185.1	0.00E000	0.00E000	613	613	0.00E000	8.0	1.00E000	0	21	312.0	12.0	0.0	293.1	0.0	0.0	22	6735	2	22	2409	2429	21	21	0.0	read	NM_001278462.1	9606	4193	MDM2	ACTFS|HDMX|hdm2	MDM2 proto-oncogene	E3 ubiquitin-protein ligase Mdm2|MDM2 oncogene, E3 ubiquitin protein ligase|MDM2 proto-oncogene, E3 ubiquitin protein ligase|Mdm2, p53 E3 ubiquitin protein ligase homolog|Mdm2, transformed 3T3 cell double minute 2, p53 binding protein|double minute 2, human homolog of; p53-binding protein|oncoprotein Mdm2	NM_001278462.1	NP_001265391.1	NC_000012.12	protein-coding	REVIEWED	12	+	68808148	68845543	Reference GRCh38.p12 Primary Assembly
hsa-miR-29c-3p	NM_001145340.2	2	25912.1	25185.1	0.00E000	0.00E000	613	613	0.00E000	8.0	1.00E000	0	21	312.0	12.0	0.0	293.1	0.0	0.0	22	6657	2	22	2331	2351	21	21	0.0	read	NM_001145340.2	9606	4193	MDM2	ACTFS|HDMX|hdm2	MDM2 proto-oncogene	E3 ubiquitin-protein ligase Mdm2|MDM2 oncogene, E3 ubiquitin protein ligase|MDM2 proto-oncogene, E3 ubiquitin protein ligase|Mdm2, p53 E3 ubiquitin protein ligase homolog|Mdm2, transformed 3T3 cell double minute 2, p53 binding protein|double minute 2, human homolog of; p53-binding protein|oncoprotein Mdm2	NM_001145340.2	NP_001138812.1	NC_000012.12	protein-coding	REVIEWED	12	+	68808148	68845543	Reference GRCh38.p12 Primary Assembly
hsa-miR-29c-3p	NM_002392.5	2	25912.1	25185.1	0.00E000	0.00E000	613	613	0.00E000	8.0	1.00E000	0	21	312.0	12.0	0.0	293.1	0.0	0.0	22	7495	2	22	3169	3189	21	21	0.0	read	NM_002392.5	9606	4193	MDM2	ACTFS|HDMX|hdm2	MDM2 proto-oncogene	E3 ubiquitin-protein ligase Mdm2|MDM2 oncogene, E3 ubiquitin protein ligase|MDM2 proto-oncogene, E3 ubiquitin protein ligase|Mdm2, p53 E3 ubiquitin protein ligase homolog|Mdm2, transformed 3T3 cell double minute 2, p53 binding protein|double minute 2, human homolog of; p53-binding protein|oncoprotein Mdm2	NM_002392.5	NP_002383.2	NC_000012.12	protein-coding	REVIEWED	12	+	68808148	68845543	Reference GRCh38.p12 Primary Assembly
hsa-miR-29c-3p	NM_001145339.2	2	25912.1	25185.1	0.00E000	0.00E000	613	613	0.00E000	8.0	1.00E000	0	21	312.0	12.0	0.0	293.1	0.0	0.0	22	7330	2	22	3004	3024	21	21	0.0	read	NM_001145339.2	9606	4193	MDM2	ACTFS|HDMX|hdm2	MDM2 proto-oncogene	E3 ubiquitin-protein ligase Mdm2|MDM2 oncogene, E3 ubiquitin protein ligase|MDM2 proto-oncogene, E3 ubiquitin protein ligase|Mdm2, p53 E3 ubiquitin protein ligase homolog|Mdm2, transformed 3T3 cell double minute 2, p53 binding protein|double minute 2, human homolog of; p53-binding protein|oncoprotein Mdm2	NM_001145339.2	NP_001138811.1	NC_000012.12	protein-coding	REVIEWED	12	+	68808148	68845543	Reference GRCh38.p12 Primary Assembly
hsa-miR-29c-3p	NM_181783.3	2	8183.6	7824.3	0.00E000	0.00E000	179	208	0.00E000	6.5	1.00E000	0	19	248.0	40.0	0.0	313.3	0.0	0.0	22	7203	3	21	3626	3644	19	19	0.0	read	NM_181783.3	9606	160418	TMTC3	LIS8|SMILE	transmembrane and tetratricopeptide repeat containing 3	transmembrane and TPR repeat-containing protein 3	NM_181783.3	NP_861448.2	NC_000012.12	protein-coding	REVIEWED	12	+	88142295	88199886	Reference GRCh38.p12 Primary Assembly
hsa-miR-29c-3p	NM_001320748.1	2	7753.1	7211.2	0.00E000	0.00E000	164	164	0.00E000	7.0	1.00E000	0	22	312.0	16.0	0.0	273.2	0.0	0.0	22	7017	1	22	4505	4526	22	22	0.0	read	NM_001320748.1	9606	905	CCNT2	CYCT2	cyclin T2	cyclin-T2|SDS-stable vimentin-bound DNA fragment HEF42VIM22|cyclin T2a|cyclin T2b|subunit of positive elongation transcription factor b	NM_001320748.1	NP_001307677.1	NC_000002.12	protein-coding	REVIEWED	2	+	134918809	134959344	Reference GRCh38.p12 Primary Assembly
hsa-miR-29c-3p	NR_135468.1	3	8258.9	7211.2	0.00E000	0.00E000	164	164	0.00E000	7.0	1.00E000	0	22	312.0	16.0	0.0	273.2	0.0	0.0	22	7329	1	22	4817	4838	22	22	0.0	read	NR_135468.1	9606	905	CCNT2	CYCT2	cyclin T2	cyclin-T2|SDS-stable vimentin-bound DNA fragment HEF42VIM22|cyclin T2a|cyclin T2b|subunit of positive elongation transcription factor b	NR_135468.1	-	NC_000002.12	protein-coding	REVIEWED	2	+	134918809	134959344	Reference GRCh38.p12 Primary Assembly
hsa-miR-29c-3p	NM_001241.3	2	7753.1	7211.2	0.00E000	0.00E000	164	164	0.00E000	7.0	1.00E000	0	22	312.0	16.0	0.0	273.2	0.0	0.0	22	6822	1	22	4310	4331	22	22	0.0	read	NM_001241.3	9606	905	CCNT2	CYCT2	cyclin T2	cyclin-T2|SDS-stable vimentin-bound DNA fragment HEF42VIM22|cyclin T2a|cyclin T2b|subunit of positive elongation transcription factor b	NM_001241.3	NP_001232.1	NC_000002.12	protein-coding	REVIEWED	2	+	134918809	134959344	Reference GRCh38.p12 Primary Assembly
hsa-miR-29c-3p	NM_058241.2	2	7753.1	7211.2	0.00E000	0.00E000	164	164	0.00E000	7.0	1.00E000	0	22	312.0	16.0	0.0	273.2	0.0	0.0	22	6923	1	22	4411	4432	22	22	0.0	read	NM_058241.2	9606	905	CCNT2	CYCT2	cyclin T2	cyclin-T2|SDS-stable vimentin-bound DNA fragment HEF42VIM22|cyclin T2a|cyclin T2b|subunit of positive elongation transcription factor b	NM_058241.2	NP_490595.1	NC_000002.12	protein-coding	REVIEWED	2	+	134918809	134959344	Reference GRCh38.p12 Primary Assembly
hsa-miR-29c-3p	NR_037649.1	2	7753.1	7211.2	0.00E000	0.00E000	164	164	0.00E000	7.0	1.00E000	0	22	312.0	16.0	0.0	273.2	0.0	0.0	22	6909	1	22	4397	4418	22	22	0.0	read	NR_037649.1	9606	905	CCNT2	CYCT2	cyclin T2	cyclin-T2|SDS-stable vimentin-bound DNA fragment HEF42VIM22|cyclin T2a|cyclin T2b|subunit of positive elongation transcription factor b	NR_037649.1	-	NC_000002.12	protein-coding	REVIEWED	2	+	134918809	134959344	Reference GRCh38.p12 Primary Assembly
hsa-miR-29c-3p	NM_001320749.1	2	7753.1	7211.2	0.00E000	0.00E000	164	164	0.00E000	7.0	1.00E000	0	22	312.0	16.0	0.0	273.2	0.0	0.0	22	7010	1	22	4498	4519	22	22	0.0	read	NM_001320749.1	9606	905	CCNT2	CYCT2	cyclin T2	cyclin-T2|SDS-stable vimentin-bound DNA fragment HEF42VIM22|cyclin T2a|cyclin T2b|subunit of positive elongation transcription factor b	NM_001320749.1	NP_001307678.1	NC_000002.12	protein-coding	REVIEWED	2	+	134918809	134959344	Reference GRCh38.p12 Primary Assembly
hsa-miR-29c-3p	NM_021960.4	1	6766.1	6766.1	0.00E000	0.00E000	154	257	0.00E000	13.0	1.00E000	0	9	320.0	0.0	0.0	242.1	0.0	0.0	22	4107	14	22	2593	2601	9	9	0.0	read	NM_021960.4	9606	4170	MCL1	BCL2L3|EAT|MCL1-ES|MCL1L|MCL1S|Mcl-1|TM|bcl2-L-3|mcl1/EAT	MCL1, BCL2 family apoptosis regulator	induced myeloid leukemia cell differentiation protein Mcl-1|BCL2 family apoptosis regulator|bcl-2-like protein 3|bcl-2-related protein EAT/mcl1|myeloid cell leukemia 1|myeloid cell leukemia ES|myeloid cell leukemia sequence 1 (BCL2-related)	NM_021960.4	NP_068779.1	NC_000001.11	protein-coding	REVIEWED	1	-	150574550	150579737	Reference GRCh38.p12 Primary Assembly
hsa-miR-29c-3p	NM_182763.2	1	6766.1	6766.1	0.00E000	0.00E000	154	257	0.00E000	13.0	1.00E000	0	9	320.0	0.0	0.0	242.1	0.0	0.0	22	3859	14	22	2345	2353	9	9	0.0	read	NM_182763.2	9606	4170	MCL1	BCL2L3|EAT|MCL1-ES|MCL1L|MCL1S|Mcl-1|TM|bcl2-L-3|mcl1/EAT	MCL1, BCL2 family apoptosis regulator	induced myeloid leukemia cell differentiation protein Mcl-1|BCL2 family apoptosis regulator|bcl-2-like protein 3|bcl-2-related protein EAT/mcl1|myeloid cell leukemia 1|myeloid cell leukemia ES|myeloid cell leukemia sequence 1 (BCL2-related)	NM_182763.2	NP_877495.1	NC_000001.11	protein-coding	REVIEWED	1	-	150574550	150579737	Reference GRCh38.p12 Primary Assembly
hsa-miR-29c-3p	NM_001197320.1	1	6766.1	6766.1	0.00E000	0.00E000	154	257	0.00E000	13.0	1.00E000	0	9	320.0	0.0	0.0	242.1	0.0	0.0	22	3648	14	22	2134	2142	9	9	0.0	read	NM_001197320.1	9606	4170	MCL1	BCL2L3|EAT|MCL1-ES|MCL1L|MCL1S|Mcl-1|TM|bcl2-L-3|mcl1/EAT	MCL1, BCL2 family apoptosis regulator	induced myeloid leukemia cell differentiation protein Mcl-1|BCL2 family apoptosis regulator|bcl-2-like protein 3|bcl-2-related protein EAT/mcl1|myeloid cell leukemia 1|myeloid cell leukemia ES|myeloid cell leukemia sequence 1 (BCL2-related)	NM_001197320.1	NP_001184249.1	NC_000001.11	protein-coding	REVIEWED	1	-	150574550	150579737	Reference GRCh38.p12 Primary Assembly
hsa-miR-29c-3p	NM_004661.3	1	4986.1	4986.1	0.00E000	0.00E000	111	111	0.00E000	11.0	1.00E000	0	13	248.0	0.0	0.0	250.1	0.0	0.0	22	3169	9	21	2743	2755	13	13	0.0	read	NM_004661.3	9606	8697	CDC23	ANAPC8|APC8|CUT23	cell division cycle 23	cell division cycle protein 23 homolog|anaphase-promoting complex subunit 8|cell division cycle 23 homolog|cyclosome subunit 8	NM_004661.3	NP_004652.2	NC_000005.10	protein-coding	REVIEWED	5	-	138187647	138213342	Reference GRCh38.p12 Primary Assembly
hsa-miR-29c-3p	NM_001282909.1	1	3782.0	3782.0	0.00E000	0.00E000	81	81	0.00E000	12.5	1.00E000	0	12	312.0	0.0	0.0	188.0	0.0	0.0	22	1927	11	22	1107	1118	12	12	0.0	read	NM_001282909.1	9606	10694	CCT8	C21orf112|Cctq|D21S246|PRED71	chaperonin containing TCP1 subunit 8	T-complex protein 1 subunit theta|CCT-theta|TCP-1-theta|chaperonin containing T-complex polypeptide 1 subunit 8|chaperonin containing TCP1, subunit 8 (theta)|renal carcinoma antigen NY-REN-15	NM_001282909.1	NP_001269838.1	NC_000021.9	protein-coding	VALIDATED	21	-	29056321	29073796	Reference GRCh38.p12 Primary Assembly
hsa-miR-29c-3p	NM_001282908.1	1	3782.0	3782.0	0.00E000	0.00E000	81	81	0.00E000	12.5	1.00E000	0	12	312.0	0.0	0.0	188.0	0.0	0.0	22	2032	11	22	1212	1223	12	12	0.0	read	NM_001282908.1	9606	10694	CCT8	C21orf112|Cctq|D21S246|PRED71	chaperonin containing TCP1 subunit 8	T-complex protein 1 subunit theta|CCT-theta|TCP-1-theta|chaperonin containing T-complex polypeptide 1 subunit 8|chaperonin containing TCP1, subunit 8 (theta)|renal carcinoma antigen NY-REN-15	NM_001282908.1	NP_001269837.1	NC_000021.9	protein-coding	VALIDATED	21	-	29056321	29073796	Reference GRCh38.p12 Primary Assembly
hsa-miR-29c-3p	NM_001282907.1	1	3782.0	3782.0	0.00E000	0.00E000	81	81	0.00E000	12.5	1.00E000	0	12	312.0	0.0	0.0	188.0	0.0	0.0	22	2315	11	22	1495	1506	12	12	0.0	read	NM_001282907.1	9606	10694	CCT8	C21orf112|Cctq|D21S246|PRED71	chaperonin containing TCP1 subunit 8	T-complex protein 1 subunit theta|CCT-theta|TCP-1-theta|chaperonin containing T-complex polypeptide 1 subunit 8|chaperonin containing TCP1, subunit 8 (theta)|renal carcinoma antigen NY-REN-15	NM_001282907.1	NP_001269836.1	NC_000021.9	protein-coding	VALIDATED	21	-	29056321	29073796	Reference GRCh38.p12 Primary Assembly
hsa-miR-29c-3p	NM_006585.3	1	3742.0	3742.0	0.00E000	0.00E000	80	80	0.00E000	12.5	1.00E000	0	12	312.0	0.0	0.0	188.0	0.0	0.0	22	2007	11	22	1187	1198	12	12	0.0	read	NM_006585.3	9606	10694	CCT8	C21orf112|Cctq|D21S246|PRED71	chaperonin containing TCP1 subunit 8	T-complex protein 1 subunit theta|CCT-theta|TCP-1-theta|chaperonin containing T-complex polypeptide 1 subunit 8|chaperonin containing TCP1, subunit 8 (theta)|renal carcinoma antigen NY-REN-15	NM_006585.3	NP_006576.2	NC_000021.9	protein-coding	VALIDATED	21	-	29056321	29073796	Reference GRCh38.p12 Primary Assembly
hsa-miR-29c-3p	NM_003887.2	1	3820.0	3820.0	0.00E000	0.00E000	80	80	0.00E000	14.0	1.00E000	0	8	312.0	0.0	0.0	268.0	0.0	0.0	22	5724	15	22	5211	5218	8	8	0.0	read	NM_003887.2	9606	8853	ASAP2	AMAP2|CENTB3|DDEF2|PAG3|PAP|Pap-alpha|SHAG1	ArfGAP with SH3 domain, ankyrin repeat and PH domain 2	arf-GAP with SH3 domain, ANK repeat and PH domain-containing protein 2|PYK2 C terminus-associated protein|centaurin, beta 3|development and differentiation-enhancing factor 2|paxillin-associated protein with ARF GAP activity 3|pyk2 C-terminus-associated protein	NM_003887.2	NP_003878.1	NC_000002.12	protein-coding	REVIEWED	2	+	9206764	9405682	Reference GRCh38.p12 Primary Assembly
hsa-miR-29c-3p	NM_001135191.1	1	3820.0	3820.0	0.00E000	0.00E000	80	80	0.00E000	14.0	1.00E000	0	8	312.0	0.0	0.0	268.0	0.0	0.0	22	5589	15	22	5076	5083	8	8	0.0	read	NM_001135191.1	9606	8853	ASAP2	AMAP2|CENTB3|DDEF2|PAG3|PAP|Pap-alpha|SHAG1	ArfGAP with SH3 domain, ankyrin repeat and PH domain 2	arf-GAP with SH3 domain, ANK repeat and PH domain-containing protein 2|PYK2 C terminus-associated protein|centaurin, beta 3|development and differentiation-enhancing factor 2|paxillin-associated protein with ARF GAP activity 3|pyk2 C-terminus-associated protein	NM_001135191.1	NP_001128663.1	NC_000002.12	protein-coding	REVIEWED	2	+	9206764	9405682	Reference GRCh38.p12 Primary Assembly
hsa-miR-29c-3p	NM_001129994.1	1	3404.3	3404.3	0.00E000	0.00E000	73	73	0.00E000	11.5	1.00E000	0	13	240.0	0.0	0.0	200.3	0.0	0.0	22	3936	9	21	1600	1612	13	13	0.0	read	NM_001129994.1	9606	79047	KCTD15	-	potassium channel tetramerization domain containing 15	BTB/POZ domain-containing protein KCTD15|potassium channel tetramerisation domain containing 15|potassium channel tetramerization domain-containing protein 15	NM_001129994.1	NP_001123466.1	NC_000019.10	protein-coding	VALIDATED	19	+	33795539	33815760	Reference GRCh38.p12 Primary Assembly
hsa-miR-29c-3p	NM_024076.2	1	3404.3	3404.3	0.00E000	0.00E000	73	73	0.00E000	11.5	1.00E000	0	13	240.0	0.0	0.0	200.3	0.0	0.0	22	4935	9	21	2599	2611	13	13	0.0	read	NM_024076.2	9606	79047	KCTD15	-	potassium channel tetramerization domain containing 15	BTB/POZ domain-containing protein KCTD15|potassium channel tetramerisation domain containing 15|potassium channel tetramerization domain-containing protein 15	NM_024076.2	NP_076981.2	NC_000019.10	protein-coding	VALIDATED	19	+	33795539	33815760	Reference GRCh38.p12 Primary Assembly
hsa-miR-29c-3p	NM_001129995.1	1	3404.3	3404.3	0.00E000	0.00E000	73	73	0.00E000	11.5	1.00E000	0	13	240.0	0.0	0.0	200.3	0.0	0.0	22	3933	9	21	1597	1609	13	13	0.0	read	NM_001129995.1	9606	79047	KCTD15	-	potassium channel tetramerization domain containing 15	BTB/POZ domain-containing protein KCTD15|potassium channel tetramerisation domain containing 15|potassium channel tetramerization domain-containing protein 15	NM_001129995.1	NP_001123467.1	NC_000019.10	protein-coding	VALIDATED	19	+	33795539	33815760	Reference GRCh38.p12 Primary Assembly
hsa-miR-29c-3p	NM_025099.5	1	3461.6	3461.6	0.00E000	0.00E000	73	110	0.00E000	6.0	1.00E000	1	22	312.0	16.0	0.0	165.6	0.0	0.0	22	7089	2	22	4842	4863	21	22	0.0	read	NM_025099.5
hsa-miR-29c-3p	NR_046431.1	1	3421.6	3421.6	0.00E000	0.00E000	72	110	0.00E000	6.0	1.00E000	1	22	312.0	16.0	0.0	165.6	0.0	0.0	22	6919	2	22	4672	4693	21	22	0.0	read	NR_046431.1	9606	80169	CTC1	AAF-132|AAF132|C17orf68|CRMCC|tmp494178	CST telomere replication complex component 1	CST complex subunit CTC1|CST telomere maintenance complex component 1|CTS telomere maintenance complex component 1|HBV DNAPTP1-transactivated protein B|alpha accessory factor 132|conserved telomere capping protein 1	NR_046431.1	-	NC_000017.11	protein-coding	REVIEWED	17	-	8224820	8248094	Reference GRCh38.p12 Primary Assembly
hsa-miR-29c-3p	NM_003376.5	1	3388.7	3388.7	0.00E000	0.00E000	69	69	0.00E000	7.5	1.00E000	0	22	312.0	8.0	0.0	261.7	0.0	0.0	22	3626	1	22	3414	3435	22	22	0.0	read	NM_003376.5	9606	7422	VEGFA	MVCD1|VEGF|VPF	vascular endothelial growth factor A	vascular endothelial growth factor A|vascular endothelial growth factor A121|vascular endothelial growth factor A165|vascular permeability factor	NM_003376.5	NP_003367.4	NC_000006.12	protein-coding	REVIEWED	6	+	43770208	43786486	Reference GRCh38.p12 Primary Assembly
hsa-miR-29c-3p	NM_001287044.1	1	3388.7	3388.7	0.00E000	0.00E000	69	69	0.00E000	7.5	1.00E000	0	22	312.0	8.0	0.0	261.7	0.0	0.0	22	2569	1	22	2355	2376	22	22	0.0	read	NM_001287044.1	9606	7422	VEGFA	MVCD1|VEGF|VPF	vascular endothelial growth factor A	vascular endothelial growth factor A|vascular endothelial growth factor A121|vascular endothelial growth factor A165|vascular permeability factor	NM_001287044.1	NP_001273973.1	NC_000006.12	protein-coding	REVIEWED	6	+	43770208	43786486	Reference GRCh38.p12 Primary Assembly
hsa-miR-29c-3p	NM_001204385.1	1	3388.7	3388.7	0.00E000	0.00E000	69	69	0.00E000	7.5	1.00E000	0	22	312.0	8.0	0.0	261.7	0.0	0.0	22	3494	1	22	3282	3303	22	22	0.0	read	NM_001204385.1	9606	7422	VEGFA	MVCD1|VEGF|VPF	vascular endothelial growth factor A	vascular endothelial growth factor A|vascular endothelial growth factor A121|vascular endothelial growth factor A165|vascular permeability factor	NM_001204385.1	NP_001191314.1	NC_000006.12	protein-coding	REVIEWED	6	+	43770208	43786486	Reference GRCh38.p12 Primary Assembly
hsa-miR-29c-3p	NM_001204384.1	1	3388.7	3388.7	0.00E000	0.00E000	69	69	0.00E000	7.5	1.00E000	0	22	312.0	8.0	0.0	261.7	0.0	0.0	22	3494	1	22	3282	3303	22	22	0.0	read	NM_001204384.1	9606	7422	VEGFA	MVCD1|VEGF|VPF	vascular endothelial growth factor A	vascular endothelial growth factor A|vascular endothelial growth factor A121|vascular endothelial growth factor A165|vascular permeability factor	NM_001204384.1	NP_001191313.1	NC_000006.12	protein-coding	REVIEWED	6	+	43770208	43786486	Reference GRCh38.p12 Primary Assembly
hsa-miR-29c-3p	NM_001171629.1	1	3388.7	3388.7	0.00E000	0.00E000	69	69	0.00E000	7.5	1.00E000	0	22	312.0	8.0	0.0	261.7	0.0	0.0	22	3488	1	22	3276	3297	22	22	0.0	read	NM_001171629.1	9606	7422	VEGFA	MVCD1|VEGF|VPF	vascular endothelial growth factor A	vascular endothelial growth factor A|vascular endothelial growth factor A121|vascular endothelial growth factor A165|vascular permeability factor	NM_001171629.1	NP_001165100.1	NC_000006.12	protein-coding	REVIEWED	6	+	43770208	43786486	Reference GRCh38.p12 Primary Assembly
hsa-miR-29c-3p	NM_001171628.1	1	3388.7	3388.7	0.00E000	0.00E000	69	69	0.00E000	7.5	1.00E000	0	22	312.0	8.0	0.0	261.7	0.0	0.0	22	3422	1	22	3210	3231	22	22	0.0	read	NM_001171628.1	9606	7422	VEGFA	MVCD1|VEGF|VPF	vascular endothelial growth factor A	vascular endothelial growth factor A|vascular endothelial growth factor A121|vascular endothelial growth factor A165|vascular permeability factor	NM_001171628.1	NP_001165099.1	NC_000006.12	protein-coding	REVIEWED	6	+	43770208	43786486	Reference GRCh38.p12 Primary Assembly
hsa-miR-29c-3p	NM_001033756.2	1	3388.7	3388.7	0.00E000	0.00E000	69	69	0.00E000	7.5	1.00E000	0	22	312.0	8.0	0.0	261.7	0.0	0.0	22	3488	1	22	3276	3297	22	22	0.0	read	NM_001033756.2	9606	7422	VEGFA	MVCD1|VEGF|VPF	vascular endothelial growth factor A	vascular endothelial growth factor A|vascular endothelial growth factor A121|vascular endothelial growth factor A165|vascular permeability factor	NM_001033756.2	NP_001028928.1	NC_000006.12	protein-coding	REVIEWED	6	+	43770208	43786486	Reference GRCh38.p12 Primary Assembly
hsa-miR-29c-3p	NM_001025369.2	1	3388.7	3388.7	0.00E000	0.00E000	69	69	0.00E000	7.5	1.00E000	0	22	312.0	8.0	0.0	261.7	0.0	0.0	22	3519	1	22	3307	3328	22	22	0.0	read	NM_001025369.2	9606	7422	VEGFA	MVCD1|VEGF|VPF	vascular endothelial growth factor A	vascular endothelial growth factor A|vascular endothelial growth factor A121|vascular endothelial growth factor A165|vascular permeability factor	NM_001025369.2	NP_001020540.2	NC_000006.12	protein-coding	REVIEWED	6	+	43770208	43786486	Reference GRCh38.p12 Primary Assembly
hsa-miR-29c-3p	NM_001317010.1	1	3388.7	3388.7	0.00E000	0.00E000	69	69	0.00E000	7.5	1.00E000	0	22	312.0	8.0	0.0	261.7	0.0	0.0	22	3554	1	22	3342	3363	22	22	0.0	read	NM_001317010.1	9606	7422	VEGFA	MVCD1|VEGF|VPF	vascular endothelial growth factor A	vascular endothelial growth factor A|vascular endothelial growth factor A121|vascular endothelial growth factor A165|vascular permeability factor	NM_001317010.1	NP_001303939.1	NC_000006.12	protein-coding	REVIEWED	6	+	43770208	43786486	Reference GRCh38.p12 Primary Assembly
hsa-miR-29c-3p	NM_001171630.1	1	3388.7	3388.7	0.00E000	0.00E000	69	69	0.00E000	7.5	1.00E000	0	22	312.0	8.0	0.0	261.7	0.0	0.0	22	3392	1	22	3180	3201	22	22	0.0	read	NM_001171630.1	9606	7422	VEGFA	MVCD1|VEGF|VPF	vascular endothelial growth factor A	vascular endothelial growth factor A|vascular endothelial growth factor A121|vascular endothelial growth factor A165|vascular permeability factor	NM_001171630.1	NP_001165101.1	NC_000006.12	protein-coding	REVIEWED	6	+	43770208	43786486	Reference GRCh38.p12 Primary Assembly
hsa-miR-29c-3p	NM_001171627.1	1	3388.7	3388.7	0.00E000	0.00E000	69	69	0.00E000	7.5	1.00E000	0	22	312.0	8.0	0.0	261.7	0.0	0.0	22	3519	1	22	3307	3328	22	22	0.0	read	NM_001171627.1	9606	7422	VEGFA	MVCD1|VEGF|VPF	vascular endothelial growth factor A	vascular endothelial growth factor A|vascular endothelial growth factor A121|vascular endothelial growth factor A165|vascular permeability factor	NM_001171627.1	NP_001165098.1	NC_000006.12	protein-coding	REVIEWED	6	+	43770208	43786486	Reference GRCh38.p12 Primary Assembly
hsa-miR-29c-3p	NM_001171626.1	1	3388.7	3388.7	0.00E000	0.00E000	69	69	0.00E000	7.5	1.00E000	0	22	312.0	8.0	0.0	261.7	0.0	0.0	22	3554	1	22	3342	3363	22	22	0.0	read	NM_001171626.1	9606	7422	VEGFA	MVCD1|VEGF|VPF	vascular endothelial growth factor A	vascular endothelial growth factor A|vascular endothelial growth factor A121|vascular endothelial growth factor A165|vascular permeability factor	NM_001171626.1	NP_001165097.1	NC_000006.12	protein-coding	REVIEWED	6	+	43770208	43786486	Reference GRCh38.p12 Primary Assembly
hsa-miR-29c-3p	NM_001171625.1	1	3388.7	3388.7	0.00E000	0.00E000	69	69	0.00E000	7.5	1.00E000	0	22	312.0	8.0	0.0	261.7	0.0	0.0	22	3608	1	22	3396	3417	22	22	0.0	read	NM_001171625.1	9606	7422	VEGFA	MVCD1|VEGF|VPF	vascular endothelial growth factor A	vascular endothelial growth factor A|vascular endothelial growth factor A121|vascular endothelial growth factor A165|vascular permeability factor	NM_001171625.1	NP_001165096.1	NC_000006.12	protein-coding	REVIEWED	6	+	43770208	43786486	Reference GRCh38.p12 Primary Assembly
hsa-miR-29c-3p	NM_001171624.1	1	3388.7	3388.7	0.00E000	0.00E000	69	69	0.00E000	7.5	1.00E000	0	22	312.0	8.0	0.0	261.7	0.0	0.0	22	3626	1	22	3414	3435	22	22	0.0	read	NM_001171624.1	9606	7422	VEGFA	MVCD1|VEGF|VPF	vascular endothelial growth factor A	vascular endothelial growth factor A|vascular endothelial growth factor A121|vascular endothelial growth factor A165|vascular permeability factor	NM_001171624.1	NP_001165095.1	NC_000006.12	protein-coding	REVIEWED	6	+	43770208	43786486	Reference GRCh38.p12 Primary Assembly
hsa-miR-29c-3p	NM_001171622.1	1	3388.7	3388.7	0.00E000	0.00E000	69	69	0.00E000	7.5	1.00E000	0	22	312.0	8.0	0.0	261.7	0.0	0.0	22	3392	1	22	3180	3201	22	22	0.0	read	NM_001171622.1	9606	7422	VEGFA	MVCD1|VEGF|VPF	vascular endothelial growth factor A	vascular endothelial growth factor A|vascular endothelial growth factor A121|vascular endothelial growth factor A165|vascular permeability factor	NM_001171622.1	NP_001165093.1	NC_000006.12	protein-coding	REVIEWED	6	+	43770208	43786486	Reference GRCh38.p12 Primary Assembly
hsa-miR-29c-3p	NM_001025370.2	1	3388.7	3388.7	0.00E000	0.00E000	69	69	0.00E000	7.5	1.00E000	0	22	312.0	8.0	0.0	261.7	0.0	0.0	22	3422	1	22	3210	3231	22	22	0.0	read	NM_001025370.2	9606	7422	VEGFA	MVCD1|VEGF|VPF	vascular endothelial growth factor A	vascular endothelial growth factor A|vascular endothelial growth factor A121|vascular endothelial growth factor A165|vascular permeability factor	NM_001025370.2	NP_001020541.2	NC_000006.12	protein-coding	REVIEWED	6	+	43770208	43786486	Reference GRCh38.p12 Primary Assembly
hsa-miR-29c-3p	NM_001025368.2	1	3388.7	3388.7	0.00E000	0.00E000	69	69	0.00E000	7.5	1.00E000	0	22	312.0	8.0	0.0	261.7	0.0	0.0	22	3554	1	22	3342	3363	22	22	0.0	read	NM_001025368.2	9606	7422	VEGFA	MVCD1|VEGF|VPF	vascular endothelial growth factor A	vascular endothelial growth factor A|vascular endothelial growth factor A121|vascular endothelial growth factor A165|vascular permeability factor	NM_001025368.2	NP_001020539.2	NC_000006.12	protein-coding	REVIEWED	6	+	43770208	43786486	Reference GRCh38.p12 Primary Assembly
hsa-miR-29c-3p	NM_001025367.2	1	3388.7	3388.7	0.00E000	0.00E000	69	69	0.00E000	7.5	1.00E000	0	22	312.0	8.0	0.0	261.7	0.0	0.0	22	3608	1	22	3396	3417	22	22	0.0	read	NM_001025367.2	9606	7422	VEGFA	MVCD1|VEGF|VPF	vascular endothelial growth factor A	vascular endothelial growth factor A|vascular endothelial growth factor A121|vascular endothelial growth factor A165|vascular permeability factor	NM_001025367.2	NP_001020538.2	NC_000006.12	protein-coding	REVIEWED	6	+	43770208	43786486	Reference GRCh38.p12 Primary Assembly
hsa-miR-29c-3p	NM_001025366.2	1	3388.7	3388.7	0.00E000	0.00E000	69	69	0.00E000	7.5	1.00E000	0	22	312.0	8.0	0.0	261.7	0.0	0.0	22	3677	1	22	3465	3486	22	22	0.0	read	NM_001025366.2	9606	7422	VEGFA	MVCD1|VEGF|VPF	vascular endothelial growth factor A	vascular endothelial growth factor A|vascular endothelial growth factor A121|vascular endothelial growth factor A165|vascular permeability factor	NM_001025366.2	NP_001020537.2	NC_000006.12	protein-coding	REVIEWED	6	+	43770208	43786486	Reference GRCh38.p12 Primary Assembly
hsa-miR-29c-3p	NM_001171623.1	1	3388.7	3388.7	0.00E000	0.00E000	69	69	0.00E000	7.5	1.00E000	0	22	312.0	8.0	0.0	261.7	0.0	0.0	22	3677	1	22	3465	3486	22	22	0.0	read	NM_001171623.1	9606	7422	VEGFA	MVCD1|VEGF|VPF	vascular endothelial growth factor A	vascular endothelial growth factor A|vascular endothelial growth factor A121|vascular endothelial growth factor A165|vascular permeability factor	NM_001171623.1	NP_001165094.1	NC_000006.12	protein-coding	REVIEWED	6	+	43770208	43786486	Reference GRCh38.p12 Primary Assembly
hsa-miR-29c-3p	NM_145333.2	1	3236.4	3236.4	0.00E000	0.00E000	68	68	0.00E000	12.5	1.00E000	0	12	252.0	0.0	0.0	221.4	0.0	0.0	22	4975	11	22	765	776	12	12	0.0	read	NM_145333.2	9606	6885	MAP3K7	CSCF|FMD2|MEKK7|TAK1|TGF1a	mitogen-activated protein kinase kinase kinase 7	mitogen-activated protein kinase kinase kinase 7|TGF-beta activated kinase 1|transforming growth factor-beta-activated kinase 1	NM_145333.2	NP_663306.1	NC_000006.12	protein-coding	REVIEWED	6	-	90513572	90587300	Reference GRCh38.p12 Primary Assembly
hsa-miR-29c-3p	NM_145332.2	1	3236.4	3236.4	0.00E000	0.00E000	68	68	0.00E000	12.5	1.00E000	0	12	252.0	0.0	0.0	221.4	0.0	0.0	22	5056	11	22	765	776	12	12	0.0	read	NM_145332.2	9606	6885	MAP3K7	CSCF|FMD2|MEKK7|TAK1|TGF1a	mitogen-activated protein kinase kinase kinase 7	mitogen-activated protein kinase kinase kinase 7|TGF-beta activated kinase 1|transforming growth factor-beta-activated kinase 1	NM_145332.2	NP_663305.1	NC_000006.12	protein-coding	REVIEWED	6	-	90513572	90587300	Reference GRCh38.p12 Primary Assembly
hsa-miR-29c-3p	NM_145331.2	1	3236.4	3236.4	0.00E000	0.00E000	68	68	0.00E000	12.5	1.00E000	0	12	252.0	0.0	0.0	221.4	0.0	0.0	22	5172	11	22	765	776	12	12	0.0	read	NM_145331.2	9606	6885	MAP3K7	CSCF|FMD2|MEKK7|TAK1|TGF1a	mitogen-activated protein kinase kinase kinase 7	mitogen-activated protein kinase kinase kinase 7|TGF-beta activated kinase 1|transforming growth factor-beta-activated kinase 1	NM_145331.2	NP_663304.1	NC_000006.12	protein-coding	REVIEWED	6	-	90513572	90587300	Reference GRCh38.p12 Primary Assembly
hsa-miR-29c-3p	NM_003188.3	1	3236.4	3236.4	0.00E000	0.00E000	68	68	0.00E000	12.5	1.00E000	0	12	252.0	0.0	0.0	221.4	0.0	0.0	22	5091	11	22	765	776	12	12	0.0	read	NM_003188.3	9606	6885	MAP3K7	CSCF|FMD2|MEKK7|TAK1|TGF1a	mitogen-activated protein kinase kinase kinase 7	mitogen-activated protein kinase kinase kinase 7|TGF-beta activated kinase 1|transforming growth factor-beta-activated kinase 1	NM_003188.3	NP_003179.1	NC_000006.12	protein-coding	REVIEWED	6	-	90513572	90587300	Reference GRCh38.p12 Primary Assembly
hsa-miR-29c-3p	NM_005465.4	2	3832.7	3218.5	0.00E000	0.00E000	67	67	0.00E000	14.0	1.00E000	0	8	312.0	0.0	0.0	186.5	0.0	0.0	22	7091	15	22	3219	3226	8	8	0.0	read	NM_005465.4	9606	10000	AKT3	MPPH|MPPH2|PKB-GAMMA|PKBG|PRKBG|RAC-PK-gamma|RAC-gamma|STK-2	AKT serine/threonine kinase 3	RAC-gamma serine/threonine-protein kinase|PKB gamma|RAC-gamma serine/threonine protein kinase|v-akt murine thymoma viral oncogene homolog 3 (protein kinase B, gamma)	NM_005465.4	NP_005456.1	NC_000001.11	protein-coding	REVIEWED	1	-	243488232	243851078	Reference GRCh38.p12 Primary Assembly
hsa-miR-29c-3p	NM_003425.3	1	3135.8	3135.8	0.00E000	0.00E000	66	66	0.00E000	8.0	1.00E000	1	19	128.0	24.0	0.0	297.8	0.0	0.0	22	3903	5	22	3152	3170	18	19	0.0	read	NM_003425.3	9606	7596	ZNF45	KOX5|ZNF13	zinc finger protein 45	zinc finger protein 45|BRC1744|zinc finger protein 13|zinc finger protein 45 (a Kruppel-associated box (KRAB) domain polypeptide)|zinc finger protein KOX5	NM_003425.3	NP_003416.1	NC_000019.10	protein-coding	VALIDATED	19	-	43912623	43935314	Reference GRCh38.p12 Primary Assembly
hsa-miR-29c-3p	NM_022893.3	1	3003.5	3003.5	9.80E-003	2.95E-002	60	61	0.00E000	11.5	1.00E000	0	11	248.0	0.0	0.0	305.5	0.0	0.0	22	5946	11	21	5504	5514	11	11	0.0	read	NM_022893.3	9606	53335	BCL11A	BCL11A-L|BCL11A-S|BCL11A-XL|BCL11a-M|CTIP1|DILOS|EVI9|HBFQTL5|ZNF856	B cell CLL/lymphoma 11A	B-cell lymphoma/leukemia 11A|B-cell CLL/lymphoma 11A (zinc finger protein) isoform 2|BCL11A B-cell CLL/lymphoma 11A (zinc finger protein) isoform 1|C2H2-type zinc finger protein|COUP-TF-interacting protein 1|ecotropic viral integration site 9 homolog|ecotropic viral integration site 9 protein homolog|zinc finger protein 856	NM_022893.3	NP_075044.2	NC_000002.12	protein-coding	REVIEWED	2	-	60451166	60553497	Reference GRCh38.p12 Primary Assembly
hsa-miR-29c-3p	NM_003051.3	1	2905.1	2905.1	0.00E000	0.00E000	60	64	0.00E000	11.5	1.00E000	0	13	240.0	0.0	0.0	219.1	0.0	0.0	22	3927	9	21	1941	1953	13	13	0.0	read	NM_003051.3	9606	6566	SLC16A1	HHF7|MCT|MCT1|MCT1D	solute carrier family 16 member 1	monocarboxylate transporter 1|MCT 1|solute carrier family 16 (monocarboxylate transporter), member 1|solute carrier family 16 (monocarboxylic acid transporters), member 1|solute carrier family 16, member 1 (monocarboxylic acid transporter 1)	NM_003051.3	NP_003042.3	NC_000001.11	protein-coding	REVIEWED	1	-	112911846	112956352	Reference GRCh38.p12 Primary Assembly
hsa-miR-29c-3p	NM_001166496.1	1	2905.1	2905.1	0.00E000	0.00E000	60	64	0.00E000	11.5	1.00E000	0	13	240.0	0.0	0.0	219.1	0.0	0.0	22	4390	9	21	2410	2422	13	13	0.0	read	NM_001166496.1	9606	6566	SLC16A1	HHF7|MCT|MCT1|MCT1D	solute carrier family 16 member 1	monocarboxylate transporter 1|MCT 1|solute carrier family 16 (monocarboxylate transporter), member 1|solute carrier family 16 (monocarboxylic acid transporters), member 1|solute carrier family 16, member 1 (monocarboxylic acid transporter 1)	NM_001166496.1	NP_001159968.1	NC_000001.11	protein-coding	REVIEWED	1	-	112911846	112956352	Reference GRCh38.p12 Primary Assembly
hsa-miR-29c-3p	NM_182899.4	1	2487.2	2487.2	0.00E000	0.00E000	60	60	0.00E000	10.5	1.00E000	0	12	-12.0	-10.0	0.0	55.2	0.0	0.0	22	8210	6	17	5756	5767	12	12	11.5	read	NM_182899.4	9606	9586	CREB5	CRE-BPA|CREB-5	cAMP responsive element binding protein 5	cyclic AMP-responsive element-binding protein 5|cAMP response element-binding protein CRE-BPa	NM_182899.4	NP_878902.2	NC_000007.14	protein-coding	REVIEWED	7	+	28299320	28825893	Reference GRCh38.p12 Primary Assembly
hsa-miR-29c-3p	NM_182898.3	1	2487.2	2487.2	0.00E000	0.00E000	60	60	0.00E000	10.5	1.00E000	0	12	-12.0	-10.0	0.0	55.2	0.0	0.0	22	8554	6	17	6100	6111	12	12	11.5	read	NM_182898.3	9606	9586	CREB5	CRE-BPA|CREB-5	cAMP responsive element binding protein 5	cyclic AMP-responsive element-binding protein 5|cAMP response element-binding protein CRE-BPa	NM_182898.3	NP_878901.2	NC_000007.14	protein-coding	REVIEWED	7	+	28299320	28825893	Reference GRCh38.p12 Primary Assembly
hsa-miR-29c-3p	NM_004904.3	1	2487.2	2487.2	0.00E000	0.00E000	60	60	0.00E000	10.5	1.00E000	0	12	-12.0	-10.0	0.0	55.2	0.0	0.0	22	8235	6	17	5781	5792	12	12	11.5	read	NM_004904.3	9606	9586	CREB5	CRE-BPA|CREB-5	cAMP responsive element binding protein 5	cyclic AMP-responsive element-binding protein 5|cAMP response element-binding protein CRE-BPa	NM_004904.3	NP_004895.2	NC_000007.14	protein-coding	REVIEWED	7	+	28299320	28825893	Reference GRCh38.p12 Primary Assembly
hsa-miR-29c-3p	NM_001011666.2	1	2487.2	2487.2	0.00E000	0.00E000	60	60	0.00E000	10.5	1.00E000	0	12	-12.0	-10.0	0.0	55.2	0.0	0.0	22	7917	6	17	5463	5474	12	12	11.5	read	NM_001011666.2	9606	9586	CREB5	CRE-BPA|CREB-5	cAMP responsive element binding protein 5	cyclic AMP-responsive element-binding protein 5|cAMP response element-binding protein CRE-BPa	NM_001011666.2	NP_001011666.1	NC_000007.14	protein-coding	REVIEWED	7	+	28299320	28825893	Reference GRCh38.p12 Primary Assembly
hsa-miR-29c-3p	NM_001300956.1	1	2964.8	2964.8	0.00E000	0.00E000	58	58	0.00E000	12.0	1.00E000	0	10	320.0	0.0	0.0	276.8	0.0	0.0	22	3609	13	22	2243	2252	10	10	0.0	read	NM_001300956.1	9606	23366	KIAA0895	-	KIAA0895	uncharacterized protein KIAA0895	NM_001300956.1	NP_001287885.1	NC_000007.14	protein-coding	VALIDATED	7	-	36324149	36390124	Reference GRCh38.p12 Primary Assembly
hsa-miR-29c-3p	NM_001199708.1	1	2964.8	2964.8	0.00E000	0.00E000	58	58	0.00E000	12.0	1.00E000	0	10	320.0	0.0	0.0	276.8	0.0	0.0	22	4304	13	22	2932	2941	10	10	0.0	read	NM_001199708.1	9606	23366	KIAA0895	-	KIAA0895	uncharacterized protein KIAA0895	NM_001199708.1	NP_001186637.1	NC_000007.14	protein-coding	VALIDATED	7	-	36324149	36390124	Reference GRCh38.p12 Primary Assembly
hsa-miR-29c-3p	NM_001199707.1	1	2964.8	2964.8	0.00E000	0.00E000	58	58	0.00E000	12.0	1.00E000	0	10	320.0	0.0	0.0	276.8	0.0	0.0	22	4471	13	22	3099	3108	10	10	0.0	read	NM_001199707.1	9606	23366	KIAA0895	-	KIAA0895	uncharacterized protein KIAA0895	NM_001199707.1	NP_001186636.1	NC_000007.14	protein-coding	VALIDATED	7	-	36324149	36390124	Reference GRCh38.p12 Primary Assembly
hsa-miR-29c-3p	NM_001199706.1	1	2964.8	2964.8	0.00E000	0.00E000	58	58	0.00E000	12.0	1.00E000	0	10	320.0	0.0	0.0	276.8	0.0	0.0	22	4463	13	22	3091	3100	10	10	0.0	read	NM_001199706.1	9606	23366	KIAA0895	-	KIAA0895	uncharacterized protein KIAA0895	NM_001199706.1	NP_001186635.1	NC_000007.14	protein-coding	VALIDATED	7	-	36324149	36390124	Reference GRCh38.p12 Primary Assembly
hsa-miR-29c-3p	NM_001100425.1	1	2964.8	2964.8	0.00E000	0.00E000	58	58	0.00E000	12.0	1.00E000	0	10	320.0	0.0	0.0	276.8	0.0	0.0	22	4230	13	22	2858	2867	10	10	0.0	read	NM_001100425.1	9606	23366	KIAA0895	-	KIAA0895	uncharacterized protein KIAA0895	NM_001100425.1	NP_001093895.1	NC_000007.14	protein-coding	VALIDATED	7	-	36324149	36390124	Reference GRCh38.p12 Primary Assembly
hsa-miR-29c-3p	NM_015314.2	1	2964.8	2964.8	0.00E000	0.00E000	58	58	0.00E000	12.0	1.00E000	0	10	320.0	0.0	0.0	276.8	0.0	0.0	22	4327	13	22	2955	2964	10	10	0.0	read	NM_015314.2	9606	23366	KIAA0895	-	KIAA0895	uncharacterized protein KIAA0895	NM_015314.2	NP_056129.2	NC_000007.14	protein-coding	VALIDATED	7	-	36324149	36390124	Reference GRCh38.p12 Primary Assembly
hsa-miR-29c-3p	NM_032287.2	2	3492.2	2794.4	0.00E000	0.00E000	57	57	0.00E000	11.0	1.00E000	0	14	240.0	0.0	0.0	229.4	0.0	0.0	22	5355	8	21	3324	3337	14	14	0.0	read	NM_032287.2	9606	84247	RTL6	LDOC1L|Mar6|Mart6|SIRH3|dJ1033E15.2	retrotransposon Gag like 6	retrotransposon Gag-like protein 6|LDOC1 like|Sushi-Ichi retrotransposon homolog 3|leucine zipper down-regulated in cancer 1 like|leucine zipper protein down-regulated in cancer cells-like|mammalian retrotransposon-derived 6|mammalian retrotransposon-derived protein 6|protein LDOC1L	NM_032287.2	NP_115663.2	NC_000022.11	protein-coding	VALIDATED	22	-	44492569	44498124	Reference GRCh38.p12 Primary Assembly
hsa-miR-29c-3p	NM_006519.3	1	2731.0	2731.0	0.00E000	0.00E000	52	62	0.00E000	4.0	1.00E000	1	22	252.0	60.0	0.0	283.0	0.0	0.0	22	788	1	22	645	665	22	21	0.0	read	NM_006519.3	9606	6993	DYNLT1	CW-1|TCTEL1|tctex-1	dynein light chain Tctex-type 1	dynein light chain Tctex-type 1|T-complex testis-specific protein 1 homolog|t-complex-associated-testis-expressed 1-like 1	NM_006519.3	NP_006510.1	NC_000006.12	protein-coding	REVIEWED	6	-	158636473	158644785	Reference GRCh38.p12 Primary Assembly
hsa-miR-29c-3p	NM_001291603.1	1	2731.0	2731.0	0.00E000	0.00E000	52	62	0.00E000	4.0	1.00E000	1	22	252.0	60.0	0.0	283.0	0.0	0.0	22	768	1	22	625	645	22	21	0.0	read	NM_001291603.1	9606	6993	DYNLT1	CW-1|TCTEL1|tctex-1	dynein light chain Tctex-type 1	dynein light chain Tctex-type 1|T-complex testis-specific protein 1 homolog|t-complex-associated-testis-expressed 1-like 1	NM_001291603.1	NP_001278532.1	NC_000006.12	protein-coding	REVIEWED	6	-	158636473	158644785	Reference GRCh38.p12 Primary Assembly
hsa-miR-29c-3p	NM_001291602.1	1	2731.0	2731.0	0.00E000	0.00E000	52	62	0.00E000	4.0	1.00E000	1	22	252.0	60.0	0.0	283.0	0.0	0.0	22	746	1	22	603	623	22	21	0.0	read	NM_001291602.1	9606	6993	DYNLT1	CW-1|TCTEL1|tctex-1	dynein light chain Tctex-type 1	dynein light chain Tctex-type 1|T-complex testis-specific protein 1 homolog|t-complex-associated-testis-expressed 1-like 1	NM_001291602.1	NP_001278531.1	NC_000006.12	protein-coding	REVIEWED	6	-	158636473	158644785	Reference GRCh38.p12 Primary Assembly
hsa-miR-29c-3p	NM_025142.1	2	3034.6	2534.9	0.00E000	0.00E000	49	49	0.00E000	7.0	1.00E000	0	19	248.0	28.0	0.0	238.9	0.0	0.0	22	11652	3	21	581	599	19	19	0.0	read	NM_025142.1	9606	57551	TAOK1	KFC-B|MAP3K16|MARKK|PSK-2|PSK2|TAO1|hKFC-B|hTAOK1	TAO kinase 1	serine/threonine-protein kinase TAO1|MARK Kinase|STE20-like kinase PSK2|kinase from chicken homolog B|microtubule affinity regulating kinase kinase|prostate-derived STE20-like kinase 2|prostate-derived sterile 20-like kinase 2|serine/threonine protein kinase TAO1 homolog|thousand and one amino acid protein 1|thousand and one amino acid protein kinase 1	NM_025142.1	NP_079418.1	NC_000017.11	protein-coding	VALIDATED	17	+	29390924	29551903	Reference GRCh38.p12 Primary Assembly
hsa-miR-29c-3p	NM_020791.2	2	3034.6	2534.9	0.00E000	0.00E000	49	49	0.00E000	7.0	1.00E000	0	19	248.0	28.0	0.0	238.9	0.0	0.0	22	12096	3	21	581	599	19	19	0.0	read	NM_020791.2	9606	57551	TAOK1	KFC-B|MAP3K16|MARKK|PSK-2|PSK2|TAO1|hKFC-B|hTAOK1	TAO kinase 1	serine/threonine-protein kinase TAO1|MARK Kinase|STE20-like kinase PSK2|kinase from chicken homolog B|microtubule affinity regulating kinase kinase|prostate-derived STE20-like kinase 2|prostate-derived sterile 20-like kinase 2|serine/threonine protein kinase TAO1 homolog|thousand and one amino acid protein 1|thousand and one amino acid protein kinase 1	NM_020791.2	NP_065842.1	NC_000017.11	protein-coding	VALIDATED	17	+	29390924	29551903	Reference GRCh38.p12 Primary Assembly
hsa-miR-29c-3p	NM_007158.5	1	2443.0	2443.0	0.00E000	0.00E000	48	73	0.00E000	13.5	1.00E000	0	10	244.0	0.0	0.0	240.0	0.0	0.0	22	4090	13	22	922	931	10	10	0.0	read	NM_007158.5	9606	7812	CSDE1	D1S155E|UNR	cold shock domain containing E1	cold shock domain-containing protein E1|N-ras upstream gene protein|NRAS-related|cold shock domain containing E1, RNA binding|upstream of NRAS	NM_007158.5	NP_009089.4	NC_000001.11	protein-coding	VALIDATED	1	-	114716912	114758049	Reference GRCh38.p12 Primary Assembly
hsa-miR-29c-3p	NM_001242893.1	1	2443.0	2443.0	0.00E000	0.00E000	48	73	0.00E000	13.5	1.00E000	0	10	244.0	0.0	0.0	240.0	0.0	0.0	22	3703	13	22	535	544	10	10	0.0	read	NM_001242893.1	9606	7812	CSDE1	D1S155E|UNR	cold shock domain containing E1	cold shock domain-containing protein E1|N-ras upstream gene protein|NRAS-related|cold shock domain containing E1, RNA binding|upstream of NRAS	NM_001242893.1	NP_001229822.1	NC_000001.11	protein-coding	VALIDATED	1	-	114716912	114758049	Reference GRCh38.p12 Primary Assembly
hsa-miR-29c-3p	NM_001242891.1	1	2443.0	2443.0	0.00E000	0.00E000	48	73	0.00E000	13.5	1.00E000	0	10	244.0	0.0	0.0	240.0	0.0	0.0	22	4330	13	22	1162	1171	10	10	0.0	read	NM_001242891.1	9606	7812	CSDE1	D1S155E|UNR	cold shock domain containing E1	cold shock domain-containing protein E1|N-ras upstream gene protein|NRAS-related|cold shock domain containing E1, RNA binding|upstream of NRAS	NM_001242891.1	NP_001229820.1	NC_000001.11	protein-coding	VALIDATED	1	-	114716912	114758049	Reference GRCh38.p12 Primary Assembly
hsa-miR-29c-3p	NM_001130523.2	1	2443.0	2443.0	0.00E000	0.00E000	48	73	0.00E000	13.5	1.00E000	0	10	244.0	0.0	0.0	240.0	0.0	0.0	22	4237	13	22	1069	1078	10	10	0.0	read	NM_001130523.2	9606	7812	CSDE1	D1S155E|UNR	cold shock domain containing E1	cold shock domain-containing protein E1|N-ras upstream gene protein|NRAS-related|cold shock domain containing E1, RNA binding|upstream of NRAS	NM_001130523.2	NP_001123995.1	NC_000001.11	protein-coding	VALIDATED	1	-	114716912	114758049	Reference GRCh38.p12 Primary Assembly
hsa-miR-29c-3p	NM_001242892.1	1	2443.0	2443.0	0.00E000	0.00E000	48	73	0.00E000	13.5	1.00E000	0	10	244.0	0.0	0.0	240.0	0.0	0.0	22	3796	13	22	628	637	10	10	0.0	read	NM_001242892.1	9606	7812	CSDE1	D1S155E|UNR	cold shock domain containing E1	cold shock domain-containing protein E1|N-ras upstream gene protein|NRAS-related|cold shock domain containing E1, RNA binding|upstream of NRAS	NM_001242892.1	NP_001229821.1	NC_000001.11	protein-coding	VALIDATED	1	-	114716912	114758049	Reference GRCh38.p12 Primary Assembly
hsa-miR-29c-3p	NM_001007553.2	1	2443.0	2443.0	0.00E000	0.00E000	48	73	0.00E000	13.5	1.00E000	0	10	244.0	0.0	0.0	240.0	0.0	0.0	22	4183	13	22	1015	1024	10	10	0.0	read	NM_001007553.2	9606	7812	CSDE1	D1S155E|UNR	cold shock domain containing E1	cold shock domain-containing protein E1|N-ras upstream gene protein|NRAS-related|cold shock domain containing E1, RNA binding|upstream of NRAS	NM_001007553.2	NP_001007554.1	NC_000001.11	protein-coding	VALIDATED	1	-	114716912	114758049	Reference GRCh38.p12 Primary Assembly
hsa-miR-29c-3p	NR_134256.1	2	3171.7	2345.9	0.00E000	0.00E000	45	45	0.00E000	14.0	1.00E000	0	8	312.0	0.0	0.0	193.9	0.0	0.0	22	1788	15	22	383	390	8	8	0.0	read	NR_134256.1	9606	158	ADSL	AMPS|ASASE|ASL	adenylosuccinate lyase	adenylosuccinate lyase|adenylosuccinase	NR_134256.1	-	NC_000022.11	protein-coding	REVIEWED	22	+	40346499	40387407	Reference GRCh38.p12 Primary Assembly
hsa-miR-29c-3p	NM_001317923.1	2	3171.7	2345.9	0.00E000	0.00E000	45	45	0.00E000	14.0	1.00E000	0	8	312.0	0.0	0.0	193.9	0.0	0.0	22	1702	15	22	328	335	8	8	0.0	read	NM_001317923.1	9606	158	ADSL	AMPS|ASASE|ASL	adenylosuccinate lyase	adenylosuccinate lyase|adenylosuccinase	NM_001317923.1	NP_001304852.1	NC_000022.11	protein-coding	REVIEWED	22	+	40346499	40387407	Reference GRCh38.p12 Primary Assembly
hsa-miR-29c-3p	NM_001123378.2	2	3171.7	2345.9	0.00E000	0.00E000	45	45	0.00E000	14.0	1.00E000	0	8	312.0	0.0	0.0	193.9	0.0	0.0	22	1580	15	22	383	390	8	8	0.0	read	NM_001123378.2	9606	158	ADSL	AMPS|ASASE|ASL	adenylosuccinate lyase	adenylosuccinate lyase|adenylosuccinase	NM_001123378.2	NP_001116850.1	NC_000022.11	protein-coding	REVIEWED	22	+	40346499	40387407	Reference GRCh38.p12 Primary Assembly
hsa-miR-29c-3p	NM_000026.3	2	3171.7	2345.9	0.00E000	0.00E000	45	45	0.00E000	14.0	1.00E000	0	8	312.0	0.0	0.0	193.9	0.0	0.0	22	1757	15	22	383	390	8	8	0.0	read	NM_000026.3	9606	158	ADSL	AMPS|ASASE|ASL	adenylosuccinate lyase	adenylosuccinate lyase|adenylosuccinase	NM_000026.3	NP_000017.1	NC_000022.11	protein-coding	REVIEWED	22	+	40346499	40387407	Reference GRCh38.p12 Primary Assembly
hsa-miR-29c-3p	NM_001123385.1	2	3779.5	2332.8	0.00E000	0.00E000	45	50	0.00E000	8.0	1.00E000	0	20	252.0	16.0	0.0	211.8	0.0	0.0	22	6436	3	22	4936	4955	20	20	0.0	read	NM_001123385.1	9606	54880	BCOR	ANOP2|MAA2|MCOPS2	BCL6 corepressor	BCL-6 corepressor|BCL-6 interacting corepressor	NM_001123385.1	NP_001116857.1	NC_000023.11	protein-coding	REVIEWED	X	-	40051245	40177389	Reference GRCh38.p12 Primary Assembly
hsa-miR-29c-3p	NM_001123384.1	2	3779.5	2332.8	0.00E000	0.00E000	45	50	0.00E000	8.0	1.00E000	0	20	252.0	16.0	0.0	211.8	0.0	0.0	22	6351	3	22	4851	4870	20	20	0.0	read	NM_001123384.1	9606	54880	BCOR	ANOP2|MAA2|MCOPS2	BCL6 corepressor	BCL-6 corepressor|BCL-6 interacting corepressor	NM_001123384.1	NP_001116856.1	NC_000023.11	protein-coding	REVIEWED	X	-	40051245	40177389	Reference GRCh38.p12 Primary Assembly
hsa-miR-29c-3p	NM_001123383.1	2	3779.5	2332.8	0.00E000	0.00E000	45	50	0.00E000	8.0	1.00E000	0	20	252.0	16.0	0.0	211.8	0.0	0.0	22	6405	3	22	4905	4924	20	20	0.0	read	NM_001123383.1	9606	54880	BCOR	ANOP2|MAA2|MCOPS2	BCL6 corepressor	BCL-6 corepressor|BCL-6 interacting corepressor	NM_001123383.1	NP_001116855.1	NC_000023.11	protein-coding	REVIEWED	X	-	40051245	40177389	Reference GRCh38.p12 Primary Assembly
hsa-miR-29c-3p	NM_017745.5	2	3779.5	2332.8	0.00E000	0.00E000	45	50	0.00E000	8.0	1.00E000	0	20	252.0	16.0	0.0	211.8	0.0	0.0	22	6334	3	22	4834	4853	20	20	0.0	read	NM_017745.5	9606	54880	BCOR	ANOP2|MAA2|MCOPS2	BCL6 corepressor	BCL-6 corepressor|BCL-6 interacting corepressor	NM_017745.5	NP_060215.4	NC_000023.11	protein-coding	REVIEWED	X	-	40051245	40177389	Reference GRCh38.p12 Primary Assembly
hsa-miR-29c-3p	NM_004728.3	1	2297.4	2297.4	0.00E000	0.00E000	43	52	0.00E000	11.5	1.00E000	0	11	248.0	0.0	0.0	279.4	0.0	0.0	22	4720	11	21	3226	3236	11	11	0.0	read	NM_004728.3	9606	9188	DDX21	GUA|GURDB|RH-II/GU|RH-II/GuA	DExD-box helicase 21	nucleolar RNA helicase 2|DEAD (Asp-Glu-Ala-Asp) box helicase 21|DEAD (Asp-Glu-Ala-Asp) box polypeptide 21|DEAD box protein 21|DEAD-box helicase 21|DEAD/H (Asp-Glu-Ala-Asp/His) box polypeptide 21|Gu protein|RH II/Gu|RNA helicase II/Gu alpha|gu-alpha|nucleolar RNA helicase Gu|nucleolar RNA helicase II	NM_004728.3	NP_004719.2	NC_000010.11	protein-coding	REVIEWED	10	+	68956122	68985068	Reference GRCh38.p12 Primary Assembly
hsa-miR-29c-3p	NM_001256910.1	1	2297.4	2297.4	0.00E000	0.00E000	43	52	0.00E000	11.5	1.00E000	0	11	248.0	0.0	0.0	279.4	0.0	0.0	22	4839	11	21	3345	3355	11	11	0.0	read	NM_001256910.1	9606	9188	DDX21	GUA|GURDB|RH-II/GU|RH-II/GuA	DExD-box helicase 21	nucleolar RNA helicase 2|DEAD (Asp-Glu-Ala-Asp) box helicase 21|DEAD (Asp-Glu-Ala-Asp) box polypeptide 21|DEAD box protein 21|DEAD-box helicase 21|DEAD/H (Asp-Glu-Ala-Asp/His) box polypeptide 21|Gu protein|RH II/Gu|RNA helicase II/Gu alpha|gu-alpha|nucleolar RNA helicase Gu|nucleolar RNA helicase II	NM_001256910.1	NP_001243839.1	NC_000010.11	protein-coding	REVIEWED	10	+	68956122	68985068	Reference GRCh38.p12 Primary Assembly
hsa-miR-29c-3p	NM_016009.4	1	2375.8	2375.8	0.00E000	0.00E000	43	45	0.00E000	9.5	1.00E000	0	16	320.0	0.0	0.0	286.8	0.0	0.0	22	6382	7	22	4214	4229	16	16	0.0	read	NM_016009.4	9606	51100	SH3GLB1	Bif-1|CGI-61|PPP1R70|dJ612B15.2	SH3 domain containing GRB2 like, endophilin B1	endophilin-B1|Bax-interacting factor 1|SH3 domain-containing GRB2-like protein B1|SH3-containing protein SH3GLB1|SH3-domain GRB2 like endophilin B1|protein phosphatase 1, regulatory subunit 70|testicular tissue protein Li 172	NM_016009.4	NP_057093.1	NC_000001.11	protein-coding	REVIEWED	1	+	86704569	86748183	Reference GRCh38.p12 Primary Assembly
hsa-miR-29c-3p	NM_001206653.1	1	2375.8	2375.8	0.00E000	0.00E000	43	45	0.00E000	9.5	1.00E000	0	16	320.0	0.0	0.0	286.8	0.0	0.0	22	6240	7	22	4072	4087	16	16	0.0	read	NM_001206653.1	9606	51100	SH3GLB1	Bif-1|CGI-61|PPP1R70|dJ612B15.2	SH3 domain containing GRB2 like, endophilin B1	endophilin-B1|Bax-interacting factor 1|SH3 domain-containing GRB2-like protein B1|SH3-containing protein SH3GLB1|SH3-domain GRB2 like endophilin B1|protein phosphatase 1, regulatory subunit 70|testicular tissue protein Li 172	NM_001206653.1	NP_001193582.1	NC_000001.11	protein-coding	REVIEWED	1	+	86704569	86748183	Reference GRCh38.p12 Primary Assembly
hsa-miR-29c-3p	NM_001206652.1	1	2375.8	2375.8	0.00E000	0.00E000	43	45	0.00E000	9.5	1.00E000	0	16	320.0	0.0	0.0	286.8	0.0	0.0	22	6445	7	22	4277	4292	16	16	0.0	read	NM_001206652.1	9606	51100	SH3GLB1	Bif-1|CGI-61|PPP1R70|dJ612B15.2	SH3 domain containing GRB2 like, endophilin B1	endophilin-B1|Bax-interacting factor 1|SH3 domain-containing GRB2-like protein B1|SH3-containing protein SH3GLB1|SH3-domain GRB2 like endophilin B1|protein phosphatase 1, regulatory subunit 70|testicular tissue protein Li 172	NM_001206652.1	NP_001193581.1	NC_000001.11	protein-coding	REVIEWED	1	+	86704569	86748183	Reference GRCh38.p12 Primary Assembly
hsa-miR-29c-3p	NM_001206651.1	1	2375.8	2375.8	0.00E000	0.00E000	43	45	0.00E000	9.5	1.00E000	0	16	320.0	0.0	0.0	286.8	0.0	0.0	22	6469	7	22	4301	4316	16	16	0.0	read	NM_001206651.1	9606	51100	SH3GLB1	Bif-1|CGI-61|PPP1R70|dJ612B15.2	SH3 domain containing GRB2 like, endophilin B1	endophilin-B1|Bax-interacting factor 1|SH3 domain-containing GRB2-like protein B1|SH3-containing protein SH3GLB1|SH3-domain GRB2 like endophilin B1|protein phosphatase 1, regulatory subunit 70|testicular tissue protein Li 172	NM_001206651.1	NP_001193580.1	NC_000001.11	protein-coding	REVIEWED	1	+	86704569	86748183	Reference GRCh38.p12 Primary Assembly
hsa-miR-29c-3p	NM_207435.2	1	2279.5	2279.5	2.78E-015	6.18E-013	43	49	0.00E000	9.0	1.00E000	0	21	252.0	8.0	0.0	260.5	0.0	0.0	22	1971	2	22	1720	1740	21	21	0.0	read	NM_207435.2	9606	400073	C12orf76	-	chromosome 12 open reading frame 76	uncharacterized protein C12orf76	NM_207435.2	NP_997318.1	NC_000012.12	protein-coding	VALIDATED	12	-	110041176	110073638	Reference GRCh38.p12 Primary Assembly
hsa-miR-29c-3p	NM_023016.3	1	2283.7	2283.7	0.00E000	0.00E000	43	44	0.00E000	8.5	1.00E000	0	19	248.0	8.0	0.0	258.7	0.0	0.0	22	4681	3	21	2640	2658	19	19	0.0	read	NM_023016.3	9606	65124	SOWAHC	ANKRD57|C2orf26	sosondowah ankyrin repeat domain family member C	ankyrin repeat domain-containing protein SOWAHC|ankyrin repeat domain 57|ankyrin repeat domain-containing protein 57|protein sosondowah homolog C	NM_023016.3	NP_075392.2	NC_000002.12	protein-coding	VALIDATED	2	+	109614333	109618986	Reference GRCh38.p12 Primary Assembly
hsa-miR-29c-3p	NM_002941.3	1	2161.0	2161.0	0.00E000	0.00E000	37	37	0.00E000	9.5	1.00E000	0	15	312.0	0.0	0.0	317.0	0.0	0.0	22	6895	8	22	6508	6522	15	15	0.0	read	NM_002941.3	9606	6091	ROBO1	DUTT1|SAX3	roundabout guidance receptor 1	roundabout homolog 1|deleted in U twenty twenty|roundabout, axon guidance receptor, homolog 1	NM_002941.3	NP_002932.1	NC_000003.12	protein-coding	REVIEWED	3	-	78597237	79767997	Reference GRCh38.p12 Primary Assembly
hsa-miR-29c-3p	NM_001233.4	1	2111.1	2111.1	0.00E000	0.00E000	36	37	0.00E000	9.5	1.00E000	0	19	312.0	8.0	0.0	309.1	0.0	0.0	22	3121	4	22	1662	1680	19	19	0.0	read	NM_001233.4	9606	858	CAV2	CAV	caveolin 2	caveolin-2|caveolae protein, 20-kD|caveolin 2 isoform a and b	NM_001233.4	NP_001224.1	NC_000007.14	protein-coding	REVIEWED	7	+	116499600	116508540	Reference GRCh38.p12 Primary Assembly
hsa-miR-29c-3p	NM_001206748.1	1	2111.1	2111.1	0.00E000	0.00E000	36	37	0.00E000	9.5	1.00E000	0	19	312.0	8.0	0.0	309.1	0.0	0.0	22	3006	4	22	1547	1565	19	19	0.0	read	NM_001206748.1	9606	858	CAV2	CAV	caveolin 2	caveolin-2|caveolae protein, 20-kD|caveolin 2 isoform a and b	NM_001206748.1	NP_001193677.1	NC_000007.14	protein-coding	REVIEWED	7	+	116499600	116508540	Reference GRCh38.p12 Primary Assembly
hsa-miR-29c-3p	NM_198212.2	1	2111.1	2111.1	5.54E-002	7.42E-002	36	37	0.00E000	9.5	1.00E000	0	19	312.0	8.0	0.0	309.1	0.0	0.0	22	2933	4	22	1474	1492	19	19	0.0	read	NM_198212.2	9606	858	CAV2	CAV	caveolin 2	caveolin-2|caveolae protein, 20-kD|caveolin 2 isoform a and b	NM_198212.2	NP_937855.1	NC_000007.14	protein-coding	REVIEWED	7	+	116499600	116508540	Reference GRCh38.p12 Primary Assembly
hsa-miR-29c-3p	NM_001206747.1	1	2111.1	2111.1	5.54E-002	7.42E-002	36	37	0.00E000	9.5	1.00E000	0	19	312.0	8.0	0.0	309.1	0.0	0.0	22	3121	4	22	1662	1680	19	19	0.0	read	NM_001206747.1	9606	858	CAV2	CAV	caveolin 2	caveolin-2|caveolae protein, 20-kD|caveolin 2 isoform a and b	NM_001206747.1	NP_001193676.1	NC_000007.14	protein-coding	REVIEWED	7	+	116499600	116508540	Reference GRCh38.p12 Primary Assembly
hsa-miR-29c-3p	NM_001145845.1	1	2081.0	2081.0	0.00E000	0.00E000	35	35	0.00E000	9.5	1.00E000	0	15	312.0	0.0	0.0	317.0	0.0	0.0	22	7385	8	22	6998	7012	15	15	0.0	read	NM_001145845.1	9606	6091	ROBO1	DUTT1|SAX3	roundabout guidance receptor 1	roundabout homolog 1|deleted in U twenty twenty|roundabout, axon guidance receptor, homolog 1	NM_001145845.1	NP_001139317.1	NC_000003.12	protein-coding	REVIEWED	3	-	78597237	79767997	Reference GRCh38.p12 Primary Assembly
hsa-miR-29c-3p	NM_133631.3	1	2081.0	2081.0	5.83E-002	7.73E-002	35	35	0.00E000	9.5	1.00E000	0	15	312.0	0.0	0.0	317.0	0.0	0.0	22	7550	8	22	7163	7177	15	15	0.0	read	NM_133631.3	9606	6091	ROBO1	DUTT1|SAX3	roundabout guidance receptor 1	roundabout homolog 1|deleted in U twenty twenty|roundabout, axon guidance receptor, homolog 1	NM_133631.3	NP_598334.2	NC_000003.12	protein-coding	REVIEWED	3	-	78597237	79767997	Reference GRCh38.p12 Primary Assembly
hsa-miR-29c-3p	NM_006996.2	1	1916.0	1916.0	0.00E000	0.00E000	35	38	0.00E000	10.5	1.00E000	0	15	312.0	0.0	0.0	159.0	0.0	0.0	22	3655	8	22	442	456	15	15	0.0	read	NM_006996.2	9606	10560	SLC19A2	TC1|THMD1|THT1|THTR1|TRMA	solute carrier family 19 member 2	thiamine transporter 1|high affinity thiamine transporter|reduced folate carrier protein (RFC) like|solute carrier family 19 (thiamine transporter), member 2|thTr-1	NM_006996.2	NP_008927.1	NC_000001.11	protein-coding	REVIEWED	1	-	169463908	169485969	Reference GRCh38.p12 Primary Assembly
hsa-miR-29c-3p	NM_001265605.1	1	1947.0	1947.0	0.00E000	0.00E000	34	34	0.00E000	10.5	1.00E000	0	14	248.0	0.0	0.0	291.0	0.0	0.0	22	1747	8	21	1487	1500	14	14	0.0	read	NM_001265605.1	9606	10933	MORF4L1	Eaf3|FWP006|HsT17725|MEAF3|MORFRG15|MRG15|S863-6	mortality factor 4 like 1	mortality factor 4-like protein 1|Esa1p-associated factor 3 homolog|MORF-related gene 15 protein|MORF-related gene on chromosome 15|protein MSL3-1|transcription factor-like protein MRG15	NM_001265605.1	NP_001252534.1	NC_000015.10	protein-coding	VALIDATED	15	+	78872780	78897738	Reference GRCh38.p12 Primary Assembly
hsa-miR-29c-3p	NM_206839.2	1	1947.0	1947.0	0.00E000	0.00E000	34	34	0.00E000	10.5	1.00E000	0	14	248.0	0.0	0.0	291.0	0.0	0.0	22	2011	8	21	1751	1764	14	14	0.0	read	NM_206839.2	9606	10933	MORF4L1	Eaf3|FWP006|HsT17725|MEAF3|MORFRG15|MRG15|S863-6	mortality factor 4 like 1	mortality factor 4-like protein 1|Esa1p-associated factor 3 homolog|MORF-related gene 15 protein|MORF-related gene on chromosome 15|protein MSL3-1|transcription factor-like protein MRG15	NM_206839.2	NP_996670.1	NC_000015.10	protein-coding	VALIDATED	15	+	78872780	78897738	Reference GRCh38.p12 Primary Assembly
hsa-miR-29c-3p	NM_006791.3	1	1947.0	1947.0	0.00E000	0.00E000	34	34	0.00E000	10.5	1.00E000	0	14	248.0	0.0	0.0	291.0	0.0	0.0	22	1894	8	21	1634	1647	14	14	0.0	read	NM_006791.3	9606	10933	MORF4L1	Eaf3|FWP006|HsT17725|MEAF3|MORFRG15|MRG15|S863-6	mortality factor 4 like 1	mortality factor 4-like protein 1|Esa1p-associated factor 3 homolog|MORF-related gene 15 protein|MORF-related gene on chromosome 15|protein MSL3-1|transcription factor-like protein MRG15	NM_006791.3	NP_006782.1	NC_000015.10	protein-coding	VALIDATED	15	+	78872780	78897738	Reference GRCh38.p12 Primary Assembly
hsa-miR-29c-3p	NM_001265604.1	1	1947.0	1947.0	0.00E000	0.00E000	34	34	0.00E000	10.5	1.00E000	0	14	248.0	0.0	0.0	291.0	0.0	0.0	22	1847	8	21	1587	1600	14	14	0.0	read	NM_001265604.1	9606	10933	MORF4L1	Eaf3|FWP006|HsT17725|MEAF3|MORFRG15|MRG15|S863-6	mortality factor 4 like 1	mortality factor 4-like protein 1|Esa1p-associated factor 3 homolog|MORF-related gene 15 protein|MORF-related gene on chromosome 15|protein MSL3-1|transcription factor-like protein MRG15	NM_001265604.1	NP_001252533.1	NC_000015.10	protein-coding	VALIDATED	15	+	78872780	78897738	Reference GRCh38.p12 Primary Assembly
hsa-miR-29c-3p	NM_001265603.1	1	1947.0	1947.0	0.00E000	0.00E000	34	34	0.00E000	10.5	1.00E000	0	14	248.0	0.0	0.0	291.0	0.0	0.0	22	1779	8	21	1519	1532	14	14	0.0	read	NM_001265603.1	9606	10933	MORF4L1	Eaf3|FWP006|HsT17725|MEAF3|MORFRG15|MRG15|S863-6	mortality factor 4 like 1	mortality factor 4-like protein 1|Esa1p-associated factor 3 homolog|MORF-related gene 15 protein|MORF-related gene on chromosome 15|protein MSL3-1|transcription factor-like protein MRG15	NM_001265603.1	NP_001252532.1	NC_000015.10	protein-coding	VALIDATED	15	+	78872780	78897738	Reference GRCh38.p12 Primary Assembly
hsa-miR-29c-3p	NM_004719.2	1	1852.5	1852.5	0.00E000	0.00E000	33	35	0.00E000	10.5	1.00E000	0	16	312.0	0.0	0.0	178.5	0.0	0.0	22	7596	7	22	6432	6447	16	16	0.0	read	NM_004719.2	9606	9169	SCAF11	CASP11|SFRS2IP|SIP1|SRRP129|SRSF2IP	SR-related CTD associated factor 11	protein SCAF11|CTD-associated SR protein 11|SC35-interacting protein 1|SFRS2-interacting protein|SR-related and CTD-associated factor 11|SRSF2-interacting protein|renal carcinoma antigen NY-REN-40|serine/arginine-rich splicing factor 2-interacting protein|splicing factor, arginine/serine-rich 2-interacting protein|splicing regulatory protein 129	NM_004719.2	NP_004710.2	NC_000012.12	protein-coding	VALIDATED	12	-	45919130	45992039	Reference GRCh38.p12 Primary Assembly
hsa-miR-29c-3p	NM_001303095.1	1	1889.4	1889.4	0.00E000	0.00E000	32	32	0.00E000	8.5	1.00E000	0	15	320.0	0.0	0.0	230.4	0.0	0.0	22	2738	8	22	1509	1523	15	15	12.5	read	NM_001303095.1	9606	81875	ISG20L2	HSD38	interferon stimulated exonuclease gene 20 like 2	interferon-stimulated 20 kDa exonuclease-like 2|interferon stimulated exonuclease gene 20kDa like 2	NM_001303095.1	NP_001290024.1	NC_000001.11	protein-coding	REVIEWED	1	-	156721890	156728717	Reference GRCh38.p12 Primary Assembly
hsa-miR-29c-3p	NM_018221.4	1	1688.7	1688.7	0.00E000	0.00E000	28	29	0.00E000	12.0	1.00E000	0	12	248.0	0.0	0.0	276.7	0.0	0.0	22	4922	10	21	3819	3830	12	12	0.0	read	NM_018221.4	9606	55233	MOB1A	C2orf6|MATS1|MOB1|MOBK1B|MOBKL1B|Mob4B	MOB kinase activator 1A	MOB kinase activator 1A|MOB1 Mps One Binder homolog A|MOB1, Mps One Binder kinase activator-like 1B|mob1 alpha|mob1 homolog 1B|mps one binder kinase activator-like 1B	NM_018221.4	NP_060691.2	NC_000002.12	protein-coding	REVIEWED	2	-	74152597	74178966	Reference GRCh38.p12 Primary Assembly
hsa-miR-29c-3p	NM_001317112.1	1	1688.7	1688.7	0.00E000	0.00E000	28	29	0.00E000	12.0	1.00E000	0	12	248.0	0.0	0.0	276.7	0.0	0.0	22	4758	10	21	3655	3666	12	12	0.0	read	NM_001317112.1	9606	55233	MOB1A	C2orf6|MATS1|MOB1|MOBK1B|MOBKL1B|Mob4B	MOB kinase activator 1A	MOB kinase activator 1A|MOB1 Mps One Binder homolog A|MOB1, Mps One Binder kinase activator-like 1B|mob1 alpha|mob1 homolog 1B|mps one binder kinase activator-like 1B	NM_001317112.1	NP_001304041.1	NC_000002.12	protein-coding	REVIEWED	2	-	74152597	74178966	Reference GRCh38.p12 Primary Assembly
hsa-miR-29c-3p	NM_001317111.1	1	1688.7	1688.7	0.00E000	0.00E000	28	29	0.00E000	12.0	1.00E000	0	12	248.0	0.0	0.0	276.7	0.0	0.0	22	4815	10	21	3712	3723	12	12	0.0	read	NM_001317111.1	9606	55233	MOB1A	C2orf6|MATS1|MOB1|MOBK1B|MOBKL1B|Mob4B	MOB kinase activator 1A	MOB kinase activator 1A|MOB1 Mps One Binder homolog A|MOB1, Mps One Binder kinase activator-like 1B|mob1 alpha|mob1 homolog 1B|mps one binder kinase activator-like 1B	NM_001317111.1	NP_001304040.1	NC_000002.12	protein-coding	REVIEWED	2	-	74152597	74178966	Reference GRCh38.p12 Primary Assembly
hsa-miR-29c-3p	NM_001317110.1	1	1688.7	1688.7	0.00E000	0.00E000	28	29	0.00E000	12.0	1.00E000	0	12	248.0	0.0	0.0	276.7	0.0	0.0	22	4919	10	21	3816	3827	12	12	0.0	read	NM_001317110.1	9606	55233	MOB1A	C2orf6|MATS1|MOB1|MOBK1B|MOBKL1B|Mob4B	MOB kinase activator 1A	MOB kinase activator 1A|MOB1 Mps One Binder homolog A|MOB1, Mps One Binder kinase activator-like 1B|mob1 alpha|mob1 homolog 1B|mps one binder kinase activator-like 1B	NM_001317110.1	NP_001304039.1	NC_000002.12	protein-coding	REVIEWED	2	-	74152597	74178966	Reference GRCh38.p12 Primary Assembly
hsa-miR-29c-3p	NM_030949.2	1	1612.1	1612.1	0.00E000	0.00E000	28	28	0.00E000	7.5	1.00E000	1	20	152.0	24.0	0.0	277.1	0.0	0.0	22	2211	2	21	2015	2033	20	19	0.0	read	NM_030949.2	9606	81706	PPP1R14C	CPI17-like|KEPI|NY-BR-81	protein phosphatase 1 regulatory inhibitor subunit 14C	protein phosphatase 1 regulatory subunit 14C|PKC-potentiated PP1 inhibitory protein|kinase C-enhanced PP1 inhibitor|kinase-enhanced PP1 inhibitor|serologically defined breast cancer antigen NY-BR-81	NM_030949.2	NP_112211.1	NC_000006.12	protein-coding	VALIDATED	6	+	150143051	150250391	Reference GRCh38.p12 Primary Assembly
hsa-miR-29c-3p	NM_025205.4	1	1681.8	1681.8	0.00E000	0.00E000	28	28	0.00E000	9.0	1.00E000	0	20	240.0	12.0	0.0	265.8	0.0	0.0	22	2394	2	21	2295	2314	20	20	0.0	read	NM_025205.4	9606	80306	MED28	1500003D12Rik|EG1|magicin	mediator complex subunit 28	mediator of RNA polymerase II transcription subunit 28|endothelial-derived gene 1|endothelial-derived protein 1|mediator of RNA polymerase II transcription, subunit 28 homolog|merlin and Grb2-interacting cytoskeletal protein|tumor angiogenesis marker EG-1	NM_025205.4	NP_079481.2	NC_000004.12	protein-coding	VALIDATED	4	+	17614627	17625627	Reference GRCh38.p12 Primary Assembly
hsa-miR-29c-3p	NM_183376.2	1	1657.8	1657.8	0.00E000	0.00E000	27	36	0.00E000	14.0	1.00E000	0	8	312.0	0.0	0.0	225.8	0.0	0.0	22	4074	15	22	1059	1066	8	8	0.0	read	NM_183376.2	9606	91947	ARRDC4	-	arrestin domain containing 4	arrestin domain-containing protein 4	NM_183376.2	NP_899232.2	NC_000015.10	protein-coding	VALIDATED	15	+	97960702	97973837	Reference GRCh38.p12 Primary Assembly
hsa-miR-29c-3p	NM_001144927.1	1	1574.9	1574.9	0.00E000	0.00E000	27	38	0.00E000	14.0	1.00E000	0	9	252.0	0.0	0.0	205.9	0.0	0.0	22	2493	14	22	1886	1894	9	9	0.0	read	NM_001144927.1	9606	28511	NKIRAS2	KBRAS2|kappaB-Ras2	NFKB inhibitor interacting Ras like 2	NF-kappa-B inhibitor-interacting Ras-like protein 2|I-kappa-B-interacting Ras-like protein 2|NFKB inhibitor interacting Ras-like protein 2|kappa B-Ras protein 2	NM_001144927.1	NP_001138399.1	NC_000017.11	protein-coding	VALIDATED	17	+	42017575	42025640	Reference GRCh38.p12 Primary Assembly
hsa-miR-29c-3p	NM_017595.5	1	1574.9	1574.9	2.98E-011	6.32E-009	27	38	0.00E000	14.0	1.00E000	0	9	252.0	0.0	0.0	205.9	0.0	0.0	22	2474	14	22	1867	1875	9	9	0.0	read	NM_017595.5	9606	28511	NKIRAS2	KBRAS2|kappaB-Ras2	NFKB inhibitor interacting Ras like 2	NF-kappa-B inhibitor-interacting Ras-like protein 2|I-kappa-B-interacting Ras-like protein 2|NFKB inhibitor interacting Ras-like protein 2|kappa B-Ras protein 2	NM_017595.5	NP_060065.2	NC_000017.11	protein-coding	VALIDATED	17	+	42017575	42025640	Reference GRCh38.p12 Primary Assembly
hsa-miR-29c-3p	NM_001144929.1	1	1574.9	1574.9	2.98E-011	6.32E-009	27	38	0.00E000	14.0	1.00E000	0	9	252.0	0.0	0.0	205.9	0.0	0.0	22	2377	14	22	1770	1778	9	9	0.0	read	NM_001144929.1	9606	28511	NKIRAS2	KBRAS2|kappaB-Ras2	NFKB inhibitor interacting Ras like 2	NF-kappa-B inhibitor-interacting Ras-like protein 2|I-kappa-B-interacting Ras-like protein 2|NFKB inhibitor interacting Ras-like protein 2|kappa B-Ras protein 2	NM_001144929.1	NP_001138401.1	NC_000017.11	protein-coding	VALIDATED	17	+	42017575	42025640	Reference GRCh38.p12 Primary Assembly
hsa-miR-29c-3p	NM_001144928.1	1	1574.9	1574.9	2.98E-011	6.32E-009	27	38	0.00E000	14.0	1.00E000	0	9	252.0	0.0	0.0	205.9	0.0	0.0	22	2306	14	22	1699	1707	9	9	0.0	read	NM_001144928.1	9606	28511	NKIRAS2	KBRAS2|kappaB-Ras2	NFKB inhibitor interacting Ras like 2	NF-kappa-B inhibitor-interacting Ras-like protein 2|I-kappa-B-interacting Ras-like protein 2|NFKB inhibitor interacting Ras-like protein 2|kappa B-Ras protein 2	NM_001144928.1	NP_001138400.1	NC_000017.11	protein-coding	VALIDATED	17	+	42017575	42025640	Reference GRCh38.p12 Primary Assembly
hsa-miR-29c-3p	NM_001001349.2	1	1574.9	1574.9	2.98E-011	6.32E-009	27	38	0.00E000	14.0	1.00E000	0	9	252.0	0.0	0.0	205.9	0.0	0.0	22	2389	14	22	1782	1790	9	9	0.0	read	NM_001001349.2	9606	28511	NKIRAS2	KBRAS2|kappaB-Ras2	NFKB inhibitor interacting Ras like 2	NF-kappa-B inhibitor-interacting Ras-like protein 2|I-kappa-B-interacting Ras-like protein 2|NFKB inhibitor interacting Ras-like protein 2|kappa B-Ras protein 2	NM_001001349.2	NP_001001349.1	NC_000017.11	protein-coding	VALIDATED	17	+	42017575	42025640	Reference GRCh38.p12 Primary Assembly
hsa-miR-29c-3p	NM_005392.3	1	1557.1	1557.1	2.22E-016	3.84E-014	26	29	0.00E000	9.5	1.00E000	0	15	248.0	0.0	0.0	217.1	0.0	0.0	22	5349	7	21	1348	1362	15	15	0.0	read	NM_005392.3	9606	5253	PHF2	CENP-35|GRC5|JHDM1E|KDM7C	PHD finger protein 2	lysine-specific demethylase PHF2|centromere protein 35|jumonji C domain-containing histone demethylase 1E	NM_005392.3	NP_005383.3	NC_000009.12	protein-coding	REVIEWED	9	+	93576626	93679586	Reference GRCh38.p12 Primary Assembly
hsa-miR-29c-3p	NM_014299.2	3	2775.7	1558.1	1.28E-001	1.56E-001	25	25	0.00E000	8.0	1.00E000	0	18	312.0	28.0	0.0	159.1	0.0	0.0	22	4635	5	22	2719	2736	18	18	0.0	read	NM_014299.2	9606	23476	BRD4	CAP|HUNK1|HUNKI|MCAP	bromodomain containing 4	bromodomain-containing protein 4|chromosome-associated protein	NM_014299.2	NP_055114.1	NC_000019.10	protein-coding	REVIEWED	19	-	15236835	15332542	Reference GRCh38.p12 Primary Assembly
hsa-miR-29c-3p	NM_203394.2	1	1620.2	1620.2	0.00E000	0.00E000	25	25	0.00E000	7.5	1.00E000	0	21	252.0	24.0	0.0	291.2	0.0	0.0	22	5742	2	22	5442	5462	21	21	0.0	read	NM_203394.2	9606	144455	E2F7	-	E2F transcription factor 7	transcription factor E2F7|E2F-7	NM_203394.2	NP_976328.2	NC_000012.12	protein-coding	VALIDATED	12	-	77021245	77065579	Reference GRCh38.p12 Primary Assembly
hsa-miR-29c-3p	NM_004846.3	1	1604.3	1604.3	3.11E-015	6.63E-013	24	24	0.00E000	10.5	1.00E000	0	12	320.0	0.0	0.0	270.3	0.0	0.0	22	1078	11	22	1053	1064	12	12	11.5	read	NM_004846.3	9606	9470	EIF4E2	4E-LP|4EHP|EIF4EL3|IF4e|h4EHP	eukaryotic translation initiation factor 4E family member 2	eukaryotic translation initiation factor 4E type 2|eIF-4E type 2|eIF4E-like cap-binding protein|eIF4E-like protein 4E-LP|eukaryotic translation initiation factor 4E homologous protein|eukaryotic translation initiation factor 4E-like 3|mRNA cap-binding protein type 3	NM_004846.3	NP_004837.1	NC_000002.12	protein-coding	VALIDATED	2	+	232550586	232583644	Reference GRCh38.p12 Primary Assembly
hsa-miR-29c-3p	NM_001194995.1	1	1241.1	1241.1	6.86E-009	8.59E-007	24	25	0.00E000	10.5	1.00E000	0	12	152.0	0.0	0.0	75.1	0.0	0.0	22	1901	9	20	1109	1120	12	12	11.5	read	NM_001194995.1	9606	91574	C12orf65	COXPD7|SPG55	chromosome 12 open reading frame 65	probable peptide chain release factor C12orf65, mitochondrial	NM_001194995.1	NP_001181924.1	NC_000012.12	protein-coding	REVIEWED	12	+	123233296	123257958	Reference GRCh38.p12 Primary Assembly
hsa-miR-29c-3p	NM_001143905.2	1	1241.1	1241.1	6.86E-009	8.59E-007	24	25	0.00E000	10.5	1.00E000	0	12	152.0	0.0	0.0	75.1	0.0	0.0	22	1608	9	20	816	827	12	12	11.5	read	NM_001143905.2	9606	91574	C12orf65	COXPD7|SPG55	chromosome 12 open reading frame 65	probable peptide chain release factor C12orf65, mitochondrial	NM_001143905.2	NP_001137377.1	NC_000012.12	protein-coding	REVIEWED	12	+	123233296	123257958	Reference GRCh38.p12 Primary Assembly
hsa-miR-29c-3p	NM_152269.4	1	1241.1	1241.1	6.99E-009	9.04E-007	24	25	0.00E000	10.5	1.00E000	0	12	152.0	0.0	0.0	75.1	0.0	0.0	22	1692	9	20	900	911	12	12	11.5	read	NM_152269.4	9606	91574	C12orf65	COXPD7|SPG55	chromosome 12 open reading frame 65	probable peptide chain release factor C12orf65, mitochondrial	NM_152269.4	NP_689482.1	NC_000012.12	protein-coding	REVIEWED	12	+	123233296	123257958	Reference GRCh38.p12 Primary Assembly
hsa-miR-29c-3p	NM_007195.2	1	1518.3	1518.3	1.54E-010	3.01E-008	24	25	0.00E000	10.0	1.00E000	0	18	240.0	24.0	0.0	251.3	0.0	0.0	22	6074	4	21	4260	4277	18	18	0.0	read	NM_007195.2	9606	11201	POLI	RAD30B|RAD3OB|eta2	DNA polymerase iota	DNA polymerase iota|RAD30 homolog B|polymerase (DNA directed) iota|polymerase (DNA) iota|polymerase (DNA-directed), iota	NM_007195.2	NP_009126.2	NC_000018.10	protein-coding	REVIEWED	18	+	54269478	54321265	Reference GRCh38.p12 Primary Assembly
hsa-miR-29c-3p	NM_152527.4	2	2086.4	1589.0	0.00E000	0.00E000	23	23	0.00E000	6.5	1.00E000	0	16	320.0	0.0	0.0	279.0	0.0	0.0	22	4411	7	22	3967	3982	16	16	15.5	read	NM_152527.4	9606	151473	SLC16A14	MCT14	solute carrier family 16 member 14	monocarboxylate transporter 14|MCT 14|monocarboxylic acid transporter 14|solute carrier family 16 (monocarboxylic acid transporters), member 14	NM_152527.4	NP_689740.2	NC_000002.12	protein-coding	VALIDATED	2	-	230034973	230068998	Reference GRCh38.p12 Primary Assembly
hsa-miR-29c-3p	NM_212551.4	1	1621.1	1621.1	0.00E000	0.00E000	23	23	0.00E000	6.0	1.00E000	0	22	312.0	16.0	0.0	314.1	0.0	0.0	22	2649	1	22	1676	1697	22	22	0.0	read	NM_212551.4	9606	388695	LYSMD1	SB145	LysM domain containing 1	lysM and putative peptidoglycan-binding domain-containing protein 1|LysM, putative peptidoglycan-binding, domain containing 1|RP11-68I18.5	NM_212551.4	NP_997716.1	NC_000001.11	protein-coding	VALIDATED	1	-	151148495	151165947	Reference GRCh38.p12 Primary Assembly
hsa-miR-29c-3p	NM_001136543.1	1	1621.1	1621.1	7.48E-012	1.68E-009	23	23	0.00E000	6.0	1.00E000	0	22	312.0	16.0	0.0	314.1	0.0	0.0	22	2035	1	22	1062	1083	22	22	0.0	read	NM_001136543.1	9606	388695	LYSMD1	SB145	LysM domain containing 1	lysM and putative peptidoglycan-binding domain-containing protein 1|LysM, putative peptidoglycan-binding, domain containing 1|RP11-68I18.5	NM_001136543.1	NP_001130015.1	NC_000001.11	protein-coding	VALIDATED	1	-	151148495	151165947	Reference GRCh38.p12 Primary Assembly
hsa-miR-29c-3p	NM_002655.2	1	1463.5	1463.5	0.00E000	0.00E000	22	23	0.00E000	9.5	1.00E000	0	18	320.0	8.0	0.0	210.5	0.0	0.0	22	7338	5	22	6465	6482	18	18	0.0	read	NM_002655.2	9606	5324	PLAG1	PSA|SGPA|ZNF912	PLAG1 zinc finger	zinc finger protein PLAG1|COL1A2/PLAG1 fusion|HAS2/PLAG1 fusion|pleiomorphic adenoma gene 1	NM_002655.2	NP_002646.2	NC_000008.11	protein-coding	REVIEWED	8	-	56160908	56211326	Reference GRCh38.p12 Primary Assembly
hsa-miR-29c-3p	NM_001114634.1	1	1463.5	1463.5	0.00E000	0.00E000	22	23	0.00E000	9.5	1.00E000	0	18	320.0	8.0	0.0	210.5	0.0	0.0	22	7233	5	22	6360	6377	18	18	0.0	read	NM_001114634.1	9606	5324	PLAG1	PSA|SGPA|ZNF912	PLAG1 zinc finger	zinc finger protein PLAG1|COL1A2/PLAG1 fusion|HAS2/PLAG1 fusion|pleiomorphic adenoma gene 1	NM_001114634.1	NP_001108106.1	NC_000008.11	protein-coding	REVIEWED	8	-	56160908	56211326	Reference GRCh38.p12 Primary Assembly
hsa-miR-29c-3p	NM_001114635.1	1	1463.5	1463.5	1.45E-001	1.75E-001	22	23	0.00E000	9.5	1.00E000	0	18	320.0	8.0	0.0	210.5	0.0	0.0	22	6874	5	22	6001	6018	18	18	0.0	read	NM_001114635.1	9606	5324	PLAG1	PSA|SGPA|ZNF912	PLAG1 zinc finger	zinc finger protein PLAG1|COL1A2/PLAG1 fusion|HAS2/PLAG1 fusion|pleiomorphic adenoma gene 1	NM_001114635.1	NP_001108107.1	NC_000008.11	protein-coding	REVIEWED	8	-	56160908	56211326	Reference GRCh38.p12 Primary Assembly
hsa-miR-29c-3p	NM_024899.3	1	1581.3	1581.3	7.66E-015	1.60E-012	22	22	0.00E000	4.0	1.00E000	0	22	320.0	28.0	0.0	278.3	0.0	0.0	22	2947	1	22	796	817	22	22	0.0	read	NM_024899.3	9606	79959	CEP76	C18orf9|HsT1705	centrosomal protein 76	centrosomal protein of 76 kDa|centrosomal protein 76kDa	NM_024899.3	NP_079175.2	NC_000018.10	protein-coding	REVIEWED	18	-	12661955	12702776	Reference GRCh38.p12 Primary Assembly
hsa-miR-29c-3p	NM_001271989.1	1	1581.3	1581.3	0.00E000	0.00E000	22	22	0.00E000	4.0	1.00E000	0	22	320.0	28.0	0.0	278.3	0.0	0.0	22	2722	1	22	571	592	22	22	0.0	read	NM_001271989.1	9606	79959	CEP76	C18orf9|HsT1705	centrosomal protein 76	centrosomal protein of 76 kDa|centrosomal protein 76kDa	NM_001271989.1	NP_001258918.1	NC_000018.10	protein-coding	REVIEWED	18	-	12661955	12702776	Reference GRCh38.p12 Primary Assembly
hsa-miR-29c-3p	NM_000859.2	1	1419.3	1419.3	2.92E-011	4.86E-009	22	23	0.00E000	9.5	1.00E000	0	16	244.0	0.0	0.0	244.3	0.0	0.0	22	4589	7	22	3332	3347	16	16	0.0	read	NM_000859.2	9606	3156	HMGCR	LDLCQ3	3-hydroxy-3-methylglutaryl-CoA reductase	3-hydroxy-3-methylglutaryl-Coenzyme A reductase|3-hydroxy-3-methylglutaryl CoA reductase (NADPH)|HMG-CoA reductase|hydroxymethylglutaryl-CoA reductase	NM_000859.2	NP_000850.1	NC_000005.10	protein-coding	REVIEWED	5	+	75336333	75362100	Reference GRCh38.p12 Primary Assembly
hsa-miR-29c-3p	NM_001130996.1	1	1419.3	1419.3	0.00E000	0.00E000	22	23	0.00E000	9.5	1.00E000	0	16	244.0	0.0	0.0	244.3	0.0	0.0	22	4430	7	22	3173	3188	16	16	0.0	read	NM_001130996.1	9606	3156	HMGCR	LDLCQ3	3-hydroxy-3-methylglutaryl-CoA reductase	3-hydroxy-3-methylglutaryl-Coenzyme A reductase|3-hydroxy-3-methylglutaryl CoA reductase (NADPH)|HMG-CoA reductase|hydroxymethylglutaryl-CoA reductase	NM_001130996.1	NP_001124468.1	NC_000005.10	protein-coding	REVIEWED	5	+	75336333	75362100	Reference GRCh38.p12 Primary Assembly
hsa-miR-29c-3p	NR_073537.1	1	1581.3	1581.3	1.11E-015	2.33E-013	22	22	0.00E000	4.0	1.00E000	0	22	320.0	28.0	0.0	278.3	0.0	0.0	22	2395	1	22	791	812	22	22	0.0	read	NR_073537.1	9606	79959	CEP76	C18orf9|HsT1705	centrosomal protein 76	centrosomal protein of 76 kDa|centrosomal protein 76kDa	NR_073537.1	-	NC_000018.10	protein-coding	REVIEWED	18	-	12661955	12702776	Reference GRCh38.p12 Primary Assembly
hsa-miR-29c-3p	NM_017658.4	2	2052.0	1569.5	0.00E000	0.00E000	22	22	0.00E000	6.0	1.00E000	0	19	320.0	28.0	0.0	274.5	0.0	0.0	22	6577	4	22	2758	2776	19	19	11.0	read	NM_017658.4	9606	54813	KLHL28	BTBD5	kelch like family member 28	kelch-like protein 28|BTB (POZ) domain containing 5|BTB/POZ domain-containing protein 5|kelch-like 28	NM_017658.4	NP_060128.2	NC_000014.9	protein-coding	VALIDATED	14	-	44924309	44961977	Reference GRCh38.p12 Primary Assembly
hsa-miR-29c-3p	NM_001308112.1	2	2052.0	1569.5	0.00E000	0.00E000	22	22	0.00E000	6.0	1.00E000	0	19	320.0	28.0	0.0	274.5	0.0	0.0	22	6693	4	22	2873	2891	19	19	11.0	read	NM_001308112.1	9606	54813	KLHL28	BTBD5	kelch like family member 28	kelch-like protein 28|BTB (POZ) domain containing 5|BTB/POZ domain-containing protein 5|kelch-like 28	NM_001308112.1	NP_001295041.1	NC_000014.9	protein-coding	VALIDATED	14	-	44924309	44961977	Reference GRCh38.p12 Primary Assembly
hsa-miR-29c-3p	NM_152424.3	1	1419.9	1419.9	6.20E-014	9.39E-012	21	21	0.00E000	10.5	1.00E000	0	15	240.0	0.0	0.0	294.9	0.0	0.0	22	8443	7	21	8067	8081	15	15	0.0	read	NM_152424.3	9606	139285	AMER1	FAM123B|OSCS|WTX	APC membrane recruitment protein 1	APC membrane recruitment protein 1|RP11-403E24.2|Wilms tumor gene on the X chromosome protein|Wilms tumor on the X|adenomatous polyposis coli membrane recruitment 1|family with sequence similarity 123B|protein FAM123B	NM_152424.3	NP_689637.3	NC_000023.11	protein-coding	REVIEWED	X	-	64185116	64205743	Reference GRCh38.p12 Primary Assembly
hsa-miR-29c-3p	NM_022458.3	1	909.5	909.5	1.44E-006	1.93E-004	21	21	0.00E000	6.5	1.00E000	0	20	-96.0	52.0	0.0	52.5	0.0	0.0	22	4909	3	22	4137	4156	20	20	11.0	read	NM_022458.3	9606	64327	LMBR1	ACHP|C7orf2|DIF14|LSS|PPD2|THYP|TPT|ZRS	limb development membrane protein 1	limb region 1 protein homolog|differentiation-related gene 14 protein|limb region 1 homolog	NM_022458.3	NP_071903.2	NC_000007.14	protein-coding	REVIEWED	7	-	156669011	156893207	Reference GRCh38.p12 Primary Assembly
hsa-miR-29c-3p	NM_001320675.1	1	1124.0	1124.0	1.64E-006	1.84E-004	21	21	0.00E000	9.5	1.00E000	0	14	168.0	0.0	0.0	61.0	0.0	0.0	22	6150	9	22	882	895	14	14	11.5	read	NM_001320675.1	9606	663	BNIP2	BNIP-2|NIP2	BCL2 interacting protein 2	BCL2/adenovirus E1B 19 kDa protein-interacting protein 2|BCL2/adenovirus E1B 19kDa interacting protein 2	NM_001320675.1	NP_001307604.1	NC_000015.10	protein-coding	REVIEWED	15	-	59659145	59689533	Reference GRCh38.p12 Primary Assembly
hsa-miR-29c-3p	NM_001320674.1	1	1124.0	1124.0	1.64E-006	1.84E-004	21	21	0.00E000	9.5	1.00E000	0	14	168.0	0.0	0.0	61.0	0.0	0.0	22	6391	9	22	1087	1100	14	14	11.5	read	NM_001320674.1	9606	663	BNIP2	BNIP-2|NIP2	BCL2 interacting protein 2	BCL2/adenovirus E1B 19 kDa protein-interacting protein 2|BCL2/adenovirus E1B 19kDa interacting protein 2	NM_001320674.1	NP_001307603.1	NC_000015.10	protein-coding	REVIEWED	15	-	59659145	59689533	Reference GRCh38.p12 Primary Assembly
hsa-miR-29c-3p	NM_004330.3	1	1124.0	1124.0	3.04E-011	6.18E-009	21	21	0.00E000	9.5	1.00E000	0	14	168.0	0.0	0.0	61.0	0.0	0.0	22	6355	9	22	1087	1100	14	14	11.5	read	NM_004330.3	9606	663	BNIP2	BNIP-2|NIP2	BCL2 interacting protein 2	BCL2/adenovirus E1B 19 kDa protein-interacting protein 2|BCL2/adenovirus E1B 19kDa interacting protein 2	NM_004330.3	NP_004321.2	NC_000015.10	protein-coding	REVIEWED	15	-	59659145	59689533	Reference GRCh38.p12 Primary Assembly
hsa-miR-29c-3p	NM_016271.4	1	1397.8	1397.8	9.12E-007	8.00E-005	20	20	0.00E000	10.5	1.00E000	0	13	248.0	0.0	0.0	298.8	0.0	0.0	22	3585	9	21	2330	2342	13	13	0.0	read	NM_016271.4	9606	51444	RNF138	HSD-4|NARF|STRIN|hNARF	ring finger protein 138	E3 ubiquitin-protein ligase RNF138|NLK-associated RING finger protein|Nemo-like kinase-associated RING finger protein|RING-type E3 ubiquitin transferase RNF138|nemo-like kinase associated ring finger protein|ring finger protein 138, E3 ubiquitin protein ligase|testicular tissue protein Li 165	NM_016271.4	NP_057355.2	NC_000018.10	protein-coding	REVIEWED	18	+	32091854	32131560	Reference GRCh38.p12 Primary Assembly
hsa-miR-29c-3p	NM_001191324.1	1	1397.8	1397.8	9.12E-007	8.00E-005	20	20	0.00E000	10.5	1.00E000	0	13	248.0	0.0	0.0	298.8	0.0	0.0	22	3298	9	21	2043	2055	13	13	0.0	read	NM_001191324.1	9606	51444	RNF138	HSD-4|NARF|STRIN|hNARF	ring finger protein 138	E3 ubiquitin-protein ligase RNF138|NLK-associated RING finger protein|Nemo-like kinase-associated RING finger protein|RING-type E3 ubiquitin transferase RNF138|nemo-like kinase associated ring finger protein|ring finger protein 138, E3 ubiquitin protein ligase|testicular tissue protein Li 165	NM_001191324.1	NP_001178253.2	NC_000018.10	protein-coding	REVIEWED	18	+	32091854	32131560	Reference GRCh38.p12 Primary Assembly
hsa-miR-29c-3p	NM_198128.2	1	1397.8	1397.8	9.02E-013	2.50E-010	20	20	0.00E000	10.5	1.00E000	0	13	248.0	0.0	0.0	298.8	0.0	0.0	22	3016	9	21	1761	1773	13	13	0.0	read	NM_198128.2	9606	51444	RNF138	HSD-4|NARF|STRIN|hNARF	ring finger protein 138	E3 ubiquitin-protein ligase RNF138|NLK-associated RING finger protein|Nemo-like kinase-associated RING finger protein|RING-type E3 ubiquitin transferase RNF138|nemo-like kinase associated ring finger protein|ring finger protein 138, E3 ubiquitin protein ligase|testicular tissue protein Li 165	NM_198128.2	NP_937761.1	NC_000018.10	protein-coding	REVIEWED	18	+	32091854	32131560	Reference GRCh38.p12 Primary Assembly
hsa-miR-29c-3p	NM_021629.3	1	1366.2	1366.2	1.64E-001	1.97E-001	20	30	0.00E000	13.0	1.00E000	0	9	248.0	0.0	0.0	274.2	0.0	0.0	22	6428	13	21	6032	6040	9	9	0.0	read	NM_021629.3	9606	59345	GNB4	CMTD1F	G protein subunit beta 4	guanine nucleotide-binding protein subunit beta-4|G protein beta-4 subunit|guanine nucleotide binding protein (G protein), beta polypeptide 4|transducin beta chain 4	NM_021629.3	NP_067642.1	NC_000003.12	protein-coding	REVIEWED	3	-	179396087	179451582	Reference GRCh38.p12 Primary Assembly
hsa-miR-29c-3p	NM_001286505.1	1	1347.7	1347.7	4.32E-011	6.59E-009	20	21	0.00E000	14.5	1.00E000	0	8	244.0	0.0	0.0	265.7	0.0	0.0	22	4987	15	22	2568	2575	8	8	0.0	read	NM_001286505.1	9606	10808	HSPH1	HSP105|HSP105A|HSP105B|NY-CO-25	heat shock protein family H (Hsp110) member 1	heat shock protein 105 kDa|antigen NY-CO-25|heat shock 105kDa/110kDa protein 1	NM_001286505.1	NP_001273434.1	NC_000013.11	protein-coding	REVIEWED	13	-	31134973	31162387	Reference GRCh38.p12 Primary Assembly
hsa-miR-29c-3p	NM_001286504.1	1	1347.7	1347.7	4.32E-011	6.59E-009	20	21	0.00E000	14.5	1.00E000	0	8	244.0	0.0	0.0	265.7	0.0	0.0	22	5221	15	22	2802	2809	8	8	0.0	read	NM_001286504.1	9606	10808	HSPH1	HSP105|HSP105A|HSP105B|NY-CO-25	heat shock protein family H (Hsp110) member 1	heat shock protein 105 kDa|antigen NY-CO-25|heat shock 105kDa/110kDa protein 1	NM_001286504.1	NP_001273433.1	NC_000013.11	protein-coding	REVIEWED	13	-	31134973	31162387	Reference GRCh38.p12 Primary Assembly
hsa-miR-29c-3p	NM_001286503.1	1	1347.7	1347.7	4.32E-011	6.59E-009	20	21	0.00E000	14.5	1.00E000	0	8	244.0	0.0	0.0	265.7	0.0	0.0	22	5228	15	22	2809	2816	8	8	0.0	read	NM_001286503.1	9606	10808	HSPH1	HSP105|HSP105A|HSP105B|NY-CO-25	heat shock protein family H (Hsp110) member 1	heat shock protein 105 kDa|antigen NY-CO-25|heat shock 105kDa/110kDa protein 1	NM_001286503.1	NP_001273432.1	NC_000013.11	protein-coding	REVIEWED	13	-	31134973	31162387	Reference GRCh38.p12 Primary Assembly
hsa-miR-29c-3p	NM_006644.3	1	1347.7	1347.7	4.00E-015	7.35E-013	20	21	0.00E000	14.5	1.00E000	0	8	244.0	0.0	0.0	265.7	0.0	0.0	22	5360	15	22	2941	2948	8	8	0.0	read	NM_006644.3	9606	10808	HSPH1	HSP105|HSP105A|HSP105B|NY-CO-25	heat shock protein family H (Hsp110) member 1	heat shock protein 105 kDa|antigen NY-CO-25|heat shock 105kDa/110kDa protein 1	NM_006644.3	NP_006635.2	NC_000013.11	protein-coding	REVIEWED	13	-	31134973	31162387	Reference GRCh38.p12 Primary Assembly
hsa-miR-29c-3p	NM_015322.4	1	1445.7	1445.7	1.26E-006	1.15E-004	20	20	0.00E000	6.5	1.00E000	0	21	312.0	24.0	0.0	251.7	0.0	0.0	22	7132	2	22	2515	2535	21	21	0.0	read	NM_015322.4	9606	10116	FEM1B	F1A-ALPHA|F1AA|FEM1-beta	fem-1 homolog B	protein fem-1 homolog B|FEM-1-like death receptor binding protein|fem-1-like death receptor-binding protein alpha|fem-1-like in apoptotic pathway protein alpha	NM_015322.4	NP_056137.1	NC_000015.10	protein-coding	REVIEWED	15	+	68277802	68295864	Reference GRCh38.p12 Primary Assembly
hsa-miR-29c-3p	NM_001686.3	1	1277.8	1277.8	1.95E-005	1.16E-003	20	20	0.00E000	9.0	1.00E000	0	17	244.0	28.0	0.0	149.8	0.0	0.0	22	1857	6	22	714	730	17	17	0.0	read	NM_001686.3	9606	506	ATP5F1B	ATP5B|ATPMB|ATPSB|HEL-S-271	ATP synthase F1 subunit beta	ATP synthase subunit beta, mitochondrial|ATP synthase, H+ transporting, mitochondrial F1 complex, beta polypeptide|epididymis secretory protein Li 271|mitochondrial ATP synthase beta subunit|mitochondrial ATP synthetase, beta subunit	NM_001686.3	NP_001677.2	NC_000012.12	protein-coding	REVIEWED	12	-	56638174	56646067	Reference GRCh38.p12 Primary Assembly
hsa-miR-29c-3p	NM_207361.5	5	3456.1	1367.7	1.30E-008	2.53E-006	20	20	0.00E000	9.5	1.00E000	0	15	252.0	0.0	0.0	263.7	0.0	0.0	22	16179	8	22	10124	10138	15	15	0.0	read	NM_207361.5	9606	341640	FREM2	FRASRS2	FRAS1 related extracellular matrix protein 2	FRAS1-related extracellular matrix protein 2|ECM3 homolog	NM_207361.5	NP_997244.4	NC_000013.11	protein-coding	REVIEWED	13	+	38687035	38887130	Reference GRCh38.p12 Primary Assembly
hsa-miR-29c-3p	NM_020784.2	1	1341.1	1341.1	8.88E-016	4.48E-013	19	19	0.00E000	10.5	1.00E000	0	15	240.0	0.0	0.0	296.1	0.0	0.0	22	4651	7	21	4181	4195	15	15	0.0	read	NM_020784.2	9606	57544	TXNDC16	ERp90|KIAA1344	thioredoxin domain containing 16	thioredoxin domain-containing protein 16	NM_020784.2	NP_065835.2	NC_000014.9	protein-coding	VALIDATED	14	-	52430589	52552582	Reference GRCh38.p12 Primary Assembly
hsa-miR-29c-3p	NM_032701.3	2	2469.8	1323.8	4.89E-010	1.39E-007	19	19	0.00E000	9.0	1.00E000	0	15	320.0	0.0	0.0	187.8	0.0	0.0	22	2318	8	22	2179	2193	15	15	0.0	read	NM_032701.3	9606	84787	KMT5C	SUV420H2|Suv4-20h2	lysine methyltransferase 5C	histone-lysine N-methyltransferase KMT5C|histone-lysine N-methyltransferase SUV420H2|lysine (K)-specific methyltransferase 5C|lysine N-methyltransferase 5C|lysine-specific methyltransferase 5C|su(var)4-20 homolog 2|suppressor of variegation 4-20 homolog 2	NM_032701.3	NP_116090.2	NC_000019.10	protein-coding	VALIDATED	19	+	55339852	55348120	Reference GRCh38.p12 Primary Assembly
hsa-miR-29c-3p	NM_001320915.1	2	1874.1	1335.7	1.31E-013	2.18E-011	19	19	0.00E000	12.5	1.00E000	0	11	252.0	0.0	0.0	280.7	0.0	0.0	22	3094	12	22	844	854	11	11	0.0	read	NM_001320915.1	9606	2553	GABPB1	BABPB2|E4TF1|E4TF1-47|E4TF1-53|E4TF1B|GABPB|GABPB-1|GABPB2|NRF2B1|NRF2B2	GA binding protein transcription factor subunit beta 1	GA-binding protein subunit beta-1|GA binding protein transcription factor beta subunit 1 transcript variant gamma-2|GABP subunit beta-2|nuclear respiratory factor 2|transcription factor E4TF1-47|transcription factor E4TF1-53	NM_001320915.1	NP_001307844.1	NC_000015.10	protein-coding	REVIEWED	15	-	50277191	50359305	Reference GRCh38.p12 Primary Assembly
hsa-miR-29c-3p	NM_001320910.1	2	1874.1	1335.7	1.31E-013	2.18E-011	19	19	0.00E000	12.5	1.00E000	0	11	252.0	0.0	0.0	280.7	0.0	0.0	22	3097	12	22	844	854	11	11	0.0	read	NM_001320910.1	9606	2553	GABPB1	BABPB2|E4TF1|E4TF1-47|E4TF1-53|E4TF1B|GABPB|GABPB-1|GABPB2|NRF2B1|NRF2B2	GA binding protein transcription factor subunit beta 1	GA-binding protein subunit beta-1|GA binding protein transcription factor beta subunit 1 transcript variant gamma-2|GABP subunit beta-2|nuclear respiratory factor 2|transcription factor E4TF1-47|transcription factor E4TF1-53	NM_001320910.1	NP_001307839.1	NC_000015.10	protein-coding	REVIEWED	15	-	50277191	50359305	Reference GRCh38.p12 Primary Assembly
hsa-miR-29c-3p	NM_001284265.1	2	1779.6	1258.1	1.95E-011	2.89E-009	19	50	0.00E000	12.5	1.00E000	0	13	240.0	0.0	0.0	219.1	0.0	0.0	22	3717	9	21	3106	3118	13	13	0.0	read	NM_001284265.1	9606	150275	CCDC117	dJ366L4.1	coiled-coil domain containing 117	coiled-coil domain-containing protein 117	NM_001284265.1	NP_001271194.1	NC_000022.11	protein-coding	VALIDATED	22	+	28772673	28789300	Reference GRCh38.p12 Primary Assembly
hsa-miR-29c-3p	NM_001284264.1	2	1779.6	1258.1	1.95E-011	2.89E-009	19	50	0.00E000	12.5	1.00E000	0	13	240.0	0.0	0.0	219.1	0.0	0.0	22	3766	9	21	3155	3167	13	13	0.0	read	NM_001284264.1	9606	150275	CCDC117	dJ366L4.1	coiled-coil domain containing 117	coiled-coil domain-containing protein 117	NM_001284264.1	NP_001271193.1	NC_000022.11	protein-coding	VALIDATED	22	+	28772673	28789300	Reference GRCh38.p12 Primary Assembly
hsa-miR-29c-3p	NM_001284263.1	2	1779.6	1258.1	1.95E-011	2.89E-009	19	50	0.00E000	12.5	1.00E000	0	13	240.0	0.0	0.0	219.1	0.0	0.0	22	3937	9	21	3326	3338	13	13	0.0	read	NM_001284263.1	9606	150275	CCDC117	dJ366L4.1	coiled-coil domain containing 117	coiled-coil domain-containing protein 117	NM_001284263.1	NP_001271192.1	NC_000022.11	protein-coding	VALIDATED	22	+	28772673	28789300	Reference GRCh38.p12 Primary Assembly
hsa-miR-29c-3p	NM_173510.3	2	1779.6	1258.1	1.98E-005	5.93E-004	19	50	0.00E000	12.5	1.00E000	0	13	240.0	0.0	0.0	219.1	0.0	0.0	22	3991	9	21	3380	3392	13	13	0.0	read	NM_173510.3	9606	150275	CCDC117	dJ366L4.1	coiled-coil domain containing 117	coiled-coil domain-containing protein 117	NM_173510.3	NP_775781.1	NC_000022.11	protein-coding	VALIDATED	22	+	28772673	28789300	Reference GRCh38.p12 Primary Assembly
hsa-miR-29c-3p	NM_016655.4	2	1874.1	1335.7	6.44E-009	6.61E-007	19	19	0.00E000	12.5	1.00E000	0	11	252.0	0.0	0.0	280.7	0.0	0.0	22	1622	12	22	799	809	11	11	0.0	read	NM_016655.4	9606	2553	GABPB1	BABPB2|E4TF1|E4TF1-47|E4TF1-53|E4TF1B|GABPB|GABPB-1|GABPB2|NRF2B1|NRF2B2	GA binding protein transcription factor subunit beta 1	GA-binding protein subunit beta-1|GA binding protein transcription factor beta subunit 1 transcript variant gamma-2|GABP subunit beta-2|nuclear respiratory factor 2|transcription factor E4TF1-47|transcription factor E4TF1-53	NM_016655.4	NP_057739.1	NC_000015.10	protein-coding	REVIEWED	15	-	50277191	50359305	Reference GRCh38.p12 Primary Assembly
hsa-miR-29c-3p	NM_016654.4	2	1874.1	1335.7	6.44E-009	6.61E-007	19	19	0.00E000	12.5	1.00E000	0	11	252.0	0.0	0.0	280.7	0.0	0.0	22	3033	12	22	799	809	11	11	0.0	read	NM_016654.4	9606	2553	GABPB1	BABPB2|E4TF1|E4TF1-47|E4TF1-53|E4TF1B|GABPB|GABPB-1|GABPB2|NRF2B1|NRF2B2	GA binding protein transcription factor subunit beta 1	GA-binding protein subunit beta-1|GA binding protein transcription factor beta subunit 1 transcript variant gamma-2|GABP subunit beta-2|nuclear respiratory factor 2|transcription factor E4TF1-47|transcription factor E4TF1-53	NM_016654.4	NP_057738.1	NC_000015.10	protein-coding	REVIEWED	15	-	50277191	50359305	Reference GRCh38.p12 Primary Assembly
hsa-miR-29c-3p	NM_181427.3	2	1874.1	1335.7	1.81E-012	2.44E-010	19	19	0.00E000	12.5	1.00E000	0	11	252.0	0.0	0.0	280.7	0.0	0.0	22	1646	12	22	823	833	11	11	0.0	read	NM_181427.3	9606	2553	GABPB1	BABPB2|E4TF1|E4TF1-47|E4TF1-53|E4TF1B|GABPB|GABPB-1|GABPB2|NRF2B1|NRF2B2	GA binding protein transcription factor subunit beta 1	GA-binding protein subunit beta-1|GA binding protein transcription factor beta subunit 1 transcript variant gamma-2|GABP subunit beta-2|nuclear respiratory factor 2|transcription factor E4TF1-47|transcription factor E4TF1-53	NM_181427.3	NP_852092.1	NC_000015.10	protein-coding	REVIEWED	15	-	50277191	50359305	Reference GRCh38.p12 Primary Assembly
hsa-miR-29c-3p	NM_005254.5	2	1874.1	1335.7	1.81E-012	2.44E-010	19	19	0.00E000	12.5	1.00E000	0	11	252.0	0.0	0.0	280.7	0.0	0.0	22	3069	12	22	799	809	11	11	0.0	read	NM_005254.5	9606	2553	GABPB1	BABPB2|E4TF1|E4TF1-47|E4TF1-53|E4TF1B|GABPB|GABPB-1|GABPB2|NRF2B1|NRF2B2	GA binding protein transcription factor subunit beta 1	GA-binding protein subunit beta-1|GA binding protein transcription factor beta subunit 1 transcript variant gamma-2|GABP subunit beta-2|nuclear respiratory factor 2|transcription factor E4TF1-47|transcription factor E4TF1-53	NM_005254.5	NP_005245.2	NC_000015.10	protein-coding	REVIEWED	15	-	50277191	50359305	Reference GRCh38.p12 Primary Assembly
hsa-miR-29c-3p	NM_002696.2	1	1246.4	1246.4	5.16E-011	5.98E-009	19	19	0.00E000	13.5	1.00E000	0	10	244.0	0.0	0.0	203.4	0.0	0.0	22	852	13	22	270	279	10	10	0.0	read	NM_002696.2	9606	5436	POLR2G	RPB19|RPB7|hRPB19|hsRPB7	RNA polymerase II subunit G	DNA-directed RNA polymerase II subunit RPB7|DNA directed RNA polymerase II 19 kda polypeptide|DNA-directed RNA polymerase II 19 kDa polypeptide|DNA-directed RNA polymerase II subunit G|RNA polymerase II 19 kDa subunit|RNA polymerase II seventh subunit|RNA polymerase II subunit B7|polymerase (RNA) II (DNA directed) polypeptide G|polymerase (RNA) II subunit G	NM_002696.2	NP_002687.1	NC_000011.10	protein-coding	REVIEWED	11	+	62761538	62766714	Reference GRCh38.p12 Primary Assembly
hsa-miR-29c-3p	NM_002041.4	2	1874.1	1335.7	1.81E-012	2.44E-010	19	19	0.00E000	12.5	1.00E000	0	11	252.0	0.0	0.0	280.7	0.0	0.0	22	1658	12	22	799	809	11	11	0.0	read	NM_002041.4	9606	2553	GABPB1	BABPB2|E4TF1|E4TF1-47|E4TF1-53|E4TF1B|GABPB|GABPB-1|GABPB2|NRF2B1|NRF2B2	GA binding protein transcription factor subunit beta 1	GA-binding protein subunit beta-1|GA binding protein transcription factor beta subunit 1 transcript variant gamma-2|GABP subunit beta-2|nuclear respiratory factor 2|transcription factor E4TF1-47|transcription factor E4TF1-53	NM_002041.4	NP_002032.2	NC_000015.10	protein-coding	REVIEWED	15	-	50277191	50359305	Reference GRCh38.p12 Primary Assembly
hsa-miR-29c-3p	NM_001160047.1	1	1341.1	1341.1	1.76E-008	2.45E-006	19	19	0.00E000	10.5	1.00E000	0	15	240.0	0.0	0.0	296.1	0.0	0.0	22	4636	7	21	4166	4180	15	15	0.0	read	NM_001160047.1	9606	57544	TXNDC16	ERp90|KIAA1344	thioredoxin domain containing 16	thioredoxin domain-containing protein 16	NM_001160047.1	NP_001153519.1	NC_000014.9	protein-coding	VALIDATED	14	-	52430589	52552582	Reference GRCh38.p12 Primary Assembly
hsa-miR-29c-3p	NM_014947.4	1	815.4	815.4	5.30E-007	4.21E-005	18	18	0.00E000	11.0	1.00E000	0	11	-12.0	-10.0	0.0	67.4	0.0	0.0	22	5246	7	17	4900	4910	11	11	11.0	read	NM_014947.4	9606	22887	FOXJ3	-	forkhead box J3	forkhead box protein J3	NM_014947.4	NP_055762.3	NC_000001.11	protein-coding	VALIDATED	1	-	42176538	42336804	Reference GRCh38.p12 Primary Assembly
hsa-miR-29c-3p	NM_001198852.1	1	815.4	815.4	5.30E-007	4.21E-005	18	18	0.00E000	11.0	1.00E000	0	11	-12.0	-10.0	0.0	67.4	0.0	0.0	22	5127	7	17	4781	4791	11	11	11.0	read	NM_001198852.1	9606	22887	FOXJ3	-	forkhead box J3	forkhead box protein J3	NM_001198852.1	NP_001185781.1	NC_000001.11	protein-coding	VALIDATED	1	-	42176538	42336804	Reference GRCh38.p12 Primary Assembly
hsa-miR-29c-3p	NM_001198851.1	1	815.4	815.4	5.30E-007	4.21E-005	18	18	0.00E000	11.0	1.00E000	0	11	-12.0	-10.0	0.0	67.4	0.0	0.0	22	5367	7	17	5021	5031	11	11	11.0	read	NM_001198851.1	9606	22887	FOXJ3	-	forkhead box J3	forkhead box protein J3	NM_001198851.1	NP_001185780.1	NC_000001.11	protein-coding	VALIDATED	1	-	42176538	42336804	Reference GRCh38.p12 Primary Assembly
hsa-miR-29c-3p	NM_001198850.1	1	815.4	815.4	5.30E-007	4.21E-005	18	18	0.00E000	11.0	1.00E000	0	11	-12.0	-10.0	0.0	67.4	0.0	0.0	22	5324	7	17	4978	4988	11	11	11.0	read	NM_001198850.1	9606	22887	FOXJ3	-	forkhead box J3	forkhead box protein J3	NM_001198850.1	NP_001185779.1	NC_000001.11	protein-coding	VALIDATED	1	-	42176538	42336804	Reference GRCh38.p12 Primary Assembly
hsa-miR-29c-3p	NM_014938.5	2	1756.5	1244.0	4.59E-013	7.39E-011	18	18	0.00E000	6.5	1.00E000	1	21	240.0	28.0	0.0	214.0	0.0	0.0	22	8439	1	21	5042	5061	21	20	0.0	read	NM_014938.5	9606	22877	MLXIP	MIR|MONDOA|bHLHe36	MLX interacting protein	MLX-interacting protein|Mlx interactor|class E basic helix-loop-helix protein 36|transcriptional activator MondoA	NM_014938.5	NP_055753.3	NC_000012.12	protein-coding	REVIEWED	12	+	122078727	122147346	Reference GRCh38.p12 Primary Assembly
hsa-miR-29c-3p	NM_022045.4	1	1244.9	1244.9	3.19E-011	4.59E-009	18	18	0.00E000	14.0	1.00E000	0	10	240.0	0.0	0.0	247.9	0.0	0.0	22	3087	12	21	1120	1129	10	10	0.0	read	NM_022045.4	9606	27085	MTBP	MDM2BP	MDM2 binding protein	mdm2-binding protein|MDM2 (mouse double minute 2)-binding protein, 104kD|Mdm2, transformed 3T3 cell double minute 2, p53 binding protein binding protein, 104kDa	NM_022045.4	NP_071328.2	NC_000008.11	protein-coding	REVIEWED	8	+	120445397	120523634	Reference GRCh38.p12 Primary Assembly
hsa-miR-29c-3p	NM_001546.3	1	1161.9	1161.9	6.30E-008	7.05E-006	17	17	0.00E000	10.0	1.00E000	0	16	152.0	0.0	0.0	283.9	0.0	0.0	22	3891	6	21	2552	2567	16	16	0.0	read	NM_001546.3	9606	3400	ID4	IDB4|bHLHb27	inhibitor of DNA binding 4, HLH protein	DNA-binding protein inhibitor ID-4|class B basic helix-loop-helix protein 27|inhibitor of DNA binding 4, dominant negative helix-loop-helix protein|inhibitor of differentiation 4	NM_001546.3	NP_001537.1	NC_000006.12	protein-coding	REVIEWED	6	+	19837369	19842199	Reference GRCh38.p12 Primary Assembly
hsa-miR-29c-3p	NM_001845.5	2	1740.5	1257.0	1.63E-012	6.00E-010	17	42	0.00E000	12.0	1.00E000	0	11	320.0	0.0	0.0	212.0	0.0	0.0	22	6545	12	22	5167	5177	11	11	0.0	read	NM_001845.5	9606	1282	COL4A1	BSVD|RATOR	collagen type IV alpha 1 chain	collagen alpha-1(IV) chain|COL4A1 NC1 domain|arresten|collagen IV, alpha-1 polypeptide|collagen of basement membrane, alpha-1 chain	NM_001845.5	NP_001836.3	NC_000013.11	protein-coding	REVIEWED	13	-	110148957	110307156	Reference GRCh38.p12 Primary Assembly
hsa-miR-29c-3p	NM_020747.2	1	1274.0	1274.0	2.66E-013	5.69E-011	17	17	0.00E000	13.0	1.00E000	0	10	312.0	0.0	0.0	241.0	0.0	0.0	22	5645	13	22	2077	2086	10	10	0.0	read	NM_020747.2	9606	57507	ZNF608	NY-REN-36	zinc finger protein 608	zinc finger protein 608|renal carcinoma antigen NY-REN-36	NM_020747.2	NP_065798.2	NC_000005.10	protein-coding	VALIDATED	5	-	124636912	124748823	Reference GRCh38.p12 Primary Assembly
hsa-miR-29c-3p	NM_002940.2	1	1230.7	1230.7	3.96E-005	2.05E-003	16	16	0.00E000	11.5	1.00E000	0	15	240.0	0.0	0.0	312.7	0.0	0.0	22	4194	7	21	2830	2844	15	15	0.0	read	NM_002940.2	9606	6059	ABCE1	ABC38|OABP|RLI|RLI1|RNASEL1|RNASELI|RNS4I	ATP binding cassette subfamily E member 1	ATP-binding cassette sub-family E member 1|2'-5'-oligoadenylate-binding protein|ATP-binding cassette, sub-family E (OABP), member 1|RNase L inhibitor 1|huHP68|ribonuclease 4 inhibitor|ribonuclease L (2',5'-oligoisoadenylate synthetase-dependent) inhibitor	NM_002940.2	NP_002931.2	NC_000004.12	protein-coding	REVIEWED	4	+	145098003	145129523	Reference GRCh38.p12 Primary Assembly
hsa-miR-29c-3p	NM_001040876.1	1	1230.7	1230.7	3.96E-005	2.05E-003	16	16	0.00E000	11.5	1.00E000	0	15	240.0	0.0	0.0	312.7	0.0	0.0	22	4191	7	21	2827	2841	15	15	0.0	read	NM_001040876.1	9606	6059	ABCE1	ABC38|OABP|RLI|RLI1|RNASEL1|RNASELI|RNS4I	ATP binding cassette subfamily E member 1	ATP-binding cassette sub-family E member 1|2'-5'-oligoadenylate-binding protein|ATP-binding cassette, sub-family E (OABP), member 1|RNase L inhibitor 1|huHP68|ribonuclease 4 inhibitor|ribonuclease L (2',5'-oligoisoadenylate synthetase-dependent) inhibitor	NM_001040876.1	NP_001035809.1	NC_000004.12	protein-coding	REVIEWED	4	+	145098003	145129523	Reference GRCh38.p12 Primary Assembly
hsa-miR-29c-3p	NM_203364.2	1	1232.5	1232.5	1.09E-012	1.96E-010	16	29	0.00E000	8.5	1.00E000	1	19	240.0	44.0	0.0	265.5	0.0	0.0	22	3553	4	21	3353	3371	18	19	0.0	read	NM_203364.2	9606	4076	CAPRIN1	GPIAP1|GPIP137|GRIP137|M11S1|RNG105|p137GPI	cell cycle associated protein 1	caprin-1|GPI-anchored membrane protein 1|GPI-anchored protein p137|GPI-p137|RNA granule protein 105|activation/proliferation-associated protein 1|caprin 1|cytoplasmic activation- and proliferation-associated protein 1|cytoplasmic activation/proliferation-associated protein-1|membrane component chromosome 11 surface marker 1	NM_203364.2	NP_976240.1	NC_000011.10	protein-coding	VALIDATED	11	+	34051662	34102609	Reference GRCh38.p12 Primary Assembly
hsa-miR-29c-3p	NM_001277818.1	1	1210.4	1210.4	1.65E-009	2.36E-007	16	16	0.00E000	10.0	1.00E000	0	18	240.0	24.0	0.0	263.4	0.0	0.0	22	4931	4	21	3736	3753	18	18	0.0	read	NM_001277818.1	9606	253943	YTHDF3	-	YTH N6-methyladenosine RNA binding protein 3	YTH domain-containing family protein 3|YTH N(6)-methyladenosine RNA binding protein 3|YTH domain family protein 3|YTH domain family, member 3	NM_001277818.1	NP_001264747.1	NC_000008.11	protein-coding	REVIEWED	8	+	63168552	63212787	Reference GRCh38.p12 Primary Assembly
hsa-miR-29c-3p	NM_152758.5	1	1210.4	1210.4	2.56E-009	2.86E-007	16	16	0.00E000	10.0	1.00E000	0	18	240.0	24.0	0.0	263.4	0.0	0.0	22	5171	4	21	3976	3993	18	18	0.0	read	NM_152758.5	9606	253943	YTHDF3	-	YTH N6-methyladenosine RNA binding protein 3	YTH domain-containing family protein 3|YTH N(6)-methyladenosine RNA binding protein 3|YTH domain family protein 3|YTH domain family, member 3	NM_152758.5	NP_689971.4	NC_000008.11	protein-coding	REVIEWED	8	+	63168552	63212787	Reference GRCh38.p12 Primary Assembly
hsa-miR-29c-3p	NM_001277817.1	1	1210.4	1210.4	2.56E-009	2.86E-007	16	16	0.00E000	10.0	1.00E000	0	18	240.0	24.0	0.0	263.4	0.0	0.0	22	5010	4	21	3815	3832	18	18	0.0	read	NM_001277817.1	9606	253943	YTHDF3	-	YTH N6-methyladenosine RNA binding protein 3	YTH domain-containing family protein 3|YTH N(6)-methyladenosine RNA binding protein 3|YTH domain family protein 3|YTH domain family, member 3	NM_001277817.1	NP_001264746.1	NC_000008.11	protein-coding	REVIEWED	8	+	63168552	63212787	Reference GRCh38.p12 Primary Assembly
hsa-miR-29c-3p	NM_001277816.1	1	1210.4	1210.4	2.56E-009	2.86E-007	16	16	0.00E000	10.0	1.00E000	0	18	240.0	24.0	0.0	263.4	0.0	0.0	22	5085	4	21	3890	3907	18	18	0.0	read	NM_001277816.1	9606	253943	YTHDF3	-	YTH N6-methyladenosine RNA binding protein 3	YTH domain-containing family protein 3|YTH N(6)-methyladenosine RNA binding protein 3|YTH domain family protein 3|YTH domain family, member 3	NM_001277816.1	NP_001264745.1	NC_000008.11	protein-coding	REVIEWED	8	+	63168552	63212787	Reference GRCh38.p12 Primary Assembly
hsa-miR-29c-3p	NM_001277815.1	1	1210.4	1210.4	2.56E-009	2.86E-007	16	16	0.00E000	10.0	1.00E000	0	18	240.0	24.0	0.0	263.4	0.0	0.0	22	5202	4	21	4007	4024	18	18	0.0	read	NM_001277815.1	9606	253943	YTHDF3	-	YTH N6-methyladenosine RNA binding protein 3	YTH domain-containing family protein 3|YTH N(6)-methyladenosine RNA binding protein 3|YTH domain family protein 3|YTH domain family, member 3	NM_001277815.1	NP_001264744.1	NC_000008.11	protein-coding	REVIEWED	8	+	63168552	63212787	Reference GRCh38.p12 Primary Assembly
hsa-miR-29c-3p	NM_001277813.1	1	1210.4	1210.4	2.56E-009	2.86E-007	16	16	0.00E000	10.0	1.00E000	0	18	240.0	24.0	0.0	263.4	0.0	0.0	22	5317	4	21	4122	4139	18	18	0.0	read	NM_001277813.1	9606	253943	YTHDF3	-	YTH N6-methyladenosine RNA binding protein 3	YTH domain-containing family protein 3|YTH N(6)-methyladenosine RNA binding protein 3|YTH domain family protein 3|YTH domain family, member 3	NM_001277813.1	NP_001264742.1	NC_000008.11	protein-coding	REVIEWED	8	+	63168552	63212787	Reference GRCh38.p12 Primary Assembly
hsa-miR-29c-3p	NM_001277814.1	1	1210.4	1210.4	1.31E-008	1.44E-006	16	16	0.00E000	10.0	1.00E000	0	18	240.0	24.0	0.0	263.4	0.0	0.0	22	5071	4	21	3876	3893	18	18	0.0	read	NM_001277814.1	9606	253943	YTHDF3	-	YTH N6-methyladenosine RNA binding protein 3	YTH domain-containing family protein 3|YTH N(6)-methyladenosine RNA binding protein 3|YTH domain family protein 3|YTH domain family, member 3	NM_001277814.1	NP_001264743.1	NC_000008.11	protein-coding	REVIEWED	8	+	63168552	63212787	Reference GRCh38.p12 Primary Assembly
hsa-miR-29c-3p	NR_102434.1	1	1210.4	1210.4	1.15E-004	8.95E-004	16	16	0.00E000	10.0	1.00E000	0	18	240.0	24.0	0.0	263.4	0.0	0.0	22	3572	4	21	2377	2394	18	18	0.0	read	NR_102434.1	9606	253943	YTHDF3	-	YTH N6-methyladenosine RNA binding protein 3	YTH domain-containing family protein 3|YTH N(6)-methyladenosine RNA binding protein 3|YTH domain family protein 3|YTH domain family, member 3	NR_102434.1	-	NC_000008.11	protein-coding	REVIEWED	8	+	63168552	63212787	Reference GRCh38.p12 Primary Assembly
hsa-miR-29c-3p	NM_032859.2	1	1256.1	1256.1	6.31E-005	6.05E-004	16	16	0.00E000	13.0	1.00E000	0	9	320.0	0.0	0.0	252.1	0.0	0.0	22	5316	14	22	985	993	9	9	0.0	read	NM_032859.2	9606	84945	ABHD13	BEM46L1|C13orf6|bA153I24.2	abhydrolase domain containing 13	protein ABHD13|abhydrolase domain-containing protein 13|alpha/beta hydrolase domain-containing protein 13	NM_032859.2	NP_116248.2	NC_000013.11	protein-coding	VALIDATED	13	+	108218414	108235439	Reference GRCh38.p12 Primary Assembly
hsa-miR-29c-3p	NM_032186.4	1	1111.7	1111.7	3.05E-011	1.05E-008	15	15	0.00E000	13.5	1.00E000	0	9	252.0	0.0	0.0	217.7	0.0	0.0	22	2132	14	22	397	405	9	9	0.0	read	NM_032186.4	9606	84146	ZNF644	BM-005|MYP21|NatF|ZEP-2	zinc finger protein 644	zinc finger protein 644|zinc finger motif enhancer binding protein 2	NM_032186.4	NP_115562.3	NC_000001.11	protein-coding	REVIEWED	1	-	90915297	91022266	Reference GRCh38.p12 Primary Assembly
hsa-miR-29c-3p	NM_001160233.1	2	1603.9	1124.8	7.21E-008	8.22E-006	15	15	0.00E000	13.5	1.00E000	0	9	312.0	0.0	0.0	170.8	0.0	0.0	22	3778	14	22	763	771	9	9	0.0	read	NM_001160233.1	9606	476	ATP1A1	-	ATPase Na+/K+ transporting subunit alpha 1	sodium/potassium-transporting ATPase subunit alpha-1|ATPase, Na+/K+ transporting, alpha 1 polypeptide|Na(+)/K(+) ATPase alpha-1 subunit|Na+/K+ ATPase 1|Na, K-ATPase, alpha-A catalytic polypeptide|Na,K-ATPase alpha-1 subunit|Na,K-ATPase catalytic subunit alpha-A protein|sodium pump subunit alpha-1|sodium-potassium ATPase catalytic subunit alpha-1|sodium-potassium-ATPase, alpha 1 polypeptide	NM_001160233.1	NP_001153705.1	NC_000001.11	protein-coding	REVIEWED	1	+	116372985	116410258	Reference GRCh38.p12 Primary Assembly
hsa-miR-29c-3p	NM_001160234.1	2	1603.9	1124.8	8.63E-005	3.40E-003	15	15	0.00E000	13.5	1.00E000	0	9	312.0	0.0	0.0	170.8	0.0	0.0	22	3587	14	22	572	580	9	9	0.0	read	NM_001160234.1	9606	476	ATP1A1	-	ATPase Na+/K+ transporting subunit alpha 1	sodium/potassium-transporting ATPase subunit alpha-1|ATPase, Na+/K+ transporting, alpha 1 polypeptide|Na(+)/K(+) ATPase alpha-1 subunit|Na+/K+ ATPase 1|Na, K-ATPase, alpha-A catalytic polypeptide|Na,K-ATPase alpha-1 subunit|Na,K-ATPase catalytic subunit alpha-A protein|sodium pump subunit alpha-1|sodium-potassium ATPase catalytic subunit alpha-1|sodium-potassium-ATPase, alpha 1 polypeptide	NM_001160234.1	NP_001153706.1	NC_000001.11	protein-coding	REVIEWED	1	+	116372985	116410258	Reference GRCh38.p12 Primary Assembly
hsa-miR-29c-3p	NM_000701.7	2	1603.9	1124.8	8.63E-005	3.40E-003	15	15	0.00E000	13.5	1.00E000	0	9	312.0	0.0	0.0	170.8	0.0	0.0	22	3754	14	22	739	747	9	9	0.0	read	NM_000701.7	9606	476	ATP1A1	-	ATPase Na+/K+ transporting subunit alpha 1	sodium/potassium-transporting ATPase subunit alpha-1|ATPase, Na+/K+ transporting, alpha 1 polypeptide|Na(+)/K(+) ATPase alpha-1 subunit|Na+/K+ ATPase 1|Na, K-ATPase, alpha-A catalytic polypeptide|Na,K-ATPase alpha-1 subunit|Na,K-ATPase catalytic subunit alpha-A protein|sodium pump subunit alpha-1|sodium-potassium ATPase catalytic subunit alpha-1|sodium-potassium-ATPase, alpha 1 polypeptide	NM_000701.7	NP_000692.2	NC_000001.11	protein-coding	REVIEWED	1	+	116372985	116410258	Reference GRCh38.p12 Primary Assembly
hsa-miR-29c-3p	NM_152400.2	1	1254.4	1254.4	4.27E-012	1.16E-009	15	15	0.00E000	14.0	1.00E000	0	8	312.0	0.0	0.0	302.4	0.0	0.0	22	2730	15	22	1286	1293	8	8	0.0	read	NM_152400.2	9606	132720	FAM241A	C4orf32	family with sequence similarity 241 member A	uncharacterized protein FAM241A|uncharacterized protein C4orf32	NM_152400.2	NP_689613.1	NC_000004.12	protein-coding	VALIDATED	4	+	112145396	112189080	Reference GRCh38.p12 Primary Assembly
hsa-miR-29c-3p	NM_021813.3	1	1155.4	1155.4	1.16E-004	4.64E-003	15	15	0.00E000	5.5	1.00E000	1	23	320.0	24.0	0.0	160.4	0.0	0.0	22	9289	1	22	3578	3600	22	23	0.0	read	NM_021813.3	9606	60468	BACH2	BTBD25	BTB domain and CNC homolog 2	transcription regulator protein BACH2|BTB and CNC homolog 2|BTB and CNC homology 1, basic leucine zipper transcription factor 2	NM_021813.3	NP_068585.1	NC_000006.12	protein-coding	VALIDATED	6	-	89926527	90296907	Reference GRCh38.p12 Primary Assembly
hsa-miR-29c-3p	NM_001170794.1	1	1155.4	1155.4	1.16E-004	4.64E-003	15	15	0.00E000	5.5	1.00E000	1	23	320.0	24.0	0.0	160.4	0.0	0.0	22	9118	1	22	3407	3429	22	23	0.0	read	NM_001170794.1	9606	60468	BACH2	BTBD25	BTB domain and CNC homolog 2	transcription regulator protein BACH2|BTB and CNC homolog 2|BTB and CNC homology 1, basic leucine zipper transcription factor 2	NM_001170794.1	NP_001164265.1	NC_000006.12	protein-coding	VALIDATED	6	-	89926527	90296907	Reference GRCh38.p12 Primary Assembly
hsa-miR-29c-3p	NM_001012968.2	2	1778.5	1138.2	5.29E-011	7.63E-009	15	30	0.00E000	14.0	1.00E000	0	9	240.0	0.0	0.0	261.2	0.0	0.0	22	4112	13	21	1972	1980	9	9	0.0	read	NM_001012968.2	9606	139886	SPIN4	TDRD28	spindlin family member 4	spindlin-4	NM_001012968.2	NP_001012986.2	NC_000023.11	protein-coding	VALIDATED	X	-	63347227	63351338	Reference GRCh38.p12 Primary Assembly
hsa-miR-29c-3p	NM_201269.2	2	1741.5	1111.7	2.66E-007	2.82E-005	15	15	0.00E000	13.5	1.00E000	0	9	252.0	0.0	0.0	217.7	0.0	0.0	22	5776	14	22	4041	4049	9	9	0.0	read	NM_201269.2	9606	84146	ZNF644	BM-005|MYP21|NatF|ZEP-2	zinc finger protein 644	zinc finger protein 644|zinc finger motif enhancer binding protein 2	NM_201269.2	NP_958357.1	NC_000001.11	protein-coding	REVIEWED	1	-	90915297	91022266	Reference GRCh38.p12 Primary Assembly
hsa-miR-29c-3p	NM_016620.3	1	1111.7	1111.7	2.66E-007	2.82E-005	15	15	0.00E000	13.5	1.00E000	0	9	252.0	0.0	0.0	217.7	0.0	0.0	22	2102	14	22	367	375	9	9	0.0	read	NM_016620.3	9606	84146	ZNF644	BM-005|MYP21|NatF|ZEP-2	zinc finger protein 644	zinc finger protein 644|zinc finger motif enhancer binding protein 2	NM_016620.3	NP_057704.2	NC_000001.11	protein-coding	REVIEWED	1	-	90915297	91022266	Reference GRCh38.p12 Primary Assembly
hsa-miR-29c-3p	NM_198267.1	2	1932.4	1236.2	1.36E-012	2.71E-010	15	16	0.00E000	9.5	1.00E000	0	14	320.0	0.0	0.0	261.2	0.0	0.0	22	1240	9	22	807	820	14	14	0.0	read	NM_198267.1	9606	54556	ING3	Eaf4|ING2|MEAF4|p47ING3	inhibitor of growth family member 3	inhibitor of growth protein 3	NM_198267.1	NP_938008.1	NC_000007.14	protein-coding	REVIEWED	7	+	120950748	120975656	Reference GRCh38.p12 Primary Assembly
hsa-miR-29c-3p	NR_075079.1	1	1092.8	1092.8	1.01E-004	3.13E-003	15	18	0.00E000	14.0	1.00E000	0	9	240.0	0.0	0.0	215.8	0.0	0.0	22	1469	13	21	764	772	9	9	0.0	read	NR_075079.1	9606	22907	DHX30	DDX30|NEDMIAL|RETCOR	DExH-box helicase 30	putative ATP-dependent RNA helicase DHX30|DEAD/H (Asp-Glu-Ala-Asp/His) box polypeptide 30|DEAH (Asp-Glu-Ala-His) box helicase 30|DEAH (Asp-Glu-Ala-His) box polypeptide 30|DEAH box protein 30|DEAH-box helicase 30|retina co-repressor	NR_075079.1	-	NC_000003.12	protein-coding	REVIEWED	3	+	47802908	47850195	Reference GRCh38.p12 Primary Assembly
hsa-miR-29c-3p	NM_001287491.1	7	4776.6	1237.6	1.82E-014	3.23E-012	14	14	0.00E000	5.0	1.00E000	0	22	320.0	8.0	12.0	271.6	0.0	0.0	22	11405	1	22	9182	9203	22	22	11.0	read	NM_001287491.1	9606	200424	TET3	hCG_40738	tet methylcytosine dioxygenase 3	methylcytosine dioxygenase TET3|probable methylcytosine dioxygenase TET3|putative methylcytosine dioxygenase|tet oncogene family member 3	NM_001287491.1	NP_001274420.1	NC_000002.12	protein-coding	VALIDATED	2	+	73982035	74135393	Reference GRCh38.p12 Primary Assembly
hsa-miR-29c-3p	NM_145257.4	3	2316.9	1265.7	1.76E-013	2.92E-011	14	17	0.00E000	8.0	1.00E000	0	17	320.0	24.0	0.0	304.7	0.0	0.0	22	5121	6	22	4483	4499	17	17	11.0	read	NM_145257.4	9606	126731	CCSAP	C1orf96|CSAP	centriole, cilia and spindle associated protein	centriole, cilia and spindle-associated protein|centriole and spindle-associated protein	NM_145257.4	NP_660300.3	NC_000001.11	protein-coding	VALIDATED	1	-	229321004	229343794	Reference GRCh38.p12 Primary Assembly
hsa-miR-29c-3p	NM_198156.2	1	1136.9	1136.9	1.50E-004	5.54E-003	14	14	0.00E000	10.0	1.00E000	0	13	252.0	0.0	0.0	268.9	0.0	0.0	22	4437	10	22	4411	4423	13	13	12.0	read	NM_198156.2	9606	7428	VHL	HRCA1|RCA1|VHL1|pVHL	von Hippel-Lindau tumor suppressor	von Hippel-Lindau disease tumor suppressor|elongin binding protein|protein G7|von Hippel-Lindau tumor suppressor, E3 ubiquitin protein ligase	NM_198156.2	NP_937799.1	NC_000003.12	protein-coding	REVIEWED	3	+	10141634	10153669	Reference GRCh38.p12 Primary Assembly
hsa-miR-29c-3p	NM_000551.3	1	1136.9	1136.9	1.50E-004	5.54E-003	14	14	0.00E000	10.0	1.00E000	0	13	252.0	0.0	0.0	268.9	0.0	0.0	22	4560	10	22	4534	4546	13	13	12.0	read	NM_000551.3	9606	7428	VHL	HRCA1|RCA1|VHL1|pVHL	von Hippel-Lindau tumor suppressor	von Hippel-Lindau disease tumor suppressor|elongin binding protein|protein G7|von Hippel-Lindau tumor suppressor, E3 ubiquitin protein ligase	NM_000551.3	NP_000542.1	NC_000003.12	protein-coding	REVIEWED	3	+	10141634	10153669	Reference GRCh38.p12 Primary Assembly
hsa-miR-29c-3p	NM_015640.3	2	1632.6	1044.1	4.27E-008	3.08E-006	14	14	0.00E000	6.5	1.00E000	1	22	160.0	16.0	0.0	268.1	0.0	0.0	22	6701	1	21	6293	6314	21	22	0.0	read	NM_015640.3	9606	26135	SERBP1	CGI-55|CHD3IP|HABP4L|PAI-RBP1|PAIRBP1	SERPINE1 mRNA binding protein 1	plasminogen activator inhibitor 1 RNA-binding protein|PAI-1 mRNA binding protein|PAI1 RNA-binding protein 1|chromodomain helicase DNA binding protein 3 interacting protein	NM_015640.3	NP_056455.3	NC_000001.11	protein-coding	VALIDATED	1	-	67407809	67430439	Reference GRCh38.p12 Primary Assembly
hsa-miR-29c-3p	NM_001018069.1	2	1632.6	1044.1	1.86E-009	2.01E-007	14	14	0.00E000	6.5	1.00E000	1	22	160.0	16.0	0.0	268.1	0.0	0.0	22	6719	1	21	6311	6332	21	22	0.0	read	NM_001018069.1	9606	26135	SERBP1	CGI-55|CHD3IP|HABP4L|PAI-RBP1|PAIRBP1	SERPINE1 mRNA binding protein 1	plasminogen activator inhibitor 1 RNA-binding protein|PAI-1 mRNA binding protein|PAI1 RNA-binding protein 1|chromodomain helicase DNA binding protein 3 interacting protein	NM_001018069.1	NP_001018079.1	NC_000001.11	protein-coding	VALIDATED	1	-	67407809	67430439	Reference GRCh38.p12 Primary Assembly
hsa-miR-29c-3p	NM_001018068.1	2	1632.6	1044.1	1.86E-009	2.01E-007	14	14	0.00E000	6.5	1.00E000	1	22	160.0	16.0	0.0	268.1	0.0	0.0	22	6746	1	21	6338	6359	21	22	0.0	read	NM_001018068.1	9606	26135	SERBP1	CGI-55|CHD3IP|HABP4L|PAI-RBP1|PAIRBP1	SERPINE1 mRNA binding protein 1	plasminogen activator inhibitor 1 RNA-binding protein|PAI-1 mRNA binding protein|PAI1 RNA-binding protein 1|chromodomain helicase DNA binding protein 3 interacting protein	NM_001018068.1	NP_001018078.1	NC_000001.11	protein-coding	VALIDATED	1	-	67407809	67430439	Reference GRCh38.p12 Primary Assembly
hsa-miR-29c-3p	NM_001018067.1	2	1632.6	1044.1	1.86E-009	2.01E-007	14	14	0.00E000	6.5	1.00E000	1	22	160.0	16.0	0.0	268.1	0.0	0.0	22	6764	1	21	6356	6377	21	22	0.0	read	NM_001018067.1	9606	26135	SERBP1	CGI-55|CHD3IP|HABP4L|PAI-RBP1|PAIRBP1	SERPINE1 mRNA binding protein 1	plasminogen activator inhibitor 1 RNA-binding protein|PAI-1 mRNA binding protein|PAI1 RNA-binding protein 1|chromodomain helicase DNA binding protein 3 interacting protein	NM_001018067.1	NP_001018077.1	NC_000001.11	protein-coding	VALIDATED	1	-	67407809	67430439	Reference GRCh38.p12 Primary Assembly
hsa-miR-29c-3p	NM_025217.3	1	1118.3	1118.3	1.39E-009	2.09E-007	14	14	0.00E000	10.0	1.00E000	0	15	312.0	0.0	0.0	197.3	0.0	0.0	22	1424	8	22	1103	1117	15	15	0.0	read	NM_025217.3	9606	80328	ULBP2	ALCAN-alpha|N2DL2|NKG2DL2|RAET1H|RAET1L	UL16 binding protein 2	UL16-binding protein 2|NKG2D ligand 2|retinoic acid early transcript 1H|retinoic acid early transcript 1L	NM_025217.3	NP_079493.1	NC_000006.12	protein-coding	REVIEWED	6	+	149941937	149949234	Reference GRCh38.p12 Primary Assembly
hsa-miR-29c-3p	NR_136228.1	1	1127.0	1127.0	1.61E-011	2.57E-009	14	14	0.00E000	13.0	1.00E000	0	9	320.0	0.0	0.0	203.0	0.0	0.0	22	6018	14	22	3353	3361	9	9	0.0	read	NR_136228.1	9606	1659	DHX8	DDX8|Dhr2|HRH1|PRP22|PRPF22	DEAH-box helicase 8	ATP-dependent RNA helicase DHX8|DEAD/H (Asp-Glu-Ala-Asp/His) box polypeptide 8 (RNA helicase)|DEAH (Asp-Glu-Ala-His) box polypeptide 8|DEAH box protein 8|RNA helicase HRH1	NR_136228.1	-	NC_000017.11	protein-coding	REVIEWED	17	+	43483864	43544786	Reference GRCh38.p12 Primary Assembly
hsa-miR-29c-3p	NR_136227.1	1	1127.0	1127.0	1.61E-011	2.57E-009	14	14	0.00E000	13.0	1.00E000	0	9	320.0	0.0	0.0	203.0	0.0	0.0	22	4128	14	22	3171	3179	9	9	0.0	read	NR_136227.1	9606	1659	DHX8	DDX8|Dhr2|HRH1|PRP22|PRPF22	DEAH-box helicase 8	ATP-dependent RNA helicase DHX8|DEAD/H (Asp-Glu-Ala-Asp/His) box polypeptide 8 (RNA helicase)|DEAH (Asp-Glu-Ala-His) box polypeptide 8|DEAH box protein 8|RNA helicase HRH1	NR_136227.1	-	NC_000017.11	protein-coding	REVIEWED	17	+	43483864	43544786	Reference GRCh38.p12 Primary Assembly
hsa-miR-29c-3p	NR_136226.1	1	1127.0	1127.0	1.61E-011	2.57E-009	14	14	0.00E000	13.0	1.00E000	0	9	320.0	0.0	0.0	203.0	0.0	0.0	22	4306	14	22	3349	3357	9	9	0.0	read	NR_136226.1	9606	1659	DHX8	DDX8|Dhr2|HRH1|PRP22|PRPF22	DEAH-box helicase 8	ATP-dependent RNA helicase DHX8|DEAD/H (Asp-Glu-Ala-Asp/His) box polypeptide 8 (RNA helicase)|DEAH (Asp-Glu-Ala-His) box polypeptide 8|DEAH box protein 8|RNA helicase HRH1	NR_136226.1	-	NC_000017.11	protein-coding	REVIEWED	17	+	43483864	43544786	Reference GRCh38.p12 Primary Assembly
hsa-miR-29c-3p	NR_136225.1	1	1127.0	1127.0	1.61E-011	2.57E-009	14	14	0.00E000	13.0	1.00E000	0	9	320.0	0.0	0.0	203.0	0.0	0.0	22	4560	14	22	3603	3611	9	9	0.0	read	NR_136225.1	9606	1659	DHX8	DDX8|Dhr2|HRH1|PRP22|PRPF22	DEAH-box helicase 8	ATP-dependent RNA helicase DHX8|DEAD/H (Asp-Glu-Ala-Asp/His) box polypeptide 8 (RNA helicase)|DEAH (Asp-Glu-Ala-His) box polypeptide 8|DEAH box protein 8|RNA helicase HRH1	NR_136225.1	-	NC_000017.11	protein-coding	REVIEWED	17	+	43483864	43544786	Reference GRCh38.p12 Primary Assembly
hsa-miR-29c-3p	NM_004941.2	1	1127.0	1127.0	1.61E-011	2.57E-009	14	14	0.00E000	13.0	1.00E000	0	9	320.0	0.0	0.0	203.0	0.0	0.0	22	4269	14	22	3301	3309	9	9	0.0	read	NM_004941.2	9606	1659	DHX8	DDX8|Dhr2|HRH1|PRP22|PRPF22	DEAH-box helicase 8	ATP-dependent RNA helicase DHX8|DEAD/H (Asp-Glu-Ala-Asp/His) box polypeptide 8 (RNA helicase)|DEAH (Asp-Glu-Ala-His) box polypeptide 8|DEAH box protein 8|RNA helicase HRH1	NM_004941.2	NP_004932.1	NC_000017.11	protein-coding	REVIEWED	17	+	43483864	43544786	Reference GRCh38.p12 Primary Assembly
hsa-miR-29c-3p	NM_001322221.1	1	1127.0	1127.0	1.61E-011	2.57E-009	14	14	0.00E000	13.0	1.00E000	0	9	320.0	0.0	0.0	203.0	0.0	0.0	22	4304	14	22	3347	3355	9	9	0.0	read	NM_001322221.1	9606	1659	DHX8	DDX8|Dhr2|HRH1|PRP22|PRPF22	DEAH-box helicase 8	ATP-dependent RNA helicase DHX8|DEAD/H (Asp-Glu-Ala-Asp/His) box polypeptide 8 (RNA helicase)|DEAH (Asp-Glu-Ala-His) box polypeptide 8|DEAH box protein 8|RNA helicase HRH1	NM_001322221.1	NP_001309150.1	NC_000017.11	protein-coding	REVIEWED	17	+	43483864	43544786	Reference GRCh38.p12 Primary Assembly
hsa-miR-29c-3p	NM_001322220.1	1	1127.0	1127.0	1.61E-011	2.57E-009	14	14	0.00E000	13.0	1.00E000	0	9	320.0	0.0	0.0	203.0	0.0	0.0	22	4221	14	22	3353	3361	9	9	0.0	read	NM_001322220.1	9606	1659	DHX8	DDX8|Dhr2|HRH1|PRP22|PRPF22	DEAH-box helicase 8	ATP-dependent RNA helicase DHX8|DEAD/H (Asp-Glu-Ala-Asp/His) box polypeptide 8 (RNA helicase)|DEAH (Asp-Glu-Ala-His) box polypeptide 8|DEAH box protein 8|RNA helicase HRH1	NM_001322220.1	NP_001309149.1	NC_000017.11	protein-coding	REVIEWED	17	+	43483864	43544786	Reference GRCh38.p12 Primary Assembly
hsa-miR-29c-3p	NM_001322219.1	1	1127.0	1127.0	1.61E-011	2.57E-009	14	14	0.00E000	13.0	1.00E000	0	9	320.0	0.0	0.0	203.0	0.0	0.0	22	4329	14	22	3353	3361	9	9	0.0	read	NM_001322219.1	9606	1659	DHX8	DDX8|Dhr2|HRH1|PRP22|PRPF22	DEAH-box helicase 8	ATP-dependent RNA helicase DHX8|DEAD/H (Asp-Glu-Ala-Asp/His) box polypeptide 8 (RNA helicase)|DEAH (Asp-Glu-Ala-His) box polypeptide 8|DEAH box protein 8|RNA helicase HRH1	NM_001322219.1	NP_001309148.1	NC_000017.11	protein-coding	REVIEWED	17	+	43483864	43544786	Reference GRCh38.p12 Primary Assembly
hsa-miR-29c-3p	NM_001322218.1	1	1127.0	1127.0	1.61E-011	2.57E-009	14	14	0.00E000	13.0	1.00E000	0	9	320.0	0.0	0.0	203.0	0.0	0.0	22	3937	14	22	3347	3355	9	9	0.0	read	NM_001322218.1	9606	1659	DHX8	DDX8|Dhr2|HRH1|PRP22|PRPF22	DEAH-box helicase 8	ATP-dependent RNA helicase DHX8|DEAD/H (Asp-Glu-Ala-Asp/His) box polypeptide 8 (RNA helicase)|DEAH (Asp-Glu-Ala-His) box polypeptide 8|DEAH box protein 8|RNA helicase HRH1	NM_001322218.1	NP_001309147.1	NC_000017.11	protein-coding	REVIEWED	17	+	43483864	43544786	Reference GRCh38.p12 Primary Assembly
hsa-miR-29c-3p	NM_001322217.1	1	1127.0	1127.0	1.61E-011	2.57E-009	14	14	0.00E000	13.0	1.00E000	0	9	320.0	0.0	0.0	203.0	0.0	0.0	22	4224	14	22	3267	3275	9	9	0.0	read	NM_001322217.1	9606	1659	DHX8	DDX8|Dhr2|HRH1|PRP22|PRPF22	DEAH-box helicase 8	ATP-dependent RNA helicase DHX8|DEAD/H (Asp-Glu-Ala-Asp/His) box polypeptide 8 (RNA helicase)|DEAH (Asp-Glu-Ala-His) box polypeptide 8|DEAH box protein 8|RNA helicase HRH1	NM_001322217.1	NP_001309146.1	NC_000017.11	protein-coding	REVIEWED	17	+	43483864	43544786	Reference GRCh38.p12 Primary Assembly
hsa-miR-29c-3p	NM_001322216.1	1	1127.0	1127.0	1.61E-011	2.57E-009	14	14	0.00E000	13.0	1.00E000	0	9	320.0	0.0	0.0	203.0	0.0	0.0	22	4392	14	22	3435	3443	9	9	0.0	read	NM_001322216.1	9606	1659	DHX8	DDX8|Dhr2|HRH1|PRP22|PRPF22	DEAH-box helicase 8	ATP-dependent RNA helicase DHX8|DEAD/H (Asp-Glu-Ala-Asp/His) box polypeptide 8 (RNA helicase)|DEAH (Asp-Glu-Ala-His) box polypeptide 8|DEAH box protein 8|RNA helicase HRH1	NM_001322216.1	NP_001309145.1	NC_000017.11	protein-coding	REVIEWED	17	+	43483864	43544786	Reference GRCh38.p12 Primary Assembly
hsa-miR-29c-3p	NM_001302623.1	1	1127.0	1127.0	1.61E-011	2.57E-009	14	14	0.00E000	13.0	1.00E000	0	9	320.0	0.0	0.0	203.0	0.0	0.0	22	3875	14	22	3301	3309	9	9	0.0	read	NM_001302623.1	9606	1659	DHX8	DDX8|Dhr2|HRH1|PRP22|PRPF22	DEAH-box helicase 8	ATP-dependent RNA helicase DHX8|DEAD/H (Asp-Glu-Ala-Asp/His) box polypeptide 8 (RNA helicase)|DEAH (Asp-Glu-Ala-His) box polypeptide 8|DEAH box protein 8|RNA helicase HRH1	NM_001302623.1	NP_001289552.1	NC_000017.11	protein-coding	REVIEWED	17	+	43483864	43544786	Reference GRCh38.p12 Primary Assembly
hsa-miR-29c-3p	NM_032637.3	1	1053.4	1053.4	1.18E-007	1.36E-005	13	17	0.00E000	11.5	1.00E000	0	13	244.0	0.0	0.0	243.4	0.0	0.0	22	1498	10	22	1245	1257	13	13	0.0	read	NM_032637.3	9606	6502	SKP2	FBL1|FBXL1|FLB1|p45	S-phase kinase associated protein 2	S-phase kinase-associated protein 2|CDK2/cyclin A-associated protein p45|F-box/LRR-repeat protein 1|S-phase kinase-associated protein 2, E3 ubiquitin protein ligase|p45skp2	NM_032637.3	NP_116026.1	NC_000005.10	protein-coding	REVIEWED	5	+	36152042	36184040	Reference GRCh38.p12 Primary Assembly
hsa-miR-29c-3p	NM_005983.3	1	1051.7	1051.7	4.53E-006	3.83E-004	13	17	0.00E000	11.5	1.00E000	0	13	244.0	0.0	0.0	241.7	0.0	0.0	22	3520	10	22	1245	1257	13	13	0.0	read	NM_005983.3	9606	6502	SKP2	FBL1|FBXL1|FLB1|p45	S-phase kinase associated protein 2	S-phase kinase-associated protein 2|CDK2/cyclin A-associated protein p45|F-box/LRR-repeat protein 1|S-phase kinase-associated protein 2, E3 ubiquitin protein ligase|p45skp2	NM_005983.3	NP_005974.2	NC_000005.10	protein-coding	REVIEWED	5	+	36152042	36184040	Reference GRCh38.p12 Primary Assembly
hsa-miR-29c-3p	NM_001243120.1	1	1051.7	1051.7	2.37E-001	2.76E-001	13	17	0.00E000	11.5	1.00E000	0	13	244.0	0.0	0.0	241.7	0.0	0.0	22	3273	10	22	998	1010	13	13	0.0	read	NM_001243120.1	9606	6502	SKP2	FBL1|FBXL1|FLB1|p45	S-phase kinase associated protein 2	S-phase kinase-associated protein 2|CDK2/cyclin A-associated protein p45|F-box/LRR-repeat protein 1|S-phase kinase-associated protein 2, E3 ubiquitin protein ligase|p45skp2	NM_001243120.1	NP_001230049.1	NC_000005.10	protein-coding	REVIEWED	5	+	36152042	36184040	Reference GRCh38.p12 Primary Assembly
hsa-miR-29c-3p	NM_001243744.1	1	1100.6	1100.6	1.16E-010	1.63E-008	13	14	0.00E000	11.0	1.00E000	0	14	248.0	0.0	0.0	289.6	0.0	0.0	22	2721	8	21	529	542	14	14	0.0	read	NM_001243744.1	9606	2176	FANCC	FA3|FAC|FACC	FA complementation group C	Fanconi anemia group C protein|Fanconi anemia complementation group C	NM_001243744.1	NP_001230673.1	NC_000009.12	protein-coding	REVIEWED	9	-	95099053	95317729	Reference GRCh38.p12 Primary Assembly
hsa-miR-29c-3p	NM_001243743.1	1	1100.6	1100.6	1.96E-006	1.06E-004	13	14	0.00E000	11.0	1.00E000	0	14	248.0	0.0	0.0	289.6	0.0	0.0	22	4554	8	21	471	484	14	14	0.0	read	NM_001243743.1	9606	2176	FANCC	FA3|FAC|FACC	FA complementation group C	Fanconi anemia group C protein|Fanconi anemia complementation group C	NM_001243743.1	NP_001230672.1	NC_000009.12	protein-coding	REVIEWED	9	-	95099053	95317729	Reference GRCh38.p12 Primary Assembly
hsa-miR-29c-3p	NM_133265.2	2	1513.3	1021.0	8.54E-008	5.78E-006	13	13	0.00E000	8.0	1.00E000	0	21	240.0	12.0	0.0	198.0	0.0	0.0	22	6514	1	21	3432	3452	21	21	0.0	read	NM_133265.2	9606	154796	AMOT	-	angiomotin	angiomotin|angiomotin p130 isoform|angiomotin p80 isoform	NM_133265.2	NP_573572.1	NC_000023.11	protein-coding	REVIEWED	X	-	112774876	112840945	Reference GRCh38.p12 Primary Assembly
hsa-miR-29c-3p	NM_001113490.1	2	1513.3	1021.0	8.54E-008	5.78E-006	13	13	0.00E000	8.0	1.00E000	0	21	240.0	12.0	0.0	198.0	0.0	0.0	22	6945	1	21	3863	3883	21	21	0.0	read	NM_001113490.1	9606	154796	AMOT	-	angiomotin	angiomotin|angiomotin p130 isoform|angiomotin p80 isoform	NM_001113490.1	NP_001106962.1	NC_000023.11	protein-coding	REVIEWED	X	-	112774876	112840945	Reference GRCh38.p12 Primary Assembly
hsa-miR-29c-3p	NM_001038707.1	1	1092.6	1092.6	9.53E-009	7.84E-007	13	13	0.00E000	8.0	1.00E000	0	20	240.0	40.0	0.0	239.6	0.0	0.0	22	3193	2	21	3010	3029	20	20	0.0	read	NM_001038707.1	9606	56882	CDC42SE1	SCIP1|SPEC1	CDC42 small effector 1	CDC42 small effector protein 1|1300002M12Rik|CDC42-binding protein SCIP1|signaling molecule SPEC1 beta|small effector of CDC42 protein 1|small protein effector 1 of Cdc42	NM_001038707.1	NP_001033796.1	NC_000001.11	protein-coding	VALIDATED	1	-	151050970	151059648	Reference GRCh38.p12 Primary Assembly
hsa-miR-29c-3p	NM_020239.3	1	1092.6	1092.6	3.10E-010	3.95E-008	13	13	0.00E000	8.0	1.00E000	0	20	240.0	40.0	0.0	239.6	0.0	0.0	22	3057	2	21	2874	2893	20	20	0.0	read	NM_020239.3	9606	56882	CDC42SE1	SCIP1|SPEC1	CDC42 small effector 1	CDC42 small effector protein 1|1300002M12Rik|CDC42-binding protein SCIP1|signaling molecule SPEC1 beta|small effector of CDC42 protein 1|small protein effector 1 of Cdc42	NM_020239.3	NP_064624.1	NC_000001.11	protein-coding	VALIDATED	1	-	151050970	151059648	Reference GRCh38.p12 Primary Assembly
hsa-miR-29c-3p	NM_000136.2	1	1100.6	1100.6	2.28E-010	2.97E-008	13	14	0.00E000	11.0	1.00E000	0	14	248.0	0.0	0.0	289.6	0.0	0.0	22	4612	8	21	529	542	14	14	0.0	read	NM_000136.2	9606	2176	FANCC	FA3|FAC|FACC	FA complementation group C	Fanconi anemia group C protein|Fanconi anemia complementation group C	NM_000136.2	NP_000127.2	NC_000009.12	protein-coding	REVIEWED	9	-	95099053	95317729	Reference GRCh38.p12 Primary Assembly
hsa-miR-29c-3p	NM_023929.4	3	2181.3	989.4	3.69E-009	9.78E-007	12	12	0.00E000	10.0	1.00E000	0	20	240.0	12.0	0.0	220.4	0.0	0.0	22	9886	2	21	4675	4694	20	20	0.0	read	NM_023929.4	9606	65986	ZBTB10	RINZF	zinc finger and BTB domain containing 10	zinc finger and BTB domain-containing protein 10|zinc finger protein RIN ZF|zinc finger protein RINZF	NM_023929.4	NP_076418.3	NC_000008.11	protein-coding	VALIDATED	8	+	80485618	80526264	Reference GRCh38.p12 Primary Assembly
hsa-miR-29c-3p	NM_001105539.2	3	2181.3	989.4	3.69E-009	9.78E-007	12	12	0.00E000	10.0	1.00E000	0	20	240.0	12.0	0.0	220.4	0.0	0.0	22	9958	2	21	4747	4766	20	20	0.0	read	NM_001105539.2	9606	65986	ZBTB10	RINZF	zinc finger and BTB domain containing 10	zinc finger and BTB domain-containing protein 10|zinc finger protein RIN ZF|zinc finger protein RINZF	NM_001105539.2	NP_001099009.1	NC_000008.11	protein-coding	VALIDATED	8	+	80485618	80526264	Reference GRCh38.p12 Primary Assembly
hsa-miR-29c-3p	NM_001006610.1	1	959.6	959.6	4.82E-006	3.28E-004	12	12	0.00E000	14.5	1.00E000	0	8	244.0	0.0	0.0	197.6	0.0	0.0	22	2393	15	22	1008	1015	8	8	0.0	read	NM_001006610.1	9606	6477	SIAH1	SIAH1A	siah E3 ubiquitin protein ligase 1	E3 ubiquitin-protein ligase SIAH1|RING-type E3 ubiquitin transferase SIAH1|seven in absentia homolog 1|siah-1a	NM_001006610.1	NP_001006611.1	NC_000016.10	protein-coding	REVIEWED	16	-	48354580	48448434	Reference GRCh38.p12 Primary Assembly
hsa-miR-29c-3p	NM_003031.3	1	959.6	959.6	8.41E-004	1.35E-002	12	12	0.00E000	14.5	1.00E000	0	8	244.0	0.0	0.0	197.6	0.0	0.0	22	2003	15	22	636	643	8	8	0.0	read	NM_003031.3	9606	6477	SIAH1	SIAH1A	siah E3 ubiquitin protein ligase 1	E3 ubiquitin-protein ligase SIAH1|RING-type E3 ubiquitin transferase SIAH1|seven in absentia homolog 1|siah-1a	NM_003031.3	NP_003022.3	NC_000016.10	protein-coding	REVIEWED	16	-	48354580	48448434	Reference GRCh38.p12 Primary Assembly
hsa-miR-29c-3p	NM_030621.4	2	1981.1	1092.0	3.86E-008	5.01E-006	12	12	0.00E000	14.0	1.00E000	0	8	312.0	0.0	0.0	260.0	0.0	0.0	22	10377	15	22	7461	7468	8	8	0.0	read	NM_030621.4	9606	23405	DICER1	DCR1|Dicer|Dicer1e|HERNA|K12H4.8-LIKE|MNG1|RMSE2	dicer 1, ribonuclease III	endoribonuclease Dicer|Dicer1, Dcr-1 homolog|dicer 1, double-stranded RNA-specific endoribonuclease|dicer 1, ribonuclease type III|helicase MOI|helicase with RNAse motif	NM_030621.4	NP_085124.2	NC_000014.9	protein-coding	REVIEWED	14	-	95086227	95158262	Reference GRCh38.p12 Primary Assembly
hsa-miR-29c-3p	NM_177438.2	2	1981.1	1092.0	1.86E-006	1.76E-004	12	12	0.00E000	14.0	1.00E000	0	8	312.0	0.0	0.0	260.0	0.0	0.0	22	10323	15	22	7407	7414	8	8	0.0	read	NM_177438.2	9606	23405	DICER1	DCR1|Dicer|Dicer1e|HERNA|K12H4.8-LIKE|MNG1|RMSE2	dicer 1, ribonuclease III	endoribonuclease Dicer|Dicer1, Dcr-1 homolog|dicer 1, double-stranded RNA-specific endoribonuclease|dicer 1, ribonuclease type III|helicase MOI|helicase with RNAse motif	NM_177438.2	NP_803187.1	NC_000014.9	protein-coding	REVIEWED	14	-	95086227	95158262	Reference GRCh38.p12 Primary Assembly
hsa-miR-29c-3p	NM_001291628.1	2	1981.1	1092.0	1.86E-006	1.76E-004	12	12	0.00E000	14.0	1.00E000	0	8	312.0	0.0	0.0	260.0	0.0	0.0	22	10206	15	22	7290	7297	8	8	0.0	read	NM_001291628.1	9606	23405	DICER1	DCR1|Dicer|Dicer1e|HERNA|K12H4.8-LIKE|MNG1|RMSE2	dicer 1, ribonuclease III	endoribonuclease Dicer|Dicer1, Dcr-1 homolog|dicer 1, double-stranded RNA-specific endoribonuclease|dicer 1, ribonuclease type III|helicase MOI|helicase with RNAse motif	NM_001291628.1	NP_001278557.1	NC_000014.9	protein-coding	REVIEWED	14	-	95086227	95158262	Reference GRCh38.p12 Primary Assembly
hsa-miR-29c-3p	NM_001271282.2	2	1981.1	1092.0	1.86E-006	1.76E-004	12	12	0.00E000	14.0	1.00E000	0	8	312.0	0.0	0.0	260.0	0.0	0.0	22	10318	15	22	7402	7409	8	8	0.0	read	NM_001271282.2	9606	23405	DICER1	DCR1|Dicer|Dicer1e|HERNA|K12H4.8-LIKE|MNG1|RMSE2	dicer 1, ribonuclease III	endoribonuclease Dicer|Dicer1, Dcr-1 homolog|dicer 1, double-stranded RNA-specific endoribonuclease|dicer 1, ribonuclease type III|helicase MOI|helicase with RNAse motif	NM_001271282.2	NP_001258211.1	NC_000014.9	protein-coding	REVIEWED	14	-	95086227	95158262	Reference GRCh38.p12 Primary Assembly
hsa-miR-29c-3p	NM_001195573.1	2	1981.1	1092.0	1.86E-006	1.76E-004	12	12	0.00E000	14.0	1.00E000	0	8	312.0	0.0	0.0	260.0	0.0	0.0	22	9921	15	22	7051	7058	8	8	0.0	read	NM_001195573.1	9606	23405	DICER1	DCR1|Dicer|Dicer1e|HERNA|K12H4.8-LIKE|MNG1|RMSE2	dicer 1, ribonuclease III	endoribonuclease Dicer|Dicer1, Dcr-1 homolog|dicer 1, double-stranded RNA-specific endoribonuclease|dicer 1, ribonuclease type III|helicase MOI|helicase with RNAse motif	NM_001195573.1	NP_001182502.1	NC_000014.9	protein-coding	REVIEWED	14	-	95086227	95158262	Reference GRCh38.p12 Primary Assembly
hsa-miR-29c-3p	NM_001166347.1	1	1015.4	1015.4	4.12E-009	4.49E-007	12	12	0.00E000	10.5	1.00E000	0	14	248.0	0.0	0.0	239.4	0.0	0.0	22	2930	8	21	2827	2840	14	14	0.0	read	NM_001166347.1	9606	284129	SLC26A11	-	solute carrier family 26 member 11	sodium-independent sulfate anion transporter|solute carrier family 26 (anion exchanger), member 11	NM_001166347.1	NP_001159819.1	NC_000017.11	protein-coding	REVIEWED	17	+	80220286	80253508	Reference GRCh38.p12 Primary Assembly
hsa-miR-29c-3p	NM_173626.3	1	1015.4	1015.4	2.47E-006	1.65E-004	12	12	0.00E000	10.5	1.00E000	0	14	248.0	0.0	0.0	239.4	0.0	0.0	22	2927	8	21	2824	2837	14	14	0.0	read	NM_173626.3	9606	284129	SLC26A11	-	solute carrier family 26 member 11	sodium-independent sulfate anion transporter|solute carrier family 26 (anion exchanger), member 11	NM_173626.3	NP_775897.3	NC_000017.11	protein-coding	REVIEWED	17	+	80220286	80253508	Reference GRCh38.p12 Primary Assembly
hsa-miR-29c-3p	NM_001166349.1	1	1015.4	1015.4	2.47E-006	1.65E-004	12	12	0.00E000	10.5	1.00E000	0	14	248.0	0.0	0.0	239.4	0.0	0.0	22	2730	8	21	2627	2640	14	14	0.0	read	NM_001166349.1	9606	284129	SLC26A11	-	solute carrier family 26 member 11	sodium-independent sulfate anion transporter|solute carrier family 26 (anion exchanger), member 11	NM_001166349.1	NP_001159821.1	NC_000017.11	protein-coding	REVIEWED	17	+	80220286	80253508	Reference GRCh38.p12 Primary Assembly
hsa-miR-29c-3p	NM_001166348.1	1	1015.4	1015.4	2.49E-006	1.90E-004	12	12	0.00E000	10.5	1.00E000	0	14	248.0	0.0	0.0	239.4	0.0	0.0	22	2860	8	21	2757	2770	14	14	0.0	read	NM_001166348.1	9606	284129	SLC26A11	-	solute carrier family 26 member 11	sodium-independent sulfate anion transporter|solute carrier family 26 (anion exchanger), member 11	NM_001166348.1	NP_001159820.1	NC_000017.11	protein-coding	REVIEWED	17	+	80220286	80253508	Reference GRCh38.p12 Primary Assembly
hsa-miR-29c-3p	NM_001323312.1	2	1772.2	1030.9	1.33E-008	1.16E-006	12	13	0.00E000	8.0	1.00E000	0	18	248.0	16.0	0.0	228.9	0.0	0.0	22	1889	4	21	1719	1736	18	18	0.0	read	NM_001323312.1	9606	29942	PURG	PURG-A|PURG-B	purine rich element binding protein G	purine-rich element-binding protein gamma|Pur-gamma	NM_001323312.1	NP_001310241.1	NC_000008.11	protein-coding	REVIEWED	8	-	30995801	31033714	Reference GRCh38.p12 Primary Assembly
hsa-miR-29c-3p	NM_001015508.2	2	1772.2	1030.9	1.33E-008	1.16E-006	12	13	0.00E000	8.0	1.00E000	0	18	248.0	16.0	0.0	228.9	0.0	0.0	22	2699	4	21	2529	2546	18	18	0.0	read	NM_001015508.2	9606	29942	PURG	PURG-A|PURG-B	purine rich element binding protein G	purine-rich element-binding protein gamma|Pur-gamma	NM_001015508.2	NP_001015508.1	NC_000008.11	protein-coding	REVIEWED	8	-	30995801	31033714	Reference GRCh38.p12 Primary Assembly
hsa-miR-29c-3p	NM_002524.4	2	1678.9	1035.8	4.77E-004	4.53E-003	12	12	0.00E000	11.0	1.00E000	0	14	320.0	0.0	0.0	190.8	0.0	0.0	22	4454	9	22	580	593	14	14	0.0	read	NM_002524.4	9606	4893	NRAS	ALPS4|CMNS|N-ras|NCMS|NRAS1|NS6	NRAS proto-oncogene, GTPase	GTPase NRas|N-ras protein part 4|neuroblastoma RAS viral (v-ras) oncogene homolog|neuroblastoma RAS viral oncogene homolog|transforming protein N-Ras|v-ras neuroblastoma RAS viral oncogene homolog	NM_002524.4	NP_002515.1	NC_000001.11	protein-coding	REVIEWED	1	-	114704463	114716893	Reference GRCh38.p12 Primary Assembly
hsa-miR-29c-3p	NM_001199140.1	1	1104.7	1104.7	1.79E-006	9.79E-005	12	12	0.00E000	12.0	1.00E000	0	11	312.0	0.0	0.0	267.7	0.0	0.0	22	4726	12	22	3265	3275	11	11	0.0	read	NM_001199140.1	9606	83607	AMMECR1L	-	AMMECR1 like	AMMECR1-like protein|AMME chromosomal region gene 1-like	NM_001199140.1	NP_001186069.1	NC_000002.12	protein-coding	VALIDATED	2	-	127861629	127887574	Reference GRCh38.p12 Primary Assembly
hsa-miR-29c-3p	NM_001145010.1	2	1570.0	1085.6	2.72E-006	1.39E-004	12	12	0.00E000	14.0	1.00E000	0	8	312.0	0.0	0.0	253.6	0.0	0.0	22	1272	15	22	1085	1092	8	8	0.0	read	NM_001145010.1	9606	341346	SMCO2	C12orf70	single-pass membrane protein with coiled-coil domains 2	single-pass membrane and coiled-coil domain-containing protein 2	NM_001145010.1	NP_001138482.1	NC_000012.12	protein-coding	VALIDATED	12	+	27446481	27506910	Reference GRCh38.p12 Primary Assembly
hsa-miR-29c-3p	NM_001102653.1	1	1079.6	1079.6	3.10E-006	1.55E-004	12	12	0.00E000	10.5	1.00E000	0	14	320.0	0.0	0.0	231.6	0.0	0.0	22	7068	9	22	5002	5015	14	14	0.0	read	NM_001102653.1	9606	54726	OTUD4	DUBA6|HIN1|HSHIN1	OTU deubiquitinase 4	OTU domain-containing protein 4|HIV-1 induced protein HIN-1	NM_001102653.1	NP_001096123.1	NC_000004.12	protein-coding	REVIEWED	4	-	145133649	145180018	Reference GRCh38.p12 Primary Assembly
hsa-miR-29c-3p	NM_031445.2	1	1104.7	1104.7	1.95E-010	2.58E-008	12	12	0.00E000	12.0	1.00E000	0	11	312.0	0.0	0.0	267.7	0.0	0.0	22	4698	12	22	3237	3247	11	11	0.0	read	NM_031445.2	9606	83607	AMMECR1L	-	AMMECR1 like	AMMECR1-like protein|AMME chromosomal region gene 1-like	NM_031445.2	NP_113633.2	NC_000002.12	protein-coding	VALIDATED	2	-	127861629	127887574	Reference GRCh38.p12 Primary Assembly
hsa-miR-29c-3p	NM_031469.3	2	1321.2	793.5	1.34E-003	1.34E-002	12	12	0.00E000	7.0	1.00E000	0	19	144.0	40.0	0.0	67.5	0.0	0.0	22	4842	2	20	1425	1443	19	19	13.0	read	NM_031469.3	9606	83699	SH3BGRL2	-	SH3 domain binding glutamate rich protein like 2	SH3 domain-binding glutamic acid-rich-like protein 2|SH3 domain binding glutamic acid-rich protein like 2|fovea-associated SH3 domain-binding protein	NM_031469.3	NP_113657.1	NC_000006.12	protein-coding	VALIDATED	6	+	79631104	79703669	Reference GRCh38.p12 Primary Assembly
hsa-miR-29c-3p	NM_001277145.1	3	2181.3	989.4	3.86E-006	2.29E-004	12	12	0.00E000	10.0	1.00E000	0	20	240.0	12.0	0.0	220.4	0.0	0.0	22	8649	2	21	3438	3457	20	20	0.0	read	NM_001277145.1	9606	65986	ZBTB10	RINZF	zinc finger and BTB domain containing 10	zinc finger and BTB domain-containing protein 10|zinc finger protein RIN ZF|zinc finger protein RINZF	NM_001277145.1	NP_001264074.1	NC_000008.11	protein-coding	VALIDATED	8	+	80485618	80526264	Reference GRCh38.p12 Primary Assembly
hsa-miR-29c-3p	NM_014039.3	1	1111.7	1111.7	2.16E-008	2.92E-006	12	12	0.00E000	9.0	1.00E000	0	15	320.0	0.0	0.0	255.7	0.0	0.0	22	2444	8	22	2240	2254	15	15	0.0	read	NM_014039.3	9606	28970	C11orf54	PTD012|PTOD012	chromosome 11 open reading frame 54	ester hydrolase C11orf54	NM_014039.3	NP_054758.2	NC_000011.10	protein-coding	VALIDATED	11	+	93741593	93763101	Reference GRCh38.p12 Primary Assembly
hsa-miR-29c-3p	NM_001286071.1	1	1111.7	1111.7	2.16E-008	2.92E-006	12	12	0.00E000	9.0	1.00E000	0	15	320.0	0.0	0.0	255.7	0.0	0.0	22	2417	8	22	2213	2227	15	15	0.0	read	NM_001286071.1	9606	28970	C11orf54	PTD012|PTOD012	chromosome 11 open reading frame 54	ester hydrolase C11orf54	NM_001286071.1	NP_001273000.1	NC_000011.10	protein-coding	VALIDATED	11	+	93741593	93763101	Reference GRCh38.p12 Primary Assembly
hsa-miR-29c-3p	NM_001286070.1	1	1111.7	1111.7	2.16E-008	2.92E-006	12	12	0.00E000	9.0	1.00E000	0	15	320.0	0.0	0.0	255.7	0.0	0.0	22	2442	8	22	2238	2252	15	15	0.0	read	NM_001286070.1	9606	28970	C11orf54	PTD012|PTOD012	chromosome 11 open reading frame 54	ester hydrolase C11orf54	NM_001286070.1	NP_001272999.1	NC_000011.10	protein-coding	VALIDATED	11	+	93741593	93763101	Reference GRCh38.p12 Primary Assembly
hsa-miR-29c-3p	NM_001286069.1	1	1111.7	1111.7	2.16E-008	2.92E-006	12	12	0.00E000	9.0	1.00E000	0	15	320.0	0.0	0.0	255.7	0.0	0.0	22	2594	8	22	2390	2404	15	15	0.0	read	NM_001286069.1	9606	28970	C11orf54	PTD012|PTOD012	chromosome 11 open reading frame 54	ester hydrolase C11orf54	NM_001286069.1	NP_001272998.1	NC_000011.10	protein-coding	VALIDATED	11	+	93741593	93763101	Reference GRCh38.p12 Primary Assembly
hsa-miR-29c-3p	NM_001286068.1	1	1111.7	1111.7	2.16E-008	2.92E-006	12	12	0.00E000	9.0	1.00E000	0	15	320.0	0.0	0.0	255.7	0.0	0.0	22	2589	8	22	2385	2399	15	15	0.0	read	NM_001286068.1	9606	28970	C11orf54	PTD012|PTOD012	chromosome 11 open reading frame 54	ester hydrolase C11orf54	NM_001286068.1	NP_001272997.1	NC_000011.10	protein-coding	VALIDATED	11	+	93741593	93763101	Reference GRCh38.p12 Primary Assembly
hsa-miR-29c-3p	NM_001286067.1	1	1111.7	1111.7	2.16E-008	2.92E-006	12	12	0.00E000	9.0	1.00E000	0	15	320.0	0.0	0.0	255.7	0.0	0.0	22	2726	8	22	2522	2536	15	15	0.0	read	NM_001286067.1	9606	28970	C11orf54	PTD012|PTOD012	chromosome 11 open reading frame 54	ester hydrolase C11orf54	NM_001286067.1	NP_001272996.1	NC_000011.10	protein-coding	VALIDATED	11	+	93741593	93763101	Reference GRCh38.p12 Primary Assembly
hsa-miR-29c-3p	NM_001163788.2	1	644.0	644.0	2.85E-004	5.58E-003	12	12	0.00E000	8.5	1.00E000	0	17	24.0	16.0	0.0	70.0	0.0	0.0	22	7970	5	21	3005	3021	17	17	11.0	read	NM_001163788.2	9606	9991	PTBP3	ROD1	polypyrimidine tract binding protein 3	polypyrimidine tract-binding protein 3|ROD1 regulator of differentiation 1|fission yeast differentiation regulator|regulator of differentiation 1	NM_001163788.2	NP_001157260.1	NC_000009.12	protein-coding	REVIEWED	9	-	112217714	112333668	Reference GRCh38.p12 Primary Assembly
hsa-miR-29c-3p	NM_005156.6	1	644.0	644.0	3.30E-003	1.89E-002	12	12	0.00E000	8.5	1.00E000	0	17	24.0	16.0	0.0	70.0	0.0	0.0	22	7995	5	21	3030	3046	17	17	11.0	read	NM_005156.6	9606	9991	PTBP3	ROD1	polypyrimidine tract binding protein 3	polypyrimidine tract-binding protein 3|ROD1 regulator of differentiation 1|fission yeast differentiation regulator|regulator of differentiation 1	NM_005156.6	NP_005147.3	NC_000009.12	protein-coding	REVIEWED	9	-	112217714	112333668	Reference GRCh38.p12 Primary Assembly
hsa-miR-29c-3p	NM_001244898.1	1	644.0	644.0	3.30E-003	1.89E-002	12	12	0.00E000	8.5	1.00E000	0	17	24.0	16.0	0.0	70.0	0.0	0.0	22	8009	5	21	3044	3060	17	17	11.0	read	NM_001244898.1	9606	9991	PTBP3	ROD1	polypyrimidine tract binding protein 3	polypyrimidine tract-binding protein 3|ROD1 regulator of differentiation 1|fission yeast differentiation regulator|regulator of differentiation 1	NM_001244898.1	NP_001231827.1	NC_000009.12	protein-coding	REVIEWED	9	-	112217714	112333668	Reference GRCh38.p12 Primary Assembly
hsa-miR-29c-3p	NM_001244896.1	1	644.0	644.0	3.30E-003	1.89E-002	12	12	0.00E000	8.5	1.00E000	0	17	24.0	16.0	0.0	70.0	0.0	0.0	22	7800	5	21	2835	2851	17	17	11.0	read	NM_001244896.1	9606	9991	PTBP3	ROD1	polypyrimidine tract binding protein 3	polypyrimidine tract-binding protein 3|ROD1 regulator of differentiation 1|fission yeast differentiation regulator|regulator of differentiation 1	NM_001244896.1	NP_001231825.1	NC_000009.12	protein-coding	REVIEWED	9	-	112217714	112333668	Reference GRCh38.p12 Primary Assembly
hsa-miR-29c-3p	NM_001163790.2	1	644.0	644.0	3.30E-003	1.89E-002	12	12	0.00E000	8.5	1.00E000	0	17	24.0	16.0	0.0	70.0	0.0	0.0	22	8004	5	21	3039	3055	17	17	11.0	read	NM_001163790.2	9606	9991	PTBP3	ROD1	polypyrimidine tract binding protein 3	polypyrimidine tract-binding protein 3|ROD1 regulator of differentiation 1|fission yeast differentiation regulator|regulator of differentiation 1	NM_001163790.2	NP_001157262.1	NC_000009.12	protein-coding	REVIEWED	9	-	112217714	112333668	Reference GRCh38.p12 Primary Assembly
hsa-miR-29c-3p	NM_015335.4	1	1091.7	1091.7	6.91E-011	1.01E-008	12	12	0.00E000	11.5	1.00E000	0	12	320.0	0.0	0.0	242.7	0.0	0.0	22	9393	11	22	785	796	12	12	0.0	read	NM_015335.4	9606	23389	MED13L	MRFACD|PROSIT240|THRAP2|TRAP240L	mediator complex subunit 13 like	mediator of RNA polymerase II transcription subunit 13-like|thyroid hormone receptor-associated protein 2|thyroid hormone receptor-associated protein complex 240 kDa component-like	NM_015335.4	NP_056150.1	NC_000012.12	protein-coding	REVIEWED	12	-	115958575	116277218	Reference GRCh38.p12 Primary Assembly
hsa-miR-29c-3p	NM_152405.4	1	583.5	583.5	5.26E-003	2.28E-002	12	12	0.00E000	9.0	1.00E000	0	15	-12.0	-10.0	0.0	68.5	0.0	0.0	22	9145	3	17	6451	6465	15	15	11.0	read	NM_152405.4	9606	133746	JMY	WHAMM2|WHDC1L3	junction mediating and regulatory protein, p53 cofactor	junction-mediating and -regulatory protein|WAS protein homology region 2 domain containing 1-like 3	NM_152405.4	NP_689618.4	NC_000005.10	protein-coding	VALIDATED	5	+	79236101	79327214	Reference GRCh38.p12 Primary Assembly
hsa-miR-29c-3p	NM_152523.2	1	1028.6	1028.6	1.77E-005	8.36E-004	12	12	0.00E000	9.5	1.00E000	0	15	248.0	0.0	0.0	248.6	0.0	0.0	22	3674	7	21	1889	1903	15	15	0.0	read	NM_152523.2	9606	151195	CCNYL1	-	cyclin Y like 1	cyclin-Y-like protein 1	NM_152523.2	NP_689736.1	NC_000002.12	protein-coding	VALIDATED	2	+	207711539	207756173	Reference GRCh38.p12 Primary Assembly
hsa-miR-29c-3p	NM_001142300.1	1	1028.6	1028.6	1.77E-005	8.36E-004	12	12	0.00E000	9.5	1.00E000	0	15	248.0	0.0	0.0	248.6	0.0	0.0	22	3773	7	21	1988	2002	15	15	0.0	read	NM_001142300.1	9606	151195	CCNYL1	-	cyclin Y like 1	cyclin-Y-like protein 1	NM_001142300.1	NP_001135772.1	NC_000002.12	protein-coding	VALIDATED	2	+	207711539	207756173	Reference GRCh38.p12 Primary Assembly
hsa-miR-29c-3p	NM_001256798.1	1	1021.3	1021.3	2.85E-004	5.61E-003	12	14	0.00E000	12.0	1.00E000	0	12	240.0	0.0	0.0	256.3	0.0	0.0	22	6781	10	21	5553	5564	12	12	0.0	read	NM_001256798.1	9606	140688	NOL4L	C20orf112|C20orf113	nucleolar protein 4 like	nucleolar protein 4-like	NM_001256798.1	NP_001243727.1	NC_000020.11	protein-coding	VALIDATED	20	-	32443058	32585072	Reference GRCh38.p12 Primary Assembly
hsa-miR-29c-3p	NM_175636.2	2	1473.6	930.9	3.09E-006	2.38E-004	11	11	0.00E000	11.0	1.00E000	0	14	248.0	0.0	0.0	199.9	0.0	0.0	22	7319	8	21	4497	4510	14	14	0.0	read	NM_175636.2	9606	862	RUNX1T1	AML1-MTG8|AML1T1|CBFA2T1|CDR|ETO|MTG8|ZMYND2	RUNX1 translocation partner 1	protein CBFA2T1|acute myelogenous leukemia 1 translocation 1, cyclin-D related|core-binding factor, runt domain, alpha subunit 2; translocated to, 1; cyclin D-related|eight twenty one protein|myeloid translocation gene on 8q22|runt related transcription factor 1; translocated to, 1 (cyclin D related)|zinc finger MYND domain-containing protein 2	NM_175636.2	NP_783554.1	NC_000008.11	protein-coding	REVIEWED	8	-	91954966	92103450	Reference GRCh38.p12 Primary Assembly
hsa-miR-29c-3p	NM_001198630.1	2	1473.6	930.9	3.09E-006	2.38E-004	11	11	0.00E000	11.0	1.00E000	0	14	248.0	0.0	0.0	199.9	0.0	0.0	22	7470	8	21	4648	4661	14	14	0.0	read	NM_001198630.1	9606	862	RUNX1T1	AML1-MTG8|AML1T1|CBFA2T1|CDR|ETO|MTG8|ZMYND2	RUNX1 translocation partner 1	protein CBFA2T1|acute myelogenous leukemia 1 translocation 1, cyclin-D related|core-binding factor, runt domain, alpha subunit 2; translocated to, 1; cyclin D-related|eight twenty one protein|myeloid translocation gene on 8q22|runt related transcription factor 1; translocated to, 1 (cyclin D related)|zinc finger MYND domain-containing protein 2	NM_001198630.1	NP_001185559.1	NC_000008.11	protein-coding	REVIEWED	8	-	91954966	92103450	Reference GRCh38.p12 Primary Assembly
hsa-miR-29c-3p	NM_001198627.1	2	1473.6	930.9	3.09E-006	2.38E-004	11	11	0.00E000	11.0	1.00E000	0	14	248.0	0.0	0.0	199.9	0.0	0.0	22	7687	8	21	4865	4878	14	14	0.0	read	NM_001198627.1	9606	862	RUNX1T1	AML1-MTG8|AML1T1|CBFA2T1|CDR|ETO|MTG8|ZMYND2	RUNX1 translocation partner 1	protein CBFA2T1|acute myelogenous leukemia 1 translocation 1, cyclin-D related|core-binding factor, runt domain, alpha subunit 2; translocated to, 1; cyclin D-related|eight twenty one protein|myeloid translocation gene on 8q22|runt related transcription factor 1; translocated to, 1 (cyclin D related)|zinc finger MYND domain-containing protein 2	NM_001198627.1	NP_001185556.1	NC_000008.11	protein-coding	REVIEWED	8	-	91954966	92103450	Reference GRCh38.p12 Primary Assembly
hsa-miR-29c-3p	NM_175635.2	2	1473.6	930.9	5.28E-005	2.85E-003	11	11	0.00E000	11.0	1.00E000	0	14	248.0	0.0	0.0	199.9	0.0	0.0	22	7237	8	21	4415	4428	14	14	0.0	read	NM_175635.2	9606	862	RUNX1T1	AML1-MTG8|AML1T1|CBFA2T1|CDR|ETO|MTG8|ZMYND2	RUNX1 translocation partner 1	protein CBFA2T1|acute myelogenous leukemia 1 translocation 1, cyclin-D related|core-binding factor, runt domain, alpha subunit 2; translocated to, 1; cyclin D-related|eight twenty one protein|myeloid translocation gene on 8q22|runt related transcription factor 1; translocated to, 1 (cyclin D related)|zinc finger MYND domain-containing protein 2	NM_175635.2	NP_783553.1	NC_000008.11	protein-coding	REVIEWED	8	-	91954966	92103450	Reference GRCh38.p12 Primary Assembly
hsa-miR-29c-3p	NM_175634.2	2	1473.6	930.9	5.28E-005	2.85E-003	11	11	0.00E000	11.0	1.00E000	0	14	248.0	0.0	0.0	199.9	0.0	0.0	22	7545	8	21	4723	4736	14	14	0.0	read	NM_175634.2	9606	862	RUNX1T1	AML1-MTG8|AML1T1|CBFA2T1|CDR|ETO|MTG8|ZMYND2	RUNX1 translocation partner 1	protein CBFA2T1|acute myelogenous leukemia 1 translocation 1, cyclin-D related|core-binding factor, runt domain, alpha subunit 2; translocated to, 1; cyclin D-related|eight twenty one protein|myeloid translocation gene on 8q22|runt related transcription factor 1; translocated to, 1 (cyclin D related)|zinc finger MYND domain-containing protein 2	NM_175634.2	NP_783552.1	NC_000008.11	protein-coding	REVIEWED	8	-	91954966	92103450	Reference GRCh38.p12 Primary Assembly
hsa-miR-29c-3p	NM_004349.3	2	1473.6	930.9	5.28E-005	2.85E-003	11	11	0.00E000	11.0	1.00E000	0	14	248.0	0.0	0.0	199.9	0.0	0.0	22	7420	8	21	4598	4611	14	14	0.0	read	NM_004349.3	9606	862	RUNX1T1	AML1-MTG8|AML1T1|CBFA2T1|CDR|ETO|MTG8|ZMYND2	RUNX1 translocation partner 1	protein CBFA2T1|acute myelogenous leukemia 1 translocation 1, cyclin-D related|core-binding factor, runt domain, alpha subunit 2; translocated to, 1; cyclin D-related|eight twenty one protein|myeloid translocation gene on 8q22|runt related transcription factor 1; translocated to, 1 (cyclin D related)|zinc finger MYND domain-containing protein 2	NM_004349.3	NP_004340.1	NC_000008.11	protein-coding	REVIEWED	8	-	91954966	92103450	Reference GRCh38.p12 Primary Assembly
hsa-miR-29c-3p	NM_001198634.1	2	1473.6	930.9	5.28E-005	2.85E-003	11	11	0.00E000	11.0	1.00E000	0	14	248.0	0.0	0.0	199.9	0.0	0.0	22	7310	8	21	4488	4501	14	14	0.0	read	NM_001198634.1	9606	862	RUNX1T1	AML1-MTG8|AML1T1|CBFA2T1|CDR|ETO|MTG8|ZMYND2	RUNX1 translocation partner 1	protein CBFA2T1|acute myelogenous leukemia 1 translocation 1, cyclin-D related|core-binding factor, runt domain, alpha subunit 2; translocated to, 1; cyclin D-related|eight twenty one protein|myeloid translocation gene on 8q22|runt related transcription factor 1; translocated to, 1 (cyclin D related)|zinc finger MYND domain-containing protein 2	NM_001198634.1	NP_001185563.1	NC_000008.11	protein-coding	REVIEWED	8	-	91954966	92103450	Reference GRCh38.p12 Primary Assembly
hsa-miR-29c-3p	NM_001198632.1	2	1473.6	930.9	5.28E-005	2.85E-003	11	11	0.00E000	11.0	1.00E000	0	14	248.0	0.0	0.0	199.9	0.0	0.0	22	7401	8	21	4579	4592	14	14	0.0	read	NM_001198632.1	9606	862	RUNX1T1	AML1-MTG8|AML1T1|CBFA2T1|CDR|ETO|MTG8|ZMYND2	RUNX1 translocation partner 1	protein CBFA2T1|acute myelogenous leukemia 1 translocation 1, cyclin-D related|core-binding factor, runt domain, alpha subunit 2; translocated to, 1; cyclin D-related|eight twenty one protein|myeloid translocation gene on 8q22|runt related transcription factor 1; translocated to, 1 (cyclin D related)|zinc finger MYND domain-containing protein 2	NM_001198632.1	NP_001185561.1	NC_000008.11	protein-coding	REVIEWED	8	-	91954966	92103450	Reference GRCh38.p12 Primary Assembly
hsa-miR-29c-3p	NM_001198631.1	2	1473.6	930.9	5.28E-005	2.85E-003	11	11	0.00E000	11.0	1.00E000	0	14	248.0	0.0	0.0	199.9	0.0	0.0	22	7483	8	21	4661	4674	14	14	0.0	read	NM_001198631.1	9606	862	RUNX1T1	AML1-MTG8|AML1T1|CBFA2T1|CDR|ETO|MTG8|ZMYND2	RUNX1 translocation partner 1	protein CBFA2T1|acute myelogenous leukemia 1 translocation 1, cyclin-D related|core-binding factor, runt domain, alpha subunit 2; translocated to, 1; cyclin D-related|eight twenty one protein|myeloid translocation gene on 8q22|runt related transcription factor 1; translocated to, 1 (cyclin D related)|zinc finger MYND domain-containing protein 2	NM_001198631.1	NP_001185560.1	NC_000008.11	protein-coding	REVIEWED	8	-	91954966	92103450	Reference GRCh38.p12 Primary Assembly
hsa-miR-29c-3p	NM_001198629.1	2	1473.6	930.9	5.28E-005	2.85E-003	11	11	0.00E000	11.0	1.00E000	0	14	248.0	0.0	0.0	199.9	0.0	0.0	22	7410	8	21	4588	4601	14	14	0.0	read	NM_001198629.1	9606	862	RUNX1T1	AML1-MTG8|AML1T1|CBFA2T1|CDR|ETO|MTG8|ZMYND2	RUNX1 translocation partner 1	protein CBFA2T1|acute myelogenous leukemia 1 translocation 1, cyclin-D related|core-binding factor, runt domain, alpha subunit 2; translocated to, 1; cyclin D-related|eight twenty one protein|myeloid translocation gene on 8q22|runt related transcription factor 1; translocated to, 1 (cyclin D related)|zinc finger MYND domain-containing protein 2	NM_001198629.1	NP_001185558.1	NC_000008.11	protein-coding	REVIEWED	8	-	91954966	92103450	Reference GRCh38.p12 Primary Assembly
hsa-miR-29c-3p	NM_001198628.1	2	1473.6	930.9	5.28E-005	2.85E-003	11	11	0.00E000	11.0	1.00E000	0	14	248.0	0.0	0.0	199.9	0.0	0.0	22	7284	8	21	4462	4475	14	14	0.0	read	NM_001198628.1	9606	862	RUNX1T1	AML1-MTG8|AML1T1|CBFA2T1|CDR|ETO|MTG8|ZMYND2	RUNX1 translocation partner 1	protein CBFA2T1|acute myelogenous leukemia 1 translocation 1, cyclin-D related|core-binding factor, runt domain, alpha subunit 2; translocated to, 1; cyclin D-related|eight twenty one protein|myeloid translocation gene on 8q22|runt related transcription factor 1; translocated to, 1 (cyclin D related)|zinc finger MYND domain-containing protein 2	NM_001198628.1	NP_001185557.1	NC_000008.11	protein-coding	REVIEWED	8	-	91954966	92103450	Reference GRCh38.p12 Primary Assembly
hsa-miR-29c-3p	NM_001198626.1	2	1473.6	930.9	5.28E-005	2.85E-003	11	11	0.00E000	11.0	1.00E000	0	14	248.0	0.0	0.0	199.9	0.0	0.0	22	7627	8	21	4805	4818	14	14	0.0	read	NM_001198626.1	9606	862	RUNX1T1	AML1-MTG8|AML1T1|CBFA2T1|CDR|ETO|MTG8|ZMYND2	RUNX1 translocation partner 1	protein CBFA2T1|acute myelogenous leukemia 1 translocation 1, cyclin-D related|core-binding factor, runt domain, alpha subunit 2; translocated to, 1; cyclin D-related|eight twenty one protein|myeloid translocation gene on 8q22|runt related transcription factor 1; translocated to, 1 (cyclin D related)|zinc finger MYND domain-containing protein 2	NM_001198626.1	NP_001185555.1	NC_000008.11	protein-coding	REVIEWED	8	-	91954966	92103450	Reference GRCh38.p12 Primary Assembly
hsa-miR-29c-3p	NM_001198625.1	2	1473.6	930.9	5.28E-005	2.85E-003	11	11	0.00E000	11.0	1.00E000	0	14	248.0	0.0	0.0	199.9	0.0	0.0	22	7769	8	21	4947	4960	14	14	0.0	read	NM_001198625.1	9606	862	RUNX1T1	AML1-MTG8|AML1T1|CBFA2T1|CDR|ETO|MTG8|ZMYND2	RUNX1 translocation partner 1	protein CBFA2T1|acute myelogenous leukemia 1 translocation 1, cyclin-D related|core-binding factor, runt domain, alpha subunit 2; translocated to, 1; cyclin D-related|eight twenty one protein|myeloid translocation gene on 8q22|runt related transcription factor 1; translocated to, 1 (cyclin D related)|zinc finger MYND domain-containing protein 2	NM_001198625.1	NP_001185554.1	NC_000008.11	protein-coding	REVIEWED	8	-	91954966	92103450	Reference GRCh38.p12 Primary Assembly
hsa-miR-29c-3p	NM_012286.2	1	983.2	983.2	1.33E-009	1.60E-007	11	13	0.00E000	10.5	1.00E000	0	14	248.0	0.0	0.0	247.2	0.0	0.0	22	1998	8	21	1734	1747	14	14	0.0	read	NM_012286.2	9606	9643	MORF4L2	MORFL2|MRGX	mortality factor 4 like 2	mortality factor 4-like protein 2|MORF-related gene X protein|MSL3-2 protein|protein MSL3-2|transcription factor-like protein MRGX	NM_012286.2	NP_036418.1	NC_000023.11	protein-coding	VALIDATED	X	-	103675497	103688157	Reference GRCh38.p12 Primary Assembly
hsa-miR-29c-3p	NM_001142430.1	1	983.2	983.2	1.33E-009	1.60E-007	11	13	0.00E000	10.5	1.00E000	0	14	248.0	0.0	0.0	247.2	0.0	0.0	22	1894	8	21	1630	1643	14	14	0.0	read	NM_001142430.1	9606	9643	MORF4L2	MORFL2|MRGX	mortality factor 4 like 2	mortality factor 4-like protein 2|MORF-related gene X protein|MSL3-2 protein|protein MSL3-2|transcription factor-like protein MRGX	NM_001142430.1	NP_001135902.1	NC_000023.11	protein-coding	VALIDATED	X	-	103675497	103688157	Reference GRCh38.p12 Primary Assembly
hsa-miR-29c-3p	NM_001142428.1	1	983.2	983.2	1.33E-009	1.60E-007	11	13	0.00E000	10.5	1.00E000	0	14	248.0	0.0	0.0	247.2	0.0	0.0	22	1978	8	21	1714	1727	14	14	0.0	read	NM_001142428.1	9606	9643	MORF4L2	MORFL2|MRGX	mortality factor 4 like 2	mortality factor 4-like protein 2|MORF-related gene X protein|MSL3-2 protein|protein MSL3-2|transcription factor-like protein MRGX	NM_001142428.1	NP_001135900.1	NC_000023.11	protein-coding	VALIDATED	X	-	103675497	103688157	Reference GRCh38.p12 Primary Assembly
hsa-miR-29c-3p	NM_001142421.1	1	983.2	983.2	1.33E-009	1.60E-007	11	13	0.00E000	10.5	1.00E000	0	14	248.0	0.0	0.0	247.2	0.0	0.0	22	1929	8	21	1665	1678	14	14	0.0	read	NM_001142421.1	9606	9643	MORF4L2	MORFL2|MRGX	mortality factor 4 like 2	mortality factor 4-like protein 2|MORF-related gene X protein|MSL3-2 protein|protein MSL3-2|transcription factor-like protein MRGX	NM_001142421.1	NP_001135893.1	NC_000023.11	protein-coding	VALIDATED	X	-	103675497	103688157	Reference GRCh38.p12 Primary Assembly
hsa-miR-29c-3p	NM_001142420.1	1	983.2	983.2	1.33E-009	1.60E-007	11	13	0.00E000	10.5	1.00E000	0	14	248.0	0.0	0.0	247.2	0.0	0.0	22	1827	8	21	1563	1576	14	14	0.0	read	NM_001142420.1	9606	9643	MORF4L2	MORFL2|MRGX	mortality factor 4 like 2	mortality factor 4-like protein 2|MORF-related gene X protein|MSL3-2 protein|protein MSL3-2|transcription factor-like protein MRGX	NM_001142420.1	NP_001135892.1	NC_000023.11	protein-coding	VALIDATED	X	-	103675497	103688157	Reference GRCh38.p12 Primary Assembly
hsa-miR-29c-3p	NM_001142419.1	1	983.2	983.2	1.33E-009	1.60E-007	11	13	0.00E000	10.5	1.00E000	0	14	248.0	0.0	0.0	247.2	0.0	0.0	22	1980	8	21	1716	1729	14	14	0.0	read	NM_001142419.1	9606	9643	MORF4L2	MORFL2|MRGX	mortality factor 4 like 2	mortality factor 4-like protein 2|MORF-related gene X protein|MSL3-2 protein|protein MSL3-2|transcription factor-like protein MRGX	NM_001142419.1	NP_001135891.1	NC_000023.11	protein-coding	VALIDATED	X	-	103675497	103688157	Reference GRCh38.p12 Primary Assembly
hsa-miR-29c-3p	NM_001142418.1	1	983.2	983.2	1.33E-009	1.60E-007	11	13	0.00E000	10.5	1.00E000	0	14	248.0	0.0	0.0	247.2	0.0	0.0	22	2047	8	21	1783	1796	14	14	0.0	read	NM_001142418.1	9606	9643	MORF4L2	MORFL2|MRGX	mortality factor 4 like 2	mortality factor 4-like protein 2|MORF-related gene X protein|MSL3-2 protein|protein MSL3-2|transcription factor-like protein MRGX	NM_001142418.1	NP_001135890.1	NC_000023.11	protein-coding	VALIDATED	X	-	103675497	103688157	Reference GRCh38.p12 Primary Assembly
hsa-miR-29c-3p	NM_001142432.1	1	983.2	983.2	2.55E-001	2.95E-001	11	13	0.00E000	10.5	1.00E000	0	14	248.0	0.0	0.0	247.2	0.0	0.0	22	1998	8	21	1734	1747	14	14	0.0	read	NM_001142432.1	9606	9643	MORF4L2	MORFL2|MRGX	mortality factor 4 like 2	mortality factor 4-like protein 2|MORF-related gene X protein|MSL3-2 protein|protein MSL3-2|transcription factor-like protein MRGX	NM_001142432.1	NP_001135904.1	NC_000023.11	protein-coding	VALIDATED	X	-	103675497	103688157	Reference GRCh38.p12 Primary Assembly
hsa-miR-29c-3p	NM_001142431.1	1	983.2	983.2	2.55E-001	2.95E-001	11	13	0.00E000	10.5	1.00E000	0	14	248.0	0.0	0.0	247.2	0.0	0.0	22	1876	8	21	1612	1625	14	14	0.0	read	NM_001142431.1	9606	9643	MORF4L2	MORFL2|MRGX	mortality factor 4 like 2	mortality factor 4-like protein 2|MORF-related gene X protein|MSL3-2 protein|protein MSL3-2|transcription factor-like protein MRGX	NM_001142431.1	NP_001135903.1	NC_000023.11	protein-coding	VALIDATED	X	-	103675497	103688157	Reference GRCh38.p12 Primary Assembly
hsa-miR-29c-3p	NM_001142429.1	1	983.2	983.2	2.55E-001	2.95E-001	11	13	0.00E000	10.5	1.00E000	0	14	248.0	0.0	0.0	247.2	0.0	0.0	22	2016	8	21	1752	1765	14	14	0.0	read	NM_001142429.1	9606	9643	MORF4L2	MORFL2|MRGX	mortality factor 4 like 2	mortality factor 4-like protein 2|MORF-related gene X protein|MSL3-2 protein|protein MSL3-2|transcription factor-like protein MRGX	NM_001142429.1	NP_001135901.1	NC_000023.11	protein-coding	VALIDATED	X	-	103675497	103688157	Reference GRCh38.p12 Primary Assembly
hsa-miR-29c-3p	NM_001142427.1	1	983.2	983.2	2.55E-001	2.95E-001	11	13	0.00E000	10.5	1.00E000	0	14	248.0	0.0	0.0	247.2	0.0	0.0	22	1949	8	21	1685	1698	14	14	0.0	read	NM_001142427.1	9606	9643	MORF4L2	MORFL2|MRGX	mortality factor 4 like 2	mortality factor 4-like protein 2|MORF-related gene X protein|MSL3-2 protein|protein MSL3-2|transcription factor-like protein MRGX	NM_001142427.1	NP_001135899.1	NC_000023.11	protein-coding	VALIDATED	X	-	103675497	103688157	Reference GRCh38.p12 Primary Assembly
hsa-miR-29c-3p	NM_001142426.1	1	983.2	983.2	2.55E-001	2.95E-001	11	13	0.00E000	10.5	1.00E000	0	14	248.0	0.0	0.0	247.2	0.0	0.0	22	1845	8	21	1581	1594	14	14	0.0	read	NM_001142426.1	9606	9643	MORF4L2	MORFL2|MRGX	mortality factor 4 like 2	mortality factor 4-like protein 2|MORF-related gene X protein|MSL3-2 protein|protein MSL3-2|transcription factor-like protein MRGX	NM_001142426.1	NP_001135898.1	NC_000023.11	protein-coding	VALIDATED	X	-	103675497	103688157	Reference GRCh38.p12 Primary Assembly
hsa-miR-29c-3p	NM_001142425.1	1	983.2	983.2	2.55E-001	2.95E-001	11	13	0.00E000	10.5	1.00E000	0	14	248.0	0.0	0.0	247.2	0.0	0.0	22	1967	8	21	1703	1716	14	14	0.0	read	NM_001142425.1	9606	9643	MORF4L2	MORFL2|MRGX	mortality factor 4 like 2	mortality factor 4-like protein 2|MORF-related gene X protein|MSL3-2 protein|protein MSL3-2|transcription factor-like protein MRGX	NM_001142425.1	NP_001135897.1	NC_000023.11	protein-coding	VALIDATED	X	-	103675497	103688157	Reference GRCh38.p12 Primary Assembly
hsa-miR-29c-3p	NM_001142424.1	1	983.2	983.2	2.55E-001	2.95E-001	11	13	0.00E000	10.5	1.00E000	0	14	248.0	0.0	0.0	247.2	0.0	0.0	22	1996	8	21	1732	1745	14	14	0.0	read	NM_001142424.1	9606	9643	MORF4L2	MORFL2|MRGX	mortality factor 4 like 2	mortality factor 4-like protein 2|MORF-related gene X protein|MSL3-2 protein|protein MSL3-2|transcription factor-like protein MRGX	NM_001142424.1	NP_001135896.1	NC_000023.11	protein-coding	VALIDATED	X	-	103675497	103688157	Reference GRCh38.p12 Primary Assembly
hsa-miR-29c-3p	NM_001142423.1	1	983.2	983.2	2.55E-001	2.95E-001	11	13	0.00E000	10.5	1.00E000	0	14	248.0	0.0	0.0	247.2	0.0	0.0	22	1947	8	21	1683	1696	14	14	0.0	read	NM_001142423.1	9606	9643	MORF4L2	MORFL2|MRGX	mortality factor 4 like 2	mortality factor 4-like protein 2|MORF-related gene X protein|MSL3-2 protein|protein MSL3-2|transcription factor-like protein MRGX	NM_001142423.1	NP_001135895.1	NC_000023.11	protein-coding	VALIDATED	X	-	103675497	103688157	Reference GRCh38.p12 Primary Assembly
hsa-miR-29c-3p	NM_001142422.1	1	983.2	983.2	2.55E-001	2.95E-001	11	13	0.00E000	10.5	1.00E000	0	14	248.0	0.0	0.0	247.2	0.0	0.0	22	2029	8	21	1765	1778	14	14	0.0	read	NM_001142422.1	9606	9643	MORF4L2	MORFL2|MRGX	mortality factor 4 like 2	mortality factor 4-like protein 2|MORF-related gene X protein|MSL3-2 protein|protein MSL3-2|transcription factor-like protein MRGX	NM_001142422.1	NP_001135894.1	NC_000023.11	protein-coding	VALIDATED	X	-	103675497	103688157	Reference GRCh38.p12 Primary Assembly
hsa-miR-29c-3p	NM_001198633.1	2	1473.6	930.9	7.97E-007	1.15E-004	11	11	0.00E000	11.0	1.00E000	0	14	248.0	0.0	0.0	199.9	0.0	0.0	22	7372	8	21	4550	4563	14	14	0.0	read	NM_001198633.1	9606	862	RUNX1T1	AML1-MTG8|AML1T1|CBFA2T1|CDR|ETO|MTG8|ZMYND2	RUNX1 translocation partner 1	protein CBFA2T1|acute myelogenous leukemia 1 translocation 1, cyclin-D related|core-binding factor, runt domain, alpha subunit 2; translocated to, 1; cyclin D-related|eight twenty one protein|myeloid translocation gene on 8q22|runt related transcription factor 1; translocated to, 1 (cyclin D related)|zinc finger MYND domain-containing protein 2	NM_001198633.1	NP_001185562.1	NC_000008.11	protein-coding	REVIEWED	8	-	91954966	92103450	Reference GRCh38.p12 Primary Assembly
hsa-miR-29c-3p	NM_001198679.1	2	1473.6	930.9	3.58E-005	3.24E-003	11	11	0.00E000	11.0	1.00E000	0	14	248.0	0.0	0.0	199.9	0.0	0.0	22	7454	8	21	4632	4645	14	14	0.0	read	NM_001198679.1	9606	862	RUNX1T1	AML1-MTG8|AML1T1|CBFA2T1|CDR|ETO|MTG8|ZMYND2	RUNX1 translocation partner 1	protein CBFA2T1|acute myelogenous leukemia 1 translocation 1, cyclin-D related|core-binding factor, runt domain, alpha subunit 2; translocated to, 1; cyclin D-related|eight twenty one protein|myeloid translocation gene on 8q22|runt related transcription factor 1; translocated to, 1 (cyclin D related)|zinc finger MYND domain-containing protein 2	NM_001198679.1	NP_001185608.1	NC_000008.11	protein-coding	REVIEWED	8	-	91954966	92103450	Reference GRCh38.p12 Primary Assembly
hsa-miR-29c-3p	NM_001303481.1	1	1003.1	1003.1	5.84E-008	6.66E-006	11	11	0.00E000	11.0	1.00E000	0	12	312.0	0.0	0.0	200.1	0.0	0.0	22	3503	11	22	2985	2996	12	12	0.0	read	NM_001303481.1	9606	8427	ZNF282	HUB1	zinc finger protein 282	zinc finger protein 282|HTLV-I U5 repressive element-binding protein 1|HTLV-I U5RE-binding protein 1|HUB-1	NM_001303481.1	NP_001290410.1	NC_000007.14	protein-coding	VALIDATED	7	+	149195461	149226247	Reference GRCh38.p12 Primary Assembly
hsa-miR-29c-3p	NM_001286061.1	2	1202.1	1052.2	2.46E-007	1.90E-005	11	11	0.00E000	14.0	1.00E000	0	8	312.0	0.0	0.0	260.2	0.0	0.0	22	9783	15	22	1375	1382	8	8	0.0	read	NM_001286061.1	9606	27314	RAB30	-	RAB30, member RAS oncogene family	ras-related protein Rab-30	NM_001286061.1	NP_001272990.1	NC_000011.10	protein-coding	VALIDATED	11	-	82973132	83071922	Reference GRCh38.p12 Primary Assembly
hsa-miR-29c-3p	NM_001286059.1	2	1202.1	1052.2	2.46E-007	1.90E-005	11	11	0.00E000	14.0	1.00E000	0	8	312.0	0.0	0.0	260.2	0.0	0.0	22	10050	15	22	1642	1649	8	8	0.0	read	NM_001286059.1	9606	27314	RAB30	-	RAB30, member RAS oncogene family	ras-related protein Rab-30	NM_001286059.1	NP_001272988.1	NC_000011.10	protein-coding	VALIDATED	11	-	82973132	83071922	Reference GRCh38.p12 Primary Assembly
hsa-miR-29c-3p	NM_001286060.1	2	1202.1	1052.2	8.63E-007	6.40E-005	11	11	0.00E000	14.0	1.00E000	0	8	312.0	0.0	0.0	260.2	0.0	0.0	22	9885	15	22	1477	1484	8	8	0.0	read	NM_001286060.1	9606	27314	RAB30	-	RAB30, member RAS oncogene family	ras-related protein Rab-30	NM_001286060.1	NP_001272989.1	NC_000011.10	protein-coding	VALIDATED	11	-	82973132	83071922	Reference GRCh38.p12 Primary Assembly
hsa-miR-29c-3p	NM_014488.4	2	1202.1	1052.2	1.22E-007	1.45E-005	11	11	0.00E000	14.0	1.00E000	0	8	312.0	0.0	0.0	260.2	0.0	0.0	22	9986	15	22	1578	1585	8	8	0.0	read	NM_014488.4	9606	27314	RAB30	-	RAB30, member RAS oncogene family	ras-related protein Rab-30	NM_014488.4	NP_055303.2	NC_000011.10	protein-coding	VALIDATED	11	-	82973132	83071922	Reference GRCh38.p12 Primary Assembly
hsa-miR-29c-3p	NM_024594.3	1	965.1	965.1	8.78E-006	5.13E-004	11	11	0.00E000	8.5	1.00E000	0	16	252.0	0.0	0.0	215.1	0.0	0.0	22	3404	7	22	644	659	16	16	0.0	read	NM_024594.3	9606	79646	PANK3	-	pantothenate kinase 3	pantothenate kinase 3|hPanK3|pantothenic acid kinase 3	NM_024594.3	NP_078870.1	NC_000005.10	protein-coding	REVIEWED	5	-	168555622	168579608	Reference GRCh38.p12 Primary Assembly
hsa-miR-29c-3p	NM_001197051.1	2	1634.7	916.1	4.89E-008	4.25E-006	11	11	0.00E000	9.5	1.00E000	0	21	244.0	4.0	0.0	189.1	0.0	0.0	22	5732	2	22	1814	1834	21	21	0.0	read	NM_001197051.1	9606	80829	ZFP91	DMS-8|DSM-8|FKSG11|PZF|ZFP-91|ZNF757	ZFP91 zinc finger protein	E3 ubiquitin-protein ligase ZFP91|RING-type E3 ubiquitin transferase ZFP91|drug resistance-associated sequence in melanoma 8|penta zinc finger protein|zinc finger protein 757|zinc finger protein 91 homolog|zinc finger protein homologous to Zfp91 in mouse	NM_001197051.1	NP_001183980.1	NC_000011.10	protein-coding	REVIEWED	11	+	58579113	58621549	Reference GRCh38.p12 Primary Assembly
hsa-miR-29c-3p	NM_053023.4	2	1634.7	916.1	1.02E-005	6.17E-004	11	11	0.00E000	9.5	1.00E000	0	21	244.0	4.0	0.0	189.1	0.0	0.0	22	5735	2	22	1817	1837	21	21	0.0	read	NM_053023.4	9606	80829	ZFP91	DMS-8|DSM-8|FKSG11|PZF|ZFP-91|ZNF757	ZFP91 zinc finger protein	E3 ubiquitin-protein ligase ZFP91|RING-type E3 ubiquitin transferase ZFP91|drug resistance-associated sequence in melanoma 8|penta zinc finger protein|zinc finger protein 757|zinc finger protein 91 homolog|zinc finger protein homologous to Zfp91 in mouse	NM_053023.4	NP_444251.1	NC_000011.10	protein-coding	REVIEWED	11	+	58579113	58621549	Reference GRCh38.p12 Primary Assembly
hsa-miR-29c-3p	NM_002228.3	1	882.5	882.5	2.72E-005	1.22E-003	10	24	1.11E-016	11.0	1.00E000	0	14	152.0	0.0	0.0	285.5	0.0	0.0	22	3338	8	21	3156	3169	14	14	0.0	read	NM_002228.3	9606	3725	JUN	AP-1|AP1|c-Jun|p39	Jun proto-oncogene, AP-1 transcription factor subunit	transcription factor AP-1|Jun activation domain binding protein|activator protein 1|enhancer-binding protein AP1|jun oncogene|proto-oncogene c-Jun|v-jun avian sarcoma virus 17 oncogene homolog|v-jun sarcoma virus 17 oncogene homolog	NM_002228.3	NP_002219.1	NC_000001.11	protein-coding	REVIEWED	1	-	58780790	58784112	Reference GRCh38.p12 Primary Assembly
hsa-miR-29c-3p	NM_017742.5	1	661.4	661.4	1.46E-003	1.08E-002	10	10	0.00E000	11.0	1.00E000	0	11	152.0	0.0	0.0	55.4	0.0	0.0	22	5559	10	20	2637	2647	11	11	11.0	read	NM_017742.5	9606	54877	ZCCHC2	C18orf49	zinc finger CCHC-type containing 2	zinc finger CCHC domain-containing protein 2|zinc finger, CCHC domain containing 2	NM_017742.5	NP_060212.4	NC_000018.10	protein-coding	VALIDATED	18	+	62523409	62587708	Reference GRCh38.p12 Primary Assembly
hsa-miR-29c-3p	NM_001193416.2	1	1090.8	1090.8	1.14E-007	1.05E-005	10	11	0.00E000	7.0	1.00E000	0	21	320.0	40.0	0.0	277.8	0.0	0.0	22	4662	2	22	3565	3585	21	21	0.0	read	NM_001193416.2	9606	1654	DDX3X	CAP-Rf|DBX|DDX14|DDX3|HLP2|MRX102	DEAD-box helicase 3 X-linked	ATP-dependent RNA helicase DDX3X|DEAD (Asp-Glu-Ala-Asp) box helicase 3, X-linked|DEAD (Asp-Glu-Ala-Asp) box polypeptide 3, X-linked|DEAD box protein 3, X-chromosomal|DEAD box, X isoform|DEAD/H (Asp-Glu-Ala-Asp/His) box polypeptide 3|DEAD/H box-3|helicase-like protein 2	NM_001193416.2	NP_001180345.1	NC_000023.11	protein-coding	REVIEWED	X	+	41333307	41364471	Reference GRCh38.p12 Primary Assembly
hsa-miR-29c-3p	NM_001356.4	1	1090.8	1090.8	2.51E-010	3.24E-008	10	11	0.00E000	7.0	1.00E000	0	21	320.0	40.0	0.0	277.8	0.0	0.0	22	5519	2	22	4422	4442	21	21	0.0	read	NM_001356.4	9606	1654	DDX3X	CAP-Rf|DBX|DDX14|DDX3|HLP2|MRX102	DEAD-box helicase 3 X-linked	ATP-dependent RNA helicase DDX3X|DEAD (Asp-Glu-Ala-Asp) box helicase 3, X-linked|DEAD (Asp-Glu-Ala-Asp) box polypeptide 3, X-linked|DEAD box protein 3, X-chromosomal|DEAD box, X isoform|DEAD/H (Asp-Glu-Ala-Asp/His) box polypeptide 3|DEAD/H box-3|helicase-like protein 2	NM_001356.4	NP_001347.3	NC_000023.11	protein-coding	REVIEWED	X	+	41333307	41364471	Reference GRCh38.p12 Primary Assembly
hsa-miR-29c-3p	NM_001193417.2	1	1090.8	1090.8	2.51E-010	3.24E-008	10	11	0.00E000	7.0	1.00E000	0	21	320.0	40.0	0.0	277.8	0.0	0.0	22	4617	2	22	3520	3540	21	21	0.0	read	NM_001193417.2	9606	1654	DDX3X	CAP-Rf|DBX|DDX14|DDX3|HLP2|MRX102	DEAD-box helicase 3 X-linked	ATP-dependent RNA helicase DDX3X|DEAD (Asp-Glu-Ala-Asp) box helicase 3, X-linked|DEAD (Asp-Glu-Ala-Asp) box polypeptide 3, X-linked|DEAD box protein 3, X-chromosomal|DEAD box, X isoform|DEAD/H (Asp-Glu-Ala-Asp/His) box polypeptide 3|DEAD/H box-3|helicase-like protein 2	NM_001193417.2	NP_001180346.1	NC_000023.11	protein-coding	REVIEWED	X	+	41333307	41364471	Reference GRCh38.p12 Primary Assembly
hsa-miR-29c-3p	NM_000124.3	2	1629.3	1088.2	2.86E-004	8.51E-003	10	10	0.00E000	7.5	1.00E000	0	20	312.0	24.0	0.0	298.2	0.0	0.0	22	8993	3	22	5013	5032	20	20	0.0	read	NM_000124.3	9606	2074	ERCC6	ARMD5|CKN2|COFS|COFS1|CSB|CSB-PGBD3|POF11|RAD26|UVSS1	ERCC excision repair 6, chromatin remodeling factor	DNA excision repair protein ERCC-6|ERCC6-PGBD3 fusion protein|ATP-dependent helicase ERCC6|Chimeric CSB-PGBD3 protein|Chimeric ERCC6-PGBD3 protein|Cockayne syndrome group B protein|cockayne syndrome protein CSB|excision repair cross-complementation group 6|excision repair cross-complementing rodent repair deficiency, complementation group 6	NM_000124.3	NP_000115.1	NC_000010.11	protein-coding	REVIEWED	10	-	49454479	49539537	Reference GRCh38.p12 Primary Assembly
hsa-miR-29c-3p	NM_021033.6	2	1397.1	882.9	3.88E-005	1.98E-003	10	10	0.00E000	11.0	1.00E000	0	14	160.0	0.0	0.0	276.9	0.0	0.0	22	4358	8	21	3684	3697	14	14	0.0	read	NM_021033.6	9606	5911	RAP2A	K-REV|KREV|RAP2|RbBP-30	RAP2A, member of RAS oncogene family	ras-related protein Rap-2a|RAP2, member of RAS oncogene family (K-rev)	NM_021033.6	NP_066361.1	NC_000013.11	protein-coding	VALIDATED	13	+	97434220	97467997	Reference GRCh38.p12 Primary Assembly
hsa-miR-29c-3p	NM_003575.3	1	963.1	963.1	8.51E-005	3.47E-003	10	10	0.00E000	11.0	1.00E000	0	12	312.0	0.0	0.0	200.1	0.0	0.0	22	3760	11	22	3242	3253	12	12	0.0	read	NM_003575.3	9606	8427	ZNF282	HUB1	zinc finger protein 282	zinc finger protein 282|HTLV-I U5 repressive element-binding protein 1|HTLV-I U5RE-binding protein 1|HUB-1	NM_003575.3	NP_003566.1	NC_000007.14	protein-coding	VALIDATED	7	+	149195461	149226247	Reference GRCh38.p12 Primary Assembly
hsa-miR-29c-3p	NM_018448.4	2	1080.6	880.7	1.99E-006	1.50E-004	10	10	0.00E000	14.5	1.00E000	0	8	240.0	0.0	0.0	202.7	0.0	0.0	22	6010	14	21	5390	5397	8	8	0.0	read	NM_018448.4	9606	55832	CAND1	TIP120|TIP120A	cullin associated and neddylation dissociated 1	cullin-associated NEDD8-dissociated protein 1|TBP-interacting protein of 120 kDa A|p120 CAND1	NM_018448.4	NP_060918.2	NC_000012.12	protein-coding	REVIEWED	12	+	67269280	67314691	Reference GRCh38.p12 Primary Assembly
hsa-miR-29c-3p	NR_126534.1	2	1168.1	661.4	3.12E-006	6.44E-005	10	10	0.00E000	11.0	1.00E000	0	11	152.0	0.0	0.0	55.4	0.0	0.0	22	5908	10	20	2637	2647	11	11	11.0	read	NR_126534.1	9606	54877	ZCCHC2	C18orf49	zinc finger CCHC-type containing 2	zinc finger CCHC domain-containing protein 2|zinc finger, CCHC domain containing 2	NR_126534.1	-	NC_000018.10	protein-coding	VALIDATED	18	+	62523409	62587708	Reference GRCh38.p12 Primary Assembly
hsa-miR-29c-3p	NM_005595.4	3	2382.4	901.8	1.79E-005	9.08E-004	9	9	0.00E000	9.5	1.00E000	0	15	252.0	0.0	0.0	235.8	0.0	0.0	22	9403	8	22	2155	2169	15	15	0.0	read	NM_005595.4	9606	4774	NFIA	BRMUTD|CTF|NF-I/A|NF1-A|NFI-A|NFI-L	nuclear factor I A	nuclear factor 1 A-type|CCAAT-box-binding transcription factor|TGGCA-binding protein	NM_005595.4	NP_005586.1	NC_000001.11	protein-coding	REVIEWED	1	+	61077256	61462787	Reference GRCh38.p12 Primary Assembly
hsa-miR-29c-3p	NM_001067.3	3	2183.7	924.0	1.09E-005	6.29E-004	9	13	0.00E000	8.5	1.00E000	0	18	252.0	8.0	0.0	249.0	0.0	0.0	22	5753	5	22	2702	2719	18	18	11.0	read	NM_001067.3	9606	7153	TOP2A	TOP2|TP2A	DNA topoisomerase II alpha	DNA topoisomerase 2-alpha|DNA gyrase|DNA topoisomerase (ATP-hydrolyzing)|DNA topoisomerase II, 170 kD|DNA topoisomerase II, alpha isozyme|topoisomerase (DNA) II alpha 170kDa	NM_001067.3	NP_001058.2	NC_000017.11	protein-coding	REVIEWED	17	-	40388520	40417949	Reference GRCh38.p12 Primary Assembly
hsa-miR-29c-3p	NM_001145511.1	3	2382.4	901.8	1.72E-003	1.87E-002	9	9	0.00E000	9.5	1.00E000	0	15	252.0	0.0	0.0	235.8	0.0	0.0	22	9339	8	22	2091	2105	15	15	0.0	read	NM_001145511.1	9606	4774	NFIA	BRMUTD|CTF|NF-I/A|NF1-A|NFI-A|NFI-L	nuclear factor I A	nuclear factor 1 A-type|CCAAT-box-binding transcription factor|TGGCA-binding protein	NM_001145511.1	NP_001138983.1	NC_000001.11	protein-coding	REVIEWED	1	+	61077256	61462787	Reference GRCh38.p12 Primary Assembly
hsa-miR-29c-3p	NM_001145512.1	3	2382.4	901.8	5.27E-006	5.27E-004	9	9	0.00E000	9.5	1.00E000	0	15	252.0	0.0	0.0	235.8	0.0	0.0	22	9228	8	22	1980	1994	15	15	0.0	read	NM_001145512.1	9606	4774	NFIA	BRMUTD|CTF|NF-I/A|NF1-A|NFI-A|NFI-L	nuclear factor I A	nuclear factor 1 A-type|CCAAT-box-binding transcription factor|TGGCA-binding protein	NM_001145512.1	NP_001138984.1	NC_000001.11	protein-coding	REVIEWED	1	+	61077256	61462787	Reference GRCh38.p12 Primary Assembly
hsa-miR-29c-3p	NM_001134673.3	3	2382.4	901.8	5.27E-006	5.27E-004	9	9	0.00E000	9.5	1.00E000	0	15	252.0	0.0	0.0	235.8	0.0	0.0	22	9495	8	22	2247	2261	15	15	0.0	read	NM_001134673.3	9606	4774	NFIA	BRMUTD|CTF|NF-I/A|NF1-A|NFI-A|NFI-L	nuclear factor I A	nuclear factor 1 A-type|CCAAT-box-binding transcription factor|TGGCA-binding protein	NM_001134673.3	NP_001128145.1	NC_000001.11	protein-coding	REVIEWED	1	+	61077256	61462787	Reference GRCh38.p12 Primary Assembly
hsa-miR-29c-3p	NR_110493.1	1	846.7	846.7	2.31E-005	1.13E-003	9	9	0.00E000	9.0	1.00E000	0	15	252.0	0.0	0.0	177.7	0.0	0.0	22	7528	8	22	1508	1522	15	15	0.0	read	NR_110493.1	9606	55000	TUG1	LINC00080|NCRNA00080|TI-227H	taurine up-regulated 1	TUG1 noncoding RNA|long intergenic non-protein coding RNA 80|taurine up-regulated 1 (non-protein coding)|taurine upregulated gene 1	NR_110493.1	-	NC_000022.11	ncRNA	REVIEWED	22	+	30969210	30979394	Reference GRCh38.p12 Primary Assembly
hsa-miR-29c-3p	NR_002323.2	1	846.7	846.7	2.31E-005	1.13E-003	9	9	0.00E000	9.0	1.00E000	0	15	252.0	0.0	0.0	177.7	0.0	0.0	22	7542	8	22	1508	1522	15	15	0.0	read	NR_002323.2	9606	55000	TUG1	LINC00080|NCRNA00080|TI-227H	taurine up-regulated 1	TUG1 noncoding RNA|long intergenic non-protein coding RNA 80|taurine up-regulated 1 (non-protein coding)|taurine upregulated gene 1	NR_002323.2	-	NC_000022.11	ncRNA	REVIEWED	22	+	30969210	30979394	Reference GRCh38.p12 Primary Assembly
hsa-miR-29c-3p	NM_024037.2	1	976.2	976.2	8.28E-008	1.36E-005	9	9	0.00E000	6.5	1.00E000	0	21	320.0	16.0	0.0	223.2	0.0	0.0	22	2178	2	22	1957	1977	21	21	0.0	read	NM_024037.2	9606	79000	AUNIP	AIBP|C1orf135	aurora kinase A and ninein interacting protein	aurora kinase A and ninein-interacting protein|aurora A-binding protein	NM_024037.2	NP_076942.1	NC_000001.11	protein-coding	VALIDATED	1	-	25831912	25859457	Reference GRCh38.p12 Primary Assembly
hsa-miR-29c-3p	NM_001195278.1	1	1014.6	1014.6	3.85E-010	4.92E-008	9	9	0.00E000	9.0	1.00E000	0	19	312.0	4.0	0.0	289.6	0.0	0.0	22	10558	4	22	10066	10084	19	19	0.0	read	NM_001195278.1	9606	100507421	TMEM178B	-	transmembrane protein 178B	transmembrane protein 178B	NM_001195278.1	NP_001182207.1	NC_000007.14	protein-coding	VALIDATED	7	+	141073401	141511337	Reference GRCh38.p12 Primary Assembly
hsa-miR-29c-3p	NR_110492.1	1	846.7	846.7	2.92E-001	3.33E-001	9	9	0.00E000	9.0	1.00E000	0	15	252.0	0.0	0.0	177.7	0.0	0.0	22	7598	8	22	1508	1522	15	15	0.0	read	NR_110492.1	9606	55000	TUG1	LINC00080|NCRNA00080|TI-227H	taurine up-regulated 1	TUG1 noncoding RNA|long intergenic non-protein coding RNA 80|taurine up-regulated 1 (non-protein coding)|taurine upregulated gene 1	NR_110492.1	-	NC_000022.11	ncRNA	REVIEWED	22	+	30969210	30979394	Reference GRCh38.p12 Primary Assembly
hsa-miR-29c-3p	NR_073577.1	1	892.4	892.4	8.84E-006	5.07E-004	9	9	0.00E000	12.0	1.00E000	0	11	312.0	0.0	0.0	175.4	0.0	0.0	22	2297	12	22	304	314	11	11	0.0	read	NR_073577.1	9606	9100	USP10	UBPO	ubiquitin specific peptidase 10	ubiquitin carboxyl-terminal hydrolase 10|deubiquitinating enzyme 10|ubiquitin specific protease 10|ubiquitin thioesterase 10|ubiquitin thiolesterase 10|ubiquitin-specific-processing protease 10	NR_073577.1	-	NC_000016.10	protein-coding	REVIEWED	16	+	84699948	84779921	Reference GRCh38.p12 Primary Assembly
hsa-miR-29c-3p	NM_001318887.1	2	1412.0	889.3	1.02E-006	5.27E-005	9	9	0.00E000	8.5	1.00E000	0	20	240.0	12.0	0.0	228.3	0.0	0.0	22	1364	2	21	1231	1250	20	20	0.0	read	NM_001318887.1	9606	9324	HMGN3	PNAS-24|PNAS-25|TRIP7	high mobility group nucleosomal binding domain 3	high mobility group nucleosome-binding domain-containing protein 3|TR-interacting protein 7|thyroid hormone receptor interacting protein 7	NM_001318887.1	NP_001305816.1	NC_000006.12	protein-coding	REVIEWED	6	-	79201244	79234737	Reference GRCh38.p12 Primary Assembly
hsa-miR-29c-3p	NM_001318886.1	2	1412.0	889.3	1.02E-006	5.27E-005	9	9	0.00E000	8.5	1.00E000	0	20	240.0	12.0	0.0	228.3	0.0	0.0	22	1022	2	21	889	908	20	20	0.0	read	NM_001318886.1	9606	9324	HMGN3	PNAS-24|PNAS-25|TRIP7	high mobility group nucleosomal binding domain 3	high mobility group nucleosome-binding domain-containing protein 3|TR-interacting protein 7|thyroid hormone receptor interacting protein 7	NM_001318886.1	NP_001305815.1	NC_000006.12	protein-coding	REVIEWED	6	-	79201244	79234737	Reference GRCh38.p12 Primary Assembly
hsa-miR-29c-3p	NM_001318885.1	2	1412.0	889.3	1.02E-006	5.27E-005	9	9	0.00E000	8.5	1.00E000	0	20	240.0	12.0	0.0	228.3	0.0	0.0	22	884	2	21	751	770	20	20	0.0	read	NM_001318885.1	9606	9324	HMGN3	PNAS-24|PNAS-25|TRIP7	high mobility group nucleosomal binding domain 3	high mobility group nucleosome-binding domain-containing protein 3|TR-interacting protein 7|thyroid hormone receptor interacting protein 7	NM_001318885.1	NP_001305814.1	NC_000006.12	protein-coding	REVIEWED	6	-	79201244	79234737	Reference GRCh38.p12 Primary Assembly
hsa-miR-29c-3p	NM_001318884.1	2	1412.0	889.3	1.02E-006	5.27E-005	9	9	0.00E000	8.5	1.00E000	0	20	240.0	12.0	0.0	228.3	0.0	0.0	22	1035	2	21	902	921	20	20	0.0	read	NM_001318884.1	9606	9324	HMGN3	PNAS-24|PNAS-25|TRIP7	high mobility group nucleosomal binding domain 3	high mobility group nucleosome-binding domain-containing protein 3|TR-interacting protein 7|thyroid hormone receptor interacting protein 7	NM_001318884.1	NP_001305813.1	NC_000006.12	protein-coding	REVIEWED	6	-	79201244	79234737	Reference GRCh38.p12 Primary Assembly
hsa-miR-29c-3p	NM_001318888.1	1	889.3	889.3	2.62E-006	1.21E-004	9	9	0.00E000	8.5	1.00E000	0	20	240.0	12.0	0.0	228.3	0.0	0.0	22	821	2	21	688	707	20	20	0.0	read	NM_001318888.1	9606	9324	HMGN3	PNAS-24|PNAS-25|TRIP7	high mobility group nucleosomal binding domain 3	high mobility group nucleosome-binding domain-containing protein 3|TR-interacting protein 7|thyroid hormone receptor interacting protein 7	NM_001318888.1	NP_001305817.1	NC_000006.12	protein-coding	REVIEWED	6	-	79201244	79234737	Reference GRCh38.p12 Primary Assembly
hsa-miR-29c-3p	NM_001272075.1	1	892.4	892.4	2.69E-003	1.07E-002	9	9	0.00E000	12.0	1.00E000	0	11	312.0	0.0	0.0	175.4	0.0	0.0	22	3520	12	22	1527	1537	11	11	0.0	read	NM_001272075.1	9606	9100	USP10	UBPO	ubiquitin specific peptidase 10	ubiquitin carboxyl-terminal hydrolase 10|deubiquitinating enzyme 10|ubiquitin specific protease 10|ubiquitin thioesterase 10|ubiquitin thiolesterase 10|ubiquitin-specific-processing protease 10	NM_001272075.1	NP_001259004.1	NC_000016.10	protein-coding	REVIEWED	16	+	84699948	84779921	Reference GRCh38.p12 Primary Assembly
hsa-miR-29c-3p	NM_001201362.1	2	1412.0	889.3	2.11E-007	1.76E-005	9	9	0.00E000	8.5	1.00E000	0	20	240.0	12.0	0.0	228.3	0.0	0.0	22	1484	2	21	1351	1370	20	20	0.0	read	NM_001201362.1	9606	9324	HMGN3	PNAS-24|PNAS-25|TRIP7	high mobility group nucleosomal binding domain 3	high mobility group nucleosome-binding domain-containing protein 3|TR-interacting protein 7|thyroid hormone receptor interacting protein 7	NM_001201362.1	NP_001188291.1	NC_000006.12	protein-coding	REVIEWED	6	-	79201244	79234737	Reference GRCh38.p12 Primary Assembly
hsa-miR-29c-3p	NM_138730.2	2	1412.0	889.3	1.30E-004	2.44E-003	9	9	0.00E000	8.5	1.00E000	0	20	240.0	12.0	0.0	228.3	0.0	0.0	22	894	2	21	761	780	20	20	0.0	read	NM_138730.2	9606	9324	HMGN3	PNAS-24|PNAS-25|TRIP7	high mobility group nucleosomal binding domain 3	high mobility group nucleosome-binding domain-containing protein 3|TR-interacting protein 7|thyroid hormone receptor interacting protein 7	NM_138730.2	NP_620058.1	NC_000006.12	protein-coding	REVIEWED	6	-	79201244	79234737	Reference GRCh38.p12 Primary Assembly
hsa-miR-29c-3p	NM_005153.2	1	892.4	892.4	1.23E-004	2.36E-003	9	9	0.00E000	12.0	1.00E000	0	11	312.0	0.0	0.0	175.4	0.0	0.0	22	3399	12	22	1406	1416	11	11	0.0	read	NM_005153.2	9606	9100	USP10	UBPO	ubiquitin specific peptidase 10	ubiquitin carboxyl-terminal hydrolase 10|deubiquitinating enzyme 10|ubiquitin specific protease 10|ubiquitin thioesterase 10|ubiquitin thiolesterase 10|ubiquitin-specific-processing protease 10	NM_005153.2	NP_005144.2	NC_000016.10	protein-coding	REVIEWED	16	+	84699948	84779921	Reference GRCh38.p12 Primary Assembly
hsa-miR-29c-3p	NM_004242.3	2	1412.0	889.3	1.30E-004	2.44E-003	9	9	0.00E000	8.5	1.00E000	0	20	240.0	12.0	0.0	228.3	0.0	0.0	22	935	2	21	802	821	20	20	0.0	read	NM_004242.3	9606	9324	HMGN3	PNAS-24|PNAS-25|TRIP7	high mobility group nucleosomal binding domain 3	high mobility group nucleosome-binding domain-containing protein 3|TR-interacting protein 7|thyroid hormone receptor interacting protein 7	NM_004242.3	NP_004233.1	NC_000006.12	protein-coding	REVIEWED	6	-	79201244	79234737	Reference GRCh38.p12 Primary Assembly
hsa-miR-29c-3p	NM_001201363.1	2	1412.0	889.3	1.30E-004	2.44E-003	9	9	0.00E000	8.5	1.00E000	0	20	240.0	12.0	0.0	228.3	0.0	0.0	22	1028	2	21	895	914	20	20	0.0	read	NM_001201363.1	9606	9324	HMGN3	PNAS-24|PNAS-25|TRIP7	high mobility group nucleosomal binding domain 3	high mobility group nucleosome-binding domain-containing protein 3|TR-interacting protein 7|thyroid hormone receptor interacting protein 7	NM_001201363.1	NP_001188292.1	NC_000006.12	protein-coding	REVIEWED	6	-	79201244	79234737	Reference GRCh38.p12 Primary Assembly
hsa-miR-29c-3p	NM_152345.4	1	924.9	924.9	1.29E-006	6.16E-005	9	10	0.00E000	7.0	1.00E000	0	21	320.0	12.0	0.0	176.9	0.0	0.0	22	3203	2	22	2899	2919	21	21	0.0	read	NM_152345.4	9606	124930	ANKRD13B	-	ankyrin repeat domain 13B	ankyrin repeat domain-containing protein 13B	NM_152345.4	NP_689558.4	NC_000017.11	protein-coding	VALIDATED	17	+	29589768	29615005	Reference GRCh38.p12 Primary Assembly
hsa-miR-29c-3p	NM_015329.3	1	878.9	878.9	4.28E-006	1.64E-004	9	12	0.00E000	9.5	1.00E000	0	14	240.0	0.0	0.0	221.9	0.0	0.0	22	4853	8	21	4713	4726	14	14	0.0	read	NM_015329.3	9606	23383	MAU2	KIAA0892|MAU2L|SCC4|mau-2	MAU2 sister chromatid cohesion factor	MAU2 chromatid cohesion factor homolog|cohesin loading complex subunit SCC4 homolog|protein MAU-2|sister chromatid cohesion 4	NM_015329.3	NP_056144.3	NC_000019.10	protein-coding	VALIDATED	19	+	19320606	19358753	Reference GRCh38.p12 Primary Assembly
hsa-miR-29c-3p	NM_001128164.1	1	869.3	869.3	4.18E-006	4.75E-004	9	9	0.00E000	9.0	1.00E000	0	18	248.0	8.0	0.0	201.3	0.0	0.0	22	10587	4	21	10415	10432	18	18	0.0	read	NM_001128164.1	9606	6310	ATXN1	ATX1|D6S504E|SCA1	ataxin 1	ataxin-1|alternative ataxin1|spinocerebellar ataxia type 1 protein	NM_001128164.1	NP_001121636.1	NC_000006.12	protein-coding	REVIEWED	6	-	16299111	16761489	Reference GRCh38.p12 Primary Assembly
hsa-miR-29c-3p	NM_000332.3	1	869.3	869.3	1.18E-004	7.11E-003	9	9	0.00E000	9.0	1.00E000	0	18	248.0	8.0	0.0	201.3	0.0	0.0	22	10636	4	21	10464	10481	18	18	0.0	read	NM_000332.3	9606	6310	ATXN1	ATX1|D6S504E|SCA1	ataxin 1	ataxin-1|alternative ataxin1|spinocerebellar ataxia type 1 protein	NM_000332.3	NP_000323.2	NC_000006.12	protein-coding	REVIEWED	6	-	16299111	16761489	Reference GRCh38.p12 Primary Assembly
hsa-miR-29c-3p	NR_037943.1	1	929.0	929.0	2.55E-007	1.22E-005	9	10	0.00E000	5.5	1.00E000	1	22	248.0	16.0	0.0	259.0	0.0	0.0	22	4114	1	21	2062	2083	21	22	0.0	read	NR_037943.1	9606	8675	STX16	SYN16	syntaxin 16	syntaxin-16	NR_037943.1	-	NC_000020.11	protein-coding	REVIEWED	20	+	58651252	58679525	Reference GRCh38.p12 Primary Assembly
hsa-miR-29c-3p	NM_015435.4	1	958.7	958.7	2.70E-006	1.52E-004	9	9	0.00E000	13.0	1.00E000	0	9	320.0	0.0	0.0	234.7	0.0	0.0	22	4349	14	22	4101	4109	9	9	0.0	read	NM_015435.4	9606	25897	RNF19A	RNF19	ring finger protein 19A, RBR E3 ubiquitin protein ligase	E3 ubiquitin-protein ligase RNF19A|double ring-finger protein|protein p38 interacting with transcription factor Sp1|ring finger protein 19|ring finger protein 19A, E3 ubiquitin protein ligase|ring-IBR-ring domain containing protein Dorfin	NM_015435.4	NP_056250.3	NC_000008.11	protein-coding	REVIEWED	8	-	100257058	100336217	Reference GRCh38.p12 Primary Assembly
hsa-miR-29c-3p	NM_001280539.1	1	958.7	958.7	2.70E-006	1.52E-004	9	9	0.00E000	13.0	1.00E000	0	9	320.0	0.0	0.0	234.7	0.0	0.0	22	4318	14	22	4070	4078	9	9	0.0	read	NM_001280539.1	9606	25897	RNF19A	RNF19	ring finger protein 19A, RBR E3 ubiquitin protein ligase	E3 ubiquitin-protein ligase RNF19A|double ring-finger protein|protein p38 interacting with transcription factor Sp1|ring finger protein 19|ring finger protein 19A, E3 ubiquitin protein ligase|ring-IBR-ring domain containing protein Dorfin	NM_001280539.1	NP_001267468.1	NC_000008.11	protein-coding	REVIEWED	8	-	100257058	100336217	Reference GRCh38.p12 Primary Assembly
hsa-miR-29c-3p	NM_183419.3	1	958.7	958.7	1.52E-006	1.34E-004	9	9	0.00E000	13.0	1.00E000	0	9	320.0	0.0	0.0	234.7	0.0	0.0	22	4425	14	22	4177	4185	9	9	0.0	read	NM_183419.3	9606	25897	RNF19A	RNF19	ring finger protein 19A, RBR E3 ubiquitin protein ligase	E3 ubiquitin-protein ligase RNF19A|double ring-finger protein|protein p38 interacting with transcription factor Sp1|ring finger protein 19|ring finger protein 19A, E3 ubiquitin protein ligase|ring-IBR-ring domain containing protein Dorfin	NM_183419.3	NP_904355.1	NC_000008.11	protein-coding	REVIEWED	8	-	100257058	100336217	Reference GRCh38.p12 Primary Assembly
hsa-miR-29c-3p	NM_003763.5	1	929.0	929.0	1.50E-007	1.66E-005	9	10	0.00E000	5.5	1.00E000	1	22	248.0	16.0	0.0	259.0	0.0	0.0	22	4915	1	21	2863	2884	21	22	0.0	read	NM_003763.5	9606	8675	STX16	SYN16	syntaxin 16	syntaxin-16	NM_003763.5	NP_003754.2	NC_000020.11	protein-coding	REVIEWED	20	+	58651252	58679525	Reference GRCh38.p12 Primary Assembly
hsa-miR-29c-3p	NM_001134772.2	1	929.0	929.0	1.50E-007	1.66E-005	9	10	0.00E000	5.5	1.00E000	1	22	248.0	16.0	0.0	259.0	0.0	0.0	22	4966	1	21	2914	2935	21	22	0.0	read	NM_001134772.2	9606	8675	STX16	SYN16	syntaxin 16	syntaxin-16	NM_001134772.2	NP_001128244.1	NC_000020.11	protein-coding	REVIEWED	20	+	58651252	58679525	Reference GRCh38.p12 Primary Assembly
hsa-miR-29c-3p	NM_001001433.2	1	929.0	929.0	1.50E-007	1.66E-005	9	10	0.00E000	5.5	1.00E000	1	22	248.0	16.0	0.0	259.0	0.0	0.0	22	4978	1	21	2926	2947	21	22	0.0	read	NM_001001433.2	9606	8675	STX16	SYN16	syntaxin 16	syntaxin-16	NM_001001433.2	NP_001001433.1	NC_000020.11	protein-coding	REVIEWED	20	+	58651252	58679525	Reference GRCh38.p12 Primary Assembly
hsa-miR-29c-3p	NM_001204868.1	1	929.0	929.0	1.92E-005	9.31E-004	9	10	0.00E000	5.5	1.00E000	1	22	248.0	16.0	0.0	259.0	0.0	0.0	22	4340	1	21	2288	2309	21	22	0.0	read	NM_001204868.1	9606	8675	STX16	SYN16	syntaxin 16	syntaxin-16	NM_001204868.1	NP_001191797.1	NC_000020.11	protein-coding	REVIEWED	20	+	58651252	58679525	Reference GRCh38.p12 Primary Assembly
hsa-miR-29c-3p	NM_001134773.2	1	929.0	929.0	1.92E-005	9.31E-004	9	10	0.00E000	5.5	1.00E000	1	22	248.0	16.0	0.0	259.0	0.0	0.0	22	4927	1	21	2875	2896	21	22	0.0	read	NM_001134773.2	9606	8675	STX16	SYN16	syntaxin 16	syntaxin-16	NM_001134773.2	NP_001128245.1	NC_000020.11	protein-coding	REVIEWED	20	+	58651252	58679525	Reference GRCh38.p12 Primary Assembly
hsa-miR-29c-3p	NR_037942.1	1	929.0	929.0	9.85E-004	1.03E-002	9	10	0.00E000	5.5	1.00E000	1	22	248.0	16.0	0.0	259.0	0.0	0.0	22	4157	1	21	2105	2126	21	22	0.0	read	NR_037942.1	9606	8675	STX16	SYN16	syntaxin 16	syntaxin-16	NR_037942.1	-	NC_000020.11	protein-coding	REVIEWED	20	+	58651252	58679525	Reference GRCh38.p12 Primary Assembly
hsa-miR-29c-3p	NR_037941.1	1	929.0	929.0	9.85E-004	1.03E-002	9	10	0.00E000	5.5	1.00E000	1	22	248.0	16.0	0.0	259.0	0.0	0.0	22	4764	1	21	2712	2733	21	22	0.0	read	NR_037941.1	9606	8675	STX16	SYN16	syntaxin 16	syntaxin-16	NR_037941.1	-	NC_000020.11	protein-coding	REVIEWED	20	+	58651252	58679525	Reference GRCh38.p12 Primary Assembly
hsa-miR-29c-3p	NM_001320852.1	1	922.7	922.7	4.00E-007	5.84E-005	8	8	0.00E000	4.5	1.00E000	1	22	312.0	28.0	0.0	209.7	0.0	0.0	22	5941	2	22	1652	1673	21	22	0.0	read	NM_001320852.1	9606	8874	ARHGEF7	BETA-PIX|COOL-1|COOL1|Nbla10314|P50|P50BP|P85|P85COOL1|P85SPR|PAK3|PIXB	Rho guanine nucleotide exchange factor 7	rho guanine nucleotide exchange factor 7|PAK-interacting exchange factor beta|Rho guanine nucleotide exchange factor (GEF) 7|SH3 domain-containing proline-rich protein	NM_001320852.1	NP_001307781.1	NC_000013.11	protein-coding	REVIEWED	13	+	111114618	111305733	Reference GRCh38.p12 Primary Assembly
hsa-miR-29c-3p	NM_001276459.1	1	895.5	895.5	8.80E-007	1.11E-004	8	9	0.00E000	10.5	1.00E000	0	13	312.0	0.0	0.0	212.5	0.0	0.0	22	2969	10	22	2142	2154	13	13	0.0	read	NM_001276459.1	9606	1998	ELF2	EU32|NERF|NERF-1A|NERF-1B|NERF-1a,b|NERF-2	E74 like ETS transcription factor 2	ETS-related transcription factor Elf-2|E74-like factor 2 (ets domain transcription factor)|ets family transcription factor ELF2C|new Ets-related factor	NM_001276459.1	NP_001263388.1	NC_000004.12	protein-coding	VALIDATED	4	-	139057257	139177217	Reference GRCh38.p12 Primary Assembly
hsa-miR-29c-3p	NR_136534.1	1	935.0	935.0	4.20E-009	2.75E-007	8	8	0.00E000	12.0	1.00E000	0	12	312.0	0.0	0.0	259.0	0.0	0.0	22	3199	11	22	1639	1650	12	12	0.0	read	NR_136534.1	9606	92703	TMEM183A	C1orf37	transmembrane protein 183A	transmembrane protein 183A	NR_136534.1	-	NC_000001.11	protein-coding	VALIDATED	1	+	203007366	203024847	Reference GRCh38.p12 Primary Assembly
hsa-miR-29c-3p	NR_136533.1	1	935.0	935.0	4.20E-009	2.75E-007	8	8	0.00E000	12.0	1.00E000	0	12	312.0	0.0	0.0	259.0	0.0	0.0	22	3199	11	22	1639	1650	12	12	0.0	read	NR_136533.1	9606	92703	TMEM183A	C1orf37	transmembrane protein 183A	transmembrane protein 183A	NR_136533.1	-	NC_000001.11	protein-coding	VALIDATED	1	+	203007366	203024847	Reference GRCh38.p12 Primary Assembly
hsa-miR-29c-3p	NR_136532.1	1	935.0	935.0	4.20E-009	2.75E-007	8	8	0.00E000	12.0	1.00E000	0	12	312.0	0.0	0.0	259.0	0.0	0.0	22	3018	11	22	1458	1469	12	12	0.0	read	NR_136532.1	9606	92703	TMEM183A	C1orf37	transmembrane protein 183A	transmembrane protein 183A	NR_136532.1	-	NC_000001.11	protein-coding	VALIDATED	1	+	203007366	203024847	Reference GRCh38.p12 Primary Assembly
hsa-miR-29c-3p	NR_136531.1	1	935.0	935.0	4.20E-009	2.75E-007	8	8	0.00E000	12.0	1.00E000	0	12	312.0	0.0	0.0	259.0	0.0	0.0	22	3015	11	22	1455	1466	12	12	0.0	read	NR_136531.1	9606	92703	TMEM183A	C1orf37	transmembrane protein 183A	transmembrane protein 183A	NR_136531.1	-	NC_000001.11	protein-coding	VALIDATED	1	+	203007366	203024847	Reference GRCh38.p12 Primary Assembly
hsa-miR-29c-3p	NR_136530.1	1	935.0	935.0	4.20E-009	2.75E-007	8	8	0.00E000	12.0	1.00E000	0	12	312.0	0.0	0.0	259.0	0.0	0.0	22	3202	11	22	1642	1653	12	12	0.0	read	NR_136530.1	9606	92703	TMEM183A	C1orf37	transmembrane protein 183A	transmembrane protein 183A	NR_136530.1	-	NC_000001.11	protein-coding	VALIDATED	1	+	203007366	203024847	Reference GRCh38.p12 Primary Assembly
hsa-miR-29c-3p	NM_001322959.1	1	935.0	935.0	4.20E-009	2.75E-007	8	8	0.00E000	12.0	1.00E000	0	12	312.0	0.0	0.0	259.0	0.0	0.0	22	2945	11	22	1385	1396	12	12	0.0	read	NM_001322959.1	9606	92703	TMEM183A	C1orf37	transmembrane protein 183A	transmembrane protein 183A	NM_001322959.1	NP_001309888.1	NC_000001.11	protein-coding	VALIDATED	1	+	203007366	203024847	Reference GRCh38.p12 Primary Assembly
hsa-miR-29c-3p	NM_001322958.1	1	935.0	935.0	4.20E-009	2.75E-007	8	8	0.00E000	12.0	1.00E000	0	12	312.0	0.0	0.0	259.0	0.0	0.0	22	2948	11	22	1388	1399	12	12	0.0	read	NM_001322958.1	9606	92703	TMEM183A	C1orf37	transmembrane protein 183A	transmembrane protein 183A	NM_001322958.1	NP_001309887.1	NC_000001.11	protein-coding	VALIDATED	1	+	203007366	203024847	Reference GRCh38.p12 Primary Assembly
hsa-miR-29c-3p	NM_001322957.1	1	935.0	935.0	4.20E-009	2.75E-007	8	8	0.00E000	12.0	1.00E000	0	12	312.0	0.0	0.0	259.0	0.0	0.0	22	3030	11	22	1470	1481	12	12	0.0	read	NM_001322957.1	9606	92703	TMEM183A	C1orf37	transmembrane protein 183A	transmembrane protein 183A	NM_001322957.1	NP_001309886.1	NC_000001.11	protein-coding	VALIDATED	1	+	203007366	203024847	Reference GRCh38.p12 Primary Assembly
hsa-miR-29c-3p	NM_001322956.1	1	935.0	935.0	4.20E-009	2.75E-007	8	8	0.00E000	12.0	1.00E000	0	12	312.0	0.0	0.0	259.0	0.0	0.0	22	3035	11	22	1475	1486	12	12	0.0	read	NM_001322956.1	9606	92703	TMEM183A	C1orf37	transmembrane protein 183A	transmembrane protein 183A	NM_001322956.1	NP_001309885.1	NC_000001.11	protein-coding	VALIDATED	1	+	203007366	203024847	Reference GRCh38.p12 Primary Assembly
hsa-miR-29c-3p	NM_001322955.1	1	935.0	935.0	4.20E-009	2.75E-007	8	8	0.00E000	12.0	1.00E000	0	12	312.0	0.0	0.0	259.0	0.0	0.0	22	3027	11	22	1467	1478	12	12	0.0	read	NM_001322955.1	9606	92703	TMEM183A	C1orf37	transmembrane protein 183A	transmembrane protein 183A	NM_001322955.1	NP_001309884.1	NC_000001.11	protein-coding	VALIDATED	1	+	203007366	203024847	Reference GRCh38.p12 Primary Assembly
hsa-miR-29c-3p	NM_002945.3	3	1717.2	843.8	3.36E-003	2.37E-002	8	8	0.00E000	8.0	1.00E000	0	19	244.0	40.0	0.0	183.8	0.0	0.0	22	4345	4	22	2455	2473	19	19	0.0	read	NM_002945.3
hsa-miR-29c-3p	NR_030413.1	1	806.1	806.1	1.45E-005	5.28E-004	8	14	0.00E000	12.5	1.00E000	0	11	244.0	0.0	0.0	199.1	0.0	0.0	22	111	12	22	35	45	11	11	0.0	read	NR_030413.1	9606	768218	MIR766	MIRN766|hsa-mir-766|mir-766	microRNA 766	-	NR_030413.1	-	NC_000023.11	ncRNA	PROVISIONAL	X	-	119646737	119646847	Reference GRCh38.p12 Primary Assembly
hsa-miR-29c-3p	NM_033109.4	1	826.4	826.4	6.64E-005	1.88E-003	8	8	0.00E000	11.5	1.00E000	0	14	248.0	0.0	0.0	217.4	0.0	0.0	22	4622	8	21	1430	1443	14	14	0.0	read	NM_033109.4	9606	87178	PNPT1	COXPD13|DFNB70|OLD35|PNPASE|old-35	polyribonucleotide nucleotidyltransferase 1	polyribonucleotide nucleotidyltransferase 1, mitochondrial|3'-5' RNA exonuclease OLD35|PNPase 1|PNPase old-35|polynucleotide phosphorylase 1|polynucleotide phosphorylase-like protein	NM_033109.4	NP_149100.2	NC_000002.12	protein-coding	REVIEWED	2	-	55634062	55693909	Reference GRCh38.p12 Primary Assembly
hsa-miR-29c-3p	NM_015354.2	1	831.0	831.0	1.65E-006	1.01E-004	8	11	0.00E000	13.0	1.00E000	0	10	248.0	0.0	0.0	222.0	0.0	0.0	22	5710	12	21	2556	2565	10	10	0.0	read	NM_015354.2	9606	23511	NUP188	KIAA0169|hNup188	nucleoporin 188	nucleoporin NUP188 homolog|nucleoporin 188kDa	NM_015354.2	NP_056169.1	NC_000009.12	protein-coding	REVIEWED	9	+	128947692	129007095	Reference GRCh38.p12 Primary Assembly
hsa-miR-29c-3p	NM_014363.5	1	802.9	802.9	3.69E-006	2.00E-004	8	8	0.00E000	7.5	1.00E000	0	20	152.0	24.0	0.0	250.9	0.0	0.0	22	15668	2	21	6264	6283	20	20	0.0	read	NM_014363.5	9606	26278	SACS	ARSACS|DNAJC29|PPP1R138|SPAX6	sacsin molecular chaperone	sacsin|dnaJ homolog subfamily C member 29|protein phosphatase 1, regulatory subunit 138|spastic ataxia of Charlevoix-Saguenay (sacsin)	NM_014363.5	NP_055178.3	NC_000013.11	protein-coding	REVIEWED	13	-	23328822	23433727	Reference GRCh38.p12 Primary Assembly
hsa-miR-29c-3p	NM_001278055.1	1	802.9	802.9	3.69E-006	2.00E-004	8	8	0.00E000	7.5	1.00E000	0	20	152.0	24.0	0.0	250.9	0.0	0.0	22	15137	2	21	5733	5752	20	20	0.0	read	NM_001278055.1	9606	26278	SACS	ARSACS|DNAJC29|PPP1R138|SPAX6	sacsin molecular chaperone	sacsin|dnaJ homolog subfamily C member 29|protein phosphatase 1, regulatory subunit 138|spastic ataxia of Charlevoix-Saguenay (sacsin)	NM_001278055.1	NP_001264984.1	NC_000013.11	protein-coding	REVIEWED	13	-	23328822	23433727	Reference GRCh38.p12 Primary Assembly
hsa-miR-29c-3p	NM_018087.4	1	856.0	856.0	7.74E-005	2.50E-003	8	11	0.00E000	6.0	1.00E000	1	23	252.0	24.0	0.0	214.0	0.0	0.0	22	4840	1	22	3670	3692	22	23	0.0	read	NM_018087.4	9606	55706	NDC1	NET3|TMEM48	NDC1 transmembrane nucleoporin	nucleoporin NDC1|nuclear division cycle 1 homolog|transmembrane protein 48	NM_018087.4	NP_060557.3	NC_000001.11	protein-coding	VALIDATED	1	-	53765459	53838551	Reference GRCh38.p12 Primary Assembly
hsa-miR-29c-3p	NM_001168551.1	1	856.0	856.0	7.74E-005	2.50E-003	8	11	0.00E000	6.0	1.00E000	1	23	252.0	24.0	0.0	214.0	0.0	0.0	22	4720	1	22	3550	3572	22	23	0.0	read	NM_001168551.1	9606	55706	NDC1	NET3|TMEM48	NDC1 transmembrane nucleoporin	nucleoporin NDC1|nuclear division cycle 1 homolog|transmembrane protein 48	NM_001168551.1	NP_001162023.1	NC_000001.11	protein-coding	VALIDATED	1	-	53765459	53838551	Reference GRCh38.p12 Primary Assembly
hsa-miR-29c-3p	NM_001145415.1	1	829.0	829.0	1.31E-004	4.13E-003	8	8	0.00E000	5.5	1.00E000	1	23	312.0	16.0	0.0	128.0	0.0	0.0	22	4449	1	22	4210	4232	22	23	0.0	read	NM_001145415.1	9606	9869	SETDB1	ESET|H3-K9-HMTase4|KG1T|KMT1E|TDRD21	SET domain bifurcated 1	histone-lysine N-methyltransferase SETDB1|ERG-associated protein with SET domain|ERG-associated protein with a SET domain, ESET|H3-K9-HMTase 4|histone H3-K9 methyltransferase 4|histone-lysine N-methyltransferase, H3lysine-9 specific 4|lysine N-methyltransferase 1E|tudor domain containing 21	NM_001145415.1	NP_001138887.1	NC_000001.11	protein-coding	REVIEWED	1	+	150926245	150964743	Reference GRCh38.p12 Primary Assembly
hsa-miR-29c-3p	NM_012432.3	1	829.0	829.0	3.61E-008	2.85E-006	8	8	0.00E000	5.5	1.00E000	1	23	312.0	16.0	0.0	128.0	0.0	0.0	22	4446	1	22	4207	4229	22	23	0.0	read	NM_012432.3	9606	9869	SETDB1	ESET|H3-K9-HMTase4|KG1T|KMT1E|TDRD21	SET domain bifurcated 1	histone-lysine N-methyltransferase SETDB1|ERG-associated protein with SET domain|ERG-associated protein with a SET domain, ESET|H3-K9-HMTase 4|histone H3-K9 methyltransferase 4|histone-lysine N-methyltransferase, H3lysine-9 specific 4|lysine N-methyltransferase 1E|tudor domain containing 21	NM_012432.3	NP_036564.3	NC_000001.11	protein-coding	REVIEWED	1	+	150926245	150964743	Reference GRCh38.p12 Primary Assembly
hsa-miR-29c-3p	NM_001300894.1	1	793.4	793.4	2.89E-005	7.38E-004	8	8	0.00E000	13.5	1.00E000	0	10	244.0	0.0	0.0	190.4	0.0	0.0	22	3063	13	22	1300	1309	10	10	0.0	read	NM_001300894.1	9606	134553	C5orf24	-	chromosome 5 open reading frame 24	UPF0461 protein C5orf24	NM_001300894.1	NP_001287823.1	NC_000005.10	protein-coding	VALIDATED	5	+	134833602	134859734	Reference GRCh38.p12 Primary Assembly
hsa-miR-29c-3p	NM_017768.4	1	889.7	889.7	2.09E-007	1.74E-005	8	8	0.00E000	9.5	1.00E000	0	15	312.0	0.0	0.0	203.7	0.0	0.0	22	2958	8	22	347	361	15	15	0.0	read	NM_017768.4	9606	55631	LRRC40	dJ677H15.1	leucine rich repeat containing 40	leucine-rich repeat-containing protein 40|testicular tissue protein Li 109	NM_017768.4	NP_060238.3	NC_000001.11	protein-coding	VALIDATED	1	-	70144801	70205677	Reference GRCh38.p12 Primary Assembly
hsa-miR-29c-3p	NM_001135586.1	1	793.4	793.4	6.53E-004	6.15E-003	8	8	0.00E000	13.5	1.00E000	0	10	244.0	0.0	0.0	190.4	0.0	0.0	22	5083	13	22	3329	3338	10	10	0.0	read	NM_001135586.1	9606	134553	C5orf24	-	chromosome 5 open reading frame 24	UPF0461 protein C5orf24	NM_001135586.1	NP_001129058.1	NC_000005.10	protein-coding	VALIDATED	5	+	134833602	134859734	Reference GRCh38.p12 Primary Assembly
hsa-miR-29c-3p	NM_001080475.2	1	918.0	918.0	7.76E-005	1.75E-003	8	8	0.00E000	12.0	1.00E000	0	10	320.0	0.0	0.0	230.0	0.0	0.0	22	9807	13	22	659	668	10	10	0.0	read	NM_001080475.2	9606	389072	PLEKHM3	DAPR|PLEKHM1L	pleckstrin homology domain containing M3	pleckstrin homology domain-containing family M member 3|PH domain-containing family M member 3|differentiation associated protein	NM_001080475.2	NP_001073944.1	NC_000002.12	protein-coding	VALIDATED	2	-	207821287	208025674	Reference GRCh38.p12 Primary Assembly
hsa-miR-29c-3p	NM_152409.3	1	793.4	793.4	3.41E-005	7.86E-004	8	8	0.00E000	13.5	1.00E000	0	10	244.0	0.0	0.0	190.4	0.0	0.0	22	4896	13	22	3142	3151	10	10	0.0	read	NM_152409.3	9606	134553	C5orf24	-	chromosome 5 open reading frame 24	UPF0461 protein C5orf24	NM_152409.3	NP_689622.2	NC_000005.10	protein-coding	VALIDATED	5	+	134833602	134859734	Reference GRCh38.p12 Primary Assembly
hsa-miR-29c-3p	NM_001079809.1	1	935.0	935.0	9.79E-007	4.89E-005	8	8	0.00E000	12.0	1.00E000	0	12	312.0	0.0	0.0	259.0	0.0	0.0	22	1706	11	22	1437	1448	12	12	0.0	read	NM_001079809.1	9606	653659	TMEM183B	C1ORF37DUP|C1orf37-DUP	transmembrane protein 183B	transmembrane protein 183B	NM_001079809.1	NP_001073277.1	NC_000003.12	protein-coding	VALIDATED	3	-	149981660	149983365	Reference GRCh38.p12 Primary Assembly
hsa-miR-29c-3p	NM_001038702.1	1	861.5	861.5	6.65E-006	2.32E-004	8	8	0.00E000	12.5	1.00E000	0	12	240.0	0.0	0.0	261.5	0.0	0.0	22	3498	10	21	411	422	12	12	0.0	read	NM_001038702.1	9606	56990	CDC42SE2	SPEC2	CDC42 small effector 2	CDC42 small effector protein 2|non-kinase Cdc42 effector protein SPEC2|small effector of CDC42 protein 2	NM_001038702.1	NP_001033791.1	NC_000005.10	protein-coding	VALIDATED	5	+	131264008	131394689	Reference GRCh38.p12 Primary Assembly
hsa-miR-29c-3p	NM_020240.2	1	861.5	861.5	7.80E-007	4.21E-005	8	8	0.00E000	12.5	1.00E000	0	12	240.0	0.0	0.0	261.5	0.0	0.0	22	3667	10	21	580	591	12	12	0.0	read	NM_020240.2	9606	56990	CDC42SE2	SPEC2	CDC42 small effector 2	CDC42 small effector protein 2|non-kinase Cdc42 effector protein SPEC2|small effector of CDC42 protein 2	NM_020240.2	NP_064625.1	NC_000005.10	protein-coding	VALIDATED	5	+	131264008	131394689	Reference GRCh38.p12 Primary Assembly
hsa-miR-29c-3p	NM_145735.3	1	922.7	922.7	4.42E-006	7.79E-004	8	8	0.00E000	4.5	1.00E000	1	22	312.0	28.0	0.0	209.7	0.0	0.0	22	6120	2	22	1652	1673	21	22	0.0	read	NM_145735.3	9606	8874	ARHGEF7	BETA-PIX|COOL-1|COOL1|Nbla10314|P50|P50BP|P85|P85COOL1|P85SPR|PAK3|PIXB	Rho guanine nucleotide exchange factor 7	rho guanine nucleotide exchange factor 7|PAK-interacting exchange factor beta|Rho guanine nucleotide exchange factor (GEF) 7|SH3 domain-containing proline-rich protein	NM_145735.3	NP_663788.1	NC_000013.11	protein-coding	REVIEWED	13	+	111114618	111305733	Reference GRCh38.p12 Primary Assembly
hsa-miR-29c-3p	NM_001320851.1	1	922.7	922.7	4.42E-006	7.79E-004	8	8	0.00E000	4.5	1.00E000	1	22	312.0	28.0	0.0	209.7	0.0	0.0	22	4737	2	22	438	459	21	22	0.0	read	NM_001320851.1	9606	8874	ARHGEF7	BETA-PIX|COOL-1|COOL1|Nbla10314|P50|P50BP|P85|P85COOL1|P85SPR|PAK3|PIXB	Rho guanine nucleotide exchange factor 7	rho guanine nucleotide exchange factor 7|PAK-interacting exchange factor beta|Rho guanine nucleotide exchange factor (GEF) 7|SH3 domain-containing proline-rich protein	NM_001320851.1	NP_001307780.1	NC_000013.11	protein-coding	REVIEWED	13	+	111114618	111305733	Reference GRCh38.p12 Primary Assembly
hsa-miR-29c-3p	NM_001113511.2	1	922.7	922.7	4.42E-006	7.79E-004	8	8	0.00E000	4.5	1.00E000	1	22	312.0	28.0	0.0	209.7	0.0	0.0	22	6183	2	22	1715	1736	21	22	0.0	read	NM_001113511.2	9606	8874	ARHGEF7	BETA-PIX|COOL-1|COOL1|Nbla10314|P50|P50BP|P85|P85COOL1|P85SPR|PAK3|PIXB	Rho guanine nucleotide exchange factor 7	rho guanine nucleotide exchange factor 7|PAK-interacting exchange factor beta|Rho guanine nucleotide exchange factor (GEF) 7|SH3 domain-containing proline-rich protein	NM_001113511.2	NP_001106983.1	NC_000013.11	protein-coding	REVIEWED	13	+	111114618	111305733	Reference GRCh38.p12 Primary Assembly
hsa-miR-29c-3p	NM_001113512.2	1	922.7	922.7	8.52E-005	3.89E-003	8	8	0.00E000	4.5	1.00E000	1	22	312.0	28.0	0.0	209.7	0.0	0.0	22	6033	2	22	1565	1586	21	22	0.0	read	NM_001113512.2	9606	8874	ARHGEF7	BETA-PIX|COOL-1|COOL1|Nbla10314|P50|P50BP|P85|P85COOL1|P85SPR|PAK3|PIXB	Rho guanine nucleotide exchange factor 7	rho guanine nucleotide exchange factor 7|PAK-interacting exchange factor beta|Rho guanine nucleotide exchange factor (GEF) 7|SH3 domain-containing proline-rich protein	NM_001113512.2	NP_001106984.1	NC_000013.11	protein-coding	REVIEWED	13	+	111114618	111305733	Reference GRCh38.p12 Primary Assembly
hsa-miR-29c-3p	NM_001320853.1	1	922.7	922.7	5.53E-008	7.51E-006	8	8	0.00E000	4.5	1.00E000	1	22	312.0	28.0	0.0	209.7	0.0	0.0	22	4862	2	22	563	584	21	22	0.0	read	NM_001320853.1	9606	8874	ARHGEF7	BETA-PIX|COOL-1|COOL1|Nbla10314|P50|P50BP|P85|P85COOL1|P85SPR|PAK3|PIXB	Rho guanine nucleotide exchange factor 7	rho guanine nucleotide exchange factor 7|PAK-interacting exchange factor beta|Rho guanine nucleotide exchange factor (GEF) 7|SH3 domain-containing proline-rich protein	NM_001320853.1	NP_001307782.1	NC_000013.11	protein-coding	REVIEWED	13	+	111114618	111305733	Reference GRCh38.p12 Primary Assembly
hsa-miR-29c-3p	NM_001276457.1	1	895.5	895.5	9.61E-006	5.36E-004	8	9	0.00E000	10.5	1.00E000	0	13	312.0	0.0	0.0	212.5	0.0	0.0	22	3005	10	22	2178	2190	13	13	0.0	read	NM_001276457.1	9606	1998	ELF2	EU32|NERF|NERF-1A|NERF-1B|NERF-1a,b|NERF-2	E74 like ETS transcription factor 2	ETS-related transcription factor Elf-2|E74-like factor 2 (ets domain transcription factor)|ets family transcription factor ELF2C|new Ets-related factor	NM_001276457.1	NP_001263386.1	NC_000004.12	protein-coding	VALIDATED	4	-	139057257	139177217	Reference GRCh38.p12 Primary Assembly
hsa-miR-29c-3p	NM_201999.2	1	895.5	895.5	1.20E-005	5.07E-004	8	9	0.00E000	10.5	1.00E000	0	13	312.0	0.0	0.0	212.5	0.0	0.0	22	3242	10	22	2415	2427	13	13	0.0	read	NM_201999.2	9606	1998	ELF2	EU32|NERF|NERF-1A|NERF-1B|NERF-1a,b|NERF-2	E74 like ETS transcription factor 2	ETS-related transcription factor Elf-2|E74-like factor 2 (ets domain transcription factor)|ets family transcription factor ELF2C|new Ets-related factor	NM_201999.2	NP_973728.1	NC_000004.12	protein-coding	VALIDATED	4	-	139057257	139177217	Reference GRCh38.p12 Primary Assembly
hsa-miR-29c-3p	NM_006874.3	1	895.5	895.5	1.20E-005	5.07E-004	8	9	0.00E000	10.5	1.00E000	0	13	312.0	0.0	0.0	212.5	0.0	0.0	22	3092	10	22	2265	2277	13	13	0.0	read	NM_006874.3	9606	1998	ELF2	EU32|NERF|NERF-1A|NERF-1B|NERF-1a,b|NERF-2	E74 like ETS transcription factor 2	ETS-related transcription factor Elf-2|E74-like factor 2 (ets domain transcription factor)|ets family transcription factor ELF2C|new Ets-related factor	NM_006874.3	NP_006865.1	NC_000004.12	protein-coding	VALIDATED	4	-	139057257	139177217	Reference GRCh38.p12 Primary Assembly
hsa-miR-29c-3p	NM_001276458.1	1	895.5	895.5	1.20E-005	5.07E-004	8	9	0.00E000	10.5	1.00E000	0	13	312.0	0.0	0.0	212.5	0.0	0.0	22	3056	10	22	2229	2241	13	13	0.0	read	NM_001276458.1	9606	1998	ELF2	EU32|NERF|NERF-1A|NERF-1B|NERF-1a,b|NERF-2	E74 like ETS transcription factor 2	ETS-related transcription factor Elf-2|E74-like factor 2 (ets domain transcription factor)|ets family transcription factor ELF2C|new Ets-related factor	NM_001276458.1	NP_001263387.1	NC_000004.12	protein-coding	VALIDATED	4	-	139057257	139177217	Reference GRCh38.p12 Primary Assembly
hsa-miR-29c-3p	NM_015589.5	1	906.6	906.6	3.08E-005	1.33E-003	8	8	0.00E000	11.5	1.00E000	0	13	240.0	0.0	0.0	302.6	0.0	0.0	22	6839	9	21	5567	5579	13	13	0.0	read	NM_015589.5	9606	23034	SAMD4A	SAMD4|SMAUG|SMAUG1|SMG|SMGA	sterile alpha motif domain containing 4A	protein Smaug homolog 1|SAM domain-containing protein 4A	NM_015589.5	NP_056404.4	NC_000014.9	protein-coding	VALIDATED	14	+	54567096	54793314	Reference GRCh38.p12 Primary Assembly
hsa-miR-29c-3p	NM_003211.4	3	2138.4	911.2	2.80E-005	1.24E-003	8	12	0.00E000	7.5	1.00E000	0	18	240.0	40.0	0.0	252.2	0.0	0.0	22	3251	4	21	2323	2340	18	18	0.0	read	NM_003211.4
hsa-miR-29c-3p	NM_001161576.2	1	906.6	906.6	3.08E-005	1.33E-003	8	8	0.00E000	11.5	1.00E000	0	13	240.0	0.0	0.0	302.6	0.0	0.0	22	6575	9	21	5303	5315	13	13	0.0	read	NM_001161576.2	9606	23034	SAMD4A	SAMD4|SMAUG|SMAUG1|SMG|SMGA	sterile alpha motif domain containing 4A	protein Smaug homolog 1|SAM domain-containing protein 4A	NM_001161576.2	NP_001155048.2	NC_000014.9	protein-coding	VALIDATED	14	+	54567096	54793314	Reference GRCh38.p12 Primary Assembly
hsa-miR-29c-3p	NM_001178095.1	2	1301.5	807.3	1.60E-006	9.06E-005	8	8	0.00E000	14.0	1.00E000	0	8	248.0	0.0	0.0	199.3	0.0	0.0	22	7534	14	21	4684	4691	8	8	0.0	read	NM_001178095.1	9606	7543	ZFX	ZNF926	zinc finger protein X-linked	zinc finger X-chromosomal protein|X-linked zinc finger protein	NM_001178095.1	NP_001171566.1	NC_000023.11	protein-coding	REVIEWED	X	+	24148988	24216254	Reference GRCh38.p12 Primary Assembly
hsa-miR-29c-3p	NM_003410.3	2	1301.5	807.3	1.06E-004	3.40E-003	8	8	0.00E000	14.0	1.00E000	0	8	248.0	0.0	0.0	199.3	0.0	0.0	22	7604	14	21	4754	4761	8	8	0.0	read	NM_003410.3	9606	7543	ZFX	ZNF926	zinc finger protein X-linked	zinc finger X-chromosomal protein|X-linked zinc finger protein	NM_003410.3	NP_003401.2	NC_000023.11	protein-coding	REVIEWED	X	+	24148988	24216254	Reference GRCh38.p12 Primary Assembly
hsa-miR-29c-3p	NM_001178086.1	2	1301.5	807.3	1.06E-004	3.40E-003	8	8	0.00E000	14.0	1.00E000	0	8	248.0	0.0	0.0	199.3	0.0	0.0	22	6801	14	21	3951	3958	8	8	0.0	read	NM_001178086.1	9606	7543	ZFX	ZNF926	zinc finger protein X-linked	zinc finger X-chromosomal protein|X-linked zinc finger protein	NM_001178086.1	NP_001171557.1	NC_000023.11	protein-coding	REVIEWED	X	+	24148988	24216254	Reference GRCh38.p12 Primary Assembly
hsa-miR-29c-3p	NM_001178085.1	2	1301.5	807.3	1.06E-004	3.40E-003	8	8	0.00E000	14.0	1.00E000	0	8	248.0	0.0	0.0	199.3	0.0	0.0	22	7740	14	21	4890	4897	8	8	0.0	read	NM_001178085.1	9606	7543	ZFX	ZNF926	zinc finger protein X-linked	zinc finger X-chromosomal protein|X-linked zinc finger protein	NM_001178085.1	NP_001171556.1	NC_000023.11	protein-coding	REVIEWED	X	+	24148988	24216254	Reference GRCh38.p12 Primary Assembly
hsa-miR-29c-3p	NM_001178084.1	2	1301.5	807.3	1.06E-004	3.40E-003	8	8	0.00E000	14.0	1.00E000	0	8	248.0	0.0	0.0	199.3	0.0	0.0	22	7396	14	21	4546	4553	8	8	0.0	read	NM_001178084.1	9606	7543	ZFX	ZNF926	zinc finger protein X-linked	zinc finger X-chromosomal protein|X-linked zinc finger protein	NM_001178084.1	NP_001171555.1	NC_000023.11	protein-coding	REVIEWED	X	+	24148988	24216254	Reference GRCh38.p12 Primary Assembly
hsa-miR-29c-3p	NM_001161577.1	1	906.6	906.6	4.61E-007	2.81E-005	8	8	0.00E000	11.5	1.00E000	0	13	240.0	0.0	0.0	302.6	0.0	0.0	22	5576	9	21	4304	4316	13	13	0.0	read	NM_001161577.1	9606	23034	SAMD4A	SAMD4|SMAUG|SMAUG1|SMG|SMGA	sterile alpha motif domain containing 4A	protein Smaug homolog 1|SAM domain-containing protein 4A	NM_001161577.1	NP_001155049.1	NC_000014.9	protein-coding	VALIDATED	14	+	54567096	54793314	Reference GRCh38.p12 Primary Assembly
hsa-miR-29c-3p	NM_012262.3	3	1540.4	814.1	8.28E-010	1.27E-007	8	11	0.00E000	12.0	1.00E000	0	14	160.0	0.0	0.0	298.1	0.0	0.0	22	6770	8	21	2352	2365	14	14	0.0	read	NM_012262.3	9606	9653	HS2ST1	dJ604K5.2	heparan sulfate 2-O-sulfotransferase 1	heparan sulfate 2-O-sulfotransferase 1|2-O-sulfotransferase|2OST	NM_012262.3	NP_036394.1	NC_000001.11	protein-coding	REVIEWED	1	+	86914651	87109997	Reference GRCh38.p12 Primary Assembly
hsa-miR-29c-3p	NM_003899.3	1	922.7	922.7	1.22E-004	3.01E-003	8	8	0.00E000	4.5	1.00E000	1	22	312.0	28.0	0.0	209.7	0.0	0.0	22	5069	2	22	770	791	21	22	0.0	read	NM_003899.3
hsa-miR-29c-3p	NM_001113513.1	1	922.7	922.7	1.22E-004	3.01E-003	8	8	0.00E000	4.5	1.00E000	1	22	312.0	28.0	0.0	209.7	0.0	0.0	22	4956	2	22	657	678	21	22	0.0	read	NM_001113513.1	9606	8874	ARHGEF7	BETA-PIX|COOL-1|COOL1|Nbla10314|P50|P50BP|P85|P85COOL1|P85SPR|PAK3|PIXB	Rho guanine nucleotide exchange factor 7	rho guanine nucleotide exchange factor 7|PAK-interacting exchange factor beta|Rho guanine nucleotide exchange factor (GEF) 7|SH3 domain-containing proline-rich protein	NM_001113513.1	NP_001106985.1	NC_000013.11	protein-coding	REVIEWED	13	+	111114618	111305733	Reference GRCh38.p12 Primary Assembly
hsa-miR-29c-3p	NR_015434.1	1	846.4	846.4	1.92E-007	1.87E-005	8	8	0.00E000	5.0	1.00E000	1	22	244.0	44.0	0.0	182.4	0.0	0.0	22	1766	2	22	399	420	21	22	0.0	read	NR_015434.1	9606	148413	LOC148413	-	uncharacterized LOC148413	-	NR_015434.1	-	NC_000001.11	ncRNA	VALIDATED	1	+	1399529	1402045	Reference GRCh38.p12 Primary Assembly
hsa-miR-29c-3p	NR_033142.1	1	856.0	856.0	2.11E-004	9.17E-003	8	11	0.00E000	6.0	1.00E000	1	23	252.0	24.0	0.0	214.0	0.0	0.0	22	4719	1	22	3549	3571	22	23	0.0	read	NR_033142.1	9606	55706	NDC1	NET3|TMEM48	NDC1 transmembrane nucleoporin	nucleoporin NDC1|nuclear division cycle 1 homolog|transmembrane protein 48	NR_033142.1	-	NC_000001.11	protein-coding	VALIDATED	1	-	53765459	53838551	Reference GRCh38.p12 Primary Assembly
hsa-miR-29c-3p	NR_001564.2	2	1359.6	778.9	2.22E-004	4.80E-003	7	8	0.00E000	10.5	1.00E000	0	15	244.0	0.0	0.0	207.9	0.0	0.0	22	19296	8	22	15555	15569	15	15	0.0	read	NR_001564.2	9606	7503	XIST	DXS1089|DXS399E|LINC00001|NCRNA00001|SXI1|swd66	X inactive specific transcript	X inactive specific transcript (non-protein coding)|long intergenic non-protein coding RNA 1	NR_001564.2	-	NC_000023.11	ncRNA	REVIEWED	X	-	73820650	73852752	Reference GRCh38.p12 Primary Assembly
hsa-miR-29c-3p	NM_153252.4	6	3632.7	851.0	1.77E-005	1.42E-003	7	7	0.00E000	6.5	1.00E000	1	22	240.0	40.0	0.0	251.0	0.0	0.0	22	12793	1	21	5768	5789	21	22	0.0	read	NM_153252.4	9606	254065	BRWD3	BRODL|MRX93	bromodomain and WD repeat domain containing 3	bromodomain and WD repeat-containing protein 3|bromo domain-containing protein disrupted in leukemia|novel WD repeat domain protein	NM_153252.4	NP_694984.4	NC_000023.11	protein-coding	REVIEWED	X	-	80669487	80809735	Reference GRCh38.p12 Primary Assembly
hsa-miR-29c-3p	NM_001322261.1	1	754.7	754.7	3.67E-005	2.17E-003	7	7	0.00E000	10.0	1.00E000	0	18	252.0	4.0	0.0	172.7	0.0	0.0	22	1827	5	22	1518	1535	18	18	0.0	read	NM_001322261.1	9606	898	CCNE1	CCNE|pCCNE1	cyclin E1	G1/S-specific cyclin-E1	NM_001322261.1	NP_001309190.1	NC_000019.10	protein-coding	REVIEWED	19	+	29811993	29824316	Reference GRCh38.p12 Primary Assembly
hsa-miR-29c-3p	NM_001322259.1	1	754.7	754.7	3.67E-005	2.17E-003	7	7	0.00E000	10.0	1.00E000	0	18	252.0	4.0	0.0	172.7	0.0	0.0	22	1839	5	22	1530	1547	18	18	0.0	read	NM_001322259.1	9606	898	CCNE1	CCNE|pCCNE1	cyclin E1	G1/S-specific cyclin-E1	NM_001322259.1	NP_001309188.1	NC_000019.10	protein-coding	REVIEWED	19	+	29811993	29824316	Reference GRCh38.p12 Primary Assembly
hsa-miR-29c-3p	NM_001238.3	1	754.7	754.7	3.67E-005	2.17E-003	7	7	0.00E000	10.0	1.00E000	0	18	252.0	4.0	0.0	172.7	0.0	0.0	22	1974	5	22	1665	1682	18	18	0.0	read	NM_001238.3	9606	898	CCNE1	CCNE|pCCNE1	cyclin E1	G1/S-specific cyclin-E1	NM_001238.3	NP_001229.1	NC_000019.10	protein-coding	REVIEWED	19	+	29811993	29824316	Reference GRCh38.p12 Primary Assembly
hsa-miR-29c-3p	NM_001322262.1	1	754.7	754.7	4.95E-005	1.29E-003	7	7	0.00E000	10.0	1.00E000	0	18	252.0	4.0	0.0	172.7	0.0	0.0	22	1927	5	22	1618	1635	18	18	0.0	read	NM_001322262.1	9606	898	CCNE1	CCNE|pCCNE1	cyclin E1	G1/S-specific cyclin-E1	NM_001322262.1	NP_001309191.1	NC_000019.10	protein-coding	REVIEWED	19	+	29811993	29824316	Reference GRCh38.p12 Primary Assembly
hsa-miR-29c-3p	NM_005529.6	1	807.7	807.7	9.75E-005	2.42E-003	7	7	0.00E000	11.5	1.00E000	0	12	252.0	0.0	0.0	228.7	0.0	0.0	22	14369	11	22	14308	14319	12	12	0.0	read	NM_005529.6	9606	3339	HSPG2	HSPG|PLC|PRCAN|SJA|SJS|SJS1	heparan sulfate proteoglycan 2	basement membrane-specific heparan sulfate proteoglycan core protein|endorepellin (domain V region)|perlecan proteoglycan	NM_005529.6	NP_005520.4	NC_000001.11	protein-coding	REVIEWED	1	-	21822231	21937296	Reference GRCh38.p12 Primary Assembly
hsa-miR-29c-3p	NM_001291860.1	1	807.7	807.7	9.75E-005	2.42E-003	7	7	0.00E000	11.5	1.00E000	0	12	252.0	0.0	0.0	228.7	0.0	0.0	22	14372	11	22	14311	14322	12	12	0.0	read	NM_001291860.1	9606	3339	HSPG2	HSPG|PLC|PRCAN|SJA|SJS|SJS1	heparan sulfate proteoglycan 2	basement membrane-specific heparan sulfate proteoglycan core protein|endorepellin (domain V region)|perlecan proteoglycan	NM_001291860.1	NP_001278789.1	NC_000001.11	protein-coding	REVIEWED	1	-	21822231	21937296	Reference GRCh38.p12 Primary Assembly
hsa-miR-29c-3p	NM_024617.3	2	1392.5	919.7	2.10E-005	9.57E-004	7	7	0.00E000	11.0	1.00E000	0	13	320.0	0.0	0.0	271.7	0.0	0.0	22	5696	10	22	3770	3782	13	13	0.0	read	NM_024617.3	9606	79670	TUT7	PAPD6|TENT3B|ZCCHC6	terminal uridylyl transferase 7	terminal uridylyltransferase 7|PAP associated domain containing 6|TUTase 7|zinc finger CCHC domain-containing protein 6|zinc finger CCHC-type containing 6|zinc finger, CCHC domain containing 6	NM_024617.3	NP_078893.2	NC_000009.12	protein-coding	VALIDATED	9	-	86287732	86354496	Reference GRCh38.p12 Primary Assembly
hsa-miR-29c-3p	NM_001185074.1	2	1392.5	919.7	2.10E-005	9.57E-004	7	7	0.00E000	11.0	1.00E000	0	13	320.0	0.0	0.0	271.7	0.0	0.0	22	4988	10	22	3062	3074	13	13	0.0	read	NM_001185074.1	9606	79670	TUT7	PAPD6|TENT3B|ZCCHC6	terminal uridylyl transferase 7	terminal uridylyltransferase 7|PAP associated domain containing 6|TUTase 7|zinc finger CCHC domain-containing protein 6|zinc finger CCHC-type containing 6|zinc finger, CCHC domain containing 6	NM_001185074.1	NP_001172003.1	NC_000009.12	protein-coding	VALIDATED	9	-	86287732	86354496	Reference GRCh38.p12 Primary Assembly
hsa-miR-29c-3p	NM_001185059.1	2	1392.5	919.7	2.10E-005	1.09E-003	7	7	0.00E000	11.0	1.00E000	0	13	320.0	0.0	0.0	271.7	0.0	0.0	22	5586	10	22	3660	3672	13	13	0.0	read	NM_001185059.1	9606	79670	TUT7	PAPD6|TENT3B|ZCCHC6	terminal uridylyl transferase 7	terminal uridylyltransferase 7|PAP associated domain containing 6|TUTase 7|zinc finger CCHC domain-containing protein 6|zinc finger CCHC-type containing 6|zinc finger, CCHC domain containing 6	NM_001185059.1	NP_001171988.1	NC_000009.12	protein-coding	VALIDATED	9	-	86287732	86354496	Reference GRCh38.p12 Primary Assembly
hsa-miR-29c-3p	NM_030816.4	1	904.4	904.4	9.94E-005	2.06E-003	7	8	0.00E000	9.5	1.00E000	0	18	312.0	24.0	0.0	243.4	0.0	0.0	22	5682	5	22	2633	2650	18	18	0.0	read	NM_030816.4	9606	81573	ANKRD13C	dJ677H15.3	ankyrin repeat domain 13C	ankyrin repeat domain-containing protein 13C	NM_030816.4	NP_110443.3	NC_000001.11	protein-coding	VALIDATED	1	-	70259001	70354976	Reference GRCh38.p12 Primary Assembly
hsa-miR-29c-3p	NM_139321.2	1	819.8	819.8	1.84E-005	5.03E-004	7	7	0.00E000	14.0	1.00E000	0	8	248.0	0.0	0.0	251.8	0.0	0.0	22	8658	14	21	5913	5920	8	8	0.0	read	NM_139321.2	9606	8455	ATRN	DPPT-L|MGCA	attractin	attractin|attractin-2|mahogany homolog|mahogany protein	NM_139321.2	NP_647537.1	NC_000020.11	protein-coding	REVIEWED	20	+	3471017	3651121	Reference GRCh38.p12 Primary Assembly
hsa-miR-29c-3p	NM_012257.3	2	1563.9	916.2	4.79E-005	3.95E-003	7	8	0.00E000	5.5	1.00E000	0	21	312.0	36.0	0.0	219.2	0.0	0.0	22	2858	2	22	2001	2021	21	21	0.0	read	NM_012257.3	9606	26959	HBP1	-	HMG-box transcription factor 1	HMG box-containing protein 1|high mobility group box transcription factor 1	NM_012257.3	NP_036389.2	NC_000007.14	protein-coding	VALIDATED	7	+	107168960	107202528	Reference GRCh38.p12 Primary Assembly
hsa-miR-29c-3p	NM_001244262.1	2	1563.9	916.2	4.79E-005	3.95E-003	7	8	0.00E000	5.5	1.00E000	0	21	312.0	36.0	0.0	219.2	0.0	0.0	22	2749	2	22	1897	1917	21	21	0.0	read	NM_001244262.1	9606	26959	HBP1	-	HMG-box transcription factor 1	HMG box-containing protein 1|high mobility group box transcription factor 1	NM_001244262.1	NP_001231191.1	NC_000007.14	protein-coding	VALIDATED	7	+	107168960	107202528	Reference GRCh38.p12 Primary Assembly
hsa-miR-29c-3p	NM_014688.3	1	844.4	844.4	5.18E-006	3.31E-004	7	7	0.00E000	13.0	1.00E000	0	9	248.0	0.0	0.0	272.4	0.0	0.0	22	4848	13	21	3624	3632	9	9	0.0	read	NM_014688.3	9606	9712	USP6NL	RNTRE|TRE2NL|USP6NL-IT1	USP6 N-terminal like	USP6 N-terminal-like protein|related to the N-terminus of tre	NM_014688.3	NP_055503.1	NC_000010.11	protein-coding	VALIDATED	10	-	11460509	11611788	Reference GRCh38.p12 Primary Assembly
hsa-miR-29c-3p	NM_001080491.3	1	844.4	844.4	5.18E-006	3.31E-004	7	7	0.00E000	13.0	1.00E000	0	9	248.0	0.0	0.0	272.4	0.0	0.0	22	4517	13	21	3293	3301	9	9	0.0	read	NM_001080491.3	9606	9712	USP6NL	RNTRE|TRE2NL|USP6NL-IT1	USP6 N-terminal like	USP6 N-terminal-like protein|related to the N-terminus of tre	NM_001080491.3	NP_001073960.1	NC_000010.11	protein-coding	VALIDATED	10	-	11460509	11611788	Reference GRCh38.p12 Primary Assembly
hsa-miR-29c-3p	NM_001042682.1	1	773.0	773.0	5.65E-009	7.67E-007	7	7	0.00E000	10.5	1.00E000	0	15	244.0	0.0	0.0	202.0	0.0	0.0	22	6321	8	22	3935	3949	15	15	0.0	read	NM_001042682.1	9606	473	RERE	ARG|ARP|ATN1L|DNB1|NEDBEH	arginine-glutamic acid dipeptide repeats	arginine-glutamic acid dipeptide repeats protein|arginine-glutamic acid dipeptide (RE) repeats|atrophin 2|atrophin-1 like protein|atrophin-1 related protein	NM_001042682.1	NP_001036147.1	NC_000001.11	protein-coding	REVIEWED	1	-	8352403	8826225	Reference GRCh38.p12 Primary Assembly
hsa-miR-29c-3p	NM_012102.3	1	773.0	773.0	1.31E-003	1.08E-002	7	7	0.00E000	10.5	1.00E000	0	15	244.0	0.0	0.0	202.0	0.0	0.0	22	8207	8	22	5821	5835	15	15	0.0	read	NM_012102.3	9606	473	RERE	ARG|ARP|ATN1L|DNB1|NEDBEH	arginine-glutamic acid dipeptide repeats	arginine-glutamic acid dipeptide repeats protein|arginine-glutamic acid dipeptide (RE) repeats|atrophin 2|atrophin-1 like protein|atrophin-1 related protein	NM_012102.3	NP_036234.3	NC_000001.11	protein-coding	REVIEWED	1	-	8352403	8826225	Reference GRCh38.p12 Primary Assembly
hsa-miR-29c-3p	NM_001042681.1	1	773.0	773.0	1.31E-003	1.08E-002	7	7	0.00E000	10.5	1.00E000	0	15	244.0	0.0	0.0	202.0	0.0	0.0	22	8022	8	22	5636	5650	15	15	0.0	read	NM_001042681.1	9606	473	RERE	ARG|ARP|ATN1L|DNB1|NEDBEH	arginine-glutamic acid dipeptide repeats	arginine-glutamic acid dipeptide repeats protein|arginine-glutamic acid dipeptide (RE) repeats|atrophin 2|atrophin-1 like protein|atrophin-1 related protein	NM_001042681.1	NP_001036146.1	NC_000001.11	protein-coding	REVIEWED	1	-	8352403	8826225	Reference GRCh38.p12 Primary Assembly
hsa-miR-29c-3p	NM_001080393.1	1	823.8	823.8	2.81E-006	1.86E-004	7	7	0.00E000	9.5	1.00E000	0	15	248.0	0.0	0.0	243.8	0.0	0.0	22	1547	7	21	1417	1431	15	15	0.0	read	NM_001080393.1	9606	727936	GXYLT2	GLT8D4	glucoside xylosyltransferase 2	glucoside xylosyltransferase 2|glycosyltransferase 8 domain containing 4|glycosyltransferase 8 domain-containing protein 4	NM_001080393.1	NP_001073862.1	NC_000003.12	protein-coding	REVIEWED	3	+	72848521	72976916	Reference GRCh38.p12 Primary Assembly
hsa-miR-29c-3p	NM_175061.3	1	860.5	860.5	5.50E-003	9.98E-003	7	16	5.72E-013	12.5	1.00E000	0	12	252.0	0.0	0.0	288.5	0.0	0.0	22	3210	11	22	1193	1204	12	12	0.0	read	NM_175061.3	9606	221895	JAZF1	TIP27|ZNF802	JAZF zinc finger 1	juxtaposed with another zinc finger protein 1|TAK1-interacting protein 27|juxtaposed with another zinc finger gene 1|zinc finger protein 802	NM_175061.3	NP_778231.2	NC_000007.14	protein-coding	REVIEWED	7	-	27830572	28180817	Reference GRCh38.p12 Primary Assembly
hsa-miR-29c-3p	NM_007085.4	2	1365.5	845.3	3.31E-003	2.36E-002	6	8	0.00E000	7.5	1.00E000	0	20	252.0	16.0	0.0	282.3	0.0	0.0	22	3840	3	22	1733	1752	20	20	0.0	read	NM_007085.4	9606	11167	FSTL1	FRP|FSL1|MIR198|OCC-1|OCC1|tsc36	follistatin like 1	follistatin-related protein 1|follistatin-like protein 1	NM_007085.4	NP_009016.1	NC_000003.12	protein-coding	REVIEWED	3	-	120394213	120451070	Reference GRCh38.p12 Primary Assembly
hsa-miR-29c-3p	NM_181524.1	2	1264.4	729.5	2.77E-004	5.78E-003	6	6	0.00E000	14.0	1.00E000	0	8	248.0	0.0	0.0	201.5	0.0	0.0	22	5823	14	21	1917	1924	8	8	0.0	read	NM_181524.1	9606	5295	PIK3R1	AGM7|GRB1|IMD36|p85|p85-ALPHA	phosphoinositide-3-kinase regulatory subunit 1	phosphatidylinositol 3-kinase regulatory subunit alpha|PI3-kinase subunit p85-alpha|PI3K regulatory subunit alpha|phosphatidylinositol 3-kinase 85 kDa regulatory subunit alpha|phosphatidylinositol 3-kinase, regulatory subunit, polypeptide 1 (p85 alpha)|phosphatidylinositol 3-kinase-associated p-85 alpha|phosphoinositide-3-kinase regulatory subunit alpha|phosphoinositide-3-kinase, regulatory subun…	NM_181524.1	NP_852665.1	NC_000005.10	protein-coding	REVIEWED	5	+	68215736	68301820	Reference GRCh38.p12 Primary Assembly
hsa-miR-29c-3p	NM_181523.2	2	1264.4	729.5	2.77E-004	5.78E-003	6	6	0.00E000	14.0	1.00E000	0	8	248.0	0.0	0.0	201.5	0.0	0.0	22	6991	14	21	3085	3092	8	8	0.0	read	NM_181523.2	9606	5295	PIK3R1	AGM7|GRB1|IMD36|p85|p85-ALPHA	phosphoinositide-3-kinase regulatory subunit 1	phosphatidylinositol 3-kinase regulatory subunit alpha|PI3-kinase subunit p85-alpha|PI3K regulatory subunit alpha|phosphatidylinositol 3-kinase 85 kDa regulatory subunit alpha|phosphatidylinositol 3-kinase, regulatory subunit, polypeptide 1 (p85 alpha)|phosphatidylinositol 3-kinase-associated p-85 alpha|phosphoinositide-3-kinase regulatory subunit alpha|phosphoinositide-3-kinase, regulatory subun…	NM_181523.2	NP_852664.1	NC_000005.10	protein-coding	REVIEWED	5	+	68215736	68301820	Reference GRCh38.p12 Primary Assembly
hsa-miR-29c-3p	NM_181504.3	2	1264.4	729.5	1.64E-003	2.26E-002	6	6	0.00E000	14.0	1.00E000	0	8	248.0	0.0	0.0	201.5	0.0	0.0	22	5691	14	21	1785	1792	8	8	0.0	read	NM_181504.3	9606	5295	PIK3R1	AGM7|GRB1|IMD36|p85|p85-ALPHA	phosphoinositide-3-kinase regulatory subunit 1	phosphatidylinositol 3-kinase regulatory subunit alpha|PI3-kinase subunit p85-alpha|PI3K regulatory subunit alpha|phosphatidylinositol 3-kinase 85 kDa regulatory subunit alpha|phosphatidylinositol 3-kinase, regulatory subunit, polypeptide 1 (p85 alpha)|phosphatidylinositol 3-kinase-associated p-85 alpha|phosphoinositide-3-kinase regulatory subunit alpha|phosphoinositide-3-kinase, regulatory subun…	NM_181504.3	NP_852556.2	NC_000005.10	protein-coding	REVIEWED	5	+	68215736	68301820	Reference GRCh38.p12 Primary Assembly
hsa-miR-29c-3p	NM_001242466.1	2	1264.4	729.5	1.64E-003	2.26E-002	6	6	0.00E000	14.0	1.00E000	0	8	248.0	0.0	0.0	201.5	0.0	0.0	22	5554	14	21	1648	1655	8	8	0.0	read	NM_001242466.1	9606	5295	PIK3R1	AGM7|GRB1|IMD36|p85|p85-ALPHA	phosphoinositide-3-kinase regulatory subunit 1	phosphatidylinositol 3-kinase regulatory subunit alpha|PI3-kinase subunit p85-alpha|PI3K regulatory subunit alpha|phosphatidylinositol 3-kinase 85 kDa regulatory subunit alpha|phosphatidylinositol 3-kinase, regulatory subunit, polypeptide 1 (p85 alpha)|phosphatidylinositol 3-kinase-associated p-85 alpha|phosphoinositide-3-kinase regulatory subunit alpha|phosphoinositide-3-kinase, regulatory subun…	NM_001242466.1	NP_001229395.1	NC_000005.10	protein-coding	REVIEWED	5	+	68215736	68301820	Reference GRCh38.p12 Primary Assembly
hsa-miR-29c-3p	NM_152622.4	1	763.8	763.8	2.95E-005	1.86E-003	6	6	0.00E000	10.0	1.00E000	0	16	244.0	0.0	0.0	232.8	0.0	0.0	22	5214	7	22	4474	4489	16	16	0.0	read	NM_152622.4	9606	166968	MIER3	-	MIER family member 3	mesoderm induction early response protein 3|mesoderm induction early response 1, family member 3|mi-er3	NM_152622.4	NP_689835.3	NC_000005.10	protein-coding	VALIDATED	5	-	56919601	56952129	Reference GRCh38.p12 Primary Assembly
hsa-miR-29c-3p	NM_001297599.1	1	763.8	763.8	2.95E-005	1.86E-003	6	6	0.00E000	10.0	1.00E000	0	16	244.0	0.0	0.0	232.8	0.0	0.0	22	5217	7	22	4477	4492	16	16	0.0	read	NM_001297599.1	9606	166968	MIER3	-	MIER family member 3	mesoderm induction early response protein 3|mesoderm induction early response 1, family member 3|mi-er3	NM_001297599.1	NP_001284528.1	NC_000005.10	protein-coding	VALIDATED	5	-	56919601	56952129	Reference GRCh38.p12 Primary Assembly
hsa-miR-29c-3p	NM_001297598.1	1	763.8	763.8	2.67E-006	1.76E-004	6	6	0.00E000	10.0	1.00E000	0	16	244.0	0.0	0.0	232.8	0.0	0.0	22	5232	7	22	4492	4507	16	16	0.0	read	NM_001297598.1	9606	166968	MIER3	-	MIER family member 3	mesoderm induction early response protein 3|mesoderm induction early response 1, family member 3|mi-er3	NM_001297598.1	NP_001284527.1	NC_000005.10	protein-coding	VALIDATED	5	-	56919601	56952129	Reference GRCh38.p12 Primary Assembly
hsa-miR-29c-3p	NM_058243.2	2	1217.6	732.0	3.26E-001	3.67E-001	6	6	0.00E000	8.5	1.00E000	0	19	240.0	4.0	0.0	194.0	0.0	0.0	22	5198	3	21	416	434	19	19	0.0	read	NM_058243.2	9606	23476	BRD4	CAP|HUNK1|HUNKI|MCAP	bromodomain containing 4	bromodomain-containing protein 4|chromosome-associated protein	NM_058243.2	NP_490597.1	NC_000019.10	protein-coding	REVIEWED	19	-	15236835	15332542	Reference GRCh38.p12 Primary Assembly
hsa-miR-29c-3p	NM_003588.3	1	713.0	713.0	3.32E-001	3.73E-001	6	6	0.00E000	13.5	1.00E000	0	10	244.0	0.0	0.0	190.0	0.0	0.0	22	5365	13	22	2687	2696	10	10	0.0	read	NM_003588.3	9606	8450	CUL4B	CUL-4B|MRXHF2|MRXS15|MRXSC|SFM2	cullin 4B	cullin-4B	NM_003588.3	NP_003579.3	NC_000023.11	protein-coding	REVIEWED	X	-	120524588	120575828	Reference GRCh38.p12 Primary Assembly
hsa-miR-29c-3p	NM_001079872.1	1	713.0	713.0	3.32E-001	3.73E-001	6	6	0.00E000	13.5	1.00E000	0	10	244.0	0.0	0.0	190.0	0.0	0.0	22	5198	13	22	2520	2529	10	10	0.0	read	NM_001079872.1	9606	8450	CUL4B	CUL-4B|MRXHF2|MRXS15|MRXSC|SFM2	cullin 4B	cullin-4B	NM_001079872.1	NP_001073341.1	NC_000023.11	protein-coding	REVIEWED	X	-	120524588	120575828	Reference GRCh38.p12 Primary Assembly
hsa-miR-29c-3p	NM_005271.4	1	861.7	861.7	1.08E-004	5.70E-003	6	6	0.00E000	14.0	1.00E000	0	8	312.0	0.0	0.0	269.7	0.0	0.0	22	3514	15	22	1247	1254	8	8	0.0	read	NM_005271.4	9606	2746	GLUD1	GDH|GDH1|GLUD	glutamate dehydrogenase 1	glutamate dehydrogenase 1, mitochondrial|epididymis tissue sperm binding protein Li 18mP|glutamate dehydrogenase (NAD(P)+)	NM_005271.4	NP_005262.1	NC_000010.11	protein-coding	REVIEWED	10	-	87050201	87095046	Reference GRCh38.p12 Primary Assembly
hsa-miR-29c-3p	NM_018126.2	1	824.3	824.3	1.43E-004	4.37E-003	6	6	0.00E000	11.0	1.00E000	0	15	240.0	0.0	0.0	302.3	0.0	0.0	22	7717	7	21	6753	6767	15	15	0.0	read	NM_018126.2	9606	55161	TMEM33	1600019D15Rik|SHINC-3|SHINC3	transmembrane protein 33	transmembrane protein 33	NM_018126.2	NP_060596.2	NC_000004.12	protein-coding	VALIDATED	4	+	41935119	41960806	Reference GRCh38.p12 Primary Assembly
hsa-miR-29c-3p	NM_006763.2	1	793.4	793.4	1.36E-007	9.57E-006	6	6	0.00E000	13.0	1.00E000	0	10	252.0	0.0	0.0	260.4	0.0	0.0	22	2718	13	22	2204	2213	10	10	0.0	read	NM_006763.2	9606	7832	BTG2	APRO1|PC3|TIS21	BTG anti-proliferation factor 2	protein BTG2|B-cell translocation gene 2|BTG family member 2|NGF-inducible anti-proliferative protein PC3|nerve growth factor-inducible anti-proliferative|pheochromacytoma cell-3	NM_006763.2	NP_006754.1	NC_000001.11	protein-coding	REVIEWED	1	+	203305535	203309601	Reference GRCh38.p12 Primary Assembly
hsa-miR-29c-3p	NR_036652.1	1	770.3	770.3	1.56E-007	2.96E-006	6	6	0.00E000	14.0	1.00E000	0	8	248.0	0.0	0.0	242.3	0.0	0.0	22	1167	14	21	150	157	8	8	0.0	read	NR_036652.1	9606	648809	EFL1P1	EFTUD1P1|FAM42B|HsT19321	elongation factor like GTPase 1 pseudogene 1	elongation factor Tu GTP binding domain containing 1 pseudogene 1|elongation factor Tu GTP-binding domain-containing protein 1 pseudogene|family with sequence similarity 42, member B	NR_036652.1	-	NC_000015.10	pseudo	VALIDATED	15	+	84080186	84126600	Reference GRCh38.p12 Primary Assembly
hsa-miR-29c-3p	NM_001243236.1	2	1360.3	848.5	2.44E-005	1.15E-003	6	9	0.00E000	10.0	1.00E000	0	14	240.0	0.0	0.0	318.5	0.0	0.0	22	7365	8	21	4379	4392	14	14	0.0	read	NM_001243236.1	9606	6925	TCF4	E2-2|FECD3|ITF-2|ITF2|PTHS|SEF-2|SEF2|SEF2-1|SEF2-1A|SEF2-1B|SEF2-1D|TCF-4|bHLHb19	transcription factor 4	transcription factor 4|SL3-3 enhancer factor 2|class B basic helix-loop-helix protein 19|immunoglobulin transcription factor 2	NM_001243236.1	NP_001230165.1	NC_000018.10	protein-coding	REVIEWED	18	-	55222330	55635992	Reference GRCh38.p12 Primary Assembly
hsa-miR-29c-3p	NM_001243235.1	2	1360.3	848.5	2.44E-005	1.15E-003	6	9	0.00E000	10.0	1.00E000	0	14	240.0	0.0	0.0	318.5	0.0	0.0	22	7349	8	21	4363	4376	14	14	0.0	read	NM_001243235.1	9606	6925	TCF4	E2-2|FECD3|ITF-2|ITF2|PTHS|SEF-2|SEF2|SEF2-1|SEF2-1A|SEF2-1B|SEF2-1D|TCF-4|bHLHb19	transcription factor 4	transcription factor 4|SL3-3 enhancer factor 2|class B basic helix-loop-helix protein 19|immunoglobulin transcription factor 2	NM_001243235.1	NP_001230164.1	NC_000018.10	protein-coding	REVIEWED	18	-	55222330	55635992	Reference GRCh38.p12 Primary Assembly
hsa-miR-29c-3p	NM_001243233.1	2	1360.3	848.5	2.44E-005	1.15E-003	6	9	0.00E000	10.0	1.00E000	0	14	240.0	0.0	0.0	318.5	0.0	0.0	22	7717	8	21	4731	4744	14	14	0.0	read	NM_001243233.1	9606	6925	TCF4	E2-2|FECD3|ITF-2|ITF2|PTHS|SEF-2|SEF2|SEF2-1|SEF2-1A|SEF2-1B|SEF2-1D|TCF-4|bHLHb19	transcription factor 4	transcription factor 4|SL3-3 enhancer factor 2|class B basic helix-loop-helix protein 19|immunoglobulin transcription factor 2	NM_001243233.1	NP_001230162.1	NC_000018.10	protein-coding	REVIEWED	18	-	55222330	55635992	Reference GRCh38.p12 Primary Assembly
hsa-miR-29c-3p	NM_001243232.1	2	1360.3	848.5	2.44E-005	1.15E-003	6	9	0.00E000	10.0	1.00E000	0	14	240.0	0.0	0.0	318.5	0.0	0.0	22	7788	8	21	4802	4815	14	14	0.0	read	NM_001243232.1	9606	6925	TCF4	E2-2|FECD3|ITF-2|ITF2|PTHS|SEF-2|SEF2|SEF2-1|SEF2-1A|SEF2-1B|SEF2-1D|TCF-4|bHLHb19	transcription factor 4	transcription factor 4|SL3-3 enhancer factor 2|class B basic helix-loop-helix protein 19|immunoglobulin transcription factor 2	NM_001243232.1	NP_001230161.1	NC_000018.10	protein-coding	REVIEWED	18	-	55222330	55635992	Reference GRCh38.p12 Primary Assembly
hsa-miR-29c-3p	NM_001243230.1	2	1360.3	848.5	2.44E-005	1.15E-003	6	9	0.00E000	10.0	1.00E000	0	14	240.0	0.0	0.0	318.5	0.0	0.0	22	7793	8	21	4807	4820	14	14	0.0	read	NM_001243230.1	9606	6925	TCF4	E2-2|FECD3|ITF-2|ITF2|PTHS|SEF-2|SEF2|SEF2-1|SEF2-1A|SEF2-1B|SEF2-1D|TCF-4|bHLHb19	transcription factor 4	transcription factor 4|SL3-3 enhancer factor 2|class B basic helix-loop-helix protein 19|immunoglobulin transcription factor 2	NM_001243230.1	NP_001230159.1	NC_000018.10	protein-coding	REVIEWED	18	-	55222330	55635992	Reference GRCh38.p12 Primary Assembly
hsa-miR-29c-3p	NM_001243228.1	2	1360.3	848.5	2.44E-005	1.15E-003	6	9	0.00E000	10.0	1.00E000	0	14	240.0	0.0	0.0	318.5	0.0	0.0	22	8276	8	21	5290	5303	14	14	0.0	read	NM_001243228.1	9606	6925	TCF4	E2-2|FECD3|ITF-2|ITF2|PTHS|SEF-2|SEF2|SEF2-1|SEF2-1A|SEF2-1B|SEF2-1D|TCF-4|bHLHb19	transcription factor 4	transcription factor 4|SL3-3 enhancer factor 2|class B basic helix-loop-helix protein 19|immunoglobulin transcription factor 2	NM_001243228.1	NP_001230157.1	NC_000018.10	protein-coding	REVIEWED	18	-	55222330	55635992	Reference GRCh38.p12 Primary Assembly
hsa-miR-29c-3p	NM_001083962.1	2	1360.3	848.5	2.44E-005	1.15E-003	6	9	0.00E000	10.0	1.00E000	0	14	240.0	0.0	0.0	318.5	0.0	0.0	22	8332	8	21	5346	5359	14	14	0.0	read	NM_001083962.1	9606	6925	TCF4	E2-2|FECD3|ITF-2|ITF2|PTHS|SEF-2|SEF2|SEF2-1|SEF2-1A|SEF2-1B|SEF2-1D|TCF-4|bHLHb19	transcription factor 4	transcription factor 4|SL3-3 enhancer factor 2|class B basic helix-loop-helix protein 19|immunoglobulin transcription factor 2	NM_001083962.1	NP_001077431.1	NC_000018.10	protein-coding	REVIEWED	18	-	55222330	55635992	Reference GRCh38.p12 Primary Assembly
hsa-miR-29c-3p	NM_003199.2	2	1360.3	848.5	4.69E-003	3.11E-002	6	9	0.00E000	10.0	1.00E000	0	14	240.0	0.0	0.0	318.5	0.0	0.0	22	8320	8	21	5334	5347	14	14	0.0	read	NM_003199.2	9606	6925	TCF4	E2-2|FECD3|ITF-2|ITF2|PTHS|SEF-2|SEF2|SEF2-1|SEF2-1A|SEF2-1B|SEF2-1D|TCF-4|bHLHb19	transcription factor 4	transcription factor 4|SL3-3 enhancer factor 2|class B basic helix-loop-helix protein 19|immunoglobulin transcription factor 2	NM_003199.2	NP_003190.1	NC_000018.10	protein-coding	REVIEWED	18	-	55222330	55635992	Reference GRCh38.p12 Primary Assembly
hsa-miR-29c-3p	NM_001306208.1	2	1360.3	848.5	4.69E-003	3.11E-002	6	9	0.00E000	10.0	1.00E000	0	14	240.0	0.0	0.0	318.5	0.0	0.0	22	7776	8	21	4790	4803	14	14	0.0	read	NM_001306208.1	9606	6925	TCF4	E2-2|FECD3|ITF-2|ITF2|PTHS|SEF-2|SEF2|SEF2-1|SEF2-1A|SEF2-1B|SEF2-1D|TCF-4|bHLHb19	transcription factor 4	transcription factor 4|SL3-3 enhancer factor 2|class B basic helix-loop-helix protein 19|immunoglobulin transcription factor 2	NM_001306208.1	NP_001293137.1	NC_000018.10	protein-coding	REVIEWED	18	-	55222330	55635992	Reference GRCh38.p12 Primary Assembly
hsa-miR-29c-3p	NM_001306207.1	2	1360.3	848.5	4.69E-003	3.11E-002	6	9	0.00E000	10.0	1.00E000	0	14	240.0	0.0	0.0	318.5	0.0	0.0	22	7945	8	21	4959	4972	14	14	0.0	read	NM_001306207.1	9606	6925	TCF4	E2-2|FECD3|ITF-2|ITF2|PTHS|SEF-2|SEF2|SEF2-1|SEF2-1A|SEF2-1B|SEF2-1D|TCF-4|bHLHb19	transcription factor 4	transcription factor 4|SL3-3 enhancer factor 2|class B basic helix-loop-helix protein 19|immunoglobulin transcription factor 2	NM_001306207.1	NP_001293136.1	NC_000018.10	protein-coding	REVIEWED	18	-	55222330	55635992	Reference GRCh38.p12 Primary Assembly
hsa-miR-29c-3p	NM_001243234.1	2	1360.3	848.5	4.69E-003	3.11E-002	6	9	0.00E000	10.0	1.00E000	0	14	240.0	0.0	0.0	318.5	0.0	0.0	22	7361	8	21	4375	4388	14	14	0.0	read	NM_001243234.1	9606	6925	TCF4	E2-2|FECD3|ITF-2|ITF2|PTHS|SEF-2|SEF2|SEF2-1|SEF2-1A|SEF2-1B|SEF2-1D|TCF-4|bHLHb19	transcription factor 4	transcription factor 4|SL3-3 enhancer factor 2|class B basic helix-loop-helix protein 19|immunoglobulin transcription factor 2	NM_001243234.1	NP_001230163.1	NC_000018.10	protein-coding	REVIEWED	18	-	55222330	55635992	Reference GRCh38.p12 Primary Assembly
hsa-miR-29c-3p	NM_001243231.1	2	1360.3	848.5	4.69E-003	3.11E-002	6	9	0.00E000	10.0	1.00E000	0	14	240.0	0.0	0.0	318.5	0.0	0.0	22	7754	8	21	4768	4781	14	14	0.0	read	NM_001243231.1	9606	6925	TCF4	E2-2|FECD3|ITF-2|ITF2|PTHS|SEF-2|SEF2|SEF2-1|SEF2-1A|SEF2-1B|SEF2-1D|TCF-4|bHLHb19	transcription factor 4	transcription factor 4|SL3-3 enhancer factor 2|class B basic helix-loop-helix protein 19|immunoglobulin transcription factor 2	NM_001243231.1	NP_001230160.1	NC_000018.10	protein-coding	REVIEWED	18	-	55222330	55635992	Reference GRCh38.p12 Primary Assembly
hsa-miR-29c-3p	NM_001243227.1	2	1360.3	848.5	4.69E-003	3.11E-002	6	9	0.00E000	10.0	1.00E000	0	14	240.0	0.0	0.0	318.5	0.0	0.0	22	8166	8	21	5180	5193	14	14	0.0	read	NM_001243227.1	9606	6925	TCF4	E2-2|FECD3|ITF-2|ITF2|PTHS|SEF-2|SEF2|SEF2-1|SEF2-1A|SEF2-1B|SEF2-1D|TCF-4|bHLHb19	transcription factor 4	transcription factor 4|SL3-3 enhancer factor 2|class B basic helix-loop-helix protein 19|immunoglobulin transcription factor 2	NM_001243227.1	NP_001230156.1	NC_000018.10	protein-coding	REVIEWED	18	-	55222330	55635992	Reference GRCh38.p12 Primary Assembly
hsa-miR-29c-3p	NM_001243226.2	2	1360.3	848.5	4.69E-003	3.11E-002	6	9	0.00E000	10.0	1.00E000	0	14	240.0	0.0	0.0	318.5	0.0	0.0	22	8122	8	21	5136	5149	14	14	0.0	read	NM_001243226.2	9606	6925	TCF4	E2-2|FECD3|ITF-2|ITF2|PTHS|SEF-2|SEF2|SEF2-1|SEF2-1A|SEF2-1B|SEF2-1D|TCF-4|bHLHb19	transcription factor 4	transcription factor 4|SL3-3 enhancer factor 2|class B basic helix-loop-helix protein 19|immunoglobulin transcription factor 2	NM_001243226.2	NP_001230155.2	NC_000018.10	protein-coding	REVIEWED	18	-	55222330	55635992	Reference GRCh38.p12 Primary Assembly
hsa-miR-29c-3p	NM_001308081.1	1	831.0	831.0	5.08E-006	1.91E-004	6	6	0.00E000	11.0	1.00E000	0	14	312.0	0.0	0.0	234.0	0.0	0.0	22	5628	9	22	779	792	14	14	0.0	read	NM_001308081.1	9606	285605	DTWD2	-	DTW domain containing 2	DTW domain-containing protein 2	NM_001308081.1	NP_001295010.1	NC_000005.10	protein-coding	VALIDATED	5	-	118836073	118988604	Reference GRCh38.p12 Primary Assembly
hsa-miR-29c-3p	NM_173666.3	1	831.0	831.0	1.17E-005	3.84E-004	6	6	0.00E000	11.0	1.00E000	0	14	312.0	0.0	0.0	234.0	0.0	0.0	22	5849	9	22	1000	1013	14	14	0.0	read	NM_173666.3	9606	285605	DTWD2	-	DTW domain containing 2	DTW domain-containing protein 2	NM_173666.3	NP_775937.1	NC_000005.10	protein-coding	VALIDATED	5	-	118836073	118988604	Reference GRCh38.p12 Primary Assembly
hsa-miR-29c-3p	NM_001286506.1	1	801.6	801.6	2.38E-005	6.44E-004	6	6	0.00E000	10.0	1.00E000	0	14	248.0	0.0	0.0	263.6	0.0	0.0	22	1331	8	21	236	249	14	14	0.0	read	NM_001286506.1	9606	89765	RSPH1	CT79|RSP44|RSPH10A|TSA2|TSGA2	radial spoke head 1 homolog	radial spoke head 1 homolog|cancer/testis antigen 79|male meiotic metaphase chromosome-associated acidic protein|meichroacidin|testes specific gene A2 homolog|testis specific A2 homolog	NM_001286506.1	NP_001273435.1	NC_000021.9	protein-coding	REVIEWED	21	-	42472485	42496353	Reference GRCh38.p12 Primary Assembly
hsa-miR-29c-3p	NM_080860.3	1	798.3	798.3	7.29E-003	1.74E-002	6	6	0.00E000	10.0	1.00E000	0	14	248.0	0.0	0.0	260.3	0.0	0.0	22	1445	8	21	350	363	14	14	0.0	read	NM_080860.3	9606	89765	RSPH1	CT79|RSP44|RSPH10A|TSA2|TSGA2	radial spoke head 1 homolog	radial spoke head 1 homolog|cancer/testis antigen 79|male meiotic metaphase chromosome-associated acidic protein|meichroacidin|testes specific gene A2 homolog|testis specific A2 homolog	NM_080860.3	NP_543136.1	NC_000021.9	protein-coding	REVIEWED	21	-	42472485	42496353	Reference GRCh38.p12 Primary Assembly
hsa-miR-29c-3p	NM_203406.1	2	1411.1	782.6	4.36E-005	9.30E-004	6	6	0.00E000	9.5	1.00E000	0	21	244.0	12.0	0.0	247.6	0.0	0.0	22	4300	2	22	1168	1188	21	21	0.0	read	NM_203406.1	9606	153364	MBLAC2	-	metallo-beta-lactamase domain containing 2	metallo-beta-lactamase domain-containing protein 2	NM_203406.1	NP_981951.1	NC_000005.10	protein-coding	VALIDATED	5	-	90458202	90474767	Reference GRCh38.p12 Primary Assembly
hsa-miR-29c-3p	NM_152244.1	1	742.4	742.4	1.06E-004	1.66E-003	6	6	0.00E000	7.0	1.00E000	0	20	244.0	16.0	0.0	182.4	0.0	0.0	22	2402	3	22	1707	1726	20	20	0.0	read	NM_152244.1	9606	29916	SNX11	-	sorting nexin 11	sorting nexin-11	NM_152244.1	NP_689450.1	NC_000017.11	protein-coding	REVIEWED	17	+	48107532	48123600	Reference GRCh38.p12 Primary Assembly
hsa-miR-29c-3p	NM_017896.2	1	802.0	802.0	2.80E-005	6.83E-004	6	6	0.00E000	14.5	1.00E000	0	8	244.0	0.0	0.0	280.0	0.0	0.0	22	4440	15	22	1488	1495	8	8	0.0	read	NM_017896.2	9606	54994	GID8	C20orf11|TWA1	GID complex subunit 8 homolog	glucose-induced degradation protein 8 homolog|protein C20orf11|two hybrid associated protein No. 1 with RanBPM|two hybrid-associated protein 1 with RanBPM	NM_017896.2	NP_060366.1	NC_000020.11	protein-coding	VALIDATED	20	+	62938088	62948474	Reference GRCh38.p12 Primary Assembly
hsa-miR-29c-3p	NM_013323.2	1	742.4	742.4	1.06E-004	1.66E-003	6	6	0.00E000	7.0	1.00E000	0	20	244.0	16.0	0.0	182.4	0.0	0.0	22	2315	3	22	1620	1639	20	20	0.0	read	NM_013323.2	9606	29916	SNX11	-	sorting nexin 11	sorting nexin-11	NM_013323.2	NP_037455.2	NC_000017.11	protein-coding	REVIEWED	17	+	48107532	48123600	Reference GRCh38.p12 Primary Assembly
hsa-miR-29c-3p	NM_005776.2	1	460.7	460.7	8.06E-003	1.68E-002	6	7	0.00E000	7.0	1.00E000	0	17	40.0	52.0	0.0	65.7	0.0	0.0	22	1423	6	22	736	752	17	17	12.5	read	NM_005776.2	9606	10175	CNIH1	CNIH|CNIH-1|CNIL|TGAM77	cornichon family AMPA receptor auxiliary protein 1	protein cornichon homolog 1|T-cell growth-associated molecule 77|cornichon homolog	NM_005776.2	NP_005767.1	NC_000014.9	protein-coding	VALIDATED	14	-	54426928	54441429	Reference GRCh38.p12 Primary Assembly
hsa-miR-29c-3p	NM_001318906.1	2	1373.5	861.7	5.08E-006	5.54E-004	6	6	0.00E000	14.0	1.00E000	0	8	312.0	0.0	0.0	269.7	0.0	0.0	22	3574	15	22	1307	1314	8	8	0.0	read	NM_001318906.1	9606	2746	GLUD1	GDH|GDH1|GLUD	glutamate dehydrogenase 1	glutamate dehydrogenase 1, mitochondrial|epididymis tissue sperm binding protein Li 18mP|glutamate dehydrogenase (NAD(P)+)	NM_001318906.1	NP_001305835.1	NC_000010.11	protein-coding	REVIEWED	10	-	87050201	87095046	Reference GRCh38.p12 Primary Assembly
hsa-miR-29c-3p	NM_001318905.1	1	861.7	861.7	5.08E-006	5.54E-004	6	6	0.00E000	14.0	1.00E000	0	8	312.0	0.0	0.0	269.7	0.0	0.0	22	3867	15	22	1600	1607	8	8	0.0	read	NM_001318905.1	9606	2746	GLUD1	GDH|GDH1|GLUD	glutamate dehydrogenase 1	glutamate dehydrogenase 1, mitochondrial|epididymis tissue sperm binding protein Li 18mP|glutamate dehydrogenase (NAD(P)+)	NM_001318905.1	NP_001305834.1	NC_000010.11	protein-coding	REVIEWED	10	-	87050201	87095046	Reference GRCh38.p12 Primary Assembly
hsa-miR-29c-3p	NM_001318902.1	1	861.7	861.7	5.08E-006	5.54E-004	6	6	0.00E000	14.0	1.00E000	0	8	312.0	0.0	0.0	269.7	0.0	0.0	22	3226	15	22	959	966	8	8	0.0	read	NM_001318902.1	9606	2746	GLUD1	GDH|GDH1|GLUD	glutamate dehydrogenase 1	glutamate dehydrogenase 1, mitochondrial|epididymis tissue sperm binding protein Li 18mP|glutamate dehydrogenase (NAD(P)+)	NM_001318902.1	NP_001305831.1	NC_000010.11	protein-coding	REVIEWED	10	-	87050201	87095046	Reference GRCh38.p12 Primary Assembly
hsa-miR-29c-3p	NM_001318064.1	1	829.4	829.4	1.15E-005	1.07E-003	6	6	0.00E000	7.0	1.00E000	0	20	248.0	40.0	0.0	246.4	0.0	0.0	22	3071	2	21	1748	1767	20	20	0.0	read	NM_001318064.1	9606	6240	RRM1	R1|RIR1|RR1	ribonucleotide reductase catalytic subunit M1	ribonucleoside-diphosphate reductase large subunit|ribonucleoside-diphosphate reductase subunit M1|ribonucleotide reductase M1 polypeptide|ribonucleotide reductase, R1 subunit	NM_001318064.1	NP_001304993.1	NC_000011.10	protein-coding	REVIEWED	11	+	4094684	4138924	Reference GRCh38.p12 Primary Assembly
hsa-miR-29c-3p	NM_001033.4	1	829.4	829.4	1.15E-005	1.07E-003	6	6	0.00E000	7.0	1.00E000	0	20	248.0	40.0	0.0	246.4	0.0	0.0	22	3249	2	21	1926	1945	20	20	0.0	read	NM_001033.4	9606	6240	RRM1	R1|RIR1|RR1	ribonucleotide reductase catalytic subunit M1	ribonucleoside-diphosphate reductase large subunit|ribonucleoside-diphosphate reductase subunit M1|ribonucleotide reductase M1 polypeptide|ribonucleotide reductase, R1 subunit	NM_001033.4	NP_001024.1	NC_000011.10	protein-coding	REVIEWED	11	+	4094684	4138924	Reference GRCh38.p12 Primary Assembly
hsa-miR-29c-3p	NM_001318904.1	1	861.7	861.7	1.35E-004	7.78E-003	6	6	0.00E000	14.0	1.00E000	0	8	312.0	0.0	0.0	269.7	0.0	0.0	22	3741	15	22	1474	1481	8	8	0.0	read	NM_001318904.1	9606	2746	GLUD1	GDH|GDH1|GLUD	glutamate dehydrogenase 1	glutamate dehydrogenase 1, mitochondrial|epididymis tissue sperm binding protein Li 18mP|glutamate dehydrogenase (NAD(P)+)	NM_001318904.1	NP_001305833.1	NC_000010.11	protein-coding	REVIEWED	10	-	87050201	87095046	Reference GRCh38.p12 Primary Assembly
hsa-miR-29c-3p	NM_001318901.1	1	861.7	861.7	1.35E-004	7.78E-003	6	6	0.00E000	14.0	1.00E000	0	8	312.0	0.0	0.0	269.7	0.0	0.0	22	3299	15	22	1032	1039	8	8	0.0	read	NM_001318901.1	9606	2746	GLUD1	GDH|GDH1|GLUD	glutamate dehydrogenase 1	glutamate dehydrogenase 1, mitochondrial|epididymis tissue sperm binding protein Li 18mP|glutamate dehydrogenase (NAD(P)+)	NM_001318901.1	NP_001305830.1	NC_000010.11	protein-coding	REVIEWED	10	-	87050201	87095046	Reference GRCh38.p12 Primary Assembly
hsa-miR-29c-3p	NM_001318900.1	1	861.7	861.7	1.35E-004	7.78E-003	6	6	0.00E000	14.0	1.00E000	0	8	312.0	0.0	0.0	269.7	0.0	0.0	22	2946	15	22	679	686	8	8	0.0	read	NM_001318900.1	9606	2746	GLUD1	GDH|GDH1|GLUD	glutamate dehydrogenase 1	glutamate dehydrogenase 1, mitochondrial|epididymis tissue sperm binding protein Li 18mP|glutamate dehydrogenase (NAD(P)+)	NM_001318900.1	NP_001305829.1	NC_000010.11	protein-coding	REVIEWED	10	-	87050201	87095046	Reference GRCh38.p12 Primary Assembly
hsa-miR-29c-3p	NM_001318065.1	1	829.4	829.4	2.43E-004	1.08E-002	6	6	0.00E000	7.0	1.00E000	0	20	248.0	40.0	0.0	246.4	0.0	0.0	22	2596	2	21	1273	1292	20	20	0.0	read	NM_001318065.1	9606	6240	RRM1	R1|RIR1|RR1	ribonucleotide reductase catalytic subunit M1	ribonucleoside-diphosphate reductase large subunit|ribonucleoside-diphosphate reductase subunit M1|ribonucleotide reductase M1 polypeptide|ribonucleotide reductase, R1 subunit	NM_001318065.1	NP_001304994.1	NC_000011.10	protein-coding	REVIEWED	11	+	4094684	4138924	Reference GRCh38.p12 Primary Assembly
hsa-miR-29c-3p	NM_004218.3	1	751.9	751.9	1.95E-004	1.01E-002	6	6	0.00E000	6.5	1.00E000	0	19	240.0	24.0	0.0	182.9	0.0	0.0	22	1635	3	21	125	143	19	19	0.0	read	NM_004218.3	9606	9230	RAB11B	H-YPT3|NDAGSCW	RAB11B, member RAS oncogene family	ras-related protein Rab-11B|GTP-binding protein YPT3|RAB11B, member of RAS oncogene family	NM_004218.3	NP_004209.2	NC_000019.10	protein-coding	VALIDATED	19	+	8390320	8404433	Reference GRCh38.p12 Primary Assembly
hsa-miR-29c-3p	NM_006494.3	1	716.3	716.3	2.23E-003	1.97E-002	6	6	0.00E000	12.5	1.00E000	0	11	244.0	0.0	0.0	189.3	0.0	0.0	22	2722	12	22	494	504	11	11	0.0	read	NM_006494.3	9606	2077	ERF	CHYTS|CRS4|PE-2|PE2	ETS2 repressor factor	ETS domain-containing transcription factor ERF	NM_006494.3	NP_006485.2	NC_000019.10	protein-coding	REVIEWED	19	-	42247560	42255163	Reference GRCh38.p12 Primary Assembly
hsa-miR-29c-3p	NM_001312656.1	1	716.3	716.3	2.23E-003	1.97E-002	6	6	0.00E000	12.5	1.00E000	0	11	244.0	0.0	0.0	189.3	0.0	0.0	22	2596	12	22	368	378	11	11	0.0	read	NM_001312656.1	9606	2077	ERF	CHYTS|CRS4|PE-2|PE2	ETS2 repressor factor	ETS domain-containing transcription factor ERF	NM_001312656.1	NP_001299585.1	NC_000019.10	protein-coding	REVIEWED	19	-	42247560	42255163	Reference GRCh38.p12 Primary Assembly
hsa-miR-29c-3p	NM_001308402.1	1	716.3	716.3	2.23E-003	1.97E-002	6	6	0.00E000	12.5	1.00E000	0	11	244.0	0.0	0.0	189.3	0.0	0.0	22	2592	12	22	365	375	11	11	0.0	read	NM_001308402.1	9606	2077	ERF	CHYTS|CRS4|PE-2|PE2	ETS2 repressor factor	ETS domain-containing transcription factor ERF	NM_001308402.1	NP_001295331.1	NC_000019.10	protein-coding	REVIEWED	19	-	42247560	42255163	Reference GRCh38.p12 Primary Assembly
hsa-miR-29c-3p	NM_001301035.1	1	716.3	716.3	2.23E-003	1.97E-002	6	6	0.00E000	12.5	1.00E000	0	11	244.0	0.0	0.0	189.3	0.0	0.0	22	2634	12	22	406	416	11	11	0.0	read	NM_001301035.1	9606	2077	ERF	CHYTS|CRS4|PE-2|PE2	ETS2 repressor factor	ETS domain-containing transcription factor ERF	NM_001301035.1	NP_001287964.1	NC_000019.10	protein-coding	REVIEWED	19	-	42247560	42255163	Reference GRCh38.p12 Primary Assembly
hsa-miR-29c-3p	NM_001321784.1	1	778.8	778.8	4.78E-006	3.78E-004	6	6	0.00E000	8.0	1.00E000	0	18	240.0	36.0	0.0	204.8	0.0	0.0	22	8745	4	21	6778	6795	18	18	0.0	read	NM_001321784.1	9606	54906	FAM208B	C10orf18|bA318E3.2	family with sequence similarity 208 member B	protein FAM208B	NM_001321784.1	NP_001308713.1	NC_000010.11	protein-coding	VALIDATED	10	+	5684758	5765778	Reference GRCh38.p12 Primary Assembly
hsa-miR-29c-3p	NM_001321783.1	1	778.8	778.8	4.78E-006	3.78E-004	6	6	0.00E000	8.0	1.00E000	0	18	240.0	36.0	0.0	204.8	0.0	0.0	22	8699	4	21	6732	6749	18	18	0.0	read	NM_001321783.1	9606	54906	FAM208B	C10orf18|bA318E3.2	family with sequence similarity 208 member B	protein FAM208B	NM_001321783.1	NP_001308712.1	NC_000010.11	protein-coding	VALIDATED	10	+	5684758	5765778	Reference GRCh38.p12 Primary Assembly
hsa-miR-29c-3p	NM_001321785.1	1	778.8	778.8	1.66E-003	1.45E-002	6	6	0.00E000	8.0	1.00E000	0	18	240.0	36.0	0.0	204.8	0.0	0.0	22	8456	4	21	6489	6506	18	18	0.0	read	NM_001321785.1	9606	54906	FAM208B	C10orf18|bA318E3.2	family with sequence similarity 208 member B	protein FAM208B	NM_001321785.1	NP_001308714.1	NC_000010.11	protein-coding	VALIDATED	10	+	5684758	5765778	Reference GRCh38.p12 Primary Assembly
hsa-miR-29c-3p	NM_032772.5	1	297.3	297.3	8.91E-002	1.09E-001	6	6	0.00E000	9.5	1.00E000	0	14	-60.0	-10.0	0.0	72.3	0.0	0.0	22	3353	4	17	3043	3056	14	14	11.5	read	NM_032772.5	9606	84858	ZNF503	NOLZ-1|NOLZ1|Nlz2	zinc finger protein 503	zinc finger protein 503	NM_032772.5	NP_116161.2	NC_000010.11	protein-coding	VALIDATED	10	-	75279725	75401893	Reference GRCh38.p12 Primary Assembly
hsa-miR-29c-3p	NM_006768.4	1	812.0	812.0	1.18E-005	6.43E-004	6	9	0.00E000	12.0	1.00E000	0	12	252.0	0.0	0.0	275.0	0.0	0.0	22	4053	11	22	808	819	12	12	0.0	read	NM_006768.4	9606	8315	BRAP	BRAP2|IMP|RNF52	BRCA1 associated protein	BRCA1-associated protein|RING finger protein 52|RING-type E3 ubiquitin transferase BRAP2|galectin-2-binding protein|impedes mitogenic signal propagation|renal carcinoma antigen NY-REN-63	NM_006768.4	NP_006759.3	NC_000012.12	protein-coding	REVIEWED	12	-	111642145	111686022	Reference GRCh38.p12 Primary Assembly
hsa-miR-29c-3p	NM_001918.3	2	1401.5	820.2	6.24E-005	1.70E-003	6	6	0.00E000	10.5	1.00E000	0	14	252.0	0.0	0.0	280.2	0.0	0.0	22	10831	9	22	1713	1726	14	14	0.0	read	NM_001918.3	9606	1629	DBT	BCATE2|BCKAD-E2|BCKADE2|BCOADC-E2|E2|E2B	dihydrolipoamide branched chain transacylase E2	lipoamide acyltransferase component of branched-chain alpha-keto acid dehydrogenase complex, mitochondrial|52 kDa mitochondrial autoantigen of primary biliary cirrhosis|BCKAD E2 subunit|E2 component of branched chain alpha-keto acid dehydrogenase complex|branched chain 2-oxo-acid dehydrogenase complex component E2|branched chain acyltransferase, E2 component|branched-chain alpha-keto acid dehydro…	NM_001918.3	NP_001909.3	NC_000001.11	protein-coding	REVIEWED	1	-	100186921	100249863	Reference GRCh38.p12 Primary Assembly
hsa-miR-29c-3p	NM_001043318.2	1	769.1	769.1	1.76E-004	3.42E-003	6	6	0.00E000	10.5	1.00E000	0	15	248.0	0.0	0.0	236.1	0.0	0.0	22	7721	7	21	6688	6702	15	15	0.0	read	NM_001043318.2	9606	91748	ELMSAN1	C14orf117|C14orf43|LSR68|MIDEAS|c14_5541	ELM2 and Myb/SANT domain containing 1	ELM2 and SANT domain-containing protein 1|ELM2 and Myb/SANT-like domain containing 1	NM_001043318.2	NP_001036783.1	NC_000014.9	protein-coding	VALIDATED	14	-	73715121	73790284	Reference GRCh38.p12 Primary Assembly
hsa-miR-29c-3p	NM_021150.3	1	882.1	882.1	1.52E-007	1.18E-005	6	6	0.00E000	10.5	1.00E000	0	14	320.0	0.0	0.0	274.1	0.0	0.0	22	5060	9	22	3507	3520	14	14	0.0	read	NM_021150.3	9606	23426	GRIP1	FRASRS3|GRIP	glutamate receptor interacting protein 1	glutamate receptor-interacting protein 1	NM_021150.3	NP_066973.2	NC_000012.12	protein-coding	REVIEWED	12	-	66347430	67069264	Reference GRCh38.p12 Primary Assembly
hsa-miR-29c-3p	NM_017782.4	1	778.8	778.8	3.72E-006	1.86E-004	6	6	0.00E000	8.0	1.00E000	0	18	240.0	36.0	0.0	204.8	0.0	0.0	22	8636	4	21	6659	6676	18	18	0.0	read	NM_017782.4	9606	54906	FAM208B	C10orf18|bA318E3.2	family with sequence similarity 208 member B	protein FAM208B	NM_017782.4	NP_060252.4	NC_000010.11	protein-coding	VALIDATED	10	+	5684758	5765778	Reference GRCh38.p12 Primary Assembly
hsa-miR-29c-3p	NM_001178074.1	1	882.1	882.1	1.52E-007	1.18E-005	6	6	0.00E000	10.5	1.00E000	0	14	320.0	0.0	0.0	274.1	0.0	0.0	22	5015	9	22	3462	3475	14	14	0.0	read	NM_001178074.1	9606	23426	GRIP1	FRASRS3|GRIP	glutamate receptor interacting protein 1	glutamate receptor-interacting protein 1	NM_001178074.1	NP_001171545.1	NC_000012.12	protein-coding	REVIEWED	12	-	66347430	67069264	Reference GRCh38.p12 Primary Assembly
hsa-miR-29c-3p	NM_194278.3	1	769.1	769.1	9.72E-006	3.10E-004	6	6	0.00E000	10.5	1.00E000	0	15	248.0	0.0	0.0	236.1	0.0	0.0	22	8100	7	21	7067	7081	15	15	0.0	read	NM_194278.3	9606	91748	ELMSAN1	C14orf117|C14orf43|LSR68|MIDEAS|c14_5541	ELM2 and Myb/SANT domain containing 1	ELM2 and SANT domain-containing protein 1|ELM2 and Myb/SANT-like domain containing 1	NM_194278.3	NP_919254.2	NC_000014.9	protein-coding	VALIDATED	14	-	73715121	73790284	Reference GRCh38.p12 Primary Assembly
hsa-miR-29c-3p	NM_012084.3	1	861.7	861.7	5.44E-003	9.90E-003	6	6	0.00E000	14.0	1.00E000	0	8	312.0	0.0	0.0	269.7	0.0	0.0	22	2348	15	22	1046	1053	8	8	0.0	read	NM_012084.3	9606	2747	GLUD2	GDH2|GLUDP1	glutamate dehydrogenase 2	glutamate dehydrogenase 2, mitochondrial|GDH 2|glutamate dehydrogenase pseudogene 1|testicular secretory protein Li 14	NM_012084.3	NP_036216.2	NC_000023.11	protein-coding	REVIEWED	X	+	121047607	121049941	Reference GRCh38.p12 Primary Assembly
hsa-miR-29c-3p	NM_032242.3	1	739.5	739.5	1.17E-005	8.87E-004	5	5	0.00E000	8.5	1.00E000	0	22	312.0	8.0	0.0	176.5	0.0	0.0	22	9071	1	22	8759	8780	22	22	0.0	read	NM_032242.3	9606	5361	PLXNA1	NOV|NOVP|PLEXIN-A1|PLXN1	plexin A1	plexin-A1|plexin 1|semaphorin receptor NOV	NM_032242.3	NP_115618.3	NC_000003.12	protein-coding	VALIDATED	3	+	126983258	127037391	Reference GRCh38.p12 Primary Assembly
hsa-miR-29c-3p	NR_024447.1	1	835.3	835.3	7.33E-005	2.42E-003	5	5	0.00E000	10.0	1.00E000	0	15	320.0	0.0	0.0	268.3	0.0	0.0	22	2129	8	22	28	42	15	15	0.0	read	NR_024447.1	9606	100128288	LOC100128288	-	uncharacterized LOC100128288	-	NR_024447.1	-	NC_000017.11	ncRNA	VALIDATED	17	-	8358412	8360540	Reference GRCh38.p12 Primary Assembly
hsa-miR-29c-3p	NR_036605.1	1	709.5	709.5	4.09E-004	7.18E-003	5	5	0.00E000	13.5	1.00E000	0	9	252.0	0.0	0.0	215.5	0.0	0.0	22	2828	14	22	594	602	9	9	0.0	read	NR_036605.1	9606	9453	GGPS1	GGPPS|GGPPS1	geranylgeranyl diphosphate synthase 1	geranylgeranyl pyrophosphate synthase|(2E,6E)-farnesyl diphosphate synthase|GGPP synthase|GGPPSase|dimethylallyltranstransferase|farnesyl diphosphate synthase|farnesyltranstransferase|geranyltranstransferase	NR_036605.1	-	NC_000001.11	protein-coding	REVIEWED	1	+	235328437	235344531	Reference GRCh38.p12 Primary Assembly
hsa-miR-29c-3p	NM_001037277.1	1	709.5	709.5	2.20E-003	2.52E-002	5	5	0.00E000	13.5	1.00E000	0	9	252.0	0.0	0.0	215.5	0.0	0.0	22	2757	14	22	523	531	9	9	0.0	read	NM_001037277.1	9606	9453	GGPS1	GGPPS|GGPPS1	geranylgeranyl diphosphate synthase 1	geranylgeranyl pyrophosphate synthase|(2E,6E)-farnesyl diphosphate synthase|GGPP synthase|GGPPSase|dimethylallyltranstransferase|farnesyl diphosphate synthase|farnesyltranstransferase|geranyltranstransferase	NM_001037277.1	NP_001032354.1	NC_000001.11	protein-coding	REVIEWED	1	+	235328437	235344531	Reference GRCh38.p12 Primary Assembly
hsa-miR-29c-3p	NM_177422.2	1	695.6	695.6	1.92E-005	9.20E-004	5	5	0.00E000	10.5	1.00E000	0	14	312.0	0.0	0.0	135.6	0.0	0.0	22	3409	9	22	712	725	14	14	0.0	read	NM_177422.2	9606	192669	AGO3	EIF2C3	argonaute 3, RISC catalytic component	protein argonaute-3|argonaute RISC catalytic component 3|eukaryotic translation initiation factor 2C, 3|hAgo3	NM_177422.2	NP_803171.1	NC_000001.11	protein-coding	REVIEWED	1	+	35925682	36056469	Reference GRCh38.p12 Primary Assembly
hsa-miR-29c-3p	NM_024852.3	1	697.2	697.2	1.84E-005	8.88E-004	5	5	0.00E000	10.5	1.00E000	0	14	312.0	0.0	0.0	137.2	0.0	0.0	22	3667	9	22	833	846	14	14	0.0	read	NM_024852.3	9606	192669	AGO3	EIF2C3	argonaute 3, RISC catalytic component	protein argonaute-3|argonaute RISC catalytic component 3|eukaryotic translation initiation factor 2C, 3|hAgo3	NM_024852.3	NP_079128.2	NC_000001.11	protein-coding	REVIEWED	1	+	35925682	36056469	Reference GRCh38.p12 Primary Assembly
hsa-miR-29c-3p	NM_004050.4	1	701.9	701.9	1.62E-005	7.99E-004	5	5	0.00E000	10.5	1.00E000	0	16	252.0	0.0	0.0	207.9	0.0	0.0	22	3621	7	22	2181	2196	16	16	0.0	read	NM_004050.4	9606	599	BCL2L2	BCL-W|BCL2-L-2|BCLW|PPP1R51	BCL2 like 2	bcl-2-like protein 2|apoptosis regulator BCL-W|protein phosphatase 1, regulatory subunit 51	NM_004050.4	NP_004041.1	NC_000014.9	protein-coding	REVIEWED	14	+	23306761	23311758	Reference GRCh38.p12 Primary Assembly
hsa-miR-29c-3p	NM_001127208.2	6	3407.3	781.6	1.54E-006	1.09E-004	5	7	3.33E-016	5.5	1.00E000	1	22	320.0	16.0	0.0	198.6	0.0	0.0	22	9796	2	22	8194	8215	21	22	0.0	read	NM_001127208.2	9606	54790	TET2	KIAA1546|MDS	tet methylcytosine dioxygenase 2	methylcytosine dioxygenase TET2|probable methylcytosine dioxygenase TET2|tet oncogene family member 2	NM_001127208.2	NP_001120680.1	NC_000004.12	protein-coding	REVIEWED	4	+	105145874	105279802	Reference GRCh38.p12 Primary Assembly
hsa-miR-29c-3p	NM_015382.3	2	1046.9	810.0	3.02E-006	1.70E-004	5	7	3.33E-016	11.0	1.00E000	0	14	312.0	0.0	0.0	253.0	0.0	0.0	22	9192	9	22	1506	1519	14	14	0.0	read	NM_015382.3	9606	25831	HECTD1	EULIR	HECT domain E3 ubiquitin protein ligase 1	E3 ubiquitin-protein ligase HECTD1|E3 ligase for inhibin receptor|HECT domain containing E3 ubiquitin protein ligase 1|HECT domain-containing protein 1|HECT-type E3 ubiquitin transferase HECTD1	NM_015382.3	NP_056197.3	NC_000014.9	protein-coding	VALIDATED	14	-	31100114	31207743	Reference GRCh38.p12 Primary Assembly
hsa-miR-29c-3p	NM_017613.3	1	696.2	696.2	1.36E-003	1.35E-002	5	5	0.00E000	13.0	1.00E000	0	11	244.0	0.0	0.0	211.2	0.0	0.0	22	2538	12	22	1728	1738	11	11	0.0	read	NM_017613.3	9606	29980	DONSON	B17|C21orf60|MIMIS|MISSLA	downstream neighbor of SON	protein downstream neighbor of Son	NM_017613.3	NP_060083.1	NC_000021.9	protein-coding	VALIDATED	21	-	33577550	33588707	Reference GRCh38.p12 Primary Assembly
hsa-miR-29c-3p	NM_024613.3	1	722.8	722.8	8.75E-004	1.21E-002	5	5	0.00E000	14.0	1.00E000	0	9	240.0	0.0	0.0	245.8	0.0	0.0	22	2977	13	21	1634	1642	9	9	0.0	read	NM_024613.3	9606	79666	PLEKHF2	EAPF|PHAFIN2|ZFYVE18	pleckstrin homology and FYVE domain containing 2	pleckstrin homology domain-containing family F member 2|PH and FYVE domain-containing protein 2|PH domain-containing family F member 2|endoplasmic reticulum-associated apoptosis-involved protein containing PH and FYVE domains|pleckstrin homology domain containing, family F (with FYVE domain) member 2|zinc finger FYVE domain-containing protein 18	NM_024613.3	NP_078889.1	NC_000008.11	protein-coding	VALIDATED	8	+	95133720	95156684	Reference GRCh38.p12 Primary Assembly
hsa-miR-29c-3p	NM_014872.2	2	1268.8	698.1	3.58E-006	1.61E-004	5	9	1.71E-012	14.5	1.00E000	0	8	244.0	0.0	0.0	216.1	0.0	0.0	22	4654	15	22	2803	2810	8	8	0.0	read	NM_014872.2	9606	9925	ZBTB5	-	zinc finger and BTB domain containing 5	zinc finger and BTB domain-containing protein 5	NM_014872.2	NP_055687.1	NC_000009.12	protein-coding	VALIDATED	9	-	37438101	37465409	Reference GRCh38.p12 Primary Assembly
hsa-miR-29c-3p	NM_005657.2	1	713.4	713.4	2.18E-006	1.06E-004	5	5	0.00E000	11.5	1.00E000	0	14	244.0	0.0	0.0	226.4	0.0	0.0	22	6236	9	22	616	629	14	14	0.0	read	NM_005657.2
hsa-miR-29c-3p	NM_001141980.1	1	713.4	713.4	2.18E-006	1.06E-004	5	5	0.00E000	11.5	1.00E000	0	14	244.0	0.0	0.0	226.4	0.0	0.0	22	6216	9	22	596	609	14	14	0.0	read	NM_001141980.1
hsa-miR-29c-3p	NM_001141979.1	1	713.4	713.4	2.18E-006	1.06E-004	5	5	0.00E000	11.5	1.00E000	0	14	244.0	0.0	0.0	226.4	0.0	0.0	22	6210	9	22	596	609	14	14	0.0	read	NM_001141979.1
hsa-miR-29c-3p	NM_194291.2	2	1244.8	727.7	4.39E-005	5.20E-004	5	5	0.00E000	11.5	1.00E000	0	14	240.0	0.0	0.0	246.7	0.0	0.0	22	4318	8	21	3184	3197	14	14	0.0	read	NM_194291.2	9606	157378	TMEM65	-	transmembrane protein 65	transmembrane protein 65	NM_194291.2	NP_919267.2	NC_000008.11	protein-coding	VALIDATED	8	-	124306188	124372698	Reference GRCh38.p12 Primary Assembly
hsa-miR-29c-3p	NR_123715.1	2	1304.3	822.7	2.89E-004	2.30E-003	5	5	0.00E000	13.0	1.00E000	0	10	312.0	0.0	0.0	269.7	0.0	0.0	22	4546	13	22	4069	4078	10	10	0.0	read	NR_123715.1	9606	160851	DGKH	DGKeta	diacylglycerol kinase eta	diacylglycerol kinase eta|DAG kinase eta|diglyceride kinase eta	NR_123715.1	-	NC_000013.11	protein-coding	REVIEWED	13	+	42040035	42256583	Reference GRCh38.p12 Primary Assembly
hsa-miR-29c-3p	NR_123714.1	1	822.7	822.7	2.89E-004	2.30E-003	5	5	0.00E000	13.0	1.00E000	0	10	312.0	0.0	0.0	269.7	0.0	0.0	22	17212	13	22	3494	3503	10	10	0.0	read	NR_123714.1	9606	160851	DGKH	DGKeta	diacylglycerol kinase eta	diacylglycerol kinase eta|DAG kinase eta|diglyceride kinase eta	NR_123714.1	-	NC_000013.11	protein-coding	REVIEWED	13	+	42040035	42256583	Reference GRCh38.p12 Primary Assembly
hsa-miR-29c-3p	NR_103871.1	2	1000.4	817.7	4.83E-005	1.95E-003	5	6	0.00E000	7.5	1.00E000	0	18	248.0	24.0	0.0	284.7	0.0	0.0	22	5308	4	21	5074	5091	18	18	0.0	read	NR_103871.1	9606	5565	PRKAB2	-	protein kinase AMP-activated non-catalytic subunit beta 2	5'-AMP-activated protein kinase subunit beta-2|5'-AMP-activated protein kinase, beta-2 subunit|AMP-activated protein kinase beta 2 non-catalytic subunit|AMPK beta 2|AMPK beta-2 chain|AMPK subunit beta-2|protein kinase, AMP-activated, beta 2 non-catalytic subunit	NR_103871.1	-	NC_000001.11	protein-coding	REVIEWED	1	-	147155105	147173365	Reference GRCh38.p12 Primary Assembly
hsa-miR-29c-3p	NR_103870.1	2	1000.4	817.7	4.83E-005	1.95E-003	5	6	0.00E000	7.5	1.00E000	0	18	248.0	24.0	0.0	284.7	0.0	0.0	22	5187	4	21	4953	4970	18	18	0.0	read	NR_103870.1	9606	5565	PRKAB2	-	protein kinase AMP-activated non-catalytic subunit beta 2	5'-AMP-activated protein kinase subunit beta-2|5'-AMP-activated protein kinase, beta-2 subunit|AMP-activated protein kinase beta 2 non-catalytic subunit|AMPK beta 2|AMPK beta-2 chain|AMPK subunit beta-2|protein kinase, AMP-activated, beta 2 non-catalytic subunit	NR_103870.1	-	NC_000001.11	protein-coding	REVIEWED	1	-	147155105	147173365	Reference GRCh38.p12 Primary Assembly
hsa-miR-29c-3p	NM_183404.3	1	713.6	713.6	4.03E-004	8.33E-003	5	5	0.00E000	11.5	1.00E000	0	12	240.0	0.0	0.0	226.6	0.0	0.0	22	3481	10	21	2559	2570	12	12	0.0	read	NM_183404.3	9606	5933	RBL1	CP107|PRB1|p107	RB transcriptional corepressor like 1	retinoblastoma-like protein 1|107 kDa retinoblastoma-associated protein|retinoblastoma-like 1	NM_183404.3	NP_899662.1	NC_000020.11	protein-coding	REVIEWED	20	-	36996348	37096214	Reference GRCh38.p12 Primary Assembly
hsa-miR-29c-3p	NM_172349.2	4	2199.1	725.5	3.21E-004	7.22E-003	5	5	0.00E000	9.5	1.00E000	0	17	312.0	24.0	0.0	139.5	0.0	0.0	22	12213	6	22	8749	8765	17	17	0.0	read	NM_172349.2	9606	64324	NSD1	ARA267|KMT3B|SOTOS|SOTOS1|STO	nuclear receptor binding SET domain protein 1	histone-lysine N-methyltransferase, H3 lysine-36 and H4 lysine-20 specific|H3-K36-HMTase|H4-K20-HMTase|NR-binding SET domain-containing protein|androgen receptor coactivator 267 kDa protein|androgen receptor-associated coregulator 267|androgen receptor-associated protein of 267 kDa|lysine N-methyltransferase 3B|nuclear receptor SET domain-containing protein 1|nuclear receptor-binding SET domain-c…	NM_172349.2	NP_758859.1	NC_000005.10	protein-coding	REVIEWED	5	+	177131834	177300212	Reference GRCh38.p12 Primary Assembly
hsa-miR-29c-3p	NM_022455.4	4	2199.1	725.5	3.21E-004	7.22E-003	5	5	0.00E000	9.5	1.00E000	0	17	312.0	24.0	0.0	139.5	0.0	0.0	22	12998	6	22	9534	9550	17	17	0.0	read	NM_022455.4	9606	64324	NSD1	ARA267|KMT3B|SOTOS|SOTOS1|STO	nuclear receptor binding SET domain protein 1	histone-lysine N-methyltransferase, H3 lysine-36 and H4 lysine-20 specific|H3-K36-HMTase|H4-K20-HMTase|NR-binding SET domain-containing protein|androgen receptor coactivator 267 kDa protein|androgen receptor-associated coregulator 267|androgen receptor-associated protein of 267 kDa|lysine N-methyltransferase 3B|nuclear receptor SET domain-containing protein 1|nuclear receptor-binding SET domain-c…	NM_022455.4	NP_071900.2	NC_000005.10	protein-coding	REVIEWED	5	+	177131834	177300212	Reference GRCh38.p12 Primary Assembly
hsa-miR-29c-3p	NM_001323282.1	1	713.6	713.6	4.03E-004	8.33E-003	5	5	0.00E000	11.5	1.00E000	0	12	240.0	0.0	0.0	226.6	0.0	0.0	22	6052	10	21	2697	2708	12	12	0.0	read	NM_001323282.1	9606	5933	RBL1	CP107|PRB1|p107	RB transcriptional corepressor like 1	retinoblastoma-like protein 1|107 kDa retinoblastoma-associated protein|retinoblastoma-like 1	NM_001323282.1	NP_001310211.1	NC_000020.11	protein-coding	REVIEWED	20	-	36996348	37096214	Reference GRCh38.p12 Primary Assembly
hsa-miR-29c-3p	NM_001323281.1	1	713.6	713.6	4.03E-004	8.33E-003	5	5	0.00E000	11.5	1.00E000	0	12	240.0	0.0	0.0	226.6	0.0	0.0	22	5987	10	21	2632	2643	12	12	0.0	read	NM_001323281.1	9606	5933	RBL1	CP107|PRB1|p107	RB transcriptional corepressor like 1	retinoblastoma-like protein 1|107 kDa retinoblastoma-associated protein|retinoblastoma-like 1	NM_001323281.1	NP_001310210.1	NC_000020.11	protein-coding	REVIEWED	20	-	36996348	37096214	Reference GRCh38.p12 Primary Assembly
hsa-miR-29c-3p	NM_002895.4	1	713.6	713.6	1.69E-002	4.42E-002	5	5	0.00E000	11.5	1.00E000	0	12	240.0	0.0	0.0	226.6	0.0	0.0	22	5914	10	21	2559	2570	12	12	0.0	read	NM_002895.4	9606	5933	RBL1	CP107|PRB1|p107	RB transcriptional corepressor like 1	retinoblastoma-like protein 1|107 kDa retinoblastoma-associated protein|retinoblastoma-like 1	NM_002895.4	NP_002886.2	NC_000020.11	protein-coding	REVIEWED	20	-	36996348	37096214	Reference GRCh38.p12 Primary Assembly
hsa-miR-29c-3p	NM_018031.4	1	743.4	743.4	4.60E-005	9.45E-004	5	5	0.00E000	12.5	1.00E000	0	10	312.0	0.0	0.0	185.4	0.0	0.0	22	4415	13	22	781	790	10	10	0.0	read	NM_018031.4	9606	11180	WDR6	-	WD repeat domain 6	WD repeat-containing protein 6	NM_018031.4	NP_060501.3	NC_000003.12	protein-coding	REVIEWED	3	+	49007061	49015952	Reference GRCh38.p12 Primary Assembly
hsa-miR-29c-3p	NM_001320547.1	1	743.4	743.4	4.60E-005	9.45E-004	5	5	0.00E000	12.5	1.00E000	0	10	312.0	0.0	0.0	185.4	0.0	0.0	22	4000	13	22	366	375	10	10	0.0	read	NM_001320547.1	9606	11180	WDR6	-	WD repeat domain 6	WD repeat-containing protein 6	NM_001320547.1	NP_001307476.1	NC_000003.12	protein-coding	REVIEWED	3	+	49007061	49015952	Reference GRCh38.p12 Primary Assembly
hsa-miR-29c-3p	NM_001320546.1	1	743.4	743.4	4.60E-005	9.45E-004	5	5	0.00E000	12.5	1.00E000	0	10	312.0	0.0	0.0	185.4	0.0	0.0	22	4629	13	22	995	1004	10	10	0.0	read	NM_001320546.1	9606	11180	WDR6	-	WD repeat domain 6	WD repeat-containing protein 6	NM_001320546.1	NP_001307475.1	NC_000003.12	protein-coding	REVIEWED	3	+	49007061	49015952	Reference GRCh38.p12 Primary Assembly
hsa-miR-29c-3p	NM_005399.4	2	1000.4	817.7	1.62E-005	4.87E-004	5	6	0.00E000	7.5	1.00E000	0	18	248.0	24.0	0.0	284.7	0.0	0.0	22	5475	4	21	5241	5258	18	18	0.0	read	NM_005399.4	9606	5565	PRKAB2	-	protein kinase AMP-activated non-catalytic subunit beta 2	5'-AMP-activated protein kinase subunit beta-2|5'-AMP-activated protein kinase, beta-2 subunit|AMP-activated protein kinase beta 2 non-catalytic subunit|AMPK beta 2|AMPK beta-2 chain|AMPK subunit beta-2|protein kinase, AMP-activated, beta 2 non-catalytic subunit	NM_005399.4	NP_005390.1	NC_000001.11	protein-coding	REVIEWED	1	-	147155105	147173365	Reference GRCh38.p12 Primary Assembly
hsa-miR-29c-3p	NM_152298.3	2	1381.6	895.3	2.60E-003	1.05E-002	5	5	0.00E000	6.0	1.00E000	0	19	320.0	44.0	0.0	261.3	0.0	0.0	22	2284	4	22	1787	1805	19	19	0.0	read	NM_152298.3	9606	4678	NASP	FLB7527|HMDRA1|PRO1999	nuclear autoantigenic sperm protein	nuclear autoantigenic sperm protein|NASP histone chaperone|histone H1-binding protein|nuclear autoantigenic sperm protein (histone-binding)	NM_152298.3	NP_689511.2	NC_000001.11	protein-coding	REVIEWED	1	+	45583987	45618905	Reference GRCh38.p12 Primary Assembly
hsa-miR-29c-3p	NM_001282915.1	1	237.5	237.5	3.41E-001	3.78E-001	5	5	0.00E000	9.0	1.00E000	0	16	-80.0	-10.0	0.0	75.5	0.0	0.0	22	3444	3	18	3099	3114	16	16	11.0	read	NM_001282915.1	9606	285343	TCAIM	C3orf23|TOAG-1|TOAG1	T cell activation inhibitor, mitochondrial	T-cell activation inhibitor, mitochondrial|tolerance associated gene-1 protein	NM_001282915.1	NP_001269844.1	NC_000003.12	protein-coding	VALIDATED	3	+	44337464	44409447	Reference GRCh38.p12 Primary Assembly
hsa-miR-29c-3p	NM_001282914.1	1	237.5	237.5	3.41E-001	3.78E-001	5	5	0.00E000	9.0	1.00E000	0	16	-80.0	-10.0	0.0	75.5	0.0	0.0	22	3626	3	18	3281	3296	16	16	11.0	read	NM_001282914.1	9606	285343	TCAIM	C3orf23|TOAG-1|TOAG1	T cell activation inhibitor, mitochondrial	T-cell activation inhibitor, mitochondrial|tolerance associated gene-1 protein	NM_001282914.1	NP_001269843.1	NC_000003.12	protein-coding	VALIDATED	3	+	44337464	44409447	Reference GRCh38.p12 Primary Assembly
hsa-miR-29c-3p	NM_001282913.1	1	237.5	237.5	3.41E-001	3.78E-001	5	5	0.00E000	9.0	1.00E000	0	16	-80.0	-10.0	0.0	75.5	0.0	0.0	22	3520	3	18	3175	3190	16	16	11.0	read	NM_001282913.1	9606	285343	TCAIM	C3orf23|TOAG-1|TOAG1	T cell activation inhibitor, mitochondrial	T-cell activation inhibitor, mitochondrial|tolerance associated gene-1 protein	NM_001282913.1	NP_001269842.1	NC_000003.12	protein-coding	VALIDATED	3	+	44337464	44409447	Reference GRCh38.p12 Primary Assembly
hsa-miR-29c-3p	NM_002482.3	2	1381.6	895.3	1.75E-007	1.49E-005	5	5	0.00E000	6.0	1.00E000	0	19	320.0	44.0	0.0	261.3	0.0	0.0	22	3301	4	22	2804	2822	19	19	0.0	read	NM_002482.3	9606	4678	NASP	FLB7527|HMDRA1|PRO1999	nuclear autoantigenic sperm protein	nuclear autoantigenic sperm protein|NASP histone chaperone|histone H1-binding protein|nuclear autoantigenic sperm protein (histone-binding)	NM_002482.3	NP_002473.2	NC_000001.11	protein-coding	REVIEWED	1	+	45583987	45618905	Reference GRCh38.p12 Primary Assembly
hsa-miR-29c-3p	NM_173826.3	1	237.5	237.5	2.48E-001	2.86E-001	5	5	0.00E000	9.0	1.00E000	0	16	-80.0	-10.0	0.0	75.5	0.0	0.0	22	3702	3	18	3357	3372	16	16	11.0	read	NM_173826.3	9606	285343	TCAIM	C3orf23|TOAG-1|TOAG1	T cell activation inhibitor, mitochondrial	T-cell activation inhibitor, mitochondrial|tolerance associated gene-1 protein	NM_173826.3	NP_776187.2	NC_000003.12	protein-coding	VALIDATED	3	+	44337464	44409447	Reference GRCh38.p12 Primary Assembly
hsa-miR-29c-3p	NM_001195193.1	2	1381.6	895.3	1.17E-004	2.29E-003	5	5	0.00E000	6.0	1.00E000	0	19	320.0	44.0	0.0	261.3	0.0	0.0	22	3109	4	22	2612	2630	19	19	0.0	read	NM_001195193.1	9606	4678	NASP	FLB7527|HMDRA1|PRO1999	nuclear autoantigenic sperm protein	nuclear autoantigenic sperm protein|NASP histone chaperone|histone H1-binding protein|nuclear autoantigenic sperm protein (histone-binding)	NM_001195193.1	NP_001182122.1	NC_000001.11	protein-coding	REVIEWED	1	+	45583987	45618905	Reference GRCh38.p12 Primary Assembly
hsa-miR-29c-3p	NM_198850.3	1	708.7	708.7	2.17E-004	2.61E-003	5	5	0.00E000	11.5	1.00E000	0	14	240.0	0.0	0.0	227.7	0.0	0.0	22	2505	8	21	2438	2451	14	14	0.0	read	NM_198850.3	9606	653583	PHLDB3	-	pleckstrin homology like domain family B member 3	pleckstrin homology-like domain family B member 3	NM_198850.3	NP_942147.3	NC_000019.10	protein-coding	VALIDATED	19	-	43474340	43504915	Reference GRCh38.p12 Primary Assembly
hsa-miR-29c-3p	NM_013403.2	1	688.7	688.7	3.26E-004	3.35E-003	5	6	0.00E000	10.0	1.00E000	0	18	312.0	8.0	0.0	120.7	0.0	0.0	22	3221	5	22	2415	2432	18	18	0.0	read	NM_013403.2	9606	29888	STRN4	PPP2R6C|ZIN|zinedin	striatin 4	striatin-4|protein phosphatase 2 regulatory subunit B'''gamma|striatin, calmodulin binding protein 4	NM_013403.2	NP_037535.2	NC_000019.10	protein-coding	VALIDATED	19	-	46719508	46746474	Reference GRCh38.p12 Primary Assembly
hsa-miR-29c-3p	NM_005973.4	1	680.8	680.8	9.86E-005	1.60E-003	5	5	0.00E000	10.5	1.00E000	0	17	240.0	12.0	0.0	185.8	0.0	0.0	22	2142	5	21	1348	1364	17	17	0.0	read	NM_005973.4	9606	5546	PRCC	RCCP1|TPRC	papillary renal cell carcinoma (translocation-associated)	proline-rich protein PRCC|papillary renal cell carcinoma translocation-associated gene protein	NM_005973.4	NP_005964.3	NC_000001.11	protein-coding	REVIEWED	1	+	156767481	156800818	Reference GRCh38.p12 Primary Assembly
hsa-miR-29c-3p	NM_005121.2	1	706.0	706.0	5.37E-005	1.07E-003	5	6	0.00E000	9.0	1.00E000	0	21	240.0	4.0	0.0	220.0	0.0	0.0	22	10474	1	21	4097	4117	21	21	0.0	read	NM_005121.2	9606	9969	MED13	ARC250|DRIP250|HSPC221|THRAP1|TRAP240	mediator complex subunit 13	mediator of RNA polymerase II transcription subunit 13|activator-recruited cofactor 250 kDa component|mediator of RNA polymerase II transcription, subunit 13 homolog|thyroid hormone receptor-associated protein 1|thyroid hormone receptor-associated protein complex 240 kDa component|thyroid hormone receptor-associated protein complex component TRAP240|thyroid hormone receptor-associated protein, 24…	NM_005121.2	NP_005112.2	NC_000017.11	protein-coding	REVIEWED	17	-	61942604	62065982	Reference GRCh38.p12 Primary Assembly
hsa-miR-29c-3p	NM_001039877.1	1	688.7	688.7	8.17E-005	1.43E-003	5	6	0.00E000	10.0	1.00E000	0	18	312.0	8.0	0.0	120.7	0.0	0.0	22	3242	5	22	2436	2453	18	18	0.0	read	NM_001039877.1	9606	29888	STRN4	PPP2R6C|ZIN|zinedin	striatin 4	striatin-4|protein phosphatase 2 regulatory subunit B'''gamma|striatin, calmodulin binding protein 4	NM_001039877.1	NP_001034966.1	NC_000019.10	protein-coding	VALIDATED	19	-	46719508	46746474	Reference GRCh38.p12 Primary Assembly
hsa-miR-29c-3p	NR_135490.1	1	797.5	797.5	2.49E-005	1.93E-003	5	7	3.33E-016	5.0	1.00E000	1	21	248.0	36.0	0.0	251.5	0.0	0.0	22	4594	2	21	4124	4144	20	21	0.0	read	NR_135490.1	9606	1788	DNMT3A	DNMT3A2|M.HsaIIIA|TBRS	DNA methyltransferase 3 alpha	DNA (cytosine-5)-methyltransferase 3A|DNA (cytosine-5-)-methyltransferase 3 alpha|DNA MTase HsaIIIA|DNA cytosine methyltransferase 3A2	NR_135490.1	-	NC_000002.12	protein-coding	REVIEWED	2	-	25232960	25342589	Reference GRCh38.p12 Primary Assembly
hsa-miR-29c-3p	NM_153759.3	1	797.5	797.5	2.49E-005	1.93E-003	5	7	3.33E-016	5.0	1.00E000	1	21	248.0	36.0	0.0	251.5	0.0	0.0	22	3608	2	21	3138	3158	20	21	0.0	read	NM_153759.3	9606	1788	DNMT3A	DNMT3A2|M.HsaIIIA|TBRS	DNA methyltransferase 3 alpha	DNA (cytosine-5)-methyltransferase 3A|DNA (cytosine-5-)-methyltransferase 3 alpha|DNA MTase HsaIIIA|DNA cytosine methyltransferase 3A2	NM_153759.3	NP_715640.2	NC_000002.12	protein-coding	REVIEWED	2	-	25232960	25342589	Reference GRCh38.p12 Primary Assembly
hsa-miR-29c-3p	NM_030964.3	2	948.9	728.0	1.22E-004	5.72E-003	5	5	0.00E000	8.5	1.00E000	0	21	252.0	16.0	0.0	215.0	0.0	0.0	22	4992	2	22	2614	2634	21	21	0.0	read	NM_030964.3	9606	81848	SPRY4	HH17	sprouty RTK signaling antagonist 4	protein sprouty homolog 4|sprouty homolog 4	NM_030964.3	NP_112226.2	NC_000005.10	protein-coding	REVIEWED	5	-	142310426	142325054	Reference GRCh38.p12 Primary Assembly
hsa-miR-29c-3p	NM_022552.4	1	797.5	797.5	2.49E-005	1.93E-003	5	7	3.33E-016	5.0	1.00E000	1	21	248.0	36.0	0.0	251.5	0.0	0.0	22	4324	2	21	3854	3874	20	21	0.0	read	NM_022552.4	9606	1788	DNMT3A	DNMT3A2|M.HsaIIIA|TBRS	DNA methyltransferase 3 alpha	DNA (cytosine-5)-methyltransferase 3A|DNA (cytosine-5-)-methyltransferase 3 alpha|DNA MTase HsaIIIA|DNA cytosine methyltransferase 3A2	NM_022552.4	NP_072046.2	NC_000002.12	protein-coding	REVIEWED	2	-	25232960	25342589	Reference GRCh38.p12 Primary Assembly
hsa-miR-29c-3p	NM_001293290.1	2	948.9	728.0	1.22E-004	5.72E-003	5	5	0.00E000	8.5	1.00E000	0	21	252.0	16.0	0.0	215.0	0.0	0.0	22	5257	2	22	2879	2899	21	21	0.0	read	NM_001293290.1	9606	81848	SPRY4	HH17	sprouty RTK signaling antagonist 4	protein sprouty homolog 4|sprouty homolog 4	NM_001293290.1	NP_001280219.1	NC_000005.10	protein-coding	REVIEWED	5	-	142310426	142325054	Reference GRCh38.p12 Primary Assembly
hsa-miR-29c-3p	NM_001286432.1	3	1833.5	780.6	3.72E-005	2.59E-003	5	5	0.00E000	6.5	1.00E000	0	21	248.0	12.0	12.0	248.6	0.0	0.0	22	10982	1	21	10030	10050	21	21	0.0	read	NM_001286432.1	9606	5980	REV3L	POLZ|REV3	REV3 like, DNA directed polymerase zeta catalytic subunit	DNA polymerase zeta catalytic subunit|REV3-like, polymerase (DNA directed), zeta, catalytic subunit|Rev-3, yeast, homolog-like (polymerase, DNA, zeta)	NM_001286432.1	NP_001273361.1	NC_000006.12	protein-coding	REVIEWED	6	-	111299030	111483714	Reference GRCh38.p12 Primary Assembly
hsa-miR-29c-3p	NM_175629.2	1	797.5	797.5	4.24E-004	1.39E-002	5	7	3.33E-016	5.0	1.00E000	1	21	248.0	36.0	0.0	251.5	0.0	0.0	22	4395	2	21	3925	3945	20	21	0.0	read	NM_175629.2	9606	1788	DNMT3A	DNMT3A2|M.HsaIIIA|TBRS	DNA methyltransferase 3 alpha	DNA (cytosine-5)-methyltransferase 3A|DNA (cytosine-5-)-methyltransferase 3 alpha|DNA MTase HsaIIIA|DNA cytosine methyltransferase 3A2	NM_175629.2	NP_783328.1	NC_000002.12	protein-coding	REVIEWED	2	-	25232960	25342589	Reference GRCh38.p12 Primary Assembly
hsa-miR-29c-3p	NM_002912.4	3	1833.5	780.6	5.65E-004	1.58E-002	5	5	0.00E000	6.5	1.00E000	0	21	248.0	12.0	12.0	248.6	0.0	0.0	22	10854	1	21	9902	9922	21	21	0.0	read	NM_002912.4	9606	5980	REV3L	POLZ|REV3	REV3 like, DNA directed polymerase zeta catalytic subunit	DNA polymerase zeta catalytic subunit|REV3-like, polymerase (DNA directed), zeta, catalytic subunit|Rev-3, yeast, homolog-like (polymerase, DNA, zeta)	NM_002912.4	NP_002903.3	NC_000006.12	protein-coding	REVIEWED	6	-	111299030	111483714	Reference GRCh38.p12 Primary Assembly
hsa-miR-29c-3p	NM_001320893.1	1	797.5	797.5	4.24E-004	1.39E-002	5	7	3.33E-016	5.0	1.00E000	1	21	248.0	36.0	0.0	251.5	0.0	0.0	22	3638	2	21	3168	3188	20	21	0.0	read	NM_001320893.1	9606	1788	DNMT3A	DNMT3A2|M.HsaIIIA|TBRS	DNA methyltransferase 3 alpha	DNA (cytosine-5)-methyltransferase 3A|DNA (cytosine-5-)-methyltransferase 3 alpha|DNA MTase HsaIIIA|DNA cytosine methyltransferase 3A2	NM_001320893.1	NP_001307822.1	NC_000002.12	protein-coding	REVIEWED	2	-	25232960	25342589	Reference GRCh38.p12 Primary Assembly
hsa-miR-29c-3p	NM_001293289.1	2	948.9	728.0	1.32E-003	2.19E-002	5	5	0.00E000	8.5	1.00E000	0	21	252.0	16.0	0.0	215.0	0.0	0.0	22	5319	2	22	2941	2961	21	21	0.0	read	NM_001293289.1	9606	81848	SPRY4	HH17	sprouty RTK signaling antagonist 4	protein sprouty homolog 4|sprouty homolog 4	NM_001293289.1	NP_001280218.1	NC_000005.10	protein-coding	REVIEWED	5	-	142310426	142325054	Reference GRCh38.p12 Primary Assembly
hsa-miR-29c-3p	NM_001286431.1	3	1833.5	780.6	5.65E-004	1.58E-002	5	5	0.00E000	6.5	1.00E000	0	21	248.0	12.0	12.0	248.6	0.0	0.0	22	11089	1	21	10137	10157	21	21	0.0	read	NM_001286431.1	9606	5980	REV3L	POLZ|REV3	REV3 like, DNA directed polymerase zeta catalytic subunit	DNA polymerase zeta catalytic subunit|REV3-like, polymerase (DNA directed), zeta, catalytic subunit|Rev-3, yeast, homolog-like (polymerase, DNA, zeta)	NM_001286431.1	NP_001273360.1	NC_000006.12	protein-coding	REVIEWED	6	-	111299030	111483714	Reference GRCh38.p12 Primary Assembly
hsa-miR-29c-3p	NM_001127496.1	2	948.9	728.0	1.32E-003	2.19E-002	5	5	0.00E000	8.5	1.00E000	0	21	252.0	16.0	0.0	215.0	0.0	0.0	22	4941	2	22	2563	2583	21	21	0.0	read	NM_001127496.1	9606	81848	SPRY4	HH17	sprouty RTK signaling antagonist 4	protein sprouty homolog 4|sprouty homolog 4	NM_001127496.1	NP_001120968.1	NC_000005.10	protein-coding	REVIEWED	5	-	142310426	142325054	Reference GRCh38.p12 Primary Assembly
hsa-miR-29c-3p	NM_001317169.1	1	451.0	451.0	4.79E-002	6.53E-002	5	5	0.00E000	5.5	1.00E000	0	20	0.0	116.0	0.0	67.0	0.0	0.0	22	673	3	22	603	622	20	20	11.0	read	NM_001317169.1	9606	6637	SNRPG	SMG|Sm-G	small nuclear ribonucleoprotein polypeptide G	small nuclear ribonucleoprotein G|sm protein G|snRNP-G	NM_001317169.1	NP_001304098.1	NC_000002.12	protein-coding	REVIEWED	2	-	70281361	70293770	Reference GRCh38.p12 Primary Assembly
hsa-miR-29c-3p	NM_003096.3	1	451.0	451.0	7.78E-003	2.81E-002	5	5	0.00E000	5.5	1.00E000	0	20	0.0	116.0	0.0	67.0	0.0	0.0	22	630	3	22	560	579	20	20	11.0	read	NM_003096.3	9606	6637	SNRPG	SMG|Sm-G	small nuclear ribonucleoprotein polypeptide G	small nuclear ribonucleoprotein G|sm protein G|snRNP-G	NM_003096.3	NP_003087.1	NC_000002.12	protein-coding	REVIEWED	2	-	70281361	70293770	Reference GRCh38.p12 Primary Assembly
hsa-miR-29c-3p	NM_001317171.1	1	451.0	451.0	7.78E-003	2.81E-002	5	5	0.00E000	5.5	1.00E000	0	20	0.0	116.0	0.0	67.0	0.0	0.0	22	607	3	22	537	556	20	20	11.0	read	NM_001317171.1	9606	6637	SNRPG	SMG|Sm-G	small nuclear ribonucleoprotein polypeptide G	small nuclear ribonucleoprotein G|sm protein G|snRNP-G	NM_001317171.1	NP_001304100.1	NC_000002.12	protein-coding	REVIEWED	2	-	70281361	70293770	Reference GRCh38.p12 Primary Assembly
hsa-miR-29c-3p	NM_001317168.1	1	451.0	451.0	7.78E-003	2.81E-002	5	5	0.00E000	5.5	1.00E000	0	20	0.0	116.0	0.0	67.0	0.0	0.0	22	1260	3	22	1190	1209	20	20	11.0	read	NM_001317168.1	9606	6637	SNRPG	SMG|Sm-G	small nuclear ribonucleoprotein polypeptide G	small nuclear ribonucleoprotein G|sm protein G|snRNP-G	NM_001317168.1	NP_001304097.1	NC_000002.12	protein-coding	REVIEWED	2	-	70281361	70293770	Reference GRCh38.p12 Primary Assembly
hsa-miR-29c-3p	NM_001317166.1	1	451.0	451.0	7.78E-003	2.81E-002	5	5	0.00E000	5.5	1.00E000	0	20	0.0	116.0	0.0	67.0	0.0	0.0	22	627	3	22	557	576	20	20	11.0	read	NM_001317166.1	9606	6637	SNRPG	SMG|Sm-G	small nuclear ribonucleoprotein polypeptide G	small nuclear ribonucleoprotein G|sm protein G|snRNP-G	NM_001317166.1	NP_001304095.1	NC_000002.12	protein-coding	REVIEWED	2	-	70281361	70293770	Reference GRCh38.p12 Primary Assembly
hsa-miR-29c-3p	NR_027862.1	2	1417.7	782.3	1.58E-003	1.42E-002	5	5	0.00E000	9.0	1.00E000	0	21	312.0	4.0	0.0	225.3	0.0	0.0	22	1609	2	22	75	95	21	21	0.0	read	NR_027862.1	9606	8520	HAT1	KAT1	histone acetyltransferase 1	histone acetyltransferase type B catalytic subunit	NR_027862.1	-	NC_000002.12	protein-coding	REVIEWED	2	+	171922424	171983685	Reference GRCh38.p12 Primary Assembly
hsa-miR-29c-3p	NM_001317165.1	1	451.0	451.0	7.06E-002	8.67E-002	5	5	0.00E000	5.5	1.00E000	0	20	0.0	116.0	0.0	67.0	0.0	0.0	22	737	3	22	667	686	20	20	11.0	read	NM_001317165.1	9606	6637	SNRPG	SMG|Sm-G	small nuclear ribonucleoprotein polypeptide G	small nuclear ribonucleoprotein G|sm protein G|snRNP-G	NM_001317165.1	NP_001304094.1	NC_000002.12	protein-coding	REVIEWED	2	-	70281361	70293770	Reference GRCh38.p12 Primary Assembly
hsa-miR-29c-3p	NM_001204505.2	1	822.7	822.7	8.67E-004	1.15E-002	5	5	0.00E000	13.0	1.00E000	0	10	312.0	0.0	0.0	269.7	0.0	0.0	22	17158	13	22	3440	3449	10	10	0.0	read	NM_001204505.2	9606	160851	DGKH	DGKeta	diacylglycerol kinase eta	diacylglycerol kinase eta|DAG kinase eta|diglyceride kinase eta	NM_001204505.2	NP_001191434.1	NC_000013.11	protein-coding	REVIEWED	13	+	42040035	42256583	Reference GRCh38.p12 Primary Assembly
hsa-miR-29c-3p	NM_152910.5	1	822.7	822.7	9.00E-006	5.20E-004	5	5	0.00E000	13.0	1.00E000	0	10	312.0	0.0	0.0	269.7	0.0	0.0	22	17321	13	22	3603	3612	10	10	0.0	read	NM_152910.5	9606	160851	DGKH	DGKeta	diacylglycerol kinase eta	diacylglycerol kinase eta|DAG kinase eta|diglyceride kinase eta	NM_152910.5	NP_690874.2	NC_000013.11	protein-coding	REVIEWED	13	+	42040035	42256583	Reference GRCh38.p12 Primary Assembly
hsa-miR-29c-3p	NM_003642.3	2	1417.7	782.3	2.43E-005	1.12E-003	5	5	0.00E000	9.0	1.00E000	0	21	312.0	4.0	0.0	225.3	0.0	0.0	22	1682	2	22	75	95	21	21	0.0	read	NM_003642.3	9606	8520	HAT1	KAT1	histone acetyltransferase 1	histone acetyltransferase type B catalytic subunit	NM_003642.3	NP_003633.1	NC_000002.12	protein-coding	REVIEWED	2	+	171922424	171983685	Reference GRCh38.p12 Primary Assembly
hsa-miR-29c-3p	NM_001204504.2	1	822.7	822.7	9.00E-006	5.20E-004	5	5	0.00E000	13.0	1.00E000	0	10	312.0	0.0	0.0	269.7	0.0	0.0	22	17358	13	22	3640	3649	10	10	0.0	read	NM_001204504.2	9606	160851	DGKH	DGKeta	diacylglycerol kinase eta	diacylglycerol kinase eta|DAG kinase eta|diglyceride kinase eta	NM_001204504.2	NP_001191433.1	NC_000013.11	protein-coding	REVIEWED	13	+	42040035	42256583	Reference GRCh38.p12 Primary Assembly
hsa-miR-29c-3p	NM_178009.4	1	822.7	822.7	4.93E-005	1.85E-003	5	5	0.00E000	13.0	1.00E000	0	10	312.0	0.0	0.0	269.7	0.0	0.0	22	17452	13	22	3734	3743	10	10	0.0	read	NM_178009.4	9606	160851	DGKH	DGKeta	diacylglycerol kinase eta	diacylglycerol kinase eta|DAG kinase eta|diglyceride kinase eta	NM_178009.4	NP_821077.1	NC_000013.11	protein-coding	REVIEWED	13	+	42040035	42256583	Reference GRCh38.p12 Primary Assembly
hsa-miR-29c-3p	NM_001297429.1	1	822.7	822.7	4.93E-005	1.85E-003	5	5	0.00E000	13.0	1.00E000	0	10	312.0	0.0	0.0	269.7	0.0	0.0	22	16746	13	22	3028	3037	10	10	0.0	read	NM_001297429.1	9606	160851	DGKH	DGKeta	diacylglycerol kinase eta	diacylglycerol kinase eta|DAG kinase eta|diglyceride kinase eta	NM_001297429.1	NP_001284358.1	NC_000013.11	protein-coding	REVIEWED	13	+	42040035	42256583	Reference GRCh38.p12 Primary Assembly
hsa-miR-29c-3p	NM_001204506.2	1	822.7	822.7	4.93E-005	1.85E-003	5	5	0.00E000	13.0	1.00E000	0	10	312.0	0.0	0.0	269.7	0.0	0.0	22	17110	13	22	3392	3401	10	10	0.0	read	NM_001204506.2	9606	160851	DGKH	DGKeta	diacylglycerol kinase eta	diacylglycerol kinase eta|DAG kinase eta|diglyceride kinase eta	NM_001204506.2	NP_001191435.1	NC_000013.11	protein-coding	REVIEWED	13	+	42040035	42256583	Reference GRCh38.p12 Primary Assembly
hsa-miR-29c-3p	NM_199482.3	1	710.3	710.3	6.26E-005	2.15E-003	5	5	0.00E000	13.0	1.00E000	0	10	252.0	0.0	0.0	214.3	0.0	0.0	22	3798	13	22	442	451	10	10	0.0	read	NM_199482.3	9606	25843	MOB4	2C4D|CGI-95|MOB1|MOB3|MOBKL3|PHOCN|PREI3	MOB family member 4, phocein	MOB-like protein phocein|MOB1, Mps One Binder kinase activator-like 3|Mps One Binder kinase activator-like 3|class II mMOB1|mob1 homolog 3|phocein, Mob-like protein|preimplantation protein 3	NM_199482.3	NP_955776.1	NC_000002.12	protein-coding	REVIEWED	2	+	197515570	197553698	Reference GRCh38.p12 Primary Assembly
hsa-miR-29c-3p	NM_015387.4	1	710.3	710.3	6.26E-005	2.15E-003	5	5	0.00E000	13.0	1.00E000	0	10	252.0	0.0	0.0	214.3	0.0	0.0	22	3788	13	22	432	441	10	10	0.0	read	NM_015387.4	9606	25843	MOB4	2C4D|CGI-95|MOB1|MOB3|MOBKL3|PHOCN|PREI3	MOB family member 4, phocein	MOB-like protein phocein|MOB1, Mps One Binder kinase activator-like 3|Mps One Binder kinase activator-like 3|class II mMOB1|mob1 homolog 3|phocein, Mob-like protein|preimplantation protein 3	NM_015387.4	NP_056202.2	NC_000002.12	protein-coding	REVIEWED	2	+	197515570	197553698	Reference GRCh38.p12 Primary Assembly
hsa-miR-29c-3p	NM_001204094.1	1	710.3	710.3	6.26E-005	2.15E-003	5	5	0.00E000	13.0	1.00E000	0	10	252.0	0.0	0.0	214.3	0.0	0.0	22	3742	13	22	386	395	10	10	0.0	read	NM_001204094.1	9606	25843	MOB4	2C4D|CGI-95|MOB1|MOB3|MOBKL3|PHOCN|PREI3	MOB family member 4, phocein	MOB-like protein phocein|MOB1, Mps One Binder kinase activator-like 3|Mps One Binder kinase activator-like 3|class II mMOB1|mob1 homolog 3|phocein, Mob-like protein|preimplantation protein 3	NM_001204094.1	NP_001191023.1	NC_000002.12	protein-coding	REVIEWED	2	+	197515570	197553698	Reference GRCh38.p12 Primary Assembly
hsa-miR-29c-3p	NM_001100819.2	1	710.3	710.3	6.26E-005	2.15E-003	5	5	0.00E000	13.0	1.00E000	0	10	252.0	0.0	0.0	214.3	0.0	0.0	22	3725	13	22	369	378	10	10	0.0	read	NM_001100819.2	9606	25843	MOB4	2C4D|CGI-95|MOB1|MOB3|MOBKL3|PHOCN|PREI3	MOB family member 4, phocein	MOB-like protein phocein|MOB1, Mps One Binder kinase activator-like 3|Mps One Binder kinase activator-like 3|class II mMOB1|mob1 homolog 3|phocein, Mob-like protein|preimplantation protein 3	NM_001100819.2	NP_001094289.1	NC_000002.12	protein-coding	REVIEWED	2	+	197515570	197553698	Reference GRCh38.p12 Primary Assembly
hsa-miR-29c-3p	NM_001199839.1	1	701.9	701.9	1.35E-003	1.34E-002	5	5	0.00E000	10.5	1.00E000	0	16	252.0	0.0	0.0	207.9	0.0	0.0	22	3576	7	22	2136	2151	16	16	0.0	read	NM_001199839.1	9606	599	BCL2L2	BCL-W|BCL2-L-2|BCLW|PPP1R51	BCL2 like 2	bcl-2-like protein 2|apoptosis regulator BCL-W|protein phosphatase 1, regulatory subunit 51	NM_001199839.1	NP_001186768.1	NC_000014.9	protein-coding	REVIEWED	14	+	23306761	23311758	Reference GRCh38.p12 Primary Assembly
hsa-miR-29c-3p	NM_144624.2	1	735.5	735.5	4.25E-004	7.79E-003	5	5	0.00E000	8.0	1.00E000	0	18	160.0	60.0	0.0	257.5	0.0	0.0	22	8446	4	21	5767	5784	18	18	0.0	read	NM_144624.2	9606	127933	UHMK1	KIS|KIST|P-CIP2	U2AF homology motif kinase 1	serine/threonine-protein kinase Kist|KIS protein kinase|PAM COOH-terminal interactor protein 2|U2AF homology motif (UHM) kinase 1|kinase interacting with leukemia-associated gene (stathmin)	NM_144624.2	NP_653225.2	NC_000001.11	protein-coding	REVIEWED	1	+	162497173	162529628	Reference GRCh38.p12 Primary Assembly
hsa-miR-29c-3p	NM_001184763.1	1	735.5	735.5	4.25E-004	7.79E-003	5	5	0.00E000	8.0	1.00E000	0	18	160.0	60.0	0.0	257.5	0.0	0.0	22	8194	4	21	5515	5532	18	18	0.0	read	NM_001184763.1	9606	127933	UHMK1	KIS|KIST|P-CIP2	U2AF homology motif kinase 1	serine/threonine-protein kinase Kist|KIS protein kinase|PAM COOH-terminal interactor protein 2|U2AF homology motif (UHM) kinase 1|kinase interacting with leukemia-associated gene (stathmin)	NM_001184763.1	NP_001171692.1	NC_000001.11	protein-coding	REVIEWED	1	+	162497173	162529628	Reference GRCh38.p12 Primary Assembly
hsa-miR-29c-3p	NM_175866.4	1	735.5	735.5	4.51E-005	8.96E-004	5	5	0.00E000	8.0	1.00E000	0	18	160.0	60.0	0.0	257.5	0.0	0.0	22	8535	4	21	5856	5873	18	18	0.0	read	NM_175866.4	9606	127933	UHMK1	KIS|KIST|P-CIP2	U2AF homology motif kinase 1	serine/threonine-protein kinase Kist|KIS protein kinase|PAM COOH-terminal interactor protein 2|U2AF homology motif (UHM) kinase 1|kinase interacting with leukemia-associated gene (stathmin)	NM_175866.4	NP_787062.1	NC_000001.11	protein-coding	REVIEWED	1	+	162497173	162529628	Reference GRCh38.p12 Primary Assembly
hsa-miR-29c-3p	NM_016532.3	1	711.5	711.5	8.31E-008	9.11E-006	5	5	0.00E000	4.5	1.00E000	1	22	252.0	24.0	0.0	184.5	0.0	0.0	22	3001	2	22	1009	1030	21	22	0.0	read	NM_016532.3	9606	51763	INPP5K	MDCCAID|PPS|SKIP	inositol polyphosphate-5-phosphatase K	inositol polyphosphate 5-phosphatase K|skeletal muscle and kidney-enriched inositol phosphatase	NM_016532.3	NP_057616.2	NC_000017.11	protein-coding	REVIEWED	17	-	1494574	1516887	Reference GRCh38.p12 Primary Assembly
hsa-miR-29c-3p	NM_001202485.1	1	710.3	710.3	8.74E-008	9.53E-006	5	5	0.00E000	13.0	1.00E000	0	10	252.0	0.0	0.0	214.3	0.0	0.0	22	4279	13	22	936	945	10	10	0.0	read	NM_001202485.1	9606	100529241	HSPE1-MOB4	HSPE1-PHOCN	HSPE1-MOB4 readthrough	HSPE1-MOB4 protein	NM_001202485.1	NP_001189414.1	NC_000002.12	protein-coding	REVIEWED	2	+	197499996	197553698	Reference GRCh38.p12 Primary Assembly
hsa-miR-29c-3p	NM_001135642.1	1	711.5	711.5	8.31E-008	9.11E-006	5	5	0.00E000	4.5	1.00E000	1	22	252.0	24.0	0.0	184.5	0.0	0.0	22	3391	2	22	1399	1420	21	22	0.0	read	NM_001135642.1	9606	51763	INPP5K	MDCCAID|PPS|SKIP	inositol polyphosphate-5-phosphatase K	inositol polyphosphate 5-phosphatase K|skeletal muscle and kidney-enriched inositol phosphatase	NM_001135642.1	NP_001129114.1	NC_000017.11	protein-coding	REVIEWED	17	-	1494574	1516887	Reference GRCh38.p12 Primary Assembly
hsa-miR-29c-3p	NM_130766.2	1	711.5	711.5	3.09E-003	1.55E-002	5	5	0.00E000	4.5	1.00E000	1	22	252.0	24.0	0.0	184.5	0.0	0.0	22	3232	2	22	1240	1261	21	22	0.0	read	NM_130766.2	9606	51763	INPP5K	MDCCAID|PPS|SKIP	inositol polyphosphate-5-phosphatase K	inositol polyphosphate 5-phosphatase K|skeletal muscle and kidney-enriched inositol phosphatase	NM_130766.2	NP_570122.1	NC_000017.11	protein-coding	REVIEWED	17	-	1494574	1516887	Reference GRCh38.p12 Primary Assembly
hsa-miR-29c-3p	NM_152556.2	1	823.2	823.2	2.86E-006	1.89E-004	5	5	0.00E000	14.0	1.00E000	0	8	312.0	0.0	0.0	271.2	0.0	0.0	22	3969	15	22	3350	3357	8	8	0.0	read	NM_152556.2	9606	154743	BMT2	C7orf60|SAMTOR	base methyltransferase of 25S rRNA 2 homolog	S-adenosylmethionine sensor upstream of mTORC1|UPF0532 protein C7orf60|probable methyltransferase BMT2 homolog|probable methyltransferase BTM2 homolog	NM_152556.2	NP_689769.2	NC_000007.14	protein-coding	VALIDATED	7	-	112819146	112939876	Reference GRCh38.p12 Primary Assembly
hsa-miR-29c-3p	NM_001099270.1	3	1818.8	807.1	4.48E-006	2.73E-004	5	5	0.00E000	10.5	1.00E000	0	13	312.0	0.0	0.0	242.1	0.0	0.0	22	6577	10	22	2931	2943	13	13	0.0	read	NM_001099270.1	9606	403341	ZBTB34	ZNF918	zinc finger and BTB domain containing 34	zinc finger and BTB domain-containing protein 34	NM_001099270.1	NP_001092740.1	NC_000009.12	protein-coding	VALIDATED	9	+	126860664	126885877	Reference GRCh38.p12 Primary Assembly
hsa-miR-29c-3p	NM_014997.3	1	749.4	749.4	7.92E-003	2.29E-002	5	5	0.00E000	8.0	1.00E000	0	22	252.0	8.0	0.0	240.4	0.0	0.0	22	6438	1	22	2598	2619	22	22	0.0	read	NM_014997.3	9606	23008	KLHDC10	slim	kelch domain containing 10	kelch domain-containing protein 10|PNAS-119|scruin like at the midline homolog	NM_014997.3	NP_055812.1	NC_000007.14	protein-coding	VALIDATED	7	+	130070508	130135719	Reference GRCh38.p12 Primary Assembly
hsa-miR-29c-3p	NM_016331.2	1	714.2	714.2	2.11E-003	2.43E-002	5	5	0.00E000	13.0	1.00E000	0	12	244.0	0.0	0.0	233.2	0.0	0.0	22	3016	11	22	2224	2235	12	12	0.0	read	NM_016331.2	9606	51193	ZNF639	ANC-2H01|ANC_2H01|ZASC1	zinc finger protein 639	zinc finger protein 639|zinc finger amplified in esophageal squamous cell carcinomas 1	NM_016331.2	NP_057415.1	NC_000003.12	protein-coding	REVIEWED	3	+	179322909	179335534	Reference GRCh38.p12 Primary Assembly
hsa-miR-29c-3p	NM_001317167.1	1	451.0	451.0	5.16E-002	6.94E-002	5	5	0.00E000	5.5	1.00E000	0	20	0.0	116.0	0.0	67.0	0.0	0.0	22	548	3	22	478	497	20	20	11.0	read	NM_001317167.1	9606	6637	SNRPG	SMG|Sm-G	small nuclear ribonucleoprotein polypeptide G	small nuclear ribonucleoprotein G|sm protein G|snRNP-G	NM_001317167.1	NP_001304096.1	NC_000002.12	protein-coding	REVIEWED	2	-	70281361	70293770	Reference GRCh38.p12 Primary Assembly
hsa-miR-29c-3p	NM_001303426.1	1	714.2	714.2	2.11E-003	2.43E-002	5	5	0.00E000	13.0	1.00E000	0	12	244.0	0.0	0.0	233.2	0.0	0.0	22	2954	11	22	2162	2173	12	12	0.0	read	NM_001303426.1	9606	51193	ZNF639	ANC-2H01|ANC_2H01|ZASC1	zinc finger protein 639	zinc finger protein 639|zinc finger amplified in esophageal squamous cell carcinomas 1	NM_001303426.1	NP_001290355.1	NC_000003.12	protein-coding	REVIEWED	3	+	179322909	179335534	Reference GRCh38.p12 Primary Assembly
hsa-miR-29c-3p	NM_001303425.1	1	714.2	714.2	2.11E-003	2.43E-002	5	5	0.00E000	13.0	1.00E000	0	12	244.0	0.0	0.0	233.2	0.0	0.0	22	2998	11	22	2206	2217	12	12	0.0	read	NM_001303425.1	9606	51193	ZNF639	ANC-2H01|ANC_2H01|ZASC1	zinc finger protein 639	zinc finger protein 639|zinc finger amplified in esophageal squamous cell carcinomas 1	NM_001303425.1	NP_001290354.1	NC_000003.12	protein-coding	REVIEWED	3	+	179322909	179335534	Reference GRCh38.p12 Primary Assembly
hsa-miR-29c-3p	NM_000983.3	1	682.1	682.1	5.36E-005	2.57E-003	4	7	1.23E-010	13.0	1.00E000	0	11	240.0	0.0	0.0	242.1	0.0	0.0	22	2099	11	21	1613	1623	11	11	0.0	read	NM_000983.3	9606	6146	RPL22	EAP|HBP15|HBP15/L22|L22	ribosomal protein L22	60S ribosomal protein L22|EBER-associated protein|Epstein-Barr virus small RNA-associated protein|Epstein-Barr-encoded RNA-associated protein|heparin-binding protein 15|heparin-binding protein HBp15|large ribosomal subunit protein eL22	NM_000983.3	NP_000974.1	NC_000001.11	protein-coding	REVIEWED	1	-	6185019	6199618	Reference GRCh38.p12 Primary Assembly
hsa-miR-29c-3p	NM_203390.2	1	698.9	698.9	1.31E-004	3.52E-003	4	4	0.00E000	11.5	1.00E000	0	12	240.0	0.0	0.0	249.9	0.0	0.0	22	5115	10	21	1751	1762	12	12	0.0	read	NM_203390.2	9606	389677	RBM12B	MGC:33837	RNA binding motif protein 12B	RNA-binding protein 12B	NM_203390.2	NP_976324.2	NC_000008.11	protein-coding	VALIDATED	8	-	93728162	93741011	Reference GRCh38.p12 Primary Assembly
hsa-miR-29c-3p	NM_015172.3	3	1804.7	677.6	2.10E-004	4.52E-003	4	4	0.00E000	6.0	1.00E000	1	22	240.0	28.0	0.0	205.6	0.0	0.0	22	10394	1	21	6419	6440	21	22	0.0	read	NM_015172.3	9606	23215	PRRC2C	BAT2-iso|BAT2D1|BAT2L2|XTP2	proline rich coiled-coil 2C	protein PRRC2C|BAT2 domain containing 1|BAT2 domain-containing protein 1|HBV X-transactivated gene 2 protein|HBV XAg-transactivated protein 2|HBxAg transactivated protein 2|HLA-B-associated transcript 2-like 2|proline-rich and coiled-coil-containing protein 2C|protein BAT2-like 2	NM_015172.3	NP_055987.2	NC_000001.11	protein-coding	VALIDATED	1	+	171485495	171593510	Reference GRCh38.p12 Primary Assembly
hsa-miR-29c-3p	NM_002796.2	1	206.1	206.1	3.68E-001	4.10E-001	4	6	2.09E-012	7.5	1.00E000	0	16	-60.0	-10.0	0.0	51.1	0.0	0.0	22	925	2	17	711	726	16	16	13.5	read	NM_002796.2	9606	5692	PSMB4	HN3|HsN3|PROS-26|PROS26	proteasome subunit beta 4	proteasome subunit beta type-4|26 kDa prosomal protein|hsBPROS26|macropain beta chain|multicatalytic endopeptidase complex beta chain|proteasome (prosome, macropain) subunit, beta type, 4|proteasome beta chain|proteasome chain 3|proteasome subunit HsN3|proteasome subunit, beta type, 4|testis tissue sperm-binding protein Li 79P	NM_002796.2	NP_002787.2	NC_000001.11	protein-coding	REVIEWED	1	+	151399564	151401935	Reference GRCh38.p12 Primary Assembly
hsa-miR-29c-3p	NM_001254.3	1	711.8	711.8	1.32E-002	3.59E-002	4	4	0.00E000	8.0	1.00E000	0	21	244.0	16.0	0.0	241.8	0.0	0.0	22	3053	2	22	1129	1149	21	21	0.0	read	NM_001254.3	9606	990	CDC6	CDC18L|HsCDC18|HsCDC6|MGORS5	cell division cycle 6	cell division control protein 6 homolog|CDC6 cell division cycle 6 homolog|CDC6-related protein|cdc18-related protein|cell division cycle 6 homolog|p62(cdc6)	NM_001254.3	NP_001245.1	NC_000017.11	protein-coding	REVIEWED	17	+	40287877	40303160	Reference GRCh38.p12 Primary Assembly
hsa-miR-29c-3p	NR_111983.1	1	801.9	801.9	6.24E-005	2.29E-003	4	6	2.09E-012	12.5	1.00E000	0	10	320.0	0.0	0.0	275.9	0.0	0.0	22	3083	13	22	1953	1962	10	10	0.0	read	NR_111983.1	9606	841	CASP8	ALPS2B|CAP4|Casp-8|FLICE|MACH|MCH5	caspase 8	caspase-8|FADD-homologous ICE/CED-3-like protease|FADD-like ICE|ICE-like apoptotic protease 5|MACH-alpha-1/2/3 protein|MACH-beta-1/2/3/4 protein|MORT1-associated ced-3 homolog|apoptotic cysteine protease|apoptotic protease Mch-5|caspase 8, apoptosis-related cysteine peptidase|caspase 8, apoptosis-related cysteine protease	NR_111983.1	-	NC_000002.12	protein-coding	REVIEWED	2	+	201233442	201287710	Reference GRCh38.p12 Primary Assembly
hsa-miR-29c-3p	NR_033717.1	1	822.4	822.4	4.68E-007	1.38E-005	4	4	0.00E000	11.0	1.00E000	0	11	320.0	0.0	0.0	290.4	0.0	0.0	22	3153	12	22	2769	2779	11	11	11.0	read	NR_033717.1	9606	10389	SCML2	-	Scm polycomb group protein like 2	sex comb on midleg-like protein 2|sex comb on midleg like 2	NR_033717.1	-	NC_000023.11	protein-coding	REVIEWED	X	-	18239312	18355088	Reference GRCh38.p12 Primary Assembly
hsa-miR-29c-3p	NM_032983.3	1	667.9	667.9	3.97E-003	3.03E-002	4	4	0.00E000	11.0	1.00E000	0	12	312.0	0.0	0.0	141.9	0.0	0.0	22	4024	11	22	371	382	12	12	11.0	read	NM_032983.3	9606	835	CASP2	CASP-2|ICH1|NEDD-2|NEDD2|PPP1R57	caspase 2	caspase-2|caspase 2 apoptosis-related cysteine peptidase|neural precursor cell expressed developmentally down-regulated protein 2|protease ICH-1|protein phosphatase 1, regulatory subunit 57	NM_032983.3	NP_116765.2	NC_000007.14	protein-coding	REVIEWED	7	+	143288214	143307695	Reference GRCh38.p12 Primary Assembly
hsa-miR-29c-3p	NM_001224.4	1	667.9	667.9	3.97E-003	3.03E-002	4	4	0.00E000	11.0	1.00E000	0	12	312.0	0.0	0.0	141.9	0.0	0.0	22	4057	11	22	125	136	12	12	11.0	read	NM_001224.4	9606	835	CASP2	CASP-2|ICH1|NEDD-2|NEDD2|PPP1R57	caspase 2	caspase-2|caspase 2 apoptosis-related cysteine peptidase|neural precursor cell expressed developmentally down-regulated protein 2|protease ICH-1|protein phosphatase 1, regulatory subunit 57	NM_001224.4	NP_001215.1	NC_000007.14	protein-coding	REVIEWED	7	+	143288214	143307695	Reference GRCh38.p12 Primary Assembly
hsa-miR-29c-3p	NM_001267594.1	1	684.5	684.5	2.61E-005	1.17E-003	4	4	0.00E000	14.5	1.00E000	0	8	244.0	0.0	0.0	242.5	0.0	0.0	22	4693	15	22	2460	2467	8	8	0.0	read	NM_001267594.1	9606	29843	SENP1	SuPr-2	SUMO specific peptidase 1	sentrin-specific protease 1|SUMO1/sentrin specific peptidase 1|SUMO1/sentrin specific protease 1|sentrin/SUMO-specific protease SENP1	NM_001267594.1	NP_001254523.1	NC_000012.12	protein-coding	REVIEWED	12	-	48042892	48106307	Reference GRCh38.p12 Primary Assembly
hsa-miR-29c-3p	NR_051992.1	1	684.5	684.5	3.40E-001	3.81E-001	4	4	0.00E000	14.5	1.00E000	0	8	244.0	0.0	0.0	242.5	0.0	0.0	22	5147	15	22	2914	2921	8	8	0.0	read	NR_051992.1	9606	29843	SENP1	SuPr-2	SUMO specific peptidase 1	sentrin-specific protease 1|SUMO1/sentrin specific peptidase 1|SUMO1/sentrin specific protease 1|sentrin/SUMO-specific protease SENP1	NR_051992.1	-	NC_000012.12	protein-coding	REVIEWED	12	-	48042892	48106307	Reference GRCh38.p12 Primary Assembly
hsa-miR-29c-3p	NR_051991.1	1	684.5	684.5	3.40E-001	3.81E-001	4	4	0.00E000	14.5	1.00E000	0	8	244.0	0.0	0.0	242.5	0.0	0.0	22	5134	15	22	2901	2908	8	8	0.0	read	NR_051991.1	9606	29843	SENP1	SuPr-2	SUMO specific peptidase 1	sentrin-specific protease 1|SUMO1/sentrin specific peptidase 1|SUMO1/sentrin specific protease 1|sentrin/SUMO-specific protease SENP1	NR_051991.1	-	NC_000012.12	protein-coding	REVIEWED	12	-	48042892	48106307	Reference GRCh38.p12 Primary Assembly
hsa-miR-29c-3p	NM_033355.3	1	801.9	801.9	3.05E-001	3.46E-001	4	6	2.09E-012	12.5	1.00E000	0	10	320.0	0.0	0.0	275.9	0.0	0.0	22	2769	13	22	1648	1657	10	10	0.0	read	NM_033355.3	9606	841	CASP8	ALPS2B|CAP4|Casp-8|FLICE|MACH|MCH5	caspase 8	caspase-8|FADD-homologous ICE/CED-3-like protease|FADD-like ICE|ICE-like apoptotic protease 5|MACH-alpha-1/2/3 protein|MACH-beta-1/2/3/4 protein|MORT1-associated ced-3 homolog|apoptotic cysteine protease|apoptotic protease Mch-5|caspase 8, apoptosis-related cysteine peptidase|caspase 8, apoptosis-related cysteine protease	NM_033355.3	NP_203519.1	NC_000002.12	protein-coding	REVIEWED	2	+	201233442	201287710	Reference GRCh38.p12 Primary Assembly
hsa-miR-29c-3p	NM_001080125.1	1	801.9	801.9	3.05E-001	3.46E-001	4	6	2.09E-012	12.5	1.00E000	0	10	320.0	0.0	0.0	275.9	0.0	0.0	22	2938	13	22	1817	1826	10	10	0.0	read	NM_001080125.1	9606	841	CASP8	ALPS2B|CAP4|Casp-8|FLICE|MACH|MCH5	caspase 8	caspase-8|FADD-homologous ICE/CED-3-like protease|FADD-like ICE|ICE-like apoptotic protease 5|MACH-alpha-1/2/3 protein|MACH-beta-1/2/3/4 protein|MORT1-associated ced-3 homolog|apoptotic cysteine protease|apoptotic protease Mch-5|caspase 8, apoptosis-related cysteine peptidase|caspase 8, apoptosis-related cysteine protease	NM_001080125.1	NP_001073594.1	NC_000002.12	protein-coding	REVIEWED	2	+	201233442	201287710	Reference GRCh38.p12 Primary Assembly
hsa-miR-29c-3p	NM_001080124.1	1	801.9	801.9	3.05E-001	3.46E-001	4	6	2.09E-012	12.5	1.00E000	0	10	320.0	0.0	0.0	275.9	0.0	0.0	22	2750	13	22	1629	1638	10	10	0.0	read	NM_001080124.1	9606	841	CASP8	ALPS2B|CAP4|Casp-8|FLICE|MACH|MCH5	caspase 8	caspase-8|FADD-homologous ICE/CED-3-like protease|FADD-like ICE|ICE-like apoptotic protease 5|MACH-alpha-1/2/3 protein|MACH-beta-1/2/3/4 protein|MORT1-associated ced-3 homolog|apoptotic cysteine protease|apoptotic protease Mch-5|caspase 8, apoptosis-related cysteine peptidase|caspase 8, apoptosis-related cysteine protease	NM_001080124.1	NP_001073593.1	NC_000002.12	protein-coding	REVIEWED	2	+	201233442	201287710	Reference GRCh38.p12 Primary Assembly
hsa-miR-29c-3p	NM_001024649.1	2	1134.0	684.0	3.40E-001	3.81E-001	4	7	1.23E-010	7.5	1.00E000	1	21	252.0	12.0	0.0	213.0	0.0	0.0	22	4900	3	22	3292	3312	20	21	0.0	read	NM_001024649.1	9606	821	CANX	CNX|IP90|P90	calnexin	calnexin|major histocompatibility complex class I antigen-binding protein p88	NM_001024649.1	NP_001019820.1	NC_000005.10	protein-coding	REVIEWED	5	+	179678645	179731640	Reference GRCh38.p12 Primary Assembly
hsa-miR-29c-3p	NM_033356.3	1	801.9	801.9	1.60E-005	5.71E-004	4	6	2.09E-012	12.5	1.00E000	0	10	320.0	0.0	0.0	275.9	0.0	0.0	22	2655	13	22	1534	1543	10	10	0.0	read	NM_033356.3	9606	841	CASP8	ALPS2B|CAP4|Casp-8|FLICE|MACH|MCH5	caspase 8	caspase-8|FADD-homologous ICE/CED-3-like protease|FADD-like ICE|ICE-like apoptotic protease 5|MACH-alpha-1/2/3 protein|MACH-beta-1/2/3/4 protein|MORT1-associated ced-3 homolog|apoptotic cysteine protease|apoptotic protease Mch-5|caspase 8, apoptosis-related cysteine peptidase|caspase 8, apoptosis-related cysteine protease	NM_033356.3	NP_203520.1	NC_000002.12	protein-coding	REVIEWED	2	+	201233442	201287710	Reference GRCh38.p12 Primary Assembly
hsa-miR-29c-3p	NM_032982.3	1	667.9	667.9	3.30E-004	4.31E-003	4	4	0.00E000	11.0	1.00E000	0	12	312.0	0.0	0.0	141.9	0.0	0.0	22	4242	11	22	371	382	12	12	11.0	read	NM_032982.3	9606	835	CASP2	CASP-2|ICH1|NEDD-2|NEDD2|PPP1R57	caspase 2	caspase-2|caspase 2 apoptosis-related cysteine peptidase|neural precursor cell expressed developmentally down-regulated protein 2|protease ICH-1|protein phosphatase 1, regulatory subunit 57	NM_032982.3	NP_116764.2	NC_000007.14	protein-coding	REVIEWED	7	+	143288214	143307695	Reference GRCh38.p12 Primary Assembly
hsa-miR-29c-3p	NM_003620.3	1	723.4	723.4	1.01E-004	2.08E-003	4	4	0.00E000	7.5	1.00E000	0	19	252.0	16.0	0.0	234.4	0.0	0.0	22	4790	4	22	2862	2880	19	19	11.0	read	NM_003620.3	9606	8493	PPM1D	IDDGIP|PP2C-DELTA|WIP1	protein phosphatase, Mg2+/Mn2+ dependent 1D	protein phosphatase 1D|protein phosphatase 1D magnesium-dependent, delta isoform|protein phosphatase 2C delta isoform|protein phosphatase Wip1|wild-type p53-induced phosphatase 1	NM_003620.3	NP_003611.1	NC_000017.11	protein-coding	REVIEWED	17	+	60600182	60666279	Reference GRCh38.p12 Primary Assembly
hsa-miR-29c-3p	NM_001746.3	2	1134.0	684.0	2.37E-004	3.56E-003	4	7	1.23E-010	7.5	1.00E000	1	21	252.0	12.0	0.0	213.0	0.0	0.0	22	4953	3	22	3345	3365	20	21	0.0	read	NM_001746.3	9606	821	CANX	CNX|IP90|P90	calnexin	calnexin|major histocompatibility complex class I antigen-binding protein p88	NM_001746.3	NP_001737.1	NC_000005.10	protein-coding	REVIEWED	5	+	179678645	179731640	Reference GRCh38.p12 Primary Assembly
hsa-miR-29c-3p	NM_001323965.1	1	642.7	642.7	5.50E-004	5.67E-003	4	24	4.37E-003	9.0	1.00E000	0	21	240.0	8.0	0.0	190.7	0.0	0.0	22	4011	1	21	1704	1724	21	21	0.0	read	NM_001323965.1	9606	7073	TIAL1	TCBP|TIAR	TIA1 cytotoxic granule associated RNA binding protein like 1	nucleolysin TIAR|T-cluster binding protein|TIA-1-related nucleolysin|aging-associated gene 7 protein	NM_001323965.1	NP_001310894.1	NC_000010.11	protein-coding	REVIEWED	10	-	119573464	119598840	Reference GRCh38.p12 Primary Assembly
hsa-miR-29c-3p	NM_001267595.1	1	684.5	684.5	2.34E-004	3.54E-003	4	4	0.00E000	14.5	1.00E000	0	8	244.0	0.0	0.0	242.5	0.0	0.0	22	4948	15	22	2715	2722	8	8	0.0	read	NM_001267595.1	9606	29843	SENP1	SuPr-2	SUMO specific peptidase 1	sentrin-specific protease 1|SUMO1/sentrin specific peptidase 1|SUMO1/sentrin specific protease 1|sentrin/SUMO-specific protease SENP1	NM_001267595.1	NP_001254524.1	NC_000012.12	protein-coding	REVIEWED	12	-	48042892	48106307	Reference GRCh38.p12 Primary Assembly
hsa-miR-29c-3p	NM_001228.4	1	801.9	801.9	1.60E-005	5.71E-004	4	6	2.09E-012	12.5	1.00E000	0	10	320.0	0.0	0.0	275.9	0.0	0.0	22	2914	13	22	1793	1802	10	10	0.0	read	NM_001228.4	9606	841	CASP8	ALPS2B|CAP4|Casp-8|FLICE|MACH|MCH5	caspase 8	caspase-8|FADD-homologous ICE/CED-3-like protease|FADD-like ICE|ICE-like apoptotic protease 5|MACH-alpha-1/2/3 protein|MACH-beta-1/2/3/4 protein|MORT1-associated ced-3 homolog|apoptotic cysteine protease|apoptotic protease Mch-5|caspase 8, apoptosis-related cysteine peptidase|caspase 8, apoptosis-related cysteine protease	NM_001228.4	NP_001219.2	NC_000002.12	protein-coding	REVIEWED	2	+	201233442	201287710	Reference GRCh38.p12 Primary Assembly
hsa-miR-29c-3p	NM_001323970.1	1	642.7	642.7	4.10E-003	2.40E-002	4	24	4.37E-003	9.0	1.00E000	0	21	240.0	8.0	0.0	190.7	0.0	0.0	22	4005	1	21	1698	1718	21	21	0.0	read	NM_001323970.1	9606	7073	TIAL1	TCBP|TIAR	TIA1 cytotoxic granule associated RNA binding protein like 1	nucleolysin TIAR|T-cluster binding protein|TIA-1-related nucleolysin|aging-associated gene 7 protein	NM_001323970.1	NP_001310899.1	NC_000010.11	protein-coding	REVIEWED	10	-	119573464	119598840	Reference GRCh38.p12 Primary Assembly
hsa-miR-29c-3p	NM_001323969.1	1	642.7	642.7	4.10E-003	2.40E-002	4	24	4.37E-003	9.0	1.00E000	0	21	240.0	8.0	0.0	190.7	0.0	0.0	22	3954	1	21	1647	1667	21	21	0.0	read	NM_001323969.1	9606	7073	TIAL1	TCBP|TIAR	TIA1 cytotoxic granule associated RNA binding protein like 1	nucleolysin TIAR|T-cluster binding protein|TIA-1-related nucleolysin|aging-associated gene 7 protein	NM_001323969.1	NP_001310898.1	NC_000010.11	protein-coding	REVIEWED	10	-	119573464	119598840	Reference GRCh38.p12 Primary Assembly
hsa-miR-29c-3p	NM_001323968.1	1	642.7	642.7	4.10E-003	2.40E-002	4	7	1.23E-010	9.0	1.00E000	0	21	240.0	8.0	0.0	190.7	0.0	0.0	22	4026	1	21	1719	1739	21	21	0.0	read	NM_001323968.1	9606	7073	TIAL1	TCBP|TIAR	TIA1 cytotoxic granule associated RNA binding protein like 1	nucleolysin TIAR|T-cluster binding protein|TIA-1-related nucleolysin|aging-associated gene 7 protein	NM_001323968.1	NP_001310897.1	NC_000010.11	protein-coding	REVIEWED	10	-	119573464	119598840	Reference GRCh38.p12 Primary Assembly
hsa-miR-29c-3p	NM_001323967.1	1	642.7	642.7	4.10E-003	2.40E-002	4	24	4.37E-003	9.0	1.00E000	0	21	240.0	8.0	0.0	190.7	0.0	0.0	22	3960	1	21	1653	1673	21	21	0.0	read	NM_001323967.1	9606	7073	TIAL1	TCBP|TIAR	TIA1 cytotoxic granule associated RNA binding protein like 1	nucleolysin TIAR|T-cluster binding protein|TIA-1-related nucleolysin|aging-associated gene 7 protein	NM_001323967.1	NP_001310896.1	NC_000010.11	protein-coding	REVIEWED	10	-	119573464	119598840	Reference GRCh38.p12 Primary Assembly
hsa-miR-29c-3p	NM_001323964.1	1	642.7	642.7	4.10E-003	2.40E-002	4	24	4.37E-003	9.0	1.00E000	0	21	240.0	8.0	0.0	190.7	0.0	0.0	22	4268	1	21	1961	1981	21	21	0.0	read	NM_001323964.1	9606	7073	TIAL1	TCBP|TIAR	TIA1 cytotoxic granule associated RNA binding protein like 1	nucleolysin TIAR|T-cluster binding protein|TIA-1-related nucleolysin|aging-associated gene 7 protein	NM_001323964.1	NP_001310893.1	NC_000010.11	protein-coding	REVIEWED	10	-	119573464	119598840	Reference GRCh38.p12 Primary Assembly
hsa-miR-29c-3p	NM_001321108.1	2	1251.4	719.6	1.29E-003	1.72E-002	4	4	0.00E000	13.0	1.00E000	0	11	240.0	0.0	0.0	278.6	0.0	0.0	22	7753	11	21	4826	4836	11	11	0.0	read	NM_001321108.1	9606	9497	SLC4A7	NBC2|NBC3|NBCN1|SBC2|SLC4A6	solute carrier family 4 member 7	sodium bicarbonate cotransporter 3|bicarbonate transporter|electroneutral Na/HCO(3) cotransporter|sodium bicarbonate cotransporter 2|sodium bicarbonate cotransporter 2b|solute carrier family 4, sodium bicarbonate cotransporter, member 7	NM_001321108.1	NP_001308037.1	NC_000003.12	protein-coding	REVIEWED	3	-	27372720	27484419	Reference GRCh38.p12 Primary Assembly
hsa-miR-29c-3p	NM_001321107.1	2	1251.4	719.6	1.29E-003	1.72E-002	4	4	0.00E000	13.0	1.00E000	0	11	240.0	0.0	0.0	278.6	0.0	0.0	22	7633	11	21	4706	4716	11	11	0.0	read	NM_001321107.1	9606	9497	SLC4A7	NBC2|NBC3|NBCN1|SBC2|SLC4A6	solute carrier family 4 member 7	sodium bicarbonate cotransporter 3|bicarbonate transporter|electroneutral Na/HCO(3) cotransporter|sodium bicarbonate cotransporter 2|sodium bicarbonate cotransporter 2b|solute carrier family 4, sodium bicarbonate cotransporter, member 7	NM_001321107.1	NP_001308036.1	NC_000003.12	protein-coding	REVIEWED	3	-	27372720	27484419	Reference GRCh38.p12 Primary Assembly
hsa-miR-29c-3p	NM_001321106.1	2	1251.4	719.6	1.29E-003	1.72E-002	4	4	0.00E000	13.0	1.00E000	0	11	240.0	0.0	0.0	278.6	0.0	0.0	22	7966	11	21	5039	5049	11	11	0.0	read	NM_001321106.1	9606	9497	SLC4A7	NBC2|NBC3|NBCN1|SBC2|SLC4A6	solute carrier family 4 member 7	sodium bicarbonate cotransporter 3|bicarbonate transporter|electroneutral Na/HCO(3) cotransporter|sodium bicarbonate cotransporter 2|sodium bicarbonate cotransporter 2b|solute carrier family 4, sodium bicarbonate cotransporter, member 7	NM_001321106.1	NP_001308035.1	NC_000003.12	protein-coding	REVIEWED	3	-	27372720	27484419	Reference GRCh38.p12 Primary Assembly
hsa-miR-29c-3p	NM_001321105.1	2	1251.4	719.6	1.29E-003	1.72E-002	4	4	0.00E000	13.0	1.00E000	0	11	240.0	0.0	0.0	278.6	0.0	0.0	22	7978	11	21	5051	5061	11	11	0.0	read	NM_001321105.1	9606	9497	SLC4A7	NBC2|NBC3|NBCN1|SBC2|SLC4A6	solute carrier family 4 member 7	sodium bicarbonate cotransporter 3|bicarbonate transporter|electroneutral Na/HCO(3) cotransporter|sodium bicarbonate cotransporter 2|sodium bicarbonate cotransporter 2b|solute carrier family 4, sodium bicarbonate cotransporter, member 7	NM_001321105.1	NP_001308034.1	NC_000003.12	protein-coding	REVIEWED	3	-	27372720	27484419	Reference GRCh38.p12 Primary Assembly
hsa-miR-29c-3p	NM_001321104.1	2	1251.4	719.6	1.29E-003	1.72E-002	4	4	0.00E000	13.0	1.00E000	0	11	240.0	0.0	0.0	278.6	0.0	0.0	22	8086	11	21	5159	5169	11	11	0.0	read	NM_001321104.1	9606	9497	SLC4A7	NBC2|NBC3|NBCN1|SBC2|SLC4A6	solute carrier family 4 member 7	sodium bicarbonate cotransporter 3|bicarbonate transporter|electroneutral Na/HCO(3) cotransporter|sodium bicarbonate cotransporter 2|sodium bicarbonate cotransporter 2b|solute carrier family 4, sodium bicarbonate cotransporter, member 7	NM_001321104.1	NP_001308033.1	NC_000003.12	protein-coding	REVIEWED	3	-	27372720	27484419	Reference GRCh38.p12 Primary Assembly
hsa-miR-29c-3p	NM_001321103.1	2	1251.4	719.6	1.29E-003	1.72E-002	4	4	0.00E000	13.0	1.00E000	0	11	240.0	0.0	0.0	278.6	0.0	0.0	22	8125	11	21	5198	5208	11	11	0.0	read	NM_001321103.1	9606	9497	SLC4A7	NBC2|NBC3|NBCN1|SBC2|SLC4A6	solute carrier family 4 member 7	sodium bicarbonate cotransporter 3|bicarbonate transporter|electroneutral Na/HCO(3) cotransporter|sodium bicarbonate cotransporter 2|sodium bicarbonate cotransporter 2b|solute carrier family 4, sodium bicarbonate cotransporter, member 7	NM_001321103.1	NP_001308032.1	NC_000003.12	protein-coding	REVIEWED	3	-	27372720	27484419	Reference GRCh38.p12 Primary Assembly
hsa-miR-29c-3p	NM_001289079.1	1	716.1	716.1	1.36E-003	1.75E-002	4	4	0.00E000	10.5	1.00E000	0	15	240.0	0.0	0.0	271.1	0.0	0.0	22	6751	7	21	5044	5058	15	15	0.0	read	NM_001289079.1	9606	64421	DCLRE1C	A-SCID|DCLREC1C|RS-SCID|SCIDA|SNM1C	DNA cross-link repair 1C	protein artemis|DNA cross-link repair 1C (PSO2 homolog, S. cerevisiae)|SNM1 homolog C|SNM1-like protein|severe combined immunodeficiency, type a (Athabascan)	NM_001289079.1	NP_001276008.1	NC_000010.11	protein-coding	REVIEWED	10	-	14897563	14954431	Reference GRCh38.p12 Primary Assembly
hsa-miR-29c-3p	NM_022487.3	1	716.1	716.1	5.64E-004	6.80E-003	4	4	0.00E000	10.5	1.00E000	0	15	240.0	0.0	0.0	271.1	0.0	0.0	22	6242	7	21	4535	4549	15	15	0.0	read	NM_022487.3	9606	64421	DCLRE1C	A-SCID|DCLREC1C|RS-SCID|SCIDA|SNM1C	DNA cross-link repair 1C	protein artemis|DNA cross-link repair 1C (PSO2 homolog, S. cerevisiae)|SNM1 homolog C|SNM1-like protein|severe combined immunodeficiency, type a (Athabascan)	NM_022487.3	NP_071932.2	NC_000010.11	protein-coding	REVIEWED	10	-	14897563	14954431	Reference GRCh38.p12 Primary Assembly
hsa-miR-29c-3p	NM_001289078.1	1	716.1	716.1	5.64E-004	6.80E-003	4	4	0.00E000	10.5	1.00E000	0	15	240.0	0.0	0.0	271.1	0.0	0.0	22	6190	7	21	4483	4497	15	15	0.0	read	NM_001289078.1	9606	64421	DCLRE1C	A-SCID|DCLREC1C|RS-SCID|SCIDA|SNM1C	DNA cross-link repair 1C	protein artemis|DNA cross-link repair 1C (PSO2 homolog, S. cerevisiae)|SNM1 homolog C|SNM1-like protein|severe combined immunodeficiency, type a (Athabascan)	NM_001289078.1	NP_001276007.1	NC_000010.11	protein-coding	REVIEWED	10	-	14897563	14954431	Reference GRCh38.p12 Primary Assembly
hsa-miR-29c-3p	NM_001033858.2	1	716.1	716.1	5.64E-004	6.80E-003	4	4	0.00E000	10.5	1.00E000	0	15	240.0	0.0	0.0	271.1	0.0	0.0	22	6705	7	21	4998	5012	15	15	0.0	read	NM_001033858.2	9606	64421	DCLRE1C	A-SCID|DCLREC1C|RS-SCID|SCIDA|SNM1C	DNA cross-link repair 1C	protein artemis|DNA cross-link repair 1C (PSO2 homolog, S. cerevisiae)|SNM1 homolog C|SNM1-like protein|severe combined immunodeficiency, type a (Athabascan)	NM_001033858.2	NP_001029030.1	NC_000010.11	protein-coding	REVIEWED	10	-	14897563	14954431	Reference GRCh38.p12 Primary Assembly
hsa-miR-29c-3p	NM_139052.2	1	691.8	691.8	6.89E-005	1.92E-003	4	4	0.00E000	14.0	1.00E000	0	8	248.0	0.0	0.0	243.8	0.0	0.0	22	3131	14	21	2507	2514	8	8	0.0	read	NM_139052.2	9606	6877	TAF5	TAF(II)100|TAF2D|TAFII-100|TAFII100	TATA-box binding protein associated factor 5	transcription initiation factor TFIID subunit 5|TAF5 RNA polymerase II, TATA box binding protein (TBP)-associated factor, 100kDa|TATA box binding protein (TBP)-associated factor 2D|TATA box binding protein (TBP)-associated factor, RNA polymerase II, D, 100kD|transcription initiation factor TFIID 100 kD subunit|transcription initiation factor TFIID 100 kDa subunit	NM_139052.2	NP_620640.1	NC_000010.11	protein-coding	REVIEWED	10	+	103367952	103389064	Reference GRCh38.p12 Primary Assembly
hsa-miR-29c-3p	NM_006951.4	1	691.8	691.8	6.89E-005	1.92E-003	4	4	0.00E000	14.0	1.00E000	0	8	248.0	0.0	0.0	243.8	0.0	0.0	22	3297	14	21	2672	2679	8	8	0.0	read	NM_006951.4	9606	6877	TAF5	TAF(II)100|TAF2D|TAFII-100|TAFII100	TATA-box binding protein associated factor 5	transcription initiation factor TFIID subunit 5|TAF5 RNA polymerase II, TATA box binding protein (TBP)-associated factor, 100kDa|TATA box binding protein (TBP)-associated factor 2D|TATA box binding protein (TBP)-associated factor, RNA polymerase II, D, 100kD|transcription initiation factor TFIID 100 kD subunit|transcription initiation factor TFIID 100 kDa subunit	NM_006951.4	NP_008882.2	NC_000010.11	protein-coding	REVIEWED	10	+	103367952	103389064	Reference GRCh38.p12 Primary Assembly
hsa-miR-29c-3p	NM_001289077.1	1	716.1	716.1	3.77E-005	1.25E-003	4	4	0.00E000	10.5	1.00E000	0	15	240.0	0.0	0.0	271.1	0.0	0.0	22	6429	7	21	4722	4736	15	15	0.0	read	NM_001289077.1	9606	64421	DCLRE1C	A-SCID|DCLREC1C|RS-SCID|SCIDA|SNM1C	DNA cross-link repair 1C	protein artemis|DNA cross-link repair 1C (PSO2 homolog, S. cerevisiae)|SNM1 homolog C|SNM1-like protein|severe combined immunodeficiency, type a (Athabascan)	NM_001289077.1	NP_001276006.1	NC_000010.11	protein-coding	REVIEWED	10	-	14897563	14954431	Reference GRCh38.p12 Primary Assembly
hsa-miR-29c-3p	NM_001289076.1	1	716.1	716.1	3.77E-005	1.25E-003	4	4	0.00E000	10.5	1.00E000	0	15	240.0	0.0	0.0	271.1	0.0	0.0	22	6157	7	21	4450	4464	15	15	0.0	read	NM_001289076.1	9606	64421	DCLRE1C	A-SCID|DCLREC1C|RS-SCID|SCIDA|SNM1C	DNA cross-link repair 1C	protein artemis|DNA cross-link repair 1C (PSO2 homolog, S. cerevisiae)|SNM1 homolog C|SNM1-like protein|severe combined immunodeficiency, type a (Athabascan)	NM_001289076.1	NP_001276005.1	NC_000010.11	protein-coding	REVIEWED	10	-	14897563	14954431	Reference GRCh38.p12 Primary Assembly
hsa-miR-29c-3p	NM_001033857.2	1	716.1	716.1	3.77E-005	1.25E-003	4	4	0.00E000	10.5	1.00E000	0	15	240.0	0.0	0.0	271.1	0.0	0.0	22	6383	7	21	4676	4690	15	15	0.0	read	NM_001033857.2	9606	64421	DCLRE1C	A-SCID|DCLREC1C|RS-SCID|SCIDA|SNM1C	DNA cross-link repair 1C	protein artemis|DNA cross-link repair 1C (PSO2 homolog, S. cerevisiae)|SNM1 homolog C|SNM1-like protein|severe combined immunodeficiency, type a (Athabascan)	NM_001033857.2	NP_001029029.1	NC_000010.11	protein-coding	REVIEWED	10	-	14897563	14954431	Reference GRCh38.p12 Primary Assembly
hsa-miR-29c-3p	NM_001033855.2	1	716.1	716.1	3.77E-005	1.25E-003	4	4	0.00E000	10.5	1.00E000	0	15	240.0	0.0	0.0	271.1	0.0	0.0	22	6298	7	21	4591	4605	15	15	0.0	read	NM_001033855.2	9606	64421	DCLRE1C	A-SCID|DCLREC1C|RS-SCID|SCIDA|SNM1C	DNA cross-link repair 1C	protein artemis|DNA cross-link repair 1C (PSO2 homolog, S. cerevisiae)|SNM1 homolog C|SNM1-like protein|severe combined immunodeficiency, type a (Athabascan)	NM_001033855.2	NP_001029027.1	NC_000010.11	protein-coding	REVIEWED	10	-	14897563	14954431	Reference GRCh38.p12 Primary Assembly
hsa-miR-29c-3p	NM_145687.3	3	1686.3	710.1	1.09E-003	1.22E-002	4	4	0.00E000	14.0	1.00E000	0	8	248.0	0.0	0.0	262.1	0.0	0.0	22	7102	14	21	262	269	8	8	0.0	read	NM_145687.3	9606	9448	MAP4K4	FLH21957|HEL-S-31|HGK|MEKKK4|NIK	mitogen-activated protein kinase kinase kinase kinase 4	mitogen-activated protein kinase kinase kinase kinase 4|HPK/GCK-like kinase HGK|MAPK/ERK kinase kinase kinase 4|MEK kinase kinase 4|Ste20 group protein kinase HGK|epididymis secretory protein Li 31|hepatocyte progenitor kinase-like/germinal center kinase-like kinase|nck-interacting kinase	NM_145687.3	NP_663720.1	NC_000002.12	protein-coding	REVIEWED	2	+	101697702	101894689	Reference GRCh38.p12 Primary Assembly
hsa-miR-29c-3p	NM_145686.3	3	1686.3	710.1	1.09E-003	1.22E-002	4	4	0.00E000	14.0	1.00E000	0	8	248.0	0.0	0.0	262.1	0.0	0.0	22	7658	14	21	635	642	8	8	0.0	read	NM_145686.3	9606	9448	MAP4K4	FLH21957|HEL-S-31|HGK|MEKKK4|NIK	mitogen-activated protein kinase kinase kinase kinase 4	mitogen-activated protein kinase kinase kinase kinase 4|HPK/GCK-like kinase HGK|MAPK/ERK kinase kinase kinase 4|MEK kinase kinase 4|Ste20 group protein kinase HGK|epididymis secretory protein Li 31|hepatocyte progenitor kinase-like/germinal center kinase-like kinase|nck-interacting kinase	NM_145686.3	NP_663719.2	NC_000002.12	protein-coding	REVIEWED	2	+	101697702	101894689	Reference GRCh38.p12 Primary Assembly
hsa-miR-29c-3p	NM_004834.4	3	1686.3	710.1	1.09E-003	1.22E-002	4	4	0.00E000	14.0	1.00E000	0	8	248.0	0.0	0.0	262.1	0.0	0.0	22	7334	14	21	635	642	8	8	0.0	read	NM_004834.4	9606	9448	MAP4K4	FLH21957|HEL-S-31|HGK|MEKKK4|NIK	mitogen-activated protein kinase kinase kinase kinase 4	mitogen-activated protein kinase kinase kinase kinase 4|HPK/GCK-like kinase HGK|MAPK/ERK kinase kinase kinase 4|MEK kinase kinase 4|Ste20 group protein kinase HGK|epididymis secretory protein Li 31|hepatocyte progenitor kinase-like/germinal center kinase-like kinase|nck-interacting kinase	NM_004834.4	NP_004825.3	NC_000002.12	protein-coding	REVIEWED	2	+	101697702	101894689	Reference GRCh38.p12 Primary Assembly
hsa-miR-29c-3p	NM_003615.4	2	1251.4	719.6	9.27E-004	1.13E-002	4	4	0.00E000	13.0	1.00E000	0	11	240.0	0.0	0.0	278.6	0.0	0.0	22	7767	11	21	4840	4850	11	11	0.0	read	NM_003615.4	9606	9497	SLC4A7	NBC2|NBC3|NBCN1|SBC2|SLC4A6	solute carrier family 4 member 7	sodium bicarbonate cotransporter 3|bicarbonate transporter|electroneutral Na/HCO(3) cotransporter|sodium bicarbonate cotransporter 2|sodium bicarbonate cotransporter 2b|solute carrier family 4, sodium bicarbonate cotransporter, member 7	NM_003615.4	NP_003606.3	NC_000003.12	protein-coding	REVIEWED	3	-	27372720	27484419	Reference GRCh38.p12 Primary Assembly
hsa-miR-29c-3p	NM_001242560.1	3	1686.3	710.1	1.09E-003	1.22E-002	4	4	0.00E000	14.0	1.00E000	0	8	248.0	0.0	0.0	262.1	0.0	0.0	22	7544	14	21	635	642	8	8	0.0	read	NM_001242560.1	9606	9448	MAP4K4	FLH21957|HEL-S-31|HGK|MEKKK4|NIK	mitogen-activated protein kinase kinase kinase kinase 4	mitogen-activated protein kinase kinase kinase kinase 4|HPK/GCK-like kinase HGK|MAPK/ERK kinase kinase kinase 4|MEK kinase kinase 4|Ste20 group protein kinase HGK|epididymis secretory protein Li 31|hepatocyte progenitor kinase-like/germinal center kinase-like kinase|nck-interacting kinase	NM_001242560.1	NP_001229489.1	NC_000002.12	protein-coding	REVIEWED	2	+	101697702	101894689	Reference GRCh38.p12 Primary Assembly
hsa-miR-29c-3p	NM_001242559.1	3	1686.3	710.1	1.09E-003	1.22E-002	4	4	0.00E000	14.0	1.00E000	0	8	248.0	0.0	0.0	262.1	0.0	0.0	22	7183	14	21	262	269	8	8	0.0	read	NM_001242559.1	9606	9448	MAP4K4	FLH21957|HEL-S-31|HGK|MEKKK4|NIK	mitogen-activated protein kinase kinase kinase kinase 4	mitogen-activated protein kinase kinase kinase kinase 4|HPK/GCK-like kinase HGK|MAPK/ERK kinase kinase kinase 4|MEK kinase kinase 4|Ste20 group protein kinase HGK|epididymis secretory protein Li 31|hepatocyte progenitor kinase-like/germinal center kinase-like kinase|nck-interacting kinase	NM_001242559.1	NP_001229488.1	NC_000002.12	protein-coding	REVIEWED	2	+	101697702	101894689	Reference GRCh38.p12 Primary Assembly
hsa-miR-29c-3p	NM_016248.3	2	907.2	688.2	1.54E-003	1.55E-002	4	4	0.00E000	9.0	1.00E000	0	15	160.0	0.0	0.0	314.2	0.0	0.0	22	9926	7	21	6679	6693	15	15	0.0	read	NM_016248.3	9606	11215	AKAP11	AKAP-11|AKAP220|PPP1R44|PRKA11	A-kinase anchoring protein 11	A-kinase anchor protein 11|A kinase (PRKA) anchor protein 11|A-kinase anchor protein 220 kDa|A-kinase anchoring protein, 220kDa|a kinase anchor protein 220 kDa|protein kinase A anchoring protein 11|protein phosphatase 1, regulatory subunit 44	NM_016248.3	NP_057332.1	NC_000013.11	protein-coding	REVIEWED	13	+	42271469	42323266	Reference GRCh38.p12 Primary Assembly
hsa-miR-29c-3p	NM_001258380.1	2	1251.4	719.6	9.23E-004	1.24E-002	4	4	0.00E000	13.0	1.00E000	0	11	240.0	0.0	0.0	278.6	0.0	0.0	22	7395	11	21	4468	4478	11	11	0.0	read	NM_001258380.1	9606	9497	SLC4A7	NBC2|NBC3|NBCN1|SBC2|SLC4A6	solute carrier family 4 member 7	sodium bicarbonate cotransporter 3|bicarbonate transporter|electroneutral Na/HCO(3) cotransporter|sodium bicarbonate cotransporter 2|sodium bicarbonate cotransporter 2b|solute carrier family 4, sodium bicarbonate cotransporter, member 7	NM_001258380.1	NP_001245309.1	NC_000003.12	protein-coding	REVIEWED	3	-	27372720	27484419	Reference GRCh38.p12 Primary Assembly
hsa-miR-29c-3p	NM_001258379.1	2	1251.4	719.6	9.23E-004	1.24E-002	4	4	0.00E000	13.0	1.00E000	0	11	240.0	0.0	0.0	278.6	0.0	0.0	22	7741	11	21	4814	4824	11	11	0.0	read	NM_001258379.1	9606	9497	SLC4A7	NBC2|NBC3|NBCN1|SBC2|SLC4A6	solute carrier family 4 member 7	sodium bicarbonate cotransporter 3|bicarbonate transporter|electroneutral Na/HCO(3) cotransporter|sodium bicarbonate cotransporter 2|sodium bicarbonate cotransporter 2b|solute carrier family 4, sodium bicarbonate cotransporter, member 7	NM_001258379.1	NP_001245308.1	NC_000003.12	protein-coding	REVIEWED	3	-	27372720	27484419	Reference GRCh38.p12 Primary Assembly
hsa-miR-29c-3p	NM_001135598.1	1	816.0	816.0	1.67E-004	4.83E-003	4	6	2.09E-012	10.0	1.00E000	0	15	312.0	0.0	0.0	295.0	0.0	0.0	22	4909	8	22	3170	3184	15	15	0.0	read	NM_001135598.1	9606	130162	CLHC1	C2orf63	clathrin heavy chain linker domain containing 1	clathrin heavy chain linker domain-containing protein 1	NM_001135598.1	NP_001129070.1	NC_000002.12	protein-coding	VALIDATED	2	-	55172546	55232562	Reference GRCh38.p12 Primary Assembly
hsa-miR-29c-3p	NM_152879.2	1	721.2	721.2	1.69E-006	8.59E-005	4	4	0.00E000	7.5	1.00E000	0	20	320.0	24.0	0.0	160.2	0.0	0.0	22	6294	3	22	3776	3795	20	20	0.0	read	NM_152879.2	9606	8527	DGKD	DGKdelta|dgkd-2	diacylglycerol kinase delta	diacylglycerol kinase delta|DAG kinase delta|DGK-delta|diacylglycerol kinase, delta 130kDa|diglyceride kinase delta	NM_152879.2	NP_690618.2	NC_000002.12	protein-coding	REVIEWED	2	+	233354506	233472097	Reference GRCh38.p12 Primary Assembly
hsa-miR-29c-3p	NM_018361.3	2	1251.3	753.4	5.65E-007	3.31E-005	4	7	1.23E-010	10.0	1.00E000	0	15	252.0	0.0	0.0	294.4	0.0	0.0	22	5535	8	22	5360	5374	15	15	0.0	read	NM_018361.3	9606	55326	AGPAT5	1AGPAT5|LPAATE	1-acylglycerol-3-phosphate O-acyltransferase 5	1-acyl-sn-glycerol-3-phosphate acyltransferase epsilon|1-AGP acyltransferase 5|1-AGPAT 5|1-acylglycerol-3-phosphate O-acyltransferase 5 (lysophosphatidic acid acyltransferase, epsilon)|lysophosphatidic acid acyltransferase epsilon|testicular tissue protein Li 144	NM_018361.3	NP_060831.2	NC_000008.11	protein-coding	REVIEWED	8	+	6708356	6761502	Reference GRCh38.p12 Primary Assembly
hsa-miR-29c-3p	NM_006947.3	1	693.0	693.0	4.23E-006	1.85E-004	4	4	0.00E000	9.5	1.00E000	0	16	312.0	0.0	0.0	170.0	0.0	0.0	22	3893	7	22	1607	1622	16	16	0.0	read	NM_006947.3
hsa-miR-29c-3p	NM_003648.2	1	721.2	721.2	1.69E-006	8.59E-005	4	4	0.00E000	7.5	1.00E000	0	20	320.0	24.0	0.0	160.2	0.0	0.0	22	6229	3	22	3711	3730	20	20	0.0	read	NM_003648.2	9606	8527	DGKD	DGKdelta|dgkd-2	diacylglycerol kinase delta	diacylglycerol kinase delta|DAG kinase delta|DGK-delta|diacylglycerol kinase, delta 130kDa|diglyceride kinase delta	NM_003648.2	NP_003639.2	NC_000002.12	protein-coding	REVIEWED	2	+	233354506	233472097	Reference GRCh38.p12 Primary Assembly
hsa-miR-29c-3p	NM_003252.3	1	642.7	642.7	1.99E-005	6.38E-004	4	24	4.37E-003	9.0	1.00E000	0	21	240.0	8.0	0.0	190.7	0.0	0.0	22	3894	1	21	1585	1605	21	21	0.0	read	NM_003252.3	9606	7073	TIAL1	TCBP|TIAR	TIA1 cytotoxic granule associated RNA binding protein like 1	nucleolysin TIAR|T-cluster binding protein|TIA-1-related nucleolysin|aging-associated gene 7 protein	NM_003252.3	NP_003243.1	NC_000010.11	protein-coding	REVIEWED	10	-	119573464	119598840	Reference GRCh38.p12 Primary Assembly
hsa-miR-29c-3p	NM_001069.2	1	703.4	703.4	3.02E-006	1.39E-004	4	4	0.00E000	14.0	1.00E000	0	8	248.0	0.0	0.0	255.4	0.0	0.0	22	1621	14	21	1499	1506	8	8	0.0	read	NM_001069.2	9606	7280	TUBB2A	CDCBM5|TUBB|TUBB2	tubulin beta 2A class IIa	tubulin beta-2A chain|class IIa beta-tubulin|tubulin, beta 2A|tubulin, beta polypeptide 2	NM_001069.2	NP_001060.1	NC_000006.12	protein-coding	REVIEWED	6	-	3153665	3157548	Reference GRCh38.p12 Primary Assembly
hsa-miR-29c-3p	NM_001033925.1	1	642.7	642.7	1.99E-005	6.38E-004	4	24	4.37E-003	9.0	1.00E000	0	21	240.0	8.0	0.0	190.7	0.0	0.0	22	3945	1	21	1636	1656	21	21	0.0	read	NM_001033925.1	9606	7073	TIAL1	TCBP|TIAR	TIA1 cytotoxic granule associated RNA binding protein like 1	nucleolysin TIAR|T-cluster binding protein|TIA-1-related nucleolysin|aging-associated gene 7 protein	NM_001033925.1	NP_001029097.1	NC_000010.11	protein-coding	REVIEWED	10	-	119573464	119598840	Reference GRCh38.p12 Primary Assembly
hsa-miR-29c-3p	NR_136663.1	1	642.7	642.7	4.41E-003	9.99E-003	4	24	4.37E-003	9.0	1.00E000	0	21	240.0	8.0	0.0	190.7	0.0	0.0	22	4283	1	21	1976	1996	21	21	0.0	read	NR_136663.1	9606	7073	TIAL1	TCBP|TIAR	TIA1 cytotoxic granule associated RNA binding protein like 1	nucleolysin TIAR|T-cluster binding protein|TIA-1-related nucleolysin|aging-associated gene 7 protein	NR_136663.1	-	NC_000010.11	protein-coding	REVIEWED	10	-	119573464	119598840	Reference GRCh38.p12 Primary Assembly
hsa-miR-29c-3p	NR_136662.1	1	642.7	642.7	4.41E-003	9.99E-003	4	24	4.37E-003	9.0	1.00E000	0	21	240.0	8.0	0.0	190.7	0.0	0.0	22	4340	1	21	2033	2053	21	21	0.0	read	NR_136662.1	9606	7073	TIAL1	TCBP|TIAR	TIA1 cytotoxic granule associated RNA binding protein like 1	nucleolysin TIAR|T-cluster binding protein|TIA-1-related nucleolysin|aging-associated gene 7 protein	NR_136662.1	-	NC_000010.11	protein-coding	REVIEWED	10	-	119573464	119598840	Reference GRCh38.p12 Primary Assembly
hsa-miR-29c-3p	NR_136661.1	1	642.7	642.7	4.41E-003	9.99E-003	4	24	4.37E-003	9.0	1.00E000	0	21	240.0	8.0	0.0	190.7	0.0	0.0	22	4221	1	21	1914	1934	21	21	0.0	read	NR_136661.1	9606	7073	TIAL1	TCBP|TIAR	TIA1 cytotoxic granule associated RNA binding protein like 1	nucleolysin TIAR|T-cluster binding protein|TIA-1-related nucleolysin|aging-associated gene 7 protein	NR_136661.1	-	NC_000010.11	protein-coding	REVIEWED	10	-	119573464	119598840	Reference GRCh38.p12 Primary Assembly
hsa-miR-29c-3p	NR_135544.1	2	1251.4	719.6	1.49E-003	5.57E-003	4	4	0.00E000	13.0	1.00E000	0	11	240.0	0.0	0.0	278.6	0.0	0.0	22	7899	11	21	4972	4982	11	11	0.0	read	NR_135544.1	9606	9497	SLC4A7	NBC2|NBC3|NBCN1|SBC2|SLC4A6	solute carrier family 4 member 7	sodium bicarbonate cotransporter 3|bicarbonate transporter|electroneutral Na/HCO(3) cotransporter|sodium bicarbonate cotransporter 2|sodium bicarbonate cotransporter 2b|solute carrier family 4, sodium bicarbonate cotransporter, member 7	NR_135544.1	-	NC_000003.12	protein-coding	REVIEWED	3	-	27372720	27484419	Reference GRCh38.p12 Primary Assembly
hsa-miR-29c-3p	NR_135543.1	2	1251.4	719.6	1.49E-003	5.57E-003	4	4	0.00E000	13.0	1.00E000	0	11	240.0	0.0	0.0	278.6	0.0	0.0	22	7458	11	21	4531	4541	11	11	0.0	read	NR_135543.1	9606	9497	SLC4A7	NBC2|NBC3|NBCN1|SBC2|SLC4A6	solute carrier family 4 member 7	sodium bicarbonate cotransporter 3|bicarbonate transporter|electroneutral Na/HCO(3) cotransporter|sodium bicarbonate cotransporter 2|sodium bicarbonate cotransporter 2b|solute carrier family 4, sodium bicarbonate cotransporter, member 7	NR_135543.1	-	NC_000003.12	protein-coding	REVIEWED	3	-	27372720	27484419	Reference GRCh38.p12 Primary Assembly
hsa-miR-29c-3p	NR_135542.1	2	1251.4	719.6	1.49E-003	5.57E-003	4	4	0.00E000	13.0	1.00E000	0	11	240.0	0.0	0.0	278.6	0.0	0.0	22	7566	11	21	4639	4649	11	11	0.0	read	NR_135542.1	9606	9497	SLC4A7	NBC2|NBC3|NBCN1|SBC2|SLC4A6	solute carrier family 4 member 7	sodium bicarbonate cotransporter 3|bicarbonate transporter|electroneutral Na/HCO(3) cotransporter|sodium bicarbonate cotransporter 2|sodium bicarbonate cotransporter 2b|solute carrier family 4, sodium bicarbonate cotransporter, member 7	NR_135542.1	-	NC_000003.12	protein-coding	REVIEWED	3	-	27372720	27484419	Reference GRCh38.p12 Primary Assembly
hsa-miR-29c-3p	NR_135541.1	2	1251.4	719.6	1.49E-003	5.57E-003	4	4	0.00E000	13.0	1.00E000	0	11	240.0	0.0	0.0	278.6	0.0	0.0	22	7791	11	21	4864	4874	11	11	0.0	read	NR_135541.1	9606	9497	SLC4A7	NBC2|NBC3|NBCN1|SBC2|SLC4A6	solute carrier family 4 member 7	sodium bicarbonate cotransporter 3|bicarbonate transporter|electroneutral Na/HCO(3) cotransporter|sodium bicarbonate cotransporter 2|sodium bicarbonate cotransporter 2b|solute carrier family 4, sodium bicarbonate cotransporter, member 7	NR_135541.1	-	NC_000003.12	protein-coding	REVIEWED	3	-	27372720	27484419	Reference GRCh38.p12 Primary Assembly
hsa-miR-29c-3p	NR_110297.1	1	716.1	716.1	1.57E-003	5.72E-003	4	4	0.00E000	10.5	1.00E000	0	15	240.0	0.0	0.0	271.1	0.0	0.0	22	6651	7	21	4944	4958	15	15	0.0	read	NR_110297.1	9606	64421	DCLRE1C	A-SCID|DCLREC1C|RS-SCID|SCIDA|SNM1C	DNA cross-link repair 1C	protein artemis|DNA cross-link repair 1C (PSO2 homolog, S. cerevisiae)|SNM1 homolog C|SNM1-like protein|severe combined immunodeficiency, type a (Athabascan)	NR_110297.1	-	NC_000010.11	protein-coding	REVIEWED	10	-	14897563	14954431	Reference GRCh38.p12 Primary Assembly
hsa-miR-29c-3p	NR_037937.1	1	638.7	638.7	1.56E-003	1.68E-002	4	5	7.11E-015	7.0	1.00E000	0	21	120.0	28.0	0.0	275.7	0.0	0.0	22	1986	2	22	798	818	21	21	0.0	read	NR_037937.1	9606	79005	SCNM1	-	sodium channel modifier 1	sodium channel modifier 1	NR_037937.1	-	NC_000001.11	protein-coding	VALIDATED	1	+	151166021	151170296	Reference GRCh38.p12 Primary Assembly
hsa-miR-29c-3p	NM_024408.3	1	730.5	730.5	1.46E-002	4.23E-002	4	4	0.00E000	9.0	1.00E000	0	18	240.0	28.0	0.0	250.5	0.0	0.0	22	11474	4	21	8167	8184	18	18	0.0	read	NM_024408.3	9606	4853	NOTCH2	AGS2|HJCYS|hN2	notch 2	neurogenic locus notch homolog protein 2|Notch homolog 2	NM_024408.3	NP_077719.2	NC_000001.11	protein-coding	REVIEWED	1	-	119911552	120069702	Reference GRCh38.p12 Primary Assembly
hsa-miR-29c-3p	NM_015562.1	1	669.0	669.0	2.47E-002	5.06E-002	4	4	0.00E000	12.5	1.00E000	0	12	240.0	0.0	0.0	229.0	0.0	0.0	22	4740	10	21	355	366	12	12	0.0	read	NM_015562.1	9606	26043	UBXN7	UBXD7	UBX domain protein 7	UBX domain-containing protein 7|UBX domain containing 7	NM_015562.1	NP_056377.1	NC_000003.12	protein-coding	VALIDATED	3	-	196347658	196454322	Reference GRCh38.p12 Primary Assembly
hsa-miR-29c-3p	NM_016078.5	1	655.9	655.9	3.27E-004	3.21E-003	4	4	0.00E000	13.5	1.00E000	0	9	312.0	0.0	0.0	141.9	0.0	0.0	22	2063	14	22	780	788	9	9	0.0	read	NM_016078.5	9606	51030	TVP23B	CGI-148|FAM18B|FAM18B1|NPD008|YDR084C	trans-golgi network vesicle protein 23 homolog B	Golgi apparatus membrane protein TVP23 homolog B|family with sequence similarity 18, member B|family with sequence similarity 18, member B1|protein FAM18B1	NM_016078.5	NP_057162.4	NC_000017.11	protein-coding	VALIDATED	17	+	18780994	18806712	Reference GRCh38.p12 Primary Assembly
hsa-miR-29c-3p	NM_001316922.1	1	655.9	655.9	3.27E-004	3.21E-003	4	4	0.00E000	13.5	1.00E000	0	9	312.0	0.0	0.0	141.9	0.0	0.0	22	1983	14	22	700	708	9	9	0.0	read	NM_001316922.1	9606	51030	TVP23B	CGI-148|FAM18B|FAM18B1|NPD008|YDR084C	trans-golgi network vesicle protein 23 homolog B	Golgi apparatus membrane protein TVP23 homolog B|family with sequence similarity 18, member B|family with sequence similarity 18, member B1|protein FAM18B1	NM_001316922.1	NP_001303851.1	NC_000017.11	protein-coding	VALIDATED	17	+	18780994	18806712	Reference GRCh38.p12 Primary Assembly
hsa-miR-29c-3p	NM_001316921.1	1	655.9	655.9	3.27E-004	3.21E-003	4	4	0.00E000	13.5	1.00E000	0	9	312.0	0.0	0.0	141.9	0.0	0.0	22	2058	14	22	775	783	9	9	0.0	read	NM_001316921.1	9606	51030	TVP23B	CGI-148|FAM18B|FAM18B1|NPD008|YDR084C	trans-golgi network vesicle protein 23 homolog B	Golgi apparatus membrane protein TVP23 homolog B|family with sequence similarity 18, member B|family with sequence similarity 18, member B1|protein FAM18B1	NM_001316921.1	NP_001303850.1	NC_000017.11	protein-coding	VALIDATED	17	+	18780994	18806712	Reference GRCh38.p12 Primary Assembly
hsa-miR-29c-3p	NM_001316920.1	1	655.9	655.9	3.27E-004	3.21E-003	4	4	0.00E000	13.5	1.00E000	0	9	312.0	0.0	0.0	141.9	0.0	0.0	22	1769	14	22	486	494	9	9	0.0	read	NM_001316920.1	9606	51030	TVP23B	CGI-148|FAM18B|FAM18B1|NPD008|YDR084C	trans-golgi network vesicle protein 23 homolog B	Golgi apparatus membrane protein TVP23 homolog B|family with sequence similarity 18, member B|family with sequence similarity 18, member B1|protein FAM18B1	NM_001316920.1	NP_001303849.1	NC_000017.11	protein-coding	VALIDATED	17	+	18780994	18806712	Reference GRCh38.p12 Primary Assembly
hsa-miR-29c-3p	NM_001308340.1	1	786.9	786.9	1.59E-005	4.52E-004	4	4	0.00E000	6.5	1.00E000	0	22	252.0	8.0	0.0	309.9	0.0	0.0	22	6339	1	22	1071	1092	22	22	0.0	read	NM_001308340.1	9606	144245	ALG10B	ALG10|KCR1	ALG10B, alpha-1,2-glucosyltransferase	putative Dol-P-Glc:Glc(2)Man(9)GlcNAc(2)-PP-Dol alpha-1,2-glucosyltransferase|alpha-1,2-glucosyltransferase ALG10-A|alpha-2-glucosyltransferase ALG10-B|asparagine-linked glycosylation 10 homolog B (yeast, alpha-1,2-glucosyltransferase)|asparagine-linked glycosylation 10, alpha-1,2-glucosyltransferase homolog B|asparagine-linked glycosylation protein 10 homolog B|dolichyl-P-Glc:Glc(2)Man(9)GlcNAc(…	NM_001308340.1	NP_001295269.1	NC_000012.12	protein-coding	VALIDATED	12	+	38316678	38329725	Reference GRCh38.p12 Primary Assembly
hsa-miR-29c-3p	NM_001303131.1	1	661.0	661.0	2.94E-004	3.03E-003	4	14	2.60E-005	14.0	1.00E000	0	9	240.0	0.0	0.0	221.0	0.0	0.0	22	6131	13	21	3113	3121	9	9	0.0	read	NM_001303131.1	9606	283431	GAS2L3	G2L3	growth arrest specific 2 like 3	GAS2-like protein 3|growth arrest-specific protein 2-like 3	NM_001303131.1	NP_001290060.1	NC_000012.12	protein-coding	VALIDATED	12	+	100573660	100628287	Reference GRCh38.p12 Primary Assembly
hsa-miR-29c-3p	NM_001303130.1	1	661.0	661.0	2.94E-004	3.03E-003	4	14	2.60E-005	14.0	1.00E000	0	9	240.0	0.0	0.0	221.0	0.0	0.0	22	5644	13	21	2626	2634	9	9	0.0	read	NM_001303130.1	9606	283431	GAS2L3	G2L3	growth arrest specific 2 like 3	GAS2-like protein 3|growth arrest-specific protein 2-like 3	NM_001303130.1	NP_001290059.1	NC_000012.12	protein-coding	VALIDATED	12	+	100573660	100628287	Reference GRCh38.p12 Primary Assembly
hsa-miR-29c-3p	NM_174942.2	1	661.0	661.0	5.12E-004	4.32E-003	4	14	2.60E-005	14.0	1.00E000	0	9	240.0	0.0	0.0	221.0	0.0	0.0	22	5765	13	21	2747	2755	9	9	0.0	read	NM_174942.2	9606	283431	GAS2L3	G2L3	growth arrest specific 2 like 3	GAS2-like protein 3|growth arrest-specific protein 2-like 3	NM_174942.2	NP_777602.1	NC_000012.12	protein-coding	VALIDATED	12	+	100573660	100628287	Reference GRCh38.p12 Primary Assembly
hsa-miR-29c-3p	NM_001316923.1	1	655.9	655.9	5.65E-004	4.54E-003	4	4	0.00E000	13.5	1.00E000	0	9	312.0	0.0	0.0	141.9	0.0	0.0	22	1918	14	22	635	643	9	9	0.0	read	NM_001316923.1	9606	51030	TVP23B	CGI-148|FAM18B|FAM18B1|NPD008|YDR084C	trans-golgi network vesicle protein 23 homolog B	Golgi apparatus membrane protein TVP23 homolog B|family with sequence similarity 18, member B|family with sequence similarity 18, member B1|protein FAM18B1	NM_001316923.1	NP_001303852.1	NC_000017.11	protein-coding	VALIDATED	17	+	18780994	18806712	Reference GRCh38.p12 Primary Assembly
hsa-miR-29c-3p	NM_001316919.1	1	655.9	655.9	5.65E-004	4.54E-003	4	4	0.00E000	13.5	1.00E000	0	9	312.0	0.0	0.0	141.9	0.0	0.0	22	2988	14	22	1705	1713	9	9	0.0	read	NM_001316919.1	9606	51030	TVP23B	CGI-148|FAM18B|FAM18B1|NPD008|YDR084C	trans-golgi network vesicle protein 23 homolog B	Golgi apparatus membrane protein TVP23 homolog B|family with sequence similarity 18, member B|family with sequence similarity 18, member B1|protein FAM18B1	NM_001316919.1	NP_001303848.1	NC_000017.11	protein-coding	VALIDATED	17	+	18780994	18806712	Reference GRCh38.p12 Primary Assembly
hsa-miR-29c-3p	NM_001204856.1	1	638.7	638.7	2.00E-004	2.95E-003	4	5	7.11E-015	7.0	1.00E000	0	21	120.0	28.0	0.0	275.7	0.0	0.0	22	2085	2	22	897	917	21	21	0.0	read	NM_001204856.1	9606	79005	SCNM1	-	sodium channel modifier 1	sodium channel modifier 1	NM_001204856.1	NP_001191785.1	NC_000001.11	protein-coding	VALIDATED	1	+	151166021	151170296	Reference GRCh38.p12 Primary Assembly
hsa-miR-29c-3p	NM_024041.3	1	638.7	638.7	6.06E-003	1.75E-002	4	5	7.11E-015	7.0	1.00E000	0	21	120.0	28.0	0.0	275.7	0.0	0.0	22	2036	2	22	848	868	21	21	0.0	read	NM_024041.3	9606	79005	SCNM1	-	sodium channel modifier 1	sodium channel modifier 1	NM_024041.3	NP_076946.1	NC_000001.11	protein-coding	VALIDATED	1	+	151166021	151170296	Reference GRCh38.p12 Primary Assembly
hsa-miR-29c-3p	NM_022344.3	1	482.0	482.0	3.64E-002	5.00E-002	4	4	0.00E000	5.5	1.00E000	0	21	168.0	24.0	0.0	66.0	0.0	0.0	22	4599	2	22	972	992	21	21	12.5	read	NM_022344.3	9606	64149	C17orf75	NJMU-R1|SRI2	chromosome 17 open reading frame 75	protein Njmu-R1|sensitization to ricin complex subunit 2|spermatogenesis-related protein	NM_022344.3	NP_071739.2	NC_000017.11	protein-coding	VALIDATED	17	-	32328440	32350048	Reference GRCh38.p12 Primary Assembly
hsa-miR-29c-3p	NM_015702.2	1	782.1	782.1	7.81E-004	6.76E-003	4	4	0.00E000	7.5	1.00E000	0	21	320.0	8.0	0.0	244.1	0.0	0.0	22	1466	2	22	810	830	21	21	0.0	read	NM_015702.2	9606	27249	MMADHC	C2orf25|CL25022|cblD	methylmalonic aciduria and homocystinuria, cblD type	methylmalonic aciduria and homocystinuria type D protein, mitochondrial|methylmalonic aciduria (cobalamin deficiency) cblD type, with homocystinuria|protein C2orf25, mitochondrial	NM_015702.2	NP_056517.1	NC_000002.12	protein-coding	REVIEWED	2	-	149569632	149587815	Reference GRCh38.p12 Primary Assembly
hsa-miR-29c-3p	NM_032487.4	1	748.5	748.5	9.33E-005	1.54E-003	4	4	0.00E000	13.0	1.00E000	0	9	320.0	0.0	0.0	224.5	0.0	0.0	22	2017	14	22	940	948	9	9	0.0	read	NM_032487.4	9606	84517	ACTRT3	ARP-T3|ARPM1	actin related protein T3	actin-related protein T3|actin-related protein M1	NM_032487.4	NP_115876.3	NC_000003.12	protein-coding	VALIDATED	3	-	169766920	169769894	Reference GRCh38.p12 Primary Assembly
hsa-miR-29c-3p	NM_001013620.3	1	786.9	786.9	3.96E-005	8.71E-004	4	4	0.00E000	6.5	1.00E000	0	22	252.0	8.0	0.0	309.9	0.0	0.0	22	10091	1	22	4823	4844	22	22	0.0	read	NM_001013620.3	9606	144245	ALG10B	ALG10|KCR1	ALG10B, alpha-1,2-glucosyltransferase	putative Dol-P-Glc:Glc(2)Man(9)GlcNAc(2)-PP-Dol alpha-1,2-glucosyltransferase|alpha-1,2-glucosyltransferase ALG10-A|alpha-2-glucosyltransferase ALG10-B|asparagine-linked glycosylation 10 homolog B (yeast, alpha-1,2-glucosyltransferase)|asparagine-linked glycosylation 10, alpha-1,2-glucosyltransferase homolog B|asparagine-linked glycosylation protein 10 homolog B|dolichyl-P-Glc:Glc(2)Man(9)GlcNAc(…	NM_001013620.3	NP_001013642.1	NC_000012.12	protein-coding	VALIDATED	12	+	38316678	38329725	Reference GRCh38.p12 Primary Assembly
hsa-miR-29c-3p	NM_006283.2	1	718.9	718.9	6.53E-005	4.44E-003	4	4	0.00E000	8.5	1.00E000	0	19	240.0	12.0	0.0	256.9	0.0	0.0	22	7802	3	21	4471	4489	19	19	0.0	read	NM_006283.2	9606	6867	TACC1	Ga55	transforming acidic coiled-coil containing protein 1	transforming acidic coiled-coil-containing protein 1|gastric cancer antigen Ga55|taxin-1	NM_006283.2	NP_006274.2	NC_000008.11	protein-coding	REVIEWED	8	+	38728185	38853029	Reference GRCh38.p12 Primary Assembly
hsa-miR-29c-3p	NM_001146216.2	1	718.9	718.9	6.53E-005	4.44E-003	4	4	0.00E000	8.5	1.00E000	0	19	240.0	12.0	0.0	256.9	0.0	0.0	22	7748	3	21	4417	4435	19	19	0.0	read	NM_001146216.2	9606	6867	TACC1	Ga55	transforming acidic coiled-coil containing protein 1	transforming acidic coiled-coil-containing protein 1|gastric cancer antigen Ga55|taxin-1	NM_001146216.2	NP_001139688.1	NC_000008.11	protein-coding	REVIEWED	8	+	38728185	38853029	Reference GRCh38.p12 Primary Assembly
hsa-miR-29c-3p	NM_001122824.1	1	718.9	718.9	6.53E-005	4.44E-003	4	4	0.00E000	8.5	1.00E000	0	19	240.0	12.0	0.0	256.9	0.0	0.0	22	6572	3	21	3241	3259	19	19	0.0	read	NM_001122824.1	9606	6867	TACC1	Ga55	transforming acidic coiled-coil containing protein 1	transforming acidic coiled-coil-containing protein 1|gastric cancer antigen Ga55|taxin-1	NM_001122824.1	NP_001116296.1	NC_000008.11	protein-coding	REVIEWED	8	+	38728185	38853029	Reference GRCh38.p12 Primary Assembly
hsa-miR-29c-3p	NM_004094.4	2	997.0	749.5	9.41E-004	1.94E-002	4	4	0.00E000	7.5	1.00E000	0	21	248.0	12.0	0.0	279.5	0.0	0.0	22	4165	1	21	3854	3874	21	21	0.0	read	NM_004094.4	9606	1965	EIF2S1	EIF-2|EIF-2A|EIF-2alpha|EIF2|EIF2A	eukaryotic translation initiation factor 2 subunit alpha	eukaryotic translation initiation factor 2 subunit 1|eIF-2-alpha|eukaryotic translation initiation factor 2, subunit 1 alpha, 35kDa	NM_004094.4	NP_004085.1	NC_000014.9	protein-coding	VALIDATED	14	+	67360316	67386515	Reference GRCh38.p12 Primary Assembly
hsa-miR-29c-3p	NM_001267722.1	1	693.0	693.0	2.26E-003	2.61E-002	4	4	0.00E000	9.5	1.00E000	0	16	312.0	0.0	0.0	170.0	0.0	0.0	22	3710	7	22	1424	1439	16	16	0.0	read	NM_001267722.1	9606	6731	SRP72	BMFF|BMFS1|HEL103	signal recognition particle 72	signal recognition particle subunit SRP72|epididymis luminal protein 103|signal recognition particle 72 kDa protein|signal recognition particle 72kD|signal recognition particle 72kDa	NM_001267722.1	NP_001254651.1	NC_000004.12	protein-coding	REVIEWED	4	+	56467595	56503680	Reference GRCh38.p12 Primary Assembly
hsa-miR-29c-3p	NM_001310315.1	1	703.4	703.4	2.67E-003	2.10E-002	4	4	0.00E000	14.0	1.00E000	0	8	248.0	0.0	0.0	255.4	0.0	0.0	22	1753	14	21	1631	1638	8	8	0.0	read	NM_001310315.1	9606	7280	TUBB2A	CDCBM5|TUBB|TUBB2	tubulin beta 2A class IIa	tubulin beta-2A chain|class IIa beta-tubulin|tubulin, beta 2A|tubulin, beta polypeptide 2	NM_001310315.1	NP_001297244.1	NC_000006.12	protein-coding	REVIEWED	6	-	3153665	3157548	Reference GRCh38.p12 Primary Assembly
hsa-miR-29c-3p	NM_001858.5	3	1873.5	790.4	2.00E-005	9.68E-004	4	4	0.00E000	14.0	1.00E000	0	8	312.0	0.0	0.0	278.4	0.0	0.0	22	8726	15	22	5445	5452	8	8	0.0	read	NM_001858.5	9606	1310	COL19A1	COL9A1L|D6S228E	collagen type XIX alpha 1 chain	collagen alpha-1(XIX) chain|a1 chain of type XIX collagen|collagen XIX, alpha-1 polypeptide|collagen alpha 1 (Y) chain|collagen, type XIX, alpha 1	NM_001858.5	NP_001849.2	NC_000006.12	protein-coding	REVIEWED	6	+	69866555	70215062	Reference GRCh38.p12 Primary Assembly
hsa-miR-29c-3p	NM_001037536.2	1	784.0	784.0	1.31E-004	2.83E-003	4	5	7.11E-015	7.5	1.00E000	0	21	312.0	12.0	0.0	250.0	0.0	0.0	22	2701	2	22	2384	2404	21	21	0.0	read	NM_001037536.2	9606	6322	SCML1	-	Scm polycomb group protein like 1	sex comb on midleg-like protein 1|sex comb on midleg like 1	NM_001037536.2	NP_001032625.1	NC_000023.11	protein-coding	VALIDATED	X	+	17737448	17754987	Reference GRCh38.p12 Primary Assembly
hsa-miR-29c-3p	NM_024700.3	2	1230.5	724.1	7.83E-004	9.39E-003	4	4	0.00E000	8.0	1.00E000	0	17	240.0	28.0	0.0	233.1	0.0	0.0	22	4605	5	21	1589	1605	17	17	0.0	read	NM_024700.3	9606	79753	SNIP1	PML1|PMRED	Smad nuclear interacting protein 1	smad nuclear-interacting protein 1|FHA domain-containing protein SNIP1|PML1 homolog	NM_024700.3	NP_078976.2	NC_000001.11	protein-coding	REVIEWED	1	-	37534448	37554343	Reference GRCh38.p12 Primary Assembly
hsa-miR-29c-3p	NM_020774.3	3	1847.5	722.7	8.03E-004	9.50E-003	4	4	0.00E000	9.0	1.00E000	0	16	252.0	0.0	0.0	254.7	0.0	0.0	22	9567	7	22	6013	6028	16	16	11.0	read	NM_020774.3	9606	57534	MIB1	DIP-1|DIP1|LVNC7|MIB|ZZANK2|ZZZ6	mindbomb E3 ubiquitin protein ligase 1	E3 ubiquitin-protein ligase MIB1|DAPK-interacting protein 1|RING-type E3 ubiquitin transferase MIB1|ubiquitin ligase mind bomb|zinc finger ZZ type with ankyrin repeat domain protein 2	NM_020774.3	NP_065825.1	NC_000018.10	protein-coding	REVIEWED	18	+	21740792	21870956	Reference GRCh38.p12 Primary Assembly
hsa-miR-29c-3p	NM_006746.5	1	784.0	784.0	2.72E-004	5.31E-003	4	5	7.11E-015	7.5	1.00E000	0	21	312.0	12.0	0.0	250.0	0.0	0.0	22	2853	2	22	2536	2556	21	21	0.0	read	NM_006746.5	9606	6322	SCML1	-	Scm polycomb group protein like 1	sex comb on midleg-like protein 1|sex comb on midleg like 1	NM_006746.5	NP_006737.2	NC_000023.11	protein-coding	VALIDATED	X	+	17737448	17754987	Reference GRCh38.p12 Primary Assembly
hsa-miR-29c-3p	NM_001037540.2	1	784.0	784.0	2.72E-004	5.31E-003	4	5	7.11E-015	7.5	1.00E000	0	21	312.0	12.0	0.0	250.0	0.0	0.0	22	2934	2	22	2617	2637	21	21	0.0	read	NM_001037540.2	9606	6322	SCML1	-	Scm polycomb group protein like 1	sex comb on midleg-like protein 1|sex comb on midleg like 1	NM_001037540.2	NP_001032629.1	NC_000023.11	protein-coding	VALIDATED	X	+	17737448	17754987	Reference GRCh38.p12 Primary Assembly
hsa-miR-29c-3p	NM_001037535.2	1	784.0	784.0	2.72E-004	5.31E-003	4	5	7.11E-015	7.5	1.00E000	0	21	312.0	12.0	0.0	250.0	0.0	0.0	22	2704	2	22	2387	2407	21	21	0.0	read	NM_001037535.2	9606	6322	SCML1	-	Scm polycomb group protein like 1	sex comb on midleg-like protein 1|sex comb on midleg like 1	NM_001037535.2	NP_001032624.1	NC_000023.11	protein-coding	VALIDATED	X	+	17737448	17754987	Reference GRCh38.p12 Primary Assembly
hsa-miR-29c-3p	NM_001289789.1	1	680.4	680.4	6.93E-004	8.81E-003	4	5	7.11E-015	13.5	1.00E000	0	9	248.0	0.0	0.0	230.4	0.0	0.0	22	4356	13	21	2293	2301	9	9	0.0	read	NM_001289789.1	9606	2821	GPI	AMF|GNPI|NLK|PGI|PHI|SA-36|SA36	glucose-6-phosphate isomerase	glucose-6-phosphate isomerase|autocrine motility factor|hexose monophosphate isomerase|hexosephosphate isomerase|neuroleukin|oxoisomerase|phosphoglucose isomerase|phosphohexomutase|phosphohexose isomerase|phosphosaccharomutase|sperm antigen-36	NM_001289789.1	NP_001276718.1	NC_000019.10	protein-coding	REVIEWED	19	+	34353329	34402412	Reference GRCh38.p12 Primary Assembly
hsa-miR-29c-3p	NM_133496.4	2	1207.5	715.1	2.19E-005	7.64E-004	4	4	0.00E000	8.0	1.00E000	0	20	248.0	8.0	0.0	248.1	0.0	0.0	22	8232	2	21	712	731	20	20	0.0	read	NM_133496.4	9606	148867	SLC30A7	ZNT7|ZnT-7|ZnTL2	solute carrier family 30 member 7	zinc transporter 7|solute carrier family 30 (zinc transporter), member 7|zinc transporter ZnT-7|zinc transporter like 2|znt-like transporter 2	NM_133496.4	NP_598003.2	NC_000001.11	protein-coding	VALIDATED	1	+	100896075	100996912	Reference GRCh38.p12 Primary Assembly
hsa-miR-29c-3p	NM_001171689.1	1	738.8	738.8	1.15E-005	4.67E-004	4	4	0.00E000	10.5	1.00E000	0	15	252.0	0.0	0.0	281.8	0.0	0.0	22	5618	8	22	3625	3639	15	15	0.0	read	NM_001171689.1	9606	9949	AMMECR1	AMMERC1|MFHIEN	Alport syndrome, mental retardation, midface hypoplasia and elliptocytosis chromosomal region gene 1	AMME syndrome candidate gene 1 protein|Alport syndrome mental retardation midface hypoplasia and elliptocytosis chromosomal region protein 1	NM_001171689.1	NP_001165160.1	NC_000023.11	protein-coding	REVIEWED	X	-	110194185	110440232	Reference GRCh38.p12 Primary Assembly
hsa-miR-29c-3p	NM_001166158.1	1	684.2	684.2	4.91E-005	1.38E-003	4	5	7.11E-015	14.5	1.00E000	0	8	244.0	0.0	0.0	242.2	0.0	0.0	22	2310	15	22	1603	1610	8	8	0.0	read	NM_001166158.1	9606	8050	PDHX	DLDBP|E3BP|OPDX|PDHXD|PDX1|proX	pyruvate dehydrogenase complex component X	pyruvate dehydrogenase protein X component, mitochondrial|dihydrolipoamide dehydrogenase-binding protein of pyruvate dehydrogenase complex|lipoyl-containing pyruvate dehydrogenase complex component X|pyruvate dehydrogenase complex, E3-binding protein subunit|pyruvate dehydrogenase complex, lipoyl-containing component X	NM_001166158.1	NP_001159630.1	NC_000011.10	protein-coding	REVIEWED	11	+	34915828	34996127	Reference GRCh38.p12 Primary Assembly
hsa-miR-29c-3p	NM_001144884.1	2	1207.5	715.1	2.19E-005	7.64E-004	4	4	0.00E000	8.0	1.00E000	0	20	248.0	8.0	0.0	248.1	0.0	0.0	22	7918	2	21	714	733	20	20	0.0	read	NM_001144884.1	9606	148867	SLC30A7	ZNT7|ZnT-7|ZnTL2	solute carrier family 30 member 7	zinc transporter 7|solute carrier family 30 (zinc transporter), member 7|zinc transporter ZnT-7|zinc transporter like 2|znt-like transporter 2	NM_001144884.1	NP_001138356.1	NC_000001.11	protein-coding	VALIDATED	1	+	100896075	100996912	Reference GRCh38.p12 Primary Assembly
hsa-miR-29c-3p	NM_001184722.1	1	680.4	680.4	1.61E-004	2.04E-003	4	5	7.11E-015	13.5	1.00E000	0	9	248.0	0.0	0.0	230.4	0.0	0.0	22	4275	13	21	2209	2217	9	9	0.0	read	NM_001184722.1	9606	2821	GPI	AMF|GNPI|NLK|PGI|PHI|SA-36|SA36	glucose-6-phosphate isomerase	glucose-6-phosphate isomerase|autocrine motility factor|hexose monophosphate isomerase|hexosephosphate isomerase|neuroleukin|oxoisomerase|phosphoglucose isomerase|phosphohexomutase|phosphohexose isomerase|phosphosaccharomutase|sperm antigen-36	NM_001184722.1	NP_001171651.1	NC_000019.10	protein-coding	REVIEWED	19	+	34353329	34402412	Reference GRCh38.p12 Primary Assembly
hsa-miR-29c-3p	NM_003477.2	1	684.2	684.2	2.56E-007	2.48E-005	4	5	7.11E-015	14.5	1.00E000	0	8	244.0	0.0	0.0	242.2	0.0	0.0	22	2991	15	22	2284	2291	8	8	0.0	read	NM_003477.2	9606	8050	PDHX	DLDBP|E3BP|OPDX|PDHXD|PDX1|proX	pyruvate dehydrogenase complex component X	pyruvate dehydrogenase protein X component, mitochondrial|dihydrolipoamide dehydrogenase-binding protein of pyruvate dehydrogenase complex|lipoyl-containing pyruvate dehydrogenase complex component X|pyruvate dehydrogenase complex, E3-binding protein subunit|pyruvate dehydrogenase complex, lipoyl-containing component X	NM_003477.2	NP_003468.2	NC_000011.10	protein-coding	REVIEWED	11	+	34915828	34996127	Reference GRCh38.p12 Primary Assembly
hsa-miR-29c-3p	NM_002748.3	1	682.0	682.0	2.80E-007	2.69E-005	4	4	0.00E000	14.5	1.00E000	0	8	244.0	0.0	0.0	240.0	0.0	0.0	22	4225	15	22	1288	1295	8	8	0.0	read	NM_002748.3	9606	5597	MAPK6	ERK3|HsT17250|PRKM6|p97MAPK	mitogen-activated protein kinase 6	mitogen-activated protein kinase 6|ERK-3|MAP kinase 6|MAP kinase isoform p97|MAPK 6|extracellular signal-regulated kinase 3|extracellular signal-regulated kinase, p97|p97-MAPK|protein kinase, mitogen-activated 5|protein kinase, mitogen-activated 6	NM_002748.3	NP_002739.1	NC_000015.10	protein-coding	REVIEWED	15	+	52019213	52066264	Reference GRCh38.p12 Primary Assembly
hsa-miR-29c-3p	NM_001135024.1	1	684.2	684.2	2.56E-007	2.48E-005	4	5	7.11E-015	14.5	1.00E000	0	8	244.0	0.0	0.0	242.2	0.0	0.0	22	2662	15	22	1955	1962	8	8	0.0	read	NM_001135024.1	9606	8050	PDHX	DLDBP|E3BP|OPDX|PDHXD|PDX1|proX	pyruvate dehydrogenase complex component X	pyruvate dehydrogenase protein X component, mitochondrial|dihydrolipoamide dehydrogenase-binding protein of pyruvate dehydrogenase complex|lipoyl-containing pyruvate dehydrogenase complex component X|pyruvate dehydrogenase complex, E3-binding protein subunit|pyruvate dehydrogenase complex, lipoyl-containing component X	NM_001135024.1	NP_001128496.1	NC_000011.10	protein-coding	REVIEWED	11	+	34915828	34996127	Reference GRCh38.p12 Primary Assembly
hsa-miR-29c-3p	NM_006089.2	1	822.4	822.4	6.26E-004	7.63E-003	4	4	0.00E000	11.0	1.00E000	0	11	320.0	0.0	0.0	290.4	0.0	0.0	22	4212	12	22	3828	3838	11	11	11.0	read	NM_006089.2	9606	10389	SCML2	-	Scm polycomb group protein like 2	sex comb on midleg-like protein 2|sex comb on midleg like 2	NM_006089.2	NP_006080.1	NC_000023.11	protein-coding	REVIEWED	X	-	18239312	18355088	Reference GRCh38.p12 Primary Assembly
hsa-miR-29c-3p	NM_181489.5	2	1265.5	753.9	1.86E-005	8.48E-004	4	4	0.00E000	14.0	1.00E000	0	8	312.0	0.0	0.0	241.9	0.0	0.0	22	10264	15	22	6757	6764	8	8	0.0	read	NM_181489.5	9606	353274	ZNF445	ZKSCAN15|ZNF168|ZSCAN47	zinc finger protein 445	zinc finger protein 445|zinc finger protein 168|zinc finger protein with KRAB and SCAN domains 15	NM_181489.5	NP_852466.1	NC_000003.12	protein-coding	VALIDATED	3	-	44439769	44477669	Reference GRCh38.p12 Primary Assembly
hsa-miR-29c-3p	NM_025040.3	1	644.4	644.4	2.57E-004	4.82E-003	4	5	7.11E-015	12.5	1.00E000	0	11	252.0	0.0	0.0	189.4	0.0	0.0	22	4676	12	22	2267	2277	11	11	0.0	read	NM_025040.3	9606	80110	ZNF614	-	zinc finger protein 614	zinc finger protein 614	NM_025040.3	NP_079316.2	NC_000019.10	protein-coding	VALIDATED	19	-	52013323	52028426	Reference GRCh38.p12 Primary Assembly
hsa-miR-29c-3p	NM_020772.2	3	1804.4	698.1	7.45E-005	2.28E-003	4	4	0.00E000	9.5	1.00E000	0	19	244.0	40.0	0.0	210.1	0.0	0.0	22	10897	4	22	7562	7580	19	19	0.0	read	NM_020772.2	9606	57532	NUFIP2	182-FIP|82-FIP|FIP-82|PIG1	NUFIP2, FMR1 interacting protein 2	nuclear fragile X mental retardation-interacting protein 2|82 kDa FMRP-interacting protein|82-kD FMRP Interacting Protein|FMRP-interacting protein 2|Fragile X Mental Retardation Protein|cell proliferation-inducing gene 1 protein|nuclear fragile X mental retardation protein interacting protein 2|proliferation-inducing gene 1	NM_020772.2	NP_065823.1	NC_000017.11	protein-coding	VALIDATED	17	-	29255835	29294147	Reference GRCh38.p12 Primary Assembly
hsa-miR-29c-3p	NM_020122.4	2	1269.6	728.6	3.53E-005	1.36E-003	4	4	0.00E000	14.0	1.00E000	0	8	312.0	0.0	0.0	216.6	0.0	0.0	22	7555	15	22	1385	1392	8	8	0.0	read	NM_020122.4	9606	56888	KCMF1	DEBT91|FIGC|PCMF|ZZZ1	potassium channel modulatory factor 1	E3 ubiquitin-protein ligase KCMF1|FGF-induced in gastric cancer|FGF-induced ubiquitin-protein ligase in gastric cancers|RING-type E3 ubiquitin transferase KCMF1|ZZ-type zinc finger-containing protein 1|differentially expressed in branching tubulogenesis 91|zinc finger, ZZ domain containing 1	NM_020122.4	NP_064507.3	NC_000002.12	protein-coding	VALIDATED	2	+	84971107	85059471	Reference GRCh38.p12 Primary Assembly
hsa-miR-29c-3p	NM_001204848.1	1	638.7	638.7	2.32E-002	3.72E-002	4	5	7.11E-015	7.0	1.00E000	0	21	120.0	28.0	0.0	275.7	0.0	0.0	22	1948	2	22	760	780	21	21	0.0	read	NM_001204848.1	9606	100534012	TNFAIP8L2-SCNM1	-	TNFAIP8L2-SCNM1 readthrough	TNFAIP8L2-SCNM1 protein	NM_001204848.1	NP_001191777.1	NC_000001.11	protein-coding	VALIDATED	1	+	151156628	151170296	Reference GRCh38.p12 Primary Assembly
hsa-miR-29c-3p	NM_015365.2	1	738.8	738.8	2.17E-005	5.46E-004	4	4	0.00E000	10.5	1.00E000	0	15	252.0	0.0	0.0	281.8	0.0	0.0	22	5431	8	22	3438	3452	15	15	0.0	read	NM_015365.2	9606	9949	AMMECR1	AMMERC1|MFHIEN	Alport syndrome, mental retardation, midface hypoplasia and elliptocytosis chromosomal region gene 1	AMME syndrome candidate gene 1 protein|Alport syndrome mental retardation midface hypoplasia and elliptocytosis chromosomal region protein 1	NM_015365.2	NP_056180.1	NC_000023.11	protein-coding	REVIEWED	X	-	110194185	110440232	Reference GRCh38.p12 Primary Assembly
hsa-miR-29c-3p	NM_001025580.1	1	738.8	738.8	2.17E-005	5.46E-004	4	4	0.00E000	10.5	1.00E000	0	15	252.0	0.0	0.0	281.8	0.0	0.0	22	5320	8	22	3327	3341	15	15	0.0	read	NM_001025580.1	9606	9949	AMMECR1	AMMERC1|MFHIEN	Alport syndrome, mental retardation, midface hypoplasia and elliptocytosis chromosomal region gene 1	AMME syndrome candidate gene 1 protein|Alport syndrome mental retardation midface hypoplasia and elliptocytosis chromosomal region protein 1	NM_001025580.1	NP_001020751.1	NC_000023.11	protein-coding	REVIEWED	X	-	110194185	110440232	Reference GRCh38.p12 Primary Assembly
hsa-miR-29c-3p	NM_012288.3	1	685.0	685.0	2.44E-002	3.19E-002	4	4	0.00E000	14.5	1.00E000	0	8	244.0	0.0	0.0	243.0	0.0	0.0	22	7065	15	22	1799	1806	8	8	0.0	read	NM_012288.3	9606	9697	TRAM2	-	translocation associated membrane protein 2	translocating chain-associated membrane protein 2|TRAM-like protein	NM_012288.3	NP_036420.1	NC_000006.12	protein-coding	REVIEWED	6	-	52497401	52577063	Reference GRCh38.p12 Primary Assembly
hsa-miR-29c-3p	NM_001015048.2	1	271.9	271.9	9.23E-002	1.11E-001	3	3	2.18E-014	8.5	1.00E000	0	17	-12.0	52.0	0.0	57.9	0.0	0.0	22	4866	1	17	1852	1868	17	17	11.5	read	NM_001015048.2	9606	9529	BAG5	BAG-5	BCL2 associated athanogene 5	BAG family molecular chaperone regulator 5|bcl-2-associated athanogene 5	NM_001015048.2	NP_001015048.1	NC_000014.9	protein-coding	REVIEWED	14	-	103556543	103562813	Reference GRCh38.p12 Primary Assembly
hsa-miR-29c-3p	NR_024526.2	1	213.0	213.0	1.95E-001	2.24E-001	3	3	2.18E-014	10.0	1.00E000	0	13	-12.0	-10.0	0.0	59.0	0.0	0.0	22	1804	5	17	332	344	13	13	12.0	read	NR_024526.2	9606	151188	ARL6IP6	AIP-6|AIP6|PFAAP1	ADP ribosylation factor like GTPase 6 interacting protein 6	ADP-ribosylation factor-like protein 6-interacting protein 6|ADP-ribosylation factor GTPase 6 interacting protein 6|ADP-ribosylation factor-like 6 interacting protein 6|ADP-ribosylation-like factor 6 interacting protein 6|ARL-6-interacting protein 6|phosphonoformate immuno-associated protein 1|regulated by phosphonoformate	NR_024526.2	-	NC_000002.12	protein-coding	VALIDATED	2	+	152717692	152761252	Reference GRCh38.p12 Primary Assembly
hsa-miR-29c-3p	NM_001032410.1	1	394.3	394.3	2.88E-002	4.06E-002	3	3	2.18E-014	8.5	1.00E000	0	15	152.0	0.0	0.0	61.3	0.0	0.0	22	3052	6	20	1930	1944	15	15	11.5	read	NM_001032410.1	9606	10600	USP16	UBP-M|UBPM	ubiquitin specific peptidase 16	ubiquitin carboxyl-terminal hydrolase 16|deubiquitinating enzyme 16|ubiquitin specific protease 16|ubiquitin thioesterase 16|ubiquitin thiolesterase 16|ubiquitin-processing protease UBP-M|ubiquitin-specific processing protease 16	NM_001032410.1	NP_001027582.1	NC_000021.9	protein-coding	REVIEWED	21	+	29024616	29054487	Reference GRCh38.p12 Primary Assembly
hsa-miR-29c-3p	NM_181054.2	1	631.5	631.5	2.83E-003	1.59E-002	3	3	2.18E-014	14.5	1.00E000	0	8	244.0	0.0	0.0	229.5	0.0	0.0	22	3955	15	22	1063	1070	8	8	0.0	read	NM_181054.2	9606	3091	HIF1A	HIF-1-alpha|HIF-1A|HIF-1alpha|HIF1|HIF1-ALPHA|MOP1|PASD8|bHLHe78	hypoxia inducible factor 1 subunit alpha	hypoxia-inducible factor 1-alpha|ARNT interacting protein|PAS domain-containing protein 8|basic-helix-loop-helix-PAS protein MOP1|class E basic helix-loop-helix protein 78|hypoxia inducible factor 1 alpha subunit|hypoxia inducible factor 1, alpha subunit (basic helix-loop-helix transcription factor)|hypoxia-inducible factor 1 alpha isoform I.3|hypoxia-inducible factor1alpha|member of PAS protein …	NM_181054.2	NP_851397.1	NC_000014.9	protein-coding	REVIEWED	14	+	61695400	61748258	Reference GRCh38.p12 Primary Assembly
hsa-miR-29c-3p	NM_003564.2	1	604.5	604.5	4.26E-003	1.85E-002	3	3	2.18E-014	14.0	1.00E000	0	9	252.0	0.0	0.0	195.5	0.0	0.0	22	1419	14	22	299	307	9	9	0.0	read	NM_003564.2	9606	8407	TAGLN2	HA1756	transgelin 2	transgelin-2|SM22-alpha homolog|epididymis tissue protein Li 7e	NM_003564.2	NP_003555.1	NC_000001.11	protein-coding	REVIEWED	1	-	159918106	159925541	Reference GRCh38.p12 Primary Assembly
hsa-miR-29c-3p	NM_001875.4	3	1742.9	731.6	5.32E-004	7.63E-003	3	3	2.18E-014	9.0	1.00E000	0	19	252.0	16.0	0.0	295.6	0.0	0.0	22	5773	4	22	4916	4934	19	19	0.0	read	NM_001875.4	9606	1373	CPS1	CPSASE1|PHN	carbamoyl-phosphate synthase 1	carbamoyl-phosphate synthase [ammonia], mitochondrial|carbamoyl-phosphate synthase (ammonia)|carbamoyl-phosphate synthase 1, mitochondrial|carbamoylphosphate synthetase I	NM_001875.4	NP_001866.2	NC_000002.12	protein-coding	REVIEWED	2	+	210477681	210679106	Reference GRCh38.p12 Primary Assembly
hsa-miR-29c-3p	NM_001277223.1	1	604.5	604.5	4.26E-003	1.85E-002	3	3	2.18E-014	14.0	1.00E000	0	9	252.0	0.0	0.0	195.5	0.0	0.0	22	1384	14	22	264	272	9	9	0.0	read	NM_001277223.1	9606	8407	TAGLN2	HA1756	transgelin 2	transgelin-2|SM22-alpha homolog|epididymis tissue protein Li 7e	NM_001277223.1	NP_001264152.1	NC_000001.11	protein-coding	REVIEWED	1	-	159918106	159925541	Reference GRCh38.p12 Primary Assembly
hsa-miR-29c-3p	NM_001122633.2	3	1742.9	731.6	5.32E-004	7.63E-003	3	3	2.18E-014	9.0	1.00E000	0	19	252.0	16.0	0.0	295.6	0.0	0.0	22	5738	4	22	4881	4899	19	19	0.0	read	NM_001122633.2	9606	1373	CPS1	CPSASE1|PHN	carbamoyl-phosphate synthase 1	carbamoyl-phosphate synthase [ammonia], mitochondrial|carbamoyl-phosphate synthase (ammonia)|carbamoyl-phosphate synthase 1, mitochondrial|carbamoylphosphate synthetase I	NM_001122633.2	NP_001116105.1	NC_000002.12	protein-coding	REVIEWED	2	+	210477681	210679106	Reference GRCh38.p12 Primary Assembly
hsa-miR-29c-3p	NM_001530.3	1	631.5	631.5	2.74E-002	4.79E-002	3	3	2.18E-014	14.5	1.00E000	0	8	244.0	0.0	0.0	229.5	0.0	0.0	22	4082	15	22	1063	1070	8	8	0.0	read	NM_001530.3	9606	3091	HIF1A	HIF-1-alpha|HIF-1A|HIF-1alpha|HIF1|HIF1-ALPHA|MOP1|PASD8|bHLHe78	hypoxia inducible factor 1 subunit alpha	hypoxia-inducible factor 1-alpha|ARNT interacting protein|PAS domain-containing protein 8|basic-helix-loop-helix-PAS protein MOP1|class E basic helix-loop-helix protein 78|hypoxia inducible factor 1 alpha subunit|hypoxia inducible factor 1, alpha subunit (basic helix-loop-helix transcription factor)|hypoxia-inducible factor 1 alpha isoform I.3|hypoxia-inducible factor1alpha|member of PAS protein …	NM_001530.3	NP_001521.1	NC_000014.9	protein-coding	REVIEWED	14	+	61695400	61748258	Reference GRCh38.p12 Primary Assembly
hsa-miR-29c-3p	NM_001277224.1	1	604.5	604.5	3.44E-002	5.39E-002	3	3	2.18E-014	14.0	1.00E000	0	9	252.0	0.0	0.0	195.5	0.0	0.0	22	1608	14	22	488	496	9	9	0.0	read	NM_001277224.1	9606	8407	TAGLN2	HA1756	transgelin 2	transgelin-2|SM22-alpha homolog|epididymis tissue protein Li 7e	NM_001277224.1	NP_001264153.1	NC_000001.11	protein-coding	REVIEWED	1	-	159918106	159925541	Reference GRCh38.p12 Primary Assembly
hsa-miR-29c-3p	NM_001243084.1	1	631.5	631.5	2.74E-002	4.79E-002	3	3	2.18E-014	14.5	1.00E000	0	8	244.0	0.0	0.0	229.5	0.0	0.0	22	3979	15	22	960	967	8	8	0.0	read	NM_001243084.1	9606	3091	HIF1A	HIF-1-alpha|HIF-1A|HIF-1alpha|HIF1|HIF1-ALPHA|MOP1|PASD8|bHLHe78	hypoxia inducible factor 1 subunit alpha	hypoxia-inducible factor 1-alpha|ARNT interacting protein|PAS domain-containing protein 8|basic-helix-loop-helix-PAS protein MOP1|class E basic helix-loop-helix protein 78|hypoxia inducible factor 1 alpha subunit|hypoxia inducible factor 1, alpha subunit (basic helix-loop-helix transcription factor)|hypoxia-inducible factor 1 alpha isoform I.3|hypoxia-inducible factor1alpha|member of PAS protein …	NM_001243084.1	NP_001230013.1	NC_000014.9	protein-coding	REVIEWED	14	+	61695400	61748258	Reference GRCh38.p12 Primary Assembly
hsa-miR-29c-3p	NM_001122634.3	3	1742.9	731.6	1.09E-002	3.37E-002	3	3	2.18E-014	9.0	1.00E000	0	19	252.0	16.0	0.0	295.6	0.0	0.0	22	4794	4	22	3937	3955	19	19	0.0	read	NM_001122634.3	9606	1373	CPS1	CPSASE1|PHN	carbamoyl-phosphate synthase 1	carbamoyl-phosphate synthase [ammonia], mitochondrial|carbamoyl-phosphate synthase (ammonia)|carbamoyl-phosphate synthase 1, mitochondrial|carbamoylphosphate synthetase I	NM_001122634.3	NP_001116106.1	NC_000002.12	protein-coding	REVIEWED	2	+	210477681	210679106	Reference GRCh38.p12 Primary Assembly
hsa-miR-29c-3p	NM_015028.3	2	778.0	678.8	6.47E-004	1.33E-002	3	4	6.65E-011	14.0	1.00E000	0	8	248.0	0.0	0.0	270.8	0.0	0.0	22	9906	14	21	602	609	8	8	0.0	read	NM_015028.3	9606	23043	TNIK	MRT54	TRAF2 and NCK interacting kinase	TRAF2 and NCK-interacting protein kinase	NM_015028.3	NP_055843.1	NC_000003.12	protein-coding	REVIEWED	3	-	171058413	171460407	Reference GRCh38.p12 Primary Assembly
hsa-miR-29c-3p	NM_001161566.2	2	778.0	678.8	6.47E-004	1.33E-002	3	4	6.65E-011	14.0	1.00E000	0	8	248.0	0.0	0.0	270.8	0.0	0.0	22	9630	14	21	602	609	8	8	0.0	read	NM_001161566.2	9606	23043	TNIK	MRT54	TRAF2 and NCK interacting kinase	TRAF2 and NCK-interacting protein kinase	NM_001161566.2	NP_001155038.1	NC_000003.12	protein-coding	REVIEWED	3	-	171058413	171460407	Reference GRCh38.p12 Primary Assembly
hsa-miR-29c-3p	NM_001161565.2	2	778.0	678.8	6.47E-004	1.33E-002	3	4	6.65E-011	14.0	1.00E000	0	8	248.0	0.0	0.0	270.8	0.0	0.0	22	9654	14	21	602	609	8	8	0.0	read	NM_001161565.2	9606	23043	TNIK	MRT54	TRAF2 and NCK interacting kinase	TRAF2 and NCK-interacting protein kinase	NM_001161565.2	NP_001155037.1	NC_000003.12	protein-coding	REVIEWED	3	-	171058413	171460407	Reference GRCh38.p12 Primary Assembly
hsa-miR-29c-3p	NM_001161564.2	2	778.0	678.8	6.47E-004	1.33E-002	3	4	6.65E-011	14.0	1.00E000	0	8	248.0	0.0	0.0	270.8	0.0	0.0	22	9717	14	21	602	609	8	8	0.0	read	NM_001161564.2	9606	23043	TNIK	MRT54	TRAF2 and NCK interacting kinase	TRAF2 and NCK-interacting protein kinase	NM_001161564.2	NP_001155036.1	NC_000003.12	protein-coding	REVIEWED	3	-	171058413	171460407	Reference GRCh38.p12 Primary Assembly
hsa-miR-29c-3p	NM_001161563.2	2	778.0	678.8	6.47E-004	1.33E-002	3	4	6.65E-011	14.0	1.00E000	0	8	248.0	0.0	0.0	270.8	0.0	0.0	22	9741	14	21	602	609	8	8	0.0	read	NM_001161563.2	9606	23043	TNIK	MRT54	TRAF2 and NCK interacting kinase	TRAF2 and NCK-interacting protein kinase	NM_001161563.2	NP_001155035.1	NC_000003.12	protein-coding	REVIEWED	3	-	171058413	171460407	Reference GRCh38.p12 Primary Assembly
hsa-miR-29c-3p	NM_001161562.2	2	778.0	678.8	6.47E-004	1.33E-002	3	4	6.65E-011	14.0	1.00E000	0	8	248.0	0.0	0.0	270.8	0.0	0.0	22	9795	14	21	602	609	8	8	0.0	read	NM_001161562.2	9606	23043	TNIK	MRT54	TRAF2 and NCK interacting kinase	TRAF2 and NCK-interacting protein kinase	NM_001161562.2	NP_001155034.1	NC_000003.12	protein-coding	REVIEWED	3	-	171058413	171460407	Reference GRCh38.p12 Primary Assembly
hsa-miR-29c-3p	NM_001161561.2	2	778.0	678.8	6.47E-004	1.33E-002	3	4	6.65E-011	14.0	1.00E000	0	8	248.0	0.0	0.0	270.8	0.0	0.0	22	9819	14	21	602	609	8	8	0.0	read	NM_001161561.2	9606	23043	TNIK	MRT54	TRAF2 and NCK interacting kinase	TRAF2 and NCK-interacting protein kinase	NM_001161561.2	NP_001155033.1	NC_000003.12	protein-coding	REVIEWED	3	-	171058413	171460407	Reference GRCh38.p12 Primary Assembly
hsa-miR-29c-3p	NM_001161560.2	2	778.0	678.8	6.47E-004	1.33E-002	3	4	6.65E-011	14.0	1.00E000	0	8	248.0	0.0	0.0	270.8	0.0	0.0	22	9882	14	21	602	609	8	8	0.0	read	NM_001161560.2	9606	23043	TNIK	MRT54	TRAF2 and NCK interacting kinase	TRAF2 and NCK-interacting protein kinase	NM_001161560.2	NP_001155032.1	NC_000003.12	protein-coding	REVIEWED	3	-	171058413	171460407	Reference GRCh38.p12 Primary Assembly
hsa-miR-29c-3p	NR_120409.1	2	1343.8	724.0	3.09E-004	6.13E-003	3	3	2.18E-014	7.5	1.00E000	0	19	248.0	24.0	0.0	276.0	0.0	0.0	22	5731	3	21	4232	4250	19	19	0.0	read	NR_120409.1	9606	5125	PCSK5	PC5|PC6|PC6A|SPC6	proprotein convertase subtilisin/kexin type 5	proprotein convertase subtilisin/kexin type 5|prohormone convertase 5|proprotein convertase 6|protease PC6|subtilase|subtilisin/kexin-like protease PC5	NR_120409.1	-	NC_000009.12	protein-coding	REVIEWED	9	+	75890643	76362338	Reference GRCh38.p12 Primary Assembly
hsa-miR-29c-3p	NR_027303.1	3	1938.5	711.1	3.96E-004	7.06E-003	3	3	2.18E-014	11.0	1.00E000	0	12	320.0	0.0	0.0	220.1	0.0	0.0	22	2855	11	22	822	833	12	12	0.0	read	NR_027303.1	9606	28951	TRIB2	C5FW|GS3955|TRB2	tribbles pseudokinase 2	tribbles homolog 2	NR_027303.1	-	NC_000002.12	protein-coding	REVIEWED	2	+	12716871	12742733	Reference GRCh38.p12 Primary Assembly
hsa-miR-29c-3p	NM_001282901.1	2	1092.9	600.7	2.80E-003	1.70E-002	3	3	2.18E-014	8.0	1.00E000	0	22	244.0	8.0	0.0	181.7	0.0	0.0	22	3725	1	22	961	982	22	22	0.0	read	NM_001282901.1	9606	11069	RAPGEF4	CAMP-GEFII|CGEF2|EPAC|EPAC 2|EPAC2|Nbla00496	Rap guanine nucleotide exchange factor 4	rap guanine nucleotide exchange factor 4|RAP guanine-nucleotide-exchange factor (GEF) 4|Rap guanine nucleotide exchange factor (GEF) 4|cAMP-regulated guanine nucleotide exchange factor II|exchange factor directly activated by cAMP 2|exchange protein directly activated by cAMP 2|putative protein product of Nbla00496	NM_001282901.1	NP_001269830.1	NC_000002.12	protein-coding	VALIDATED	2	+	172735281	173052892	Reference GRCh38.p12 Primary Assembly
hsa-miR-29c-3p	NM_006200.5	2	1343.8	724.0	1.78E-003	2.33E-002	3	3	2.18E-014	7.5	1.00E000	0	19	248.0	24.0	0.0	276.0	0.0	0.0	22	5835	3	21	4336	4354	19	19	0.0	read	NM_006200.5	9606	5125	PCSK5	PC5|PC6|PC6A|SPC6	proprotein convertase subtilisin/kexin type 5	proprotein convertase subtilisin/kexin type 5|prohormone convertase 5|proprotein convertase 6|protease PC6|subtilase|subtilisin/kexin-like protease PC5	NM_006200.5	NP_006191.2	NC_000009.12	protein-coding	REVIEWED	9	+	75890643	76362338	Reference GRCh38.p12 Primary Assembly
hsa-miR-29c-3p	NM_001282900.1	2	1092.9	600.7	9.60E-003	3.83E-002	3	3	2.18E-014	8.0	1.00E000	0	22	244.0	8.0	0.0	181.7	0.0	0.0	22	3937	1	22	1173	1194	22	22	0.0	read	NM_001282900.1	9606	11069	RAPGEF4	CAMP-GEFII|CGEF2|EPAC|EPAC 2|EPAC2|Nbla00496	Rap guanine nucleotide exchange factor 4	rap guanine nucleotide exchange factor 4|RAP guanine-nucleotide-exchange factor (GEF) 4|Rap guanine nucleotide exchange factor (GEF) 4|cAMP-regulated guanine nucleotide exchange factor II|exchange factor directly activated by cAMP 2|exchange protein directly activated by cAMP 2|putative protein product of Nbla00496	NM_001282900.1	NP_001269829.1	NC_000002.12	protein-coding	VALIDATED	2	+	172735281	173052892	Reference GRCh38.p12 Primary Assembly
hsa-miR-29c-3p	NM_001282899.1	2	1092.9	600.7	9.60E-003	3.83E-002	3	3	2.18E-014	8.0	1.00E000	0	22	244.0	8.0	0.0	181.7	0.0	0.0	22	3991	1	22	1227	1248	22	22	0.0	read	NM_001282899.1	9606	11069	RAPGEF4	CAMP-GEFII|CGEF2|EPAC|EPAC 2|EPAC2|Nbla00496	Rap guanine nucleotide exchange factor 4	rap guanine nucleotide exchange factor 4|RAP guanine-nucleotide-exchange factor (GEF) 4|Rap guanine nucleotide exchange factor (GEF) 4|cAMP-regulated guanine nucleotide exchange factor II|exchange factor directly activated by cAMP 2|exchange protein directly activated by cAMP 2|putative protein product of Nbla00496	NM_001282899.1	NP_001269828.1	NC_000002.12	protein-coding	VALIDATED	2	+	172735281	173052892	Reference GRCh38.p12 Primary Assembly
hsa-miR-29c-3p	NM_001277731.1	2	1116.0	643.6	4.38E-004	1.03E-002	3	3	2.18E-014	14.0	1.00E000	0	8	312.0	0.0	0.0	171.6	0.0	0.0	22	3920	15	22	1663	1670	8	8	0.0	read	NM_001277731.1	9606	8639	AOC3	HPAO|SSAO|VAP-1|VAP1	amine oxidase, copper containing 3	membrane primary amine oxidase|amine oxidase, copper containing 3 (vascular adhesion protein 1)|copper amine oxidase|placenta copper monamine oxidase|semicarbazide-sensitive amine oxidase	NM_001277731.1	NP_001264660.1	NC_000017.11	protein-coding	REVIEWED	17	+	42851181	42858129	Reference GRCh38.p12 Primary Assembly
hsa-miR-29c-3p	NM_001265611.1	1	601.4	601.4	1.01E-003	1.52E-002	3	3	2.18E-014	14.5	1.00E000	0	8	244.0	0.0	0.0	199.4	0.0	0.0	22	6416	15	22	4242	4249	8	8	0.0	read	NM_001265611.1	9606	23005	MAPKBP1	JNKBP-1|JNKBP1|NPHP20	mitogen-activated protein kinase binding protein 1	mitogen-activated protein kinase-binding protein 1|JNK-binding protein 1	NM_001265611.1	NP_001252540.1	NC_000015.10	protein-coding	REVIEWED	15	+	41774433	41827854	Reference GRCh38.p12 Primary Assembly
hsa-miR-29c-3p	NM_021643.3	3	1938.5	711.1	1.25E-005	6.50E-004	3	3	2.18E-014	11.0	1.00E000	0	12	320.0	0.0	0.0	220.1	0.0	0.0	22	4408	11	22	2389	2400	12	12	0.0	read	NM_021643.3	9606	28951	TRIB2	C5FW|GS3955|TRB2	tribbles pseudokinase 2	tribbles homolog 2	NM_021643.3	NP_067675.1	NC_000002.12	protein-coding	REVIEWED	2	+	12716871	12742733	Reference GRCh38.p12 Primary Assembly
hsa-miR-29c-3p	NM_015199.3	3	1863.1	721.5	9.28E-006	5.09E-004	3	3	2.18E-014	8.0	1.00E000	0	20	320.0	12.0	0.0	220.5	0.0	0.0	22	6339	3	22	2255	2274	20	20	0.0	read	NM_015199.3	9606	23243	ANKRD28	PITK|PPP1R65	ankyrin repeat domain 28	serine/threonine-protein phosphatase 6 regulatory ankyrin repeat subunit A|PP6-ARS-A|ankyrin repeat domain-containing protein 28|phosphatase interactor targeting K protein|phosphatase interactor targeting protein hnRNP K|protein phosphatase 1, regulatory subunit 65|protein phosphatase 6 ankyrin repeat subunit A|serine/threonine-protein phosphatase 6 regulatory subunit ARS-A	NM_015199.3	NP_056014.2	NC_000003.12	protein-coding	VALIDATED	3	-	15667235	15859812	Reference GRCh38.p12 Primary Assembly
hsa-miR-29c-3p	NM_014994.2	1	601.4	601.4	2.20E-004	5.45E-003	3	3	2.18E-014	14.5	1.00E000	0	8	244.0	0.0	0.0	199.4	0.0	0.0	22	7247	15	22	5073	5080	8	8	0.0	read	NM_014994.2	9606	23005	MAPKBP1	JNKBP-1|JNKBP1|NPHP20	mitogen-activated protein kinase binding protein 1	mitogen-activated protein kinase-binding protein 1|JNK-binding protein 1	NM_014994.2	NP_055809.2	NC_000015.10	protein-coding	REVIEWED	15	+	41774433	41827854	Reference GRCh38.p12 Primary Assembly
hsa-miR-29c-3p	NM_003734.3	2	1116.0	643.6	7.71E-005	2.67E-003	3	3	2.18E-014	14.0	1.00E000	0	8	312.0	0.0	0.0	171.6	0.0	0.0	22	4050	15	22	1663	1670	8	8	0.0	read	NM_003734.3	9606	8639	AOC3	HPAO|SSAO|VAP-1|VAP1	amine oxidase, copper containing 3	membrane primary amine oxidase|amine oxidase, copper containing 3 (vascular adhesion protein 1)|copper amine oxidase|placenta copper monamine oxidase|semicarbazide-sensitive amine oxidase	NM_003734.3	NP_003725.1	NC_000017.11	protein-coding	REVIEWED	17	+	42851181	42858129	Reference GRCh38.p12 Primary Assembly
hsa-miR-29c-3p	NM_002884.3	1	647.3	647.3	7.00E-005	2.49E-003	3	3	2.18E-014	13.5	1.00E000	0	9	240.0	0.0	0.0	245.3	0.0	0.0	22	5028	13	21	2047	2055	9	9	0.0	read	NM_002884.3	9606	5906	RAP1A	C21KG|G-22K|KREV-1|KREV1|RAP1|SMGP21	RAP1A, member of RAS oncogene family	ras-related protein Rap-1A|GTP-binding protein smg p21A|Ras-related protein Krev-1	NM_002884.3	NP_002875.1	NC_000001.11	protein-coding	REVIEWED	1	+	111542222	111716694	Reference GRCh38.p12 Primary Assembly
hsa-miR-29c-3p	NM_001204260.1	2	1133.9	593.1	2.68E-004	6.19E-003	3	3	2.18E-014	13.0	1.00E000	0	12	240.0	0.0	0.0	195.1	0.0	0.0	22	6801	10	21	3499	3510	12	12	0.0	read	NM_001204260.1	9606	2908	NR3C1	GCCR|GCR|GCRST|GR|GRL	nuclear receptor subfamily 3 group C member 1	glucocorticoid receptor|glucocorticoid nuclear receptor variant 1|nuclear receptor subfamily 3, group C, member 1 (glucocorticoid receptor)	NM_001204260.1	NP_001191189.1	NC_000005.10	protein-coding	REVIEWED	5	-	143277930	143435511	Reference GRCh38.p12 Primary Assembly
hsa-miR-29c-3p	NM_001204259.1	2	1133.9	593.1	2.68E-004	6.19E-003	3	3	2.18E-014	13.0	1.00E000	0	12	240.0	0.0	0.0	195.1	0.0	0.0	22	6801	10	21	3499	3510	12	12	0.0	read	NM_001204259.1	9606	2908	NR3C1	GCCR|GCR|GCRST|GR|GRL	nuclear receptor subfamily 3 group C member 1	glucocorticoid receptor|glucocorticoid nuclear receptor variant 1|nuclear receptor subfamily 3, group C, member 1 (glucocorticoid receptor)	NM_001204259.1	NP_001191188.1	NC_000005.10	protein-coding	REVIEWED	5	-	143277930	143435511	Reference GRCh38.p12 Primary Assembly
hsa-miR-29c-3p	NM_001195099.1	3	1863.1	721.5	9.28E-006	5.09E-004	3	3	2.18E-014	8.0	1.00E000	0	20	320.0	12.0	0.0	220.5	0.0	0.0	22	6074	3	22	1990	2009	20	20	0.0	read	NM_001195099.1	9606	23243	ANKRD28	PITK|PPP1R65	ankyrin repeat domain 28	serine/threonine-protein phosphatase 6 regulatory ankyrin repeat subunit A|PP6-ARS-A|ankyrin repeat domain-containing protein 28|phosphatase interactor targeting K protein|phosphatase interactor targeting protein hnRNP K|protein phosphatase 1, regulatory subunit 65|protein phosphatase 6 ankyrin repeat subunit A|serine/threonine-protein phosphatase 6 regulatory subunit ARS-A	NM_001195099.1	NP_001182028.1	NC_000003.12	protein-coding	VALIDATED	3	-	15667235	15859812	Reference GRCh38.p12 Primary Assembly
hsa-miR-29c-3p	NM_001195098.1	3	1863.1	721.5	9.28E-006	5.09E-004	3	3	2.18E-014	8.0	1.00E000	0	20	320.0	12.0	0.0	220.5	0.0	0.0	22	6383	3	22	2299	2318	20	20	0.0	read	NM_001195098.1	9606	23243	ANKRD28	PITK|PPP1R65	ankyrin repeat domain 28	serine/threonine-protein phosphatase 6 regulatory ankyrin repeat subunit A|PP6-ARS-A|ankyrin repeat domain-containing protein 28|phosphatase interactor targeting K protein|phosphatase interactor targeting protein hnRNP K|protein phosphatase 1, regulatory subunit 65|protein phosphatase 6 ankyrin repeat subunit A|serine/threonine-protein phosphatase 6 regulatory subunit ARS-A	NM_001195098.1	NP_001182027.1	NC_000003.12	protein-coding	VALIDATED	3	-	15667235	15859812	Reference GRCh38.p12 Primary Assembly
hsa-miR-29c-3p	NM_001128608.1	1	601.4	601.4	2.20E-004	5.45E-003	3	3	2.18E-014	14.5	1.00E000	0	8	244.0	0.0	0.0	199.4	0.0	0.0	22	7265	15	22	5091	5098	8	8	0.0	read	NM_001128608.1	9606	23005	MAPKBP1	JNKBP-1|JNKBP1|NPHP20	mitogen-activated protein kinase binding protein 1	mitogen-activated protein kinase-binding protein 1|JNK-binding protein 1	NM_001128608.1	NP_001122080.1	NC_000015.10	protein-coding	REVIEWED	15	+	41774433	41827854	Reference GRCh38.p12 Primary Assembly
hsa-miR-29c-3p	NM_001010935.2	1	647.3	647.3	7.00E-005	2.49E-003	3	3	2.18E-014	13.5	1.00E000	0	9	240.0	0.0	0.0	245.3	0.0	0.0	22	5122	13	21	2141	2149	9	9	0.0	read	NM_001010935.2	9606	5906	RAP1A	C21KG|G-22K|KREV-1|KREV1|RAP1|SMGP21	RAP1A, member of RAS oncogene family	ras-related protein Rap-1A|GTP-binding protein smg p21A|Ras-related protein Krev-1	NM_001010935.2	NP_001010935.1	NC_000001.11	protein-coding	REVIEWED	1	+	111542222	111716694	Reference GRCh38.p12 Primary Assembly
hsa-miR-29c-3p	NR_102422.1	2	1116.0	643.6	3.53E-001	3.94E-001	3	3	2.18E-014	14.0	1.00E000	0	8	312.0	0.0	0.0	171.6	0.0	0.0	22	3961	15	22	1663	1670	8	8	0.0	read	NR_102422.1	9606	8639	AOC3	HPAO|SSAO|VAP-1|VAP1	amine oxidase, copper containing 3	membrane primary amine oxidase|amine oxidase, copper containing 3 (vascular adhesion protein 1)|copper amine oxidase|placenta copper monamine oxidase|semicarbazide-sensitive amine oxidase	NR_102422.1	-	NC_000017.11	protein-coding	REVIEWED	17	+	42851181	42858129	Reference GRCh38.p12 Primary Assembly
hsa-miR-29c-3p	NM_015144.2	1	592.6	592.6	3.69E-001	4.10E-001	3	5	8.36E-009	12.0	1.00E000	0	12	160.0	0.0	0.0	268.6	0.0	0.0	22	6932	10	21	2979	2990	12	12	0.0	read	NM_015144.2	9606	23174	ZCCHC14	BDG-29|BDG29	zinc finger CCHC-type containing 14	zinc finger CCHC domain-containing protein 14|zinc finger, CCHC domain containing 14	NM_015144.2	NP_055959.1	NC_000016.10	protein-coding	VALIDATED	16	-	87406245	87492947	Reference GRCh38.p12 Primary Assembly
hsa-miR-29c-3p	NM_001291896.1	1	647.3	647.3	3.52E-001	3.93E-001	3	3	2.18E-014	13.5	1.00E000	0	9	240.0	0.0	0.0	245.3	0.0	0.0	22	5077	13	21	2096	2104	9	9	0.0	read	NM_001291896.1	9606	5906	RAP1A	C21KG|G-22K|KREV-1|KREV1|RAP1|SMGP21	RAP1A, member of RAS oncogene family	ras-related protein Rap-1A|GTP-binding protein smg p21A|Ras-related protein Krev-1	NM_001291896.1	NP_001278825.1	NC_000001.11	protein-coding	REVIEWED	1	+	111542222	111716694	Reference GRCh38.p12 Primary Assembly
hsa-miR-29c-3p	NM_001204264.1	2	1133.9	593.1	3.68E-001	4.09E-001	3	3	2.18E-014	13.0	1.00E000	0	12	240.0	0.0	0.0	195.1	0.0	0.0	22	6801	10	21	3499	3510	12	12	0.0	read	NM_001204264.1	9606	2908	NR3C1	GCCR|GCR|GCRST|GR|GRL	nuclear receptor subfamily 3 group C member 1	glucocorticoid receptor|glucocorticoid nuclear receptor variant 1|nuclear receptor subfamily 3, group C, member 1 (glucocorticoid receptor)	NM_001204264.1	NP_001191193.1	NC_000005.10	protein-coding	REVIEWED	5	-	143277930	143435511	Reference GRCh38.p12 Primary Assembly
hsa-miR-29c-3p	NM_001204262.1	2	1133.9	593.1	3.68E-001	4.09E-001	3	3	2.18E-014	13.0	1.00E000	0	12	240.0	0.0	0.0	195.1	0.0	0.0	22	6801	10	21	3499	3510	12	12	0.0	read	NM_001204262.1	9606	2908	NR3C1	GCCR|GCR|GCRST|GR|GRL	nuclear receptor subfamily 3 group C member 1	glucocorticoid receptor|glucocorticoid nuclear receptor variant 1|nuclear receptor subfamily 3, group C, member 1 (glucocorticoid receptor)	NM_001204262.1	NP_001191191.1	NC_000005.10	protein-coding	REVIEWED	5	-	143277930	143435511	Reference GRCh38.p12 Primary Assembly
hsa-miR-29c-3p	NM_001204261.1	2	1133.9	593.1	3.68E-001	4.09E-001	3	3	2.18E-014	13.0	1.00E000	0	12	240.0	0.0	0.0	195.1	0.0	0.0	22	6801	10	21	3499	3510	12	12	0.0	read	NM_001204261.1	9606	2908	NR3C1	GCCR|GCR|GCRST|GR|GRL	nuclear receptor subfamily 3 group C member 1	glucocorticoid receptor|glucocorticoid nuclear receptor variant 1|nuclear receptor subfamily 3, group C, member 1 (glucocorticoid receptor)	NM_001204261.1	NP_001191190.1	NC_000005.10	protein-coding	REVIEWED	5	-	143277930	143435511	Reference GRCh38.p12 Primary Assembly
hsa-miR-29c-3p	NM_001204258.1	2	1133.9	593.1	3.68E-001	4.09E-001	3	3	2.18E-014	13.0	1.00E000	0	12	240.0	0.0	0.0	195.1	0.0	0.0	22	6801	10	21	3499	3510	12	12	0.0	read	NM_001204258.1	9606	2908	NR3C1	GCCR|GCR|GCRST|GR|GRL	nuclear receptor subfamily 3 group C member 1	glucocorticoid receptor|glucocorticoid nuclear receptor variant 1|nuclear receptor subfamily 3, group C, member 1 (glucocorticoid receptor)	NM_001204258.1	NP_001191187.1	NC_000005.10	protein-coding	REVIEWED	5	-	143277930	143435511	Reference GRCh38.p12 Primary Assembly
hsa-miR-29c-3p	NM_001024094.1	2	1133.9	593.1	3.68E-001	4.09E-001	3	3	2.18E-014	13.0	1.00E000	0	12	240.0	0.0	0.0	195.1	0.0	0.0	22	6787	10	21	3502	3513	12	12	0.0	read	NM_001024094.1	9606	2908	NR3C1	GCCR|GCR|GCRST|GR|GRL	nuclear receptor subfamily 3 group C member 1	glucocorticoid receptor|glucocorticoid nuclear receptor variant 1|nuclear receptor subfamily 3, group C, member 1 (glucocorticoid receptor)	NM_001024094.1	NP_001019265.1	NC_000005.10	protein-coding	REVIEWED	5	-	143277930	143435511	Reference GRCh38.p12 Primary Assembly
hsa-miR-29c-3p	NM_001018076.1	2	1133.9	593.1	3.68E-001	4.09E-001	3	3	2.18E-014	13.0	1.00E000	0	12	240.0	0.0	0.0	195.1	0.0	0.0	22	6410	10	21	3125	3136	12	12	0.0	read	NM_001018076.1	9606	2908	NR3C1	GCCR|GCR|GCRST|GR|GRL	nuclear receptor subfamily 3 group C member 1	glucocorticoid receptor|glucocorticoid nuclear receptor variant 1|nuclear receptor subfamily 3, group C, member 1 (glucocorticoid receptor)	NM_001018076.1	NP_001018086.1	NC_000005.10	protein-coding	REVIEWED	5	-	143277930	143435511	Reference GRCh38.p12 Primary Assembly
hsa-miR-29c-3p	NM_001018075.1	2	1133.9	593.1	3.68E-001	4.09E-001	3	3	2.18E-014	13.0	1.00E000	0	12	240.0	0.0	0.0	195.1	0.0	0.0	22	6517	10	21	3232	3243	12	12	0.0	read	NM_001018075.1	9606	2908	NR3C1	GCCR|GCR|GCRST|GR|GRL	nuclear receptor subfamily 3 group C member 1	glucocorticoid receptor|glucocorticoid nuclear receptor variant 1|nuclear receptor subfamily 3, group C, member 1 (glucocorticoid receptor)	NM_001018075.1	NP_001018085.1	NC_000005.10	protein-coding	REVIEWED	5	-	143277930	143435511	Reference GRCh38.p12 Primary Assembly
hsa-miR-29c-3p	NM_001018074.1	2	1133.9	593.1	3.68E-001	4.09E-001	3	3	2.18E-014	13.0	1.00E000	0	12	240.0	0.0	0.0	195.1	0.0	0.0	22	6614	10	21	3329	3340	12	12	0.0	read	NM_001018074.1	9606	2908	NR3C1	GCCR|GCR|GCRST|GR|GRL	nuclear receptor subfamily 3 group C member 1	glucocorticoid receptor|glucocorticoid nuclear receptor variant 1|nuclear receptor subfamily 3, group C, member 1 (glucocorticoid receptor)	NM_001018074.1	NP_001018084.1	NC_000005.10	protein-coding	REVIEWED	5	-	143277930	143435511	Reference GRCh38.p12 Primary Assembly
hsa-miR-29c-3p	NM_000392.4	2	1106.3	630.7	3.57E-001	3.98E-001	3	3	2.18E-014	10.5	1.00E000	0	14	248.0	0.0	0.0	214.7	0.0	0.0	22	5446	8	21	1199	1212	14	14	0.0	read	NM_000392.4
hsa-miR-29c-3p	NM_000176.2	2	1133.9	593.1	3.68E-001	4.09E-001	3	3	2.18E-014	13.0	1.00E000	0	12	240.0	0.0	0.0	195.1	0.0	0.0	22	6784	10	21	3499	3510	12	12	0.0	read	NM_000176.2	9606	2908	NR3C1	GCCR|GCR|GCRST|GR|GRL	nuclear receptor subfamily 3 group C member 1	glucocorticoid receptor|glucocorticoid nuclear receptor variant 1|nuclear receptor subfamily 3, group C, member 1 (glucocorticoid receptor)	NM_000176.2	NP_000167.1	NC_000005.10	protein-coding	REVIEWED	5	-	143277930	143435511	Reference GRCh38.p12 Primary Assembly
hsa-miR-29c-3p	NM_001324292.1	1	737.8	737.8	7.29E-005	1.69E-003	3	4	6.65E-011	13.0	1.00E000	0	9	320.0	0.0	0.0	253.8	0.0	0.0	22	3928	14	22	3199	3207	9	9	0.0	read	NM_001324292.1	9606	79868	ALG13	CDG1S|CXorf45|EIEE36|GLT28D1|MDS031|TDRD13|YGL047W	ALG13, UDP-N-acetylglucosaminyltransferase subunit	putative bifunctional UDP-N-acetylglucosamine transferase and deubiquitinase ALG13|N-acetylglucosaminyldiphosphodolichol N-acetylglucosaminyltransferase|UDP-N-acetylglucosamine transferase subunit ALG13 homolog|asparagine-linked glycosylation 13 homolog|glycosyltransferase 28 domain-containing protein 1|hematopoietic stem/progenitor cells protein MDS031|tudor domain containing 13	NM_001324292.1	NP_001311221.1	NC_000023.11	protein-coding	REVIEWED	X	+	111680740	111764163	Reference GRCh38.p12 Primary Assembly
hsa-miR-29c-3p	NM_001204263.1	2	1133.9	593.1	1.42E-003	8.87E-003	3	3	2.18E-014	13.0	1.00E000	0	12	240.0	0.0	0.0	195.1	0.0	0.0	22	6801	10	21	3499	3510	12	12	0.0	read	NM_001204263.1	9606	2908	NR3C1	GCCR|GCR|GCRST|GR|GRL	nuclear receptor subfamily 3 group C member 1	glucocorticoid receptor|glucocorticoid nuclear receptor variant 1|nuclear receptor subfamily 3, group C, member 1 (glucocorticoid receptor)	NM_001204263.1	NP_001191192.1	NC_000005.10	protein-coding	REVIEWED	5	-	143277930	143435511	Reference GRCh38.p12 Primary Assembly
hsa-miR-29c-3p	NM_001018077.1	3	1699.1	593.1	1.42E-003	8.87E-003	3	3	2.18E-014	13.0	1.00E000	0	12	240.0	0.0	0.0	195.1	0.0	0.0	22	7286	10	21	4001	4012	12	12	0.0	read	NM_001018077.1	9606	2908	NR3C1	GCCR|GCR|GCRST|GR|GRL	nuclear receptor subfamily 3 group C member 1	glucocorticoid receptor|glucocorticoid nuclear receptor variant 1|nuclear receptor subfamily 3, group C, member 1 (glucocorticoid receptor)	NM_001018077.1	NP_001018087.1	NC_000005.10	protein-coding	REVIEWED	5	-	143277930	143435511	Reference GRCh38.p12 Primary Assembly
hsa-miR-29c-3p	NM_004136.3	2	1508.3	794.2	3.70E-004	1.09E-002	3	3	2.18E-014	9.5	1.00E000	0	14	320.0	0.0	0.0	297.2	0.0	0.0	22	6367	9	22	3236	3249	14	14	11.5	read	NM_004136.3	9606	3658	IREB2	ACO3|IRE-BP 2|IRE-BP2|IRP2|IRP2AD	iron responsive element binding protein 2	iron-responsive element-binding protein 2|iron regulatory protein 2	NM_004136.3	NP_004127.1	NC_000015.10	protein-coding	REVIEWED	15	+	78437430	78501455	Reference GRCh38.p12 Primary Assembly
hsa-miR-29c-3p	NM_001324293.1	1	737.8	737.8	9.60E-004	1.57E-002	3	4	6.65E-011	13.0	1.00E000	0	9	320.0	0.0	0.0	253.8	0.0	0.0	22	3827	14	22	3098	3106	9	9	0.0	read	NM_001324293.1	9606	79868	ALG13	CDG1S|CXorf45|EIEE36|GLT28D1|MDS031|TDRD13|YGL047W	ALG13, UDP-N-acetylglucosaminyltransferase subunit	putative bifunctional UDP-N-acetylglucosamine transferase and deubiquitinase ALG13|N-acetylglucosaminyldiphosphodolichol N-acetylglucosaminyltransferase|UDP-N-acetylglucosamine transferase subunit ALG13 homolog|asparagine-linked glycosylation 13 homolog|glycosyltransferase 28 domain-containing protein 1|hematopoietic stem/progenitor cells protein MDS031|tudor domain containing 13	NM_001324293.1	NP_001311222.1	NC_000023.11	protein-coding	REVIEWED	X	+	111680740	111764163	Reference GRCh38.p12 Primary Assembly
hsa-miR-29c-3p	NM_001321144.1	1	632.3	632.3	4.75E-003	2.50E-002	3	3	2.18E-014	9.0	1.00E000	0	20	248.0	8.0	0.0	207.3	0.0	0.0	22	1060	2	21	922	941	20	20	0.0	read	NM_001321144.1	9606	63924	CIDEC	CIDE-3|CIDE3|FPLD5|FSP27	cell death inducing DFFA like effector c	cell death activator CIDE-3|fat specific protein 27	NM_001321144.1	NP_001308073.1	NC_000003.12	protein-coding	REVIEWED	3	-	9866709	9880253	Reference GRCh38.p12 Primary Assembly
hsa-miR-29c-3p	NM_001321143.1	1	632.3	632.3	4.75E-003	2.50E-002	3	3	2.18E-014	9.0	1.00E000	0	20	248.0	8.0	0.0	207.3	0.0	0.0	22	1173	2	21	1035	1054	20	20	0.0	read	NM_001321143.1	9606	63924	CIDEC	CIDE-3|CIDE3|FPLD5|FSP27	cell death inducing DFFA like effector c	cell death activator CIDE-3|fat specific protein 27	NM_001321143.1	NP_001308072.1	NC_000003.12	protein-coding	REVIEWED	3	-	9866709	9880253	Reference GRCh38.p12 Primary Assembly
hsa-miR-29c-3p	NM_001321142.1	1	632.3	632.3	4.75E-003	2.50E-002	3	3	2.18E-014	9.0	1.00E000	0	20	248.0	8.0	0.0	207.3	0.0	0.0	22	1327	2	21	1189	1208	20	20	0.0	read	NM_001321142.1	9606	63924	CIDEC	CIDE-3|CIDE3|FPLD5|FSP27	cell death inducing DFFA like effector c	cell death activator CIDE-3|fat specific protein 27	NM_001321142.1	NP_001308071.1	NC_000003.12	protein-coding	REVIEWED	3	-	9866709	9880253	Reference GRCh38.p12 Primary Assembly
hsa-miR-29c-3p	NM_001320942.1	2	1508.3	794.2	3.70E-004	1.09E-002	3	3	2.18E-014	9.5	1.00E000	0	14	320.0	0.0	0.0	297.2	0.0	0.0	22	6621	9	22	3490	3503	14	14	11.5	read	NM_001320942.1	9606	3658	IREB2	ACO3|IRE-BP 2|IRE-BP2|IRP2|IRP2AD	iron responsive element binding protein 2	iron-responsive element-binding protein 2|iron regulatory protein 2	NM_001320942.1	NP_001307871.1	NC_000015.10	protein-coding	REVIEWED	15	+	78437430	78501455	Reference GRCh38.p12 Primary Assembly
hsa-miR-29c-3p	NM_001320941.1	2	1508.3	794.2	3.70E-004	1.09E-002	3	3	2.18E-014	9.5	1.00E000	0	14	320.0	0.0	0.0	297.2	0.0	0.0	22	6297	9	22	3166	3179	14	14	11.5	read	NM_001320941.1	9606	3658	IREB2	ACO3|IRE-BP 2|IRE-BP2|IRP2|IRP2AD	iron responsive element binding protein 2	iron-responsive element-binding protein 2|iron regulatory protein 2	NM_001320941.1	NP_001307870.1	NC_000015.10	protein-coding	REVIEWED	15	+	78437430	78501455	Reference GRCh38.p12 Primary Assembly
hsa-miR-29c-3p	NM_001319101.1	2	1148.0	606.1	6.80E-003	2.74E-002	3	4	6.65E-011	12.0	1.00E000	0	14	240.0	0.0	0.0	208.1	0.0	0.0	22	5466	8	21	2287	2300	14	14	0.0	read	NM_001319101.1	9606	23177	CEP68	KIAA0582	centrosomal protein 68	centrosomal protein of 68 kDa|centrosomal protein 68kDa	NM_001319101.1	NP_001306030.1	NC_000002.12	protein-coding	VALIDATED	2	+	65056360	65087007	Reference GRCh38.p12 Primary Assembly
hsa-miR-29c-3p	NM_001319100.1	2	1148.0	606.1	6.80E-003	2.74E-002	3	4	6.65E-011	12.0	1.00E000	0	14	240.0	0.0	0.0	208.1	0.0	0.0	22	5873	8	21	2694	2707	14	14	0.0	read	NM_001319100.1	9606	23177	CEP68	KIAA0582	centrosomal protein 68	centrosomal protein of 68 kDa|centrosomal protein 68kDa	NM_001319100.1	NP_001306029.1	NC_000002.12	protein-coding	VALIDATED	2	+	65056360	65087007	Reference GRCh38.p12 Primary Assembly
hsa-miR-29c-3p	NM_020830.4	2	1220.0	693.5	8.42E-004	8.33E-003	3	3	2.18E-014	10.0	1.00E000	0	15	252.0	0.0	0.0	271.5	0.0	0.0	22	4682	8	22	2073	2087	15	15	0.0	read	NM_020830.4	9606	57590	WDFY1	FENS-1|WDF1|ZFYVE17	WD repeat and FYVE domain containing 1	WD repeat and FYVE domain-containing protein 1|WD40- and FYVE domain-containing protein 1|phosphoinositide-binding protein SR1|zinc finger FYVE domain-containing protein 17	NM_020830.4	NP_065881.1	NC_000002.12	protein-coding	REVIEWED	2	-	223875342	223945386	Reference GRCh38.p12 Primary Assembly
hsa-miR-29c-3p	NM_014923.4	1	678.0	678.0	1.10E-003	9.45E-003	3	3	2.18E-014	6.0	1.00E000	0	21	312.0	28.0	0.0	156.0	0.0	0.0	22	5927	2	22	1767	1787	21	21	0.0	read	NM_014923.4	9606	22862	FNDC3A	FNDC3|HUGO|bA203I16.1|bA203I16.5	fibronectin type III domain containing 3A	fibronectin type-III domain-containing protein 3A|human gene expressed in odontoblasts	NM_014923.4	NP_055738.3	NC_000013.11	protein-coding	VALIDATED	13	+	48975240	49209778	Reference GRCh38.p12 Primary Assembly
hsa-miR-29c-3p	NM_001317183.1	1	766.7	766.7	2.19E-004	4.02E-003	3	3	2.18E-014	9.5	1.00E000	0	16	320.0	0.0	0.0	277.7	0.0	0.0	22	3437	7	22	2915	2930	16	16	0.0	read	NM_001317183.1	9606	10988	METAP2	MAP2|MNPEP|p67eIF2	methionyl aminopeptidase 2	methionine aminopeptidase 2|eIF-2-associated p67 homolog|initiation factor 2-associated 67 kDa glycoprotein|peptidase M 2|testicular tissue protein Li 17	NM_001317183.1	NP_001304112.1	NC_000012.12	protein-coding	REVIEWED	12	+	95474045	95515838	Reference GRCh38.p12 Primary Assembly
hsa-miR-29c-3p	NM_001317182.1	1	766.7	766.7	2.19E-004	4.02E-003	3	3	2.18E-014	9.5	1.00E000	0	16	320.0	0.0	0.0	277.7	0.0	0.0	22	3437	7	22	2915	2930	16	16	0.0	read	NM_001317182.1	9606	10988	METAP2	MAP2|MNPEP|p67eIF2	methionyl aminopeptidase 2	methionine aminopeptidase 2|eIF-2-associated p67 homolog|initiation factor 2-associated 67 kDa glycoprotein|peptidase M 2|testicular tissue protein Li 17	NM_001317182.1	NP_001304111.1	NC_000012.12	protein-coding	REVIEWED	12	+	95474045	95515838	Reference GRCh38.p12 Primary Assembly
hsa-miR-29c-3p	NM_022094.3	1	632.3	632.3	2.76E-004	4.76E-003	3	3	2.18E-014	9.0	1.00E000	0	20	248.0	8.0	0.0	207.3	0.0	0.0	22	1298	2	21	1160	1179	20	20	0.0	read	NM_022094.3	9606	63924	CIDEC	CIDE-3|CIDE3|FPLD5|FSP27	cell death inducing DFFA like effector c	cell death activator CIDE-3|fat specific protein 27	NM_022094.3	NP_071377.2	NC_000003.12	protein-coding	REVIEWED	3	-	9866709	9880253	Reference GRCh38.p12 Primary Assembly
hsa-miR-29c-3p	NM_001278438.1	1	678.0	678.0	9.60E-005	2.43E-003	3	3	2.18E-014	6.0	1.00E000	0	21	312.0	28.0	0.0	156.0	0.0	0.0	22	6346	2	22	2186	2206	21	21	0.0	read	NM_001278438.1	9606	22862	FNDC3A	FNDC3|HUGO|bA203I16.1|bA203I16.5	fibronectin type III domain containing 3A	fibronectin type-III domain-containing protein 3A|human gene expressed in odontoblasts	NM_001278438.1	NP_001265367.1	NC_000013.11	protein-coding	VALIDATED	13	+	48975240	49209778	Reference GRCh38.p12 Primary Assembly
hsa-miR-29c-3p	NM_001017926.2	1	642.1	642.1	2.22E-004	4.17E-003	3	5	8.36E-009	13.0	1.00E000	0	11	244.0	0.0	0.0	237.1	0.0	0.0	22	5234	12	22	4401	4411	11	11	0.0	read	NM_001017926.2	9606	11244	ZHX1	-	zinc fingers and homeoboxes 1	zinc fingers and homeoboxes protein 1|zinc finger and homeodomain protein 1|zinc fingers and homeobox 1	NM_001017926.2	NP_001017926.1	NC_000008.11	protein-coding	REVIEWED	8	-	123248449	123275540	Reference GRCh38.p12 Primary Assembly
hsa-miR-29c-3p	NM_152835.4	1	723.3	723.3	8.72E-004	1.09E-002	3	3	2.18E-014	14.0	1.00E000	0	8	312.0	0.0	0.0	251.3	0.0	0.0	22	4153	15	22	3801	3808	8	8	0.0	read	NM_152835.4	9606	149420	PDIK1L	CLIK1L|STK35L2	PDLIM1 interacting kinase 1 like	serine/threonine-protein kinase PDIK1L|casein kinase	NM_152835.4	NP_690048.1	NC_000001.11	protein-coding	VALIDATED	1	+	26109130	26125547	Reference GRCh38.p12 Primary Assembly
hsa-miR-29c-3p	NM_007222.4	1	642.1	642.1	3.15E-003	1.91E-002	3	5	8.36E-009	13.0	1.00E000	0	11	244.0	0.0	0.0	237.1	0.0	0.0	22	5139	12	22	4306	4316	11	11	0.0	read	NM_007222.4	9606	11244	ZHX1	-	zinc fingers and homeoboxes 1	zinc fingers and homeoboxes protein 1|zinc finger and homeodomain protein 1|zinc fingers and homeobox 1	NM_007222.4	NP_009153.3	NC_000008.11	protein-coding	REVIEWED	8	-	123248449	123275540	Reference GRCh38.p12 Primary Assembly
[truncated: 1,075 more rows]

## Sheet: Table S6.2
Table S6.2 The targets of hsa-mir-29c 59u that have at least 1 PAR-CLIP read with T-to-C variation.
[truncated: 1,428 more rows]

## Sheet: Table S6.3
Table S6.3 The 480 new target genes of hsa-mir-29c 59u when compared with those of has mir-29c-3p.
[truncated: 1,211 more rows]

## Sheet: Table S6.4
Table S6.4 The 51 new target genes of hsa-mir-29c 59u that are downregulated in ccRCC (From Table S6.3).
[truncated: 148 more rows]

## Sheet: Table S6.5
Table 6.5 The 8 target genes of hsa-mir-29c 59u that have at least 10 PAR-CLIP reads among the 51 new target genes upregulated in ccRCC (From Table S6.4).
[truncated: 20 more rows]
