# Supplementary material for: Identification of microRNA editing sites in clear cell renal cell carcinoma
Source: Sci Rep. 2023 Sep 13;13:15117. doi: 10.1038/s41598-023-42302-y (PMC10499803; doi:10.1038/s41598-023-42302-y)
Supplement: Supplementary file 8 — Supplementary Information 8. [file 41598_2023_42302_MOESM8_ESM.xlsx]

## Sheet: Table S7
Table S7 The comparisons of expression levels of ADARs in three sets of gene expression profiles of ccRCC and controls.
Class	normal	normal	normal	normal	normal	normal	normal	normal	normal	normal	normal	normal	normal	normal	normal	normal	normal	ccRCC	ccRCC	ccRCC	ccRCC	ccRCC	ccRCC	ccRCC	ccRCC	ccRCC	ccRCC	ccRCC	ccRCC	ccRCC	ccRCC	ccRCC	ccRCC	ccRCC	ccRCC	ccRCC	ccRCC	ccRCC	ccRCC	ccRCC	ccRCC	ccRCC	ccRCC	ccRCC	ccRCC	ccRCC	ccRCC	ccRCC	ccRCC
GSE151419	GSM4577815	GSM4577819	GSM4577824	GSM4577826	GSM4577830	GSM4577832	GSM4577834	GSM4577836	GSM4577838	GSM4577840	GSM4577841	GSM4577843	GSM4577846	GSM4577850	GSM4577852	GSM4577854	GSM4577856	GSM4577783	GSM4577784	GSM4577785	GSM4577786	GSM4577787	GSM4577788	GSM4577789	GSM4577790	GSM4577791	GSM4577792	GSM4577793	GSM4577794	GSM4577795	GSM4577796	GSM4577797	GSM4577798	GSM4577799	GSM4577800	GSM4577801	GSM4577802	GSM4577803	GSM4577804	GSM4577805	GSM4577806	GSM4577807	GSM4577808	GSM4577809	GSM4577810	GSM4577811	GSM4577812	GSM4577813	GSM4577814
ADAR	2345	2689	2354	1697	1984	2319	1576	4859	4295	3180	3001	3720	3693	2006	917	1142	4901	927	1310	2894	1557	618	2344	1759	3173	2163	1864	3351	4294	474	1598	814	2816	2360	6142	2860	3849	5467	4511	4813	6200	3523	2112	7579	2405	3981	1594	6046	1818
ADARB1	209	199	135	142	206	342	100	440	389	433	177	332	263	187	52	86	356	144	215	421	152	150	502	235	419	340	318	580	428	68	209	52	237	95	826	159	1062	977	410	1116	1302	896	172	843	461	449	137	234	118
ADARB2	4	13	5	6	10	8	14	26	12	19	10	9	14	3	2	4	6	3	8	6	6	9	8	4	0	4	0	0	0	0	0	2	10	0	15	12	0	15	8	6	54	15	0	6	6	6	0	8	14
Class	normal	normal	normal	normal	normal	normal	normal	normal	normal	normal	normal	ccRCC	ccRCC	ccRCC	ccRCC	ccRCC	ccRCC	ccRCC	ccRCC	ccRCC	ccRCC	ccRCC	ccRCC	ccRCC	ccRCC	ccRCC	ccRCC	ccRCC	ccRCC	ccRCC	ccRCC	ccRCC	ccRCC	ccRCC	ccRCC	ccRCC	ccRCC	ccRCC	ccRCC	ccRCC	ccRCC	ccRCC	ccRCC	ccRCC	ccRCC	ccRCC	ccRCC	ccRCC	ccRCC
GSE126964	GSM3619192	GSM3619193	GSM3619194	GSM3619195	GSM3619196	GSM3619197	GSM3619198	GSM3619199	GSM3619200	GSM3619201	GSM3619202	GSM3619137	GSM3619138	GSM3619139	GSM3619140	GSM3619141	GSM3619142	GSM3619143	GSM3619144	GSM3619145	GSM3619146	GSM3619147	GSM3619148	GSM3619149	GSM3619150	GSM3619151	GSM3619152	GSM3619153	GSM3619154	GSM3619155	GSM3619156	GSM3619157	GSM3619158	GSM3619159	GSM3619160	GSM3619161	GSM3619162	GSM3619163	GSM3619164	GSM3619165	GSM3619166	GSM3619167	GSM3619168	GSM3619169	GSM3619170	GSM3619171	GSM3619172	GSM3619173	GSM3619174
ADAR	5947.89	5640.87	5099.61	5616.55	5266.54	6297.85	5969.91	5803.18	5557.38	4677.18	5066.27	4390.42	7344.17	9857.24	5741.73	7564.78	6931.52	7391.33	7599.57	7090.18	9319.36	7587.44	3534.67	6936.69	4604.88	7414.66	7522.27	4862.73	5590.53	6241.31	4933.58	6365.96	6925.9	4826.12	5785.15	5695.24	5464.88	8071.58	5245.24	7923.38	4354.84	9983.61	7985.73	4956.07	5656.02	8329.75	6379.31	5531.79	3897.67
ADARB1	4.4346	10.9127	15.4739	24.692	22.6843	9.2119	8.1019	19.8382	4.0984	9.8803	19.5232	0.7311	0	0	7.741	0.597	14.2119	3.3333	0.6978	5.0862	3.0488	9.254	1.8248	9.8341	2.8345	0	26.3158	10.9091	1.8084	11.5837	11.3208	13.4144	10.3229	0.8163	20.977	0	2.2787	0	4.4583	1.2987	3.2258	0.6557	1.5018	0	3.992	0.7279	0.5473	0.6571	0.6602
ADARB2	575.388	644.841	817.215	651.693	621.928	556.807	554.398	524.145	565.574	380.011	741.881	178.395	1256.85	723.448	1127.38	970.746	1397.93	1166.67	1977.7	1475	1108.23	986.813	574.817	802.09	180.839	752.17	789.474	1475.45	554.261	823.217	1129.81	550.828	1056.91	421.224	1072.07	1051.01	897.806	679.66	1404.93	1840.26	1539.35	956.066	1378.64	765.957	1450.43	468.062	804.598	170.199	784.948
Class	normal	normal	normal	normal	normal	normal	normal	normal	normal	normal	normal	normal	normal	normal	normal	normal	normal	normal	normal	normal	normal	normal	normal	normal	normal	normal	normal	normal	normal	normal	normal	normal	normal	normal	normal	normal	normal	normal	normal	normal	normal	normal	normal	normal	normal	normal	normal	normal	normal
TCGA	TCGA-CW-5591-11A-01R-1541-07	TCGA-CZ-5452-11A-01R-1503-07	TCGA-A3-3387-11A-01R-1541-07	TCGA-B0-4712-11A-02R-1503-07	TCGA-B0-5697-11A-01R-1541-07	TCGA-CW-5584-11A-01R-1541-07	TCGA-B0-5699-11A-01R-1541-07	TCGA-CZ-5984-11A-01R-1672-07	TCGA-CZ-5466-11A-01R-1503-07	TCGA-B0-5709-11A-01R-1541-07	TCGA-CJ-5679-11A-01R-1541-07	TCGA-CZ-5986-11A-01R-1672-07	TCGA-CJ-5689-11A-01R-1541-07	TCGA-CZ-5989-11A-01R-1672-07	TCGA-CJ-5676-11A-01R-1541-07	TCGA-CZ-5985-11A-01R-1672-07	TCGA-B8-5549-11A-01R-1541-07	TCGA-CZ-5458-11A-01R-1503-07	TCGA-CZ-4865-11A-01R-1503-07	TCGA-CZ-5470-11A-01R-1503-07	TCGA-B2-5636-11A-01R-1541-07	TCGA-CZ-5469-11A-01R-1503-07	TCGA-CZ-5462-11A-01R-1503-07	TCGA-CZ-5456-11A-02R-1503-07	TCGA-B0-5705-11A-01R-1541-07	TCGA-B0-5712-11A-01R-1672-07	TCGA-CJ-5678-11A-01R-1541-07	TCGA-B0-5690-11A-01R-1541-07	TCGA-CZ-4864-11A-01R-1503-07	TCGA-CJ-5677-11A-01R-1541-07	TCGA-B0-5706-11A-01R-1541-07	TCGA-B0-5703-11A-01R-1541-07	TCGA-CJ-5672-11A-01R-1541-07	TCGA-B0-4700-11A-01R-1541-07	TCGA-CZ-5982-11A-01R-1672-07	TCGA-CZ-5988-11A-01R-1672-07	TCGA-CJ-6033-11A-01R-1858-07	TCGA-CW-5581-11A-01R-1541-07	TCGA-CW-5589-11A-01R-1541-07	TCGA-CW-6087-11A-01R-1672-07	TCGA-CZ-5461-11A-01R-1503-07	TCGA-B0-5696-11A-01R-1541-07	TCGA-CZ-5457-11A-01R-1503-07	TCGA-CW-6088-11A-01R-1672-07	TCGA-CJ-5681-11A-01R-1541-07	TCGA-B0-5701-11A-01R-1541-07	TCGA-B2-5641-11A-01R-1541-07	TCGA-B0-5711-11A-01R-1672-07	TCGA-CZ-5455-11A-01R-1503-07
ADAR	18574	22859	14017	31276	15890	20860	16918	21709	27145	21245	23975	17646	16571	27747	23030	13086	27865	32328	24486	26839	22632	27228	43780	11546	22273	19960	19246	22830	19858	22641	11481	12320	27391	13869	19366	15163	14021	16464	22096	22446	32467	20734	25725	37048	15180	21852	18739	26693	22387
ADARB1	2456	1693	755	1186	1115	1295	1365	2337	1821	1370	1870	1516	2028	1683	1526	1091	1751	2860	1810	3002	1950	1975	1943	869	1757	6467	1398	2022	1617	1745	1480	1007	2431	1145	1248	1072	1189	1142	1474	1620	1984	1228	1662	2913	1322	3085	1849	1808	1659
ADARB2	18	66	112	90	22	33	37	89	63	107	127	52	38	89	120	37	24	199	100	19	70	109	18	17	78	62	62	61	31	70	28	19	40	59	88	61	8	49	73	18	36	54	5	115	37	58	24	41	84
[truncated: 569 more columns]
