# Supplementary material for: Identification of microRNA editing sites in clear cell renal cell carcinoma
Source: Sci Rep. 2023 Sep 13;13:15117. doi: 10.1038/s41598-023-42302-y (PMC10499803; doi:10.1038/s41598-023-42302-y)
Supplement: Supplementary file 9 — Supplementary Information 9. [file 41598_2023_42302_MOESM9_ESM.xlsx]

## Sheet: Table S8
Table S8 The comparisons of expression levels of APOBECs in three sets of gene expression profiles of ccRCC and controls.
Class	normal	normal	normal	normal	normal	normal	normal	normal	normal	normal	normal	normal	normal	normal	normal	normal	normal	ccRCC	ccRCC	ccRCC	ccRCC	ccRCC	ccRCC	ccRCC	ccRCC	ccRCC	ccRCC	ccRCC	ccRCC	ccRCC	ccRCC	ccRCC	ccRCC	ccRCC	ccRCC	ccRCC	ccRCC	ccRCC	ccRCC	ccRCC	ccRCC	ccRCC	ccRCC	ccRCC	ccRCC	ccRCC	ccRCC	ccRCC	ccRCC
GSE151419	GSM4577815	GSM4577819	GSM4577824	GSM4577826	GSM4577830	GSM4577832	GSM4577834	GSM4577836	GSM4577838	GSM4577840	GSM4577841	GSM4577843	GSM4577846	GSM4577850	GSM4577852	GSM4577854	GSM4577856	`	GSM4577784	GSM4577785	GSM4577786	GSM4577787	GSM4577788	GSM4577789	GSM4577790	GSM4577791	GSM4577792	GSM4577793	GSM4577794	GSM4577795	GSM4577796	GSM4577797	GSM4577798	GSM4577799	GSM4577800	GSM4577801	GSM4577802	GSM4577803	GSM4577804	GSM4577805	GSM4577806	GSM4577807	GSM4577808	GSM4577809	GSM4577810	GSM4577811	GSM4577812	GSM4577813	GSM4577814
AICDA	0	0	0	0	0	0	0	2	0	0	3	0	2	0	0	0	0	0	4	0	30	0	3	2	0	0	10	6	0	0	2	12	8	2	10	6	4	10	0	0	0	0	0	14	6	0	0	40	12
APOBEC1	0	0	0	0	0	0	0	0	0	0	0	0	0	0	0	0	0	0	0	0	0	0	0	0	0	0	0	0	0	0	0	0	0	0	0	0	0	0	0	0	0	0	0	0	0	0	0	0	0
APOBEC2	0	3	2	1	0	2	0	8	2	1	2	0	6	0	0	0	10	0	0	0	4	0	2	2	0	5	9	3	6	0	7	0	3	4	2	0	0	5	0	0	6	0	3	0	2	0	2	2	0
APOBEC3A	4	4	0	2	4	4	4	4	2	14	38	8	5	2	0	2	16	5	0	6	2	4	46	17	24	6	3	8	195	6	4	0	4	46	4	191	14	18	12	19	4	6	2	168	24	12	24	6	0
APOBEC3B	1	4	7	3	13	4	8	32	2	8	22	4	9	4	0	2	22	0	7	7	19	2	2	22	27	26	16	9	46	9	0	10	29	21	37	53	13	63	45	4	17	16	18	33	21	22	78	48	18
APOBEC3C	100	98	73	55	97	80	72	108	131	166	93	155	143	64	16	19	231	151	429	809	599	152	118	528	1216	887	538	967	1634	205	433	325	586	496	914	706	358	1532	349	462	1667	393	165	889	331	839	277	571	119
APOBEC3D	2	6	0	0	0	1	1	1	4	0	2	3	5	0	0	4	2	6	4	11	5	1	8	10	17	9	4	11	22	0	10	2	13	3	16	10	2	9	16	4	24	5	4	22	8	8	4	5	8
APOBEC3F	17	53	20	12	29	32	16	48	36	34	40	40	38	21	14	17	68	45	54	91	83	31	58	67	130	89	88	92	189	41	54	43	85	48	198	93	65	142	151	58	194	78	48	210	92	43	57	138	47
APOBEC3G	75	46	36	26	52	37	14	78	76	76	47	80	72	32	8	10	170	177	274	582	300	249	188	203	1258	539	483	341	1223	90	212	140	339	157	508	356	133	330	442	186	1032	213	205	667	324	270	137	681	188
APOBEC3H	8	0	0	0	4	2	0	2	4	2	0	0	8	2	2	2	8	42	20	59	31	24	23	12	58	28	38	28	91	13	14	10	26	7	23	11	12	16	4	4	56	12	16	34	37	8	6	20	22
APOBEC4	0	0	0	0	0	0	0	0	0	0	0	0	0	0	0	0	0	0	0	0	0	0	0	0	0	0	0	0	0	0	0	0	0	0	0	0	0	0	0	0	0	0	0	0	0	0	0	0	0
Class	normal	normal	normal	normal	normal	normal	normal	normal	normal	normal	normal	ccRCC	ccRCC	ccRCC	ccRCC	ccRCC	ccRCC	ccRCC	ccRCC	ccRCC	ccRCC	ccRCC	ccRCC	ccRCC	ccRCC	ccRCC	ccRCC	ccRCC	ccRCC	ccRCC	ccRCC	ccRCC	ccRCC	ccRCC	ccRCC	ccRCC	ccRCC	ccRCC	ccRCC	ccRCC	ccRCC	ccRCC	ccRCC	ccRCC	ccRCC	ccRCC	ccRCC	ccRCC	ccRCC
GSE126964	GSM3619192	GSM3619193	GSM3619194	GSM3619195	GSM3619196	GSM3619197	GSM3619198	GSM3619199	GSM3619200	GSM3619201	GSM3619202	GSM3619137	GSM3619138	GSM3619139	GSM3619140	GSM3619141	GSM3619142	GSM3619143	GSM3619144	GSM3619145	GSM3619146	GSM3619147	GSM3619148	GSM3619149	GSM3619150	GSM3619151	GSM3619152	GSM3619153	GSM3619154	GSM3619155	GSM3619156	GSM3619157	GSM3619158	GSM3619159	GSM3619160	GSM3619161	GSM3619162	GSM3619163	GSM3619164	GSM3619165	GSM3619166	GSM3619167	GSM3619168	GSM3619169	GSM3619170	GSM3619171	GSM3619172	GSM3619173	GSM3619174
AICDA	0	0.9921	0.9671	1.7637	0	2.0471	0	0	0.8197	0	0.7509	2.1934	15.9337	70.3448	9.1485	7.1642	3.876	8	7.6763	3.633	3.811	11.7778	31.9343	12.2926	0	25.0723	7.085	7.2727	5.4251	659.5	9.8113	9.2224	0	0.8163	10.4885	5.2853	10.2541	177.179	13.375	0	12.9032	22.2951	1.5018	52.8483	39.9202	40.0364	5.4735	3.2857	75.2599
APOBEC1	0	0	0	0	0	0	0	0	0	0	0	0	0	0	0	0	0	0	0	0	0	0	0	0	0	0	0	0	0	0	0	0	0	0	0	0	0	0	0	0	0	0	0	0	0	1.4559	0	0.6571	0
APOBEC2	1.1086	3.9683	5.8027	11.4641	1.8904	6.1412	4.6296	7.3088	6.5574	0.76	5.2562	0	1.912	2.7586	13.3709	1.194	1.292	4	4.1871	3.633	3.811	4.2064	4.562	3.6878	9.0703	2.893	2.0243	2.7273	4.5209	3.8612	2.2642	2.5152	3.1763	6.5306	5.2442	3.0201	4.5574	4.961	6.6875	6.4935	9.0323	7.8689	10.5125	6.8634	4.6574	8.7352	6.0208	0	8.5823
APOBEC3A	2.8603	34.7222	6.7698	5.2911	6.6163	6.1412	5.787	7.3088	1.6393	2.2801	5.2562	5.849	89.8662	32.8621	1.4075	21.8328	35.5297	25.66	76.7634	37.0567	18.2927	37.2095	119.525	22.1266	6.8537	0.9643	697.368	12.7273	7.2334	15.499	12.8302	33.5359	57.9673	6.5306	54.6899	3.7752	22.787	14.1743	22.849	28.5714	2.5935	41.3115	13.5161	11.6678	29.2748	24.7498	22.4412	17.0856	9.9026
APOBEC3B	2.6829	20.8333	15.4739	8.8186	16.0681	15.3531	8.1019	11.4853	5.7377	5.3202	20.2741	19.7404	42.065	9.8966	23.2231	4.4358	38.1137	83.0067	29.3097	74.1134	99.0854	51.9654	196.168	54.7019	83.8492	8.6789	131.579	22.7273	78.6634	30.8359	46.0377	50.3039	38.1155	39.1837	33.713	34.7317	33.6108	77.2502	24.5209	23.3766	76.1161	34.7541	12.7652	16.4722	25.2828	319.563	39.9562	38.7712	32.3486
APOBEC3C	28.8248	71.4286	39.6518	101.414	49.1493	65.5067	30.0926	39.6763	35.2459	50.1615	99.8686	511.789	599.745	580.69	429.979	853.134	436.692	652	492.681	200.542	684.451	531.684	1405.11	215.734	11.3379	770.492	538.462	688.182	163.656	525.129	325.283	792.287	629.7	702.857	132.604	718.039	364.591	537.916	196.167	464.935	904.516	579.672	567.674	41.8668	202.928	728.662	261.631	615.739	191.451
APOBEC3D	23.2816	36.7063	32.882	40.5654	36.862	36.8475	16.2037	13.5735	16.3934	12.9204	40.5482	142.57	277.247	287.586	127.375	254.328	98.1912	249.333	281.233	105.357	239.329	350.811	261.861	175.784	10.771	249.759	220.648	93.6364	132.914	192.29	83.0189	270.803	236.634	140.408	65.9276	109.48	80.324	121.191	59.073	116.883	116.774	134.426	176.459	50.103	126.414	264.968	180.624	27.5998	67.3378
APOBEC3F	48.7805	95.2381	53.1915	94.3588	75.6144	87.001	54.3981	68.9115	60.6557	58.5218	73.5874	160.117	323.773	535.172	203.378	300.896	217.7	259.333	336.363	201.995	226.372	336.509	267.336	178.857	92.4036	291.225	223.684	160.909	224.236	216.23	140.377	199.539	248.545	190.204	138.598	258.222	182.296	173.636	126.505	161.039	198.71	177.049	186.221	224.434	200.266	277.343	230.432	102.514	118.171
APOBEC3G	52.1064	77.381	51.2573	78.4853	87.9017	83.9304	60.1852	39.6763	40.1639	39.5212	116.388	146.226	997.451	1162.76	348.346	995.224	303.618	1042.67	874.405	453.399	751.524	1280.42	1071.17	331.899	55.5556	1088.72	935.223	437.273	301.995	664.906	254.34	915.531	724.195	461.224	200.03	429.615	491.059	601.701	216.23	506.493	318.065	589.508	493.336	143.445	358.616	785.441	756.979	108.428	241.624
APOBEC3H	1.1086	8.9286	2.9014	5.2911	2.8355	5.1177	1.1574	3.1323	0	0.76	3.7545	10.9669	33.1421	51.0345	16.8895	47.7612	17.4419	35.3333	39.0795	25.4311	36.5854	79.0796	18.2482	21.512	0.5669	56.8949	78.9474	21.8182	28.9337	32.4344	17.3585	26.8288	36.5274	10.6122	17.9803	23.4061	15.3812	78.6676	7.2448	19.4805	14.1935	19.6721	19.5232	3.4317	13.9721	24.0218	24.6305	7.2285	17.1645
APOBEC4	0	0	0.9671	0	0	0	0	1.0441	0	0.76	0	0	0	0	0	0	0.646	0	0	0	0	0	0	0.6146	0.5669	0	0	0	0	0	0	0.8384	0	0	0.7492	0	0	0	0	1.2987	0	1.3115	0.7509	0	0	0	0	0	0
Class	normal	normal	normal	normal	normal	normal	normal	normal	normal	normal	normal	normal	normal	normal	normal	normal	normal	normal	normal	normal	normal	normal	normal	normal	normal	normal	normal	normal	normal	normal	normal	normal	normal	normal	normal	normal	normal	normal	normal	normal	normal	normal	normal	normal	normal	normal	normal	normal	normal
TCGA	TCGA-CW-5591-11A-01R-1541-07	TCGA-CZ-5452-11A-01R-1503-07	TCGA-A3-3387-11A-01R-1541-07	TCGA-B0-4712-11A-02R-1503-07	TCGA-B0-5697-11A-01R-1541-07	TCGA-CW-5584-11A-01R-1541-07	TCGA-B0-5699-11A-01R-1541-07	TCGA-CZ-5984-11A-01R-1672-07	TCGA-CZ-5466-11A-01R-1503-07	TCGA-B0-5709-11A-01R-1541-07	TCGA-CJ-5679-11A-01R-1541-07	TCGA-CZ-5986-11A-01R-1672-07	TCGA-CJ-5689-11A-01R-1541-07	TCGA-CZ-5989-11A-01R-1672-07	TCGA-CJ-5676-11A-01R-1541-07	TCGA-CZ-5985-11A-01R-1672-07	TCGA-B8-5549-11A-01R-1541-07	TCGA-CZ-5458-11A-01R-1503-07	TCGA-CZ-4865-11A-01R-1503-07	TCGA-CZ-5470-11A-01R-1503-07	TCGA-B2-5636-11A-01R-1541-07	TCGA-CZ-5469-11A-01R-1503-07	TCGA-CZ-5462-11A-01R-1503-07	TCGA-CZ-5456-11A-02R-1503-07	TCGA-B0-5705-11A-01R-1541-07	TCGA-B0-5712-11A-01R-1672-07	TCGA-CJ-5678-11A-01R-1541-07	TCGA-B0-5690-11A-01R-1541-07	TCGA-CZ-4864-11A-01R-1503-07	TCGA-CJ-5677-11A-01R-1541-07	TCGA-B0-5706-11A-01R-1541-07	TCGA-B0-5703-11A-01R-1541-07	TCGA-CJ-5672-11A-01R-1541-07	TCGA-B0-4700-11A-01R-1541-07	TCGA-CZ-5982-11A-01R-1672-07	TCGA-CZ-5988-11A-01R-1672-07	TCGA-CJ-6033-11A-01R-1858-07	TCGA-CW-5581-11A-01R-1541-07	TCGA-CW-5589-11A-01R-1541-07	TCGA-CW-6087-11A-01R-1672-07	TCGA-CZ-5461-11A-01R-1503-07	TCGA-B0-5696-11A-01R-1541-07	TCGA-CZ-5457-11A-01R-1503-07	TCGA-CW-6088-11A-01R-1672-07	TCGA-CJ-5681-11A-01R-1541-07	TCGA-B0-5701-11A-01R-1541-07	TCGA-B2-5641-11A-01R-1541-07	TCGA-B0-5711-11A-01R-1672-07	TCGA-CZ-5455-11A-01R-1503-07
AICDA	17	0	2	1	2	5	3	5	3	5	5	1	2	1	7	4	1	0	1	1	1	0	0	0	2	6	3	1	4	2	2	0	0	1	4	1	1	2	3	0	2	0	1	0	2	6	0	3	3
APOBEC1	0	0	0	0	0	0	0	0	0	0	0	0	0	0	0	0	0	0	0	0	0	0	0	0	0	0	0	0	0	0	0	0	0	0	0	0	0	0	0	0	0	0	0	1	0	0	0	0	0
APOBEC2	5	5	6	23	7	13	7	10	13	19	13	10	22	5	19	11	16	25	19	10	9	23	38	8	11	13	6	13	8	14	14	10	11	7	5	5	24	5	18	27	29	10	23	22	7	10	5	13	16
APOBEC3A	21	16	20	25	9	13	21	19	41	51	9	8	26	15	45	18	15	38	28	18	23	16	115	16	26	25	34	6	36	33	0	27	6	18	7	29	38	11	7	4	39	12	53	5	23	11	2	23	5
APOBEC3B	76	30	41	66	17	134	19	81	82	44	64	14	41	36	63	8	12	798	32	21	53	104	92	40	37	64	34	15	66	35	12	58	22	13	13	17	15	11	33	29	24	19	27	39	94	54	26	50	21
APOBEC3C	4759	557	409	863	360	1722	605	856	1845	963	1702	565	838	1598	1567	339	667	790	1097	956	976	557	1055	387	1042	2127	921	668	783	819	529	778	812	606	450	350	561	412	685	739	862	641	924	706	848	1465	565	932	1010
APOBEC3D	43	13	4	7	6	18	6	14	8	12	19	7	9	30	19	3	15	15	6	17	17	10	15	6	25	15	4	4	11	11	12	14	11	15	4	8	5	8	6	9	12	12	14	12	5	21	11	12	9
APOBEC3F	1029	336	196	464	160	513	197	337	404	420	536	228	252	522	569	105	337	457	327	301	378	374	377	249	421	510	280	270	320	290	241	263	314	197	180	146	204	201	309	272	372	279	467	374	210	302	231	418	274
APOBEC3G	2000	347	220	574	141	448	231	339	818	390	651	312	291	550	522	97	333	407	517	485	336	306	671	223	301	675	225	248	316	204	214	303	226	226	137	105	310	132	232	226	467	304	538	319	177	353	181	450	427
APOBEC3H	35	18	4	44	5	35	8	6	25	13	14	11	6	10	13	4	15	15	64	19	12	11	34	5	18	13	6	0	8	8	8	14	13	7	4	1	21	5	10	14	16	5	17	26	4	11	12	10	17
APOBEC4	0	0	1	1	0	2	0	0	0	2	1	0	0	1	1	0	0	2	2	0	6	1	0	0	1	3	0	0	3	0	0	1	0	0	0	0	0	1	0	0	0	0	0	1	0	0	0	0	1
[truncated: 569 more columns]
