# Supplementary material for: Identification of microRNA editing sites in clear cell renal cell carcinoma
Source: Sci Rep. 2023 Sep 13;13:15117. doi: 10.1038/s41598-023-42302-y (PMC10499803; doi:10.1038/s41598-023-42302-y)
Supplement: Supplementary file 10 — Supplementary Information 10. [file 41598_2023_42302_MOESM10_ESM.xlsx]

## Sheet: Table S9
Table S9 The comparisons of expression levels of TENTs in three sets of gene expression profiles of ccRCC and controls.
Class	normal	normal	normal	normal	normal	normal	normal	normal	normal	normal	normal	normal	normal	normal	normal	normal	normal	ccRCC	ccRCC	ccRCC	ccRCC	ccRCC	ccRCC	ccRCC	ccRCC	ccRCC	ccRCC	ccRCC	ccRCC	ccRCC	ccRCC	ccRCC	ccRCC	ccRCC	ccRCC	ccRCC	ccRCC	ccRCC	ccRCC	ccRCC	ccRCC	ccRCC	ccRCC	ccRCC	ccRCC	ccRCC	ccRCC	ccRCC	ccRCC
GSE151419	GSM4577815	GSM4577819	GSM4577824	GSM4577826	GSM4577830	GSM4577832	GSM4577834	GSM4577836	GSM4577838	GSM4577840	GSM4577841	GSM4577843	GSM4577846	GSM4577850	GSM4577852	GSM4577854	GSM4577856	GSM4577783	GSM4577784	GSM4577785	GSM4577786	GSM4577787	GSM4577788	GSM4577789	GSM4577790	GSM4577791	GSM4577792	GSM4577793	GSM4577794	GSM4577795	GSM4577796	GSM4577797	GSM4577798	GSM4577799	GSM4577800	GSM4577801	GSM4577802	GSM4577803	GSM4577804	GSM4577805	GSM4577806	GSM4577807	GSM4577808	GSM4577809	GSM4577810	GSM4577811	GSM4577812	GSM4577813	GSM4577814
TENT2	316	367	326	242	243	323	194	758	595	458	404	548	522	267	115	160	787	207	259	440	557	168	403	452	838	688	652	590	1009	207	333	194	418	193	822	384	459	688	579	543	913	354	247	842	409	570	206	570	304
TENT4B	174	287	288	219	152	197	192	586	387	415	433	368	378	230	116	234	725	39	100	67	141	57	128	106	146	241	89	240	206	38	131	40	254	129	413	208	430	415	211	421	309	268	187	592	188	166	95	192	160
TUT4	219	321	262	182	207	335	188	676	454	449	319	371	530	294	141	174	627	78	225	765	173	132	651	91	263	287	137	520	287	34	309	105	250	172	658	258	423	902	585	537	587	404	326	679	264	395	183	607	362
TUT7	109	201	146	90	158	191	144	417	305	328	252	185	254	113	55	72	454	173	146	426	193	100	188	185	327	284	137	370	579	56	195	289	312	204	702	395	325	581	299	413	897	300	194	632	252	345	94	322	123
Class	normal	normal	normal	normal	normal	normal	normal	normal	normal	normal	normal	ccRCC	ccRCC	ccRCC	ccRCC	ccRCC	ccRCC	ccRCC	ccRCC	ccRCC	ccRCC	ccRCC	ccRCC	ccRCC	ccRCC	ccRCC	ccRCC	ccRCC	ccRCC	ccRCC	ccRCC	ccRCC	ccRCC	ccRCC	ccRCC	ccRCC	ccRCC	ccRCC	ccRCC	ccRCC	ccRCC	ccRCC	ccRCC	ccRCC	ccRCC	ccRCC	ccRCC	ccRCC	ccRCC
GSE126964	GSM3619192	GSM3619193	GSM3619194	GSM3619195	GSM3619196	GSM3619197	GSM3619198	GSM3619199	GSM3619200	GSM3619201	GSM3619202	GSM3619137	GSM3619138	GSM3619139	GSM3619140	GSM3619141	GSM3619142	GSM3619143	GSM3619144	GSM3619145	GSM3619146	GSM3619147	GSM3619148	GSM3619149	GSM3619150	GSM3619151	GSM3619152	GSM3619153	GSM3619154	GSM3619155	GSM3619156	GSM3619157	GSM3619158	GSM3619159	GSM3619160	GSM3619161	GSM3619162	GSM3619163	GSM3619164	GSM3619165	GSM3619166	GSM3619167	GSM3619168	GSM3619169	GSM3619170	GSM3619171	GSM3619172	GSM3619173	GSM3619174
TENT2(PAPD4)	851.441	883.929	863.636	836.883	898.866	853.634	826.389	959.541	890.984	822.345	1035.48	1386.95	1172.08	1551.72	973.258	924.776	1050.39	1420	1124.23	1131.32	1201.22	988.496	836.679	753.534	882.086	1185.15	1380.57	1060	1316.48	1153.74	945.66	1203.94	1139.49	1106.12	1033.12	1024.58	1044.21	1192.06	1373.73	1225.97	1609.68	1013.77	1133.85	1330.82	902.861	1276.07	1041.6	838.508	918.963
TENT4B(PAPD5)	480.044	561.508	408.124	324.524	429.111	497.441	464.12	441.66	356.557	607.258	665.29	315.116	420.013	271.724	402.533	360	510.336	226	409.637	426.515	189.024	359.224	263.686	180.086	321.995	458.052	389.676	462.727	195.302	228.585	322.264	240.62	390.684	302.041	328.889	186.494	491.059	310.418	548.376	483.117	520.645	420.328	512.859	364.447	469.062	355.232	397.92	214.884	523.519
TuT4(ZCCHC11)	701.774	725.198	757.253	797.199	844.045	973.388	776.62	789.35	839.344	652.86	871.785	717.236	1004.46	714.483	989.444	994.627	1209.95	855.333	926.045	903.892	378.049	1181.15	361.314	590.043	501.134	892.961	595.142	1056.36	512.669	818.583	886.793	914.693	1145.05	860.408	937.97	968.711	898.946	554.217	1102.32	1210.39	846.452	773.77	1338.84	949.897	1084.5	692.266	967.707	706.423	635.749
TUT7(ZCCHC6)	366.962	412.698	374.275	380.081	431.002	485.159	370.37	414.513	352.459	460.574	579.688	407.969	1009.56	668.966	498.944	649.552	808.139	693.333	708.317	528.966	281.25	811.828	784.672	606.638	557.256	452.266	1242.91	481.818	316.462	458.716	507.925	614.546	769.457	577.143	651.784	1212.59	679.051	1816.44	708.876	914.286	621.29	897.049	597.71	733.013	789.754	524.841	794.745	343.026	503.053
Class	normal	normal	normal	normal	normal	normal	normal	normal	normal	normal	normal	normal	normal	normal	normal	normal	normal	normal	normal	normal	normal	normal	normal	normal	normal	normal	normal	normal	normal	normal	normal	normal	normal	normal	normal	normal	normal	normal	normal	normal	normal	normal	normal	normal	normal	normal	normal	normal	normal
TCGA	TCGA-CW-5591-11A-01R-1541-07	TCGA-CZ-5452-11A-01R-1503-07	TCGA-A3-3387-11A-01R-1541-07	TCGA-B0-4712-11A-02R-1503-07	TCGA-B0-5697-11A-01R-1541-07	TCGA-CW-5584-11A-01R-1541-07	TCGA-B0-5699-11A-01R-1541-07	TCGA-CZ-5984-11A-01R-1672-07	TCGA-CZ-5466-11A-01R-1503-07	TCGA-B0-5709-11A-01R-1541-07	TCGA-CJ-5679-11A-01R-1541-07	TCGA-CZ-5986-11A-01R-1672-07	TCGA-CJ-5689-11A-01R-1541-07	TCGA-CZ-5989-11A-01R-1672-07	TCGA-CJ-5676-11A-01R-1541-07	TCGA-CZ-5985-11A-01R-1672-07	TCGA-B8-5549-11A-01R-1541-07	TCGA-CZ-5458-11A-01R-1503-07	TCGA-CZ-4865-11A-01R-1503-07	TCGA-CZ-5470-11A-01R-1503-07	TCGA-B2-5636-11A-01R-1541-07	TCGA-CZ-5469-11A-01R-1503-07	TCGA-CZ-5462-11A-01R-1503-07	TCGA-CZ-5456-11A-02R-1503-07	TCGA-B0-5705-11A-01R-1541-07	TCGA-B0-5712-11A-01R-1672-07	TCGA-CJ-5678-11A-01R-1541-07	TCGA-B0-5690-11A-01R-1541-07	TCGA-CZ-4864-11A-01R-1503-07	TCGA-CJ-5677-11A-01R-1541-07	TCGA-B0-5706-11A-01R-1541-07	TCGA-B0-5703-11A-01R-1541-07	TCGA-CJ-5672-11A-01R-1541-07	TCGA-B0-4700-11A-01R-1541-07	TCGA-CZ-5982-11A-01R-1672-07	TCGA-CZ-5988-11A-01R-1672-07	TCGA-CJ-6033-11A-01R-1858-07	TCGA-CW-5581-11A-01R-1541-07	TCGA-CW-5589-11A-01R-1541-07	TCGA-CW-6087-11A-01R-1672-07	TCGA-CZ-5461-11A-01R-1503-07	TCGA-B0-5696-11A-01R-1541-07	TCGA-CZ-5457-11A-01R-1503-07	TCGA-CW-6088-11A-01R-1672-07	TCGA-CJ-5681-11A-01R-1541-07	TCGA-B0-5701-11A-01R-1541-07	TCGA-B2-5641-11A-01R-1541-07	TCGA-B0-5711-11A-01R-1672-07	TCGA-CZ-5455-11A-01R-1503-07
TENT2	2637	2455	1955	3199	1679	2187	1665	2492	3536	2954	2922	1941	1869	2584	2996	1445	2535	3143	2555	2778	2494	2634	3421	1131	2225	2537	1940	2143	2524	2388	1703	1919	2542	1830	2045	1754	1568	1620	2432	2787	3202	2255	2226	3283	1645	2150	1969	3052	2644
TENT4B	1848	1940	1273	1938	1427	1671	1362	2165	3195	2176	2258	1396	1233	1318	2692	1239	1521	4298	1276	1791	1919	1555	2016	768	1724	2071	1940	1725	1827	2114	963	1047	1771	1330	1895	1511	895	1722	1874	1615	3122	1686	1079	2006	1171	1629	1248	1906	1640
TUT4	1649	2495	1497	2158	1483	1941	1572	2333	2534	2617	2754	1959	1491	2609	2726	1339	2354	2450	1786	2162	2500	2121	2593	679	2347	2300	1638	2309	1879	2338	1783	1590	2916	1490	1931	1765	1211	1657	2174	2493	2829	1948	1572	3984	1797	2142	2418	3063	1578
TUT7	1943	1758	947	1996	1010	1515	1140	1761	2361	1756	1913	1247	1406	2133	2331	1074	2023	2121	1335	1773	1756	1787	2074	711	1829	1705	1321	1628	1696	1746	1122	991	1925	856	1547	1415	894	1117	1561	1571	2387	1213	1275	2744	996	1689	1474	2011	1228
[truncated: 569 more columns]
