# Supplementary material for: Identification of microRNA editing sites in clear cell renal cell carcinoma
Source: Sci Rep. 2023 Sep 13;13:15117. doi: 10.1038/s41598-023-42302-y (PMC10499803; doi:10.1038/s41598-023-42302-y)
Supplement: Supplementary file 11 — Supplementary Information 11. [file 41598_2023_42302_MOESM11_ESM.xlsx]

## Sheet: Table S10.1
Table S10.1 The comparisons of expression levels of BCAT1 in three sets of gene expression profiles of ccRCC and controls.
		Expression of BCAT1 in GSE151419
Class	normal	normal	normal	normal	normal	normal	normal	normal	normal	normal	normal	normal	normal	normal	normal	normal	normal	ccRCC	ccRCC	ccRCC	ccRCC	ccRCC	ccRCC	ccRCC	ccRCC	ccRCC	ccRCC	ccRCC	ccRCC	ccRCC	ccRCC	ccRCC	ccRCC	ccRCC	ccRCC	ccRCC	ccRCC	ccRCC	ccRCC	ccRCC	ccRCC	ccRCC	ccRCC	ccRCC	ccRCC	ccRCC	ccRCC	ccRCC	ccRCC
Samples	GSM4577815	GSM4577819	GSM4577824	GSM4577826	GSM4577830	GSM4577832	GSM4577834	GSM4577836	GSM4577838	GSM4577840	GSM4577841	GSM4577843	GSM4577846	GSM4577850	GSM4577852	GSM4577854	GSM4577856	GSM4577783	GSM4577784	GSM4577785	GSM4577786	GSM4577787	GSM4577788	GSM4577789	GSM4577790	GSM4577791	GSM4577792	GSM4577793	GSM4577794	GSM4577795	GSM4577796	GSM4577797	GSM4577798	GSM4577799	GSM4577800	GSM4577801	GSM4577802	GSM4577803	GSM4577804	GSM4577805	GSM4577806	GSM4577807	GSM4577808	GSM4577809	GSM4577810	GSM4577811	GSM4577812	GSM4577813	GSM4577814
BCAT1	68	34	64	47	85	48	26	72	94	98	65	122	98	34	20	23	171	22	63	193	180	37	20	564	469	192	92	155	882	36	40	87	337	679	219	708	184	664	109	324	2341	142	64	396	189	282	299	80	58
		Expression of BCAT1 in GSE126964
Class	normal	normal	normal	normal	normal	normal	normal	normal	normal	normal	normal	ccRCC	ccRCC	ccRCC	ccRCC	ccRCC	ccRCC	ccRCC	ccRCC	ccRCC	ccRCC	ccRCC	ccRCC	ccRCC	ccRCC	ccRCC	ccRCC	ccRCC	ccRCC	ccRCC	ccRCC	ccRCC	ccRCC	ccRCC	ccRCC	ccRCC	ccRCC	ccRCC	ccRCC	ccRCC	ccRCC	ccRCC	ccRCC	ccRCC	ccRCC	ccRCC	ccRCC	ccRCC	ccRCC
Samples	GSM3619192	GSM3619193	GSM3619194	GSM3619195	GSM3619196	GSM3619197	GSM3619198	GSM3619199	GSM3619200	GSM3619201	GSM3619202	GSM3619137	GSM3619138	GSM3619139	GSM3619140	GSM3619141	GSM3619142	GSM3619143	GSM3619144	GSM3619145	GSM3619146	GSM3619147	GSM3619148	GSM3619149	GSM3619150	GSM3619151	GSM3619152	GSM3619153	GSM3619154	GSM3619155	GSM3619156	GSM3619157	GSM3619158	GSM3619159	GSM3619160	GSM3619161	GSM3619162	GSM3619163	GSM3619164	GSM3619165	GSM3619166	GSM3619167	GSM3619168	GSM3619169	GSM3619170	GSM3619171	GSM3619172	GSM3619173	GSM3619174
BCAT1	123.06	218.254	35.7834	141.979	83.1758	94.1658	150.463	49.0733	377.869	24.3207	180.214	256.626	471.001	1193.1	232.231	234.627	198.966	331.333	443.832	264.483	312.5	243.969	1025.55	55.9312	109.977	123.433	4844.13	173.636	415.017	427.826	403.019	385.663	264.426	410.612	224.753	332.216	229.579	767.541	236.292	644.156	134.194	800	327.389	218.257	305.389	589.627	231.527	139.97	118.832
		Expression of BCAT1 in TCGA
Class	normal	normal	normal	normal	normal	normal	normal	normal	normal	normal	normal	normal	normal	normal	normal	normal	normal	normal	normal	normal	normal	normal	normal	normal	normal	normal	normal	normal	normal	normal	normal	normal	normal	normal	normal	normal	normal	normal	normal	normal	normal	normal	normal	normal	normal	normal	normal	normal	normal
Samples	TCGA-CW-5591-11A-01R-1541-07	TCGA-CZ-5452-11A-01R-1503-07	TCGA-A3-3387-11A-01R-1541-07	TCGA-B0-4712-11A-02R-1503-07	TCGA-B0-5697-11A-01R-1541-07	TCGA-CW-5584-11A-01R-1541-07	TCGA-B0-5699-11A-01R-1541-07	TCGA-CZ-5984-11A-01R-1672-07	TCGA-CZ-5466-11A-01R-1503-07	TCGA-B0-5709-11A-01R-1541-07	TCGA-CJ-5679-11A-01R-1541-07	TCGA-CZ-5986-11A-01R-1672-07	TCGA-CJ-5689-11A-01R-1541-07	TCGA-CZ-5989-11A-01R-1672-07	TCGA-CJ-5676-11A-01R-1541-07	TCGA-CZ-5985-11A-01R-1672-07	TCGA-B8-5549-11A-01R-1541-07	TCGA-CZ-5458-11A-01R-1503-07	TCGA-CZ-4865-11A-01R-1503-07	TCGA-CZ-5470-11A-01R-1503-07	TCGA-B2-5636-11A-01R-1541-07	TCGA-CZ-5469-11A-01R-1503-07	TCGA-CZ-5462-11A-01R-1503-07	TCGA-CZ-5456-11A-02R-1503-07	TCGA-B0-5705-11A-01R-1541-07	TCGA-B0-5712-11A-01R-1672-07	TCGA-CJ-5678-11A-01R-1541-07	TCGA-B0-5690-11A-01R-1541-07	TCGA-CZ-4864-11A-01R-1503-07	TCGA-CJ-5677-11A-01R-1541-07	TCGA-B0-5706-11A-01R-1541-07	TCGA-B0-5703-11A-01R-1541-07	TCGA-CJ-5672-11A-01R-1541-07	TCGA-B0-4700-11A-01R-1541-07	TCGA-CZ-5982-11A-01R-1672-07	TCGA-CZ-5988-11A-01R-1672-07	TCGA-CJ-6033-11A-01R-1858-07	TCGA-CW-5581-11A-01R-1541-07	TCGA-CW-5589-11A-01R-1541-07	TCGA-CW-6087-11A-01R-1672-07	TCGA-CZ-5461-11A-01R-1503-07	TCGA-B0-5696-11A-01R-1541-07	TCGA-CZ-5457-11A-01R-1503-07	TCGA-CW-6088-11A-01R-1672-07	TCGA-CJ-5681-11A-01R-1541-07	TCGA-B0-5701-11A-01R-1541-07	TCGA-B2-5641-11A-01R-1541-07	TCGA-B0-5711-11A-01R-1672-07	TCGA-CZ-5455-11A-01R-1503-07
BCAT1	1010	341	380	216	558	886	944	548	490	484	901	300	699	570	1063	326	633	252	474	1015	344	188	1152	153	488	708	364	560	418	303	508	135	621	507	742	712	387	389	374	654	1059	354	350	682	2046	1189	274	833	306
[truncated: 569 more columns]

## Sheet: Table S10.2
Table S10.2 The comparisons of expression levels of MTHFD2 in three sets of gene expression profiles of ccRCC and controls.
		Expression of BCAT1 in GSE151419
Class	normal	normal	normal	normal	normal	normal	normal	normal	normal	normal	normal	normal	normal	normal	normal	normal	normal	ccRCC	ccRCC	ccRCC	ccRCC	ccRCC	ccRCC	ccRCC	ccRCC	ccRCC	ccRCC	ccRCC	ccRCC	ccRCC	ccRCC	ccRCC	ccRCC	ccRCC	ccRCC	ccRCC	ccRCC	ccRCC	ccRCC	ccRCC	ccRCC	ccRCC	ccRCC	ccRCC	ccRCC	ccRCC	ccRCC	ccRCC	ccRCC
Samples	GSM4577815	GSM4577819	GSM4577824	GSM4577826	GSM4577830	GSM4577832	GSM4577834	GSM4577836	GSM4577838	GSM4577840	GSM4577841	GSM4577843	GSM4577846	GSM4577850	GSM4577852	GSM4577854	GSM4577856	GSM4577783	GSM4577784	GSM4577785	GSM4577786	GSM4577787	GSM4577788	GSM4577789	GSM4577790	GSM4577791	GSM4577792	GSM4577793	GSM4577794	GSM4577795	GSM4577796	GSM4577797	GSM4577798	GSM4577799	GSM4577800	GSM4577801	GSM4577802	GSM4577803	GSM4577804	GSM4577805	GSM4577806	GSM4577807	GSM4577808	GSM4577809	GSM4577810	GSM4577811	GSM4577812	GSM4577813	GSM4577814
MTHFD2	58	60	55	47	60	58	52	79	100	119	127	143	93	42	22	18	228	27	25	131	342	29	21	324	257	233	198	248	618	19	91	54	143	94	291	328	134	320	76	318	680	182	52	273	178	258	359	186	204
		Expression of BCAT1 in GSE126964
Class	normal	normal	normal	normal	normal	normal	normal	normal	normal	normal	normal	ccRCC	ccRCC	ccRCC	ccRCC	ccRCC	ccRCC	ccRCC	ccRCC	ccRCC	ccRCC	ccRCC	ccRCC	ccRCC	ccRCC	ccRCC	ccRCC	ccRCC	ccRCC	ccRCC	ccRCC	ccRCC	ccRCC	ccRCC	ccRCC	ccRCC	ccRCC	ccRCC	ccRCC	ccRCC	ccRCC	ccRCC	ccRCC	ccRCC	ccRCC	ccRCC	ccRCC	ccRCC	ccRCC
Samples	GSM3619192	GSM3619193	GSM3619194	GSM3619195	GSM3619196	GSM3619197	GSM3619198	GSM3619199	GSM3619200	GSM3619201	GSM3619202	GSM3619137	GSM3619138	GSM3619139	GSM3619140	GSM3619141	GSM3619142	GSM3619143	GSM3619144	GSM3619145	GSM3619146	GSM3619147	GSM3619148	GSM3619149	GSM3619150	GSM3619151	GSM3619152	GSM3619153	GSM3619154	GSM3619155	GSM3619156	GSM3619157	GSM3619158	GSM3619159	GSM3619160	GSM3619161	GSM3619162	GSM3619163	GSM3619164	GSM3619165	GSM3619166	GSM3619167	GSM3619168	GSM3619169	GSM3619170	GSM3619171	GSM3619172	GSM3619173	GSM3619174
MTHFD2|10797	136.364	217.262	182.785	326.287	243.856	133.06	115.741	143.044	131.148	132.244	489.581	433.559	615.679	1078.62	270.232	419.104	359.819	573.333	454.3	366.934	651.677	1217.32	537.409	259.988	933.107	955.641	2628.54	351.818	227.853	820.9	332.83	1064.77	263.632	831.837	325.143	409.985	311.612	920.624	303.724	693.506	525.807	840.656	285.339	262.183	1070.53	997.998	462.507	1583.05	170.325
		Expression of BCAT1 in TCGA
Class	normal	normal	normal	normal	normal	normal	normal	normal	normal	normal	normal	normal	normal	normal	normal	normal	normal	normal	normal	normal	normal	normal	normal	normal	normal	normal	normal	normal	normal	normal	normal	normal	normal	normal	normal	normal	normal	normal	normal	normal	normal	normal	normal	normal	normal	normal	normal	normal	normal
Samples	TCGA-CW-5591-11A-01R-1541-07	TCGA-CZ-5452-11A-01R-1503-07	TCGA-A3-3387-11A-01R-1541-07	TCGA-B0-4712-11A-02R-1503-07	TCGA-B0-5697-11A-01R-1541-07	TCGA-CW-5584-11A-01R-1541-07	TCGA-B0-5699-11A-01R-1541-07	TCGA-CZ-5984-11A-01R-1672-07	TCGA-CZ-5466-11A-01R-1503-07	TCGA-B0-5709-11A-01R-1541-07	TCGA-CJ-5679-11A-01R-1541-07	TCGA-CZ-5986-11A-01R-1672-07	TCGA-CJ-5689-11A-01R-1541-07	TCGA-CZ-5989-11A-01R-1672-07	TCGA-CJ-5676-11A-01R-1541-07	TCGA-CZ-5985-11A-01R-1672-07	TCGA-B8-5549-11A-01R-1541-07	TCGA-CZ-5458-11A-01R-1503-07	TCGA-CZ-4865-11A-01R-1503-07	TCGA-CZ-5470-11A-01R-1503-07	TCGA-B2-5636-11A-01R-1541-07	TCGA-CZ-5469-11A-01R-1503-07	TCGA-CZ-5462-11A-01R-1503-07	TCGA-CZ-5456-11A-02R-1503-07	TCGA-B0-5705-11A-01R-1541-07	TCGA-B0-5712-11A-01R-1672-07	TCGA-CJ-5678-11A-01R-1541-07	TCGA-B0-5690-11A-01R-1541-07	TCGA-CZ-4864-11A-01R-1503-07	TCGA-CJ-5677-11A-01R-1541-07	TCGA-B0-5706-11A-01R-1541-07	TCGA-B0-5703-11A-01R-1541-07	TCGA-CJ-5672-11A-01R-1541-07	TCGA-B0-4700-11A-01R-1541-07	TCGA-CZ-5982-11A-01R-1672-07	TCGA-CZ-5988-11A-01R-1672-07	TCGA-CJ-6033-11A-01R-1858-07	TCGA-CW-5581-11A-01R-1541-07	TCGA-CW-5589-11A-01R-1541-07	TCGA-CW-6087-11A-01R-1672-07	TCGA-CZ-5461-11A-01R-1503-07	TCGA-B0-5696-11A-01R-1541-07	TCGA-CZ-5457-11A-01R-1503-07	TCGA-CW-6088-11A-01R-1672-07	TCGA-CJ-5681-11A-01R-1541-07	TCGA-B0-5701-11A-01R-1541-07	TCGA-B2-5641-11A-01R-1541-07	TCGA-B0-5711-11A-01R-1672-07	TCGA-CZ-5455-11A-01R-1503-07
MTHFD2	1162	270	501	478	352	711	565	581	993	674	844	458	802	442	1531	312	556	377	740	1014	690	507	584	197	1019	2215	717	389	689	730	403	717	542	442	402	492	357	275	535	553	870	367	507	355	1286	1107	315	529	637
[truncated: 569 more columns]

## Sheet: Table S10.3
Table S10.3 The comparisons of expression levels of RASSF8 in three sets of gene expression profiles of ccRCC and controls.
		Expression of RASSF8 in GSE151419
Class	normal	normal	normal	normal	normal	normal	normal	normal	normal	normal	normal	normal	normal	normal	normal	normal	normal	ccRCC	ccRCC	ccRCC	ccRCC	ccRCC	ccRCC	ccRCC	ccRCC	ccRCC	ccRCC	ccRCC	ccRCC	ccRCC	ccRCC	ccRCC	ccRCC	ccRCC	ccRCC	ccRCC	ccRCC	ccRCC	ccRCC	ccRCC	ccRCC	ccRCC	ccRCC	ccRCC	ccRCC	ccRCC	ccRCC	ccRCC	ccRCC
Samples	GSM4577815	GSM4577819	GSM4577824	GSM4577826	GSM4577830	GSM4577832	GSM4577834	GSM4577836	GSM4577838	GSM4577840	GSM4577841	GSM4577843	GSM4577846	GSM4577850	GSM4577852	GSM4577854	GSM4577856	GSM4577783	GSM4577784	GSM4577785	GSM4577786	GSM4577787	GSM4577788	GSM4577789	GSM4577790	GSM4577791	GSM4577792	GSM4577793	GSM4577794	GSM4577795	GSM4577796	GSM4577797	GSM4577798	GSM4577799	GSM4577800	GSM4577801	GSM4577802	GSM4577803	GSM4577804	GSM4577805	GSM4577806	GSM4577807	GSM4577808	GSM4577809	GSM4577810	GSM4577811	GSM4577812	GSM4577813	GSM4577814
RASSF8	412	629	537	447	312	507	321	979	770	791	640	639	780	448	244	485	1004	24	60	101	150	20	72	134	186	150	142	218	138	20	96	58	157	114	644	101	440	546	321	504	368	310	207	331	144	231	74	199	152
		Expression of RASSF8 in GSE126964
Class	normal	normal	normal	normal	normal	normal	normal	normal	normal	normal	normal	ccRCC	ccRCC	ccRCC	ccRCC	ccRCC	ccRCC	ccRCC	ccRCC	ccRCC	ccRCC	ccRCC	ccRCC	ccRCC	ccRCC	ccRCC	ccRCC	ccRCC	ccRCC	ccRCC	ccRCC	ccRCC	ccRCC	ccRCC	ccRCC	ccRCC	ccRCC	ccRCC	ccRCC	ccRCC	ccRCC	ccRCC	ccRCC	ccRCC	ccRCC	ccRCC	ccRCC	ccRCC	ccRCC
Samples	GSM3619192	GSM3619193	GSM3619194	GSM3619195	GSM3619196	GSM3619197	GSM3619198	GSM3619199	GSM3619200	GSM3619201	GSM3619202	GSM3619137	GSM3619138	GSM3619139	GSM3619140	GSM3619141	GSM3619142	GSM3619143	GSM3619144	GSM3619145	GSM3619146	GSM3619147	GSM3619148	GSM3619149	GSM3619150	GSM3619151	GSM3619152	GSM3619153	GSM3619154	GSM3619155	GSM3619156	GSM3619157	GSM3619158	GSM3619159	GSM3619160	GSM3619161	GSM3619162	GSM3619163	GSM3619164	GSM3619165	GSM3619166	GSM3619167	GSM3619168	GSM3619169	GSM3619170	GSM3619171	GSM3619172	GSM3619173	GSM3619174
RASSF8|11228	1025.5	998.016	998.066	903.904	1202.27	1067.55	959.491	1226.83	1062.3	1289	1369.63	835.679	425.111	196.552	530.612	475.224	609.173	254	273.557	571.836	329.268	454.287	811.131	119.238	672.336	568.949	232.793	250.909	328.216	889.63	320.755	780.549	212.812	2191.84	445.76	191.779	419.85	686.747	669.865	722.078	1363.23	600	580.439	393.96	610.778	761.419	581.281	778.052	316.224
		Expression of RASSF8 in TCGA
Class	normal	normal	normal	normal	normal	normal	normal	normal	normal	normal	normal	normal	normal	normal	normal	normal	normal	normal	normal	normal	normal	normal	normal	normal	normal	normal	normal	normal	normal	normal	normal	normal	normal	normal	normal	normal	normal	normal	normal	normal	normal	normal	normal	normal	normal	normal	normal	normal	normal
Samples	TCGA-CW-5591-11A-01R-1541-07	TCGA-CZ-5452-11A-01R-1503-07	TCGA-A3-3387-11A-01R-1541-07	TCGA-B0-4712-11A-02R-1503-07	TCGA-B0-5697-11A-01R-1541-07	TCGA-CW-5584-11A-01R-1541-07	TCGA-B0-5699-11A-01R-1541-07	TCGA-CZ-5984-11A-01R-1672-07	TCGA-CZ-5466-11A-01R-1503-07	TCGA-B0-5709-11A-01R-1541-07	TCGA-CJ-5679-11A-01R-1541-07	TCGA-CZ-5986-11A-01R-1672-07	TCGA-CJ-5689-11A-01R-1541-07	TCGA-CZ-5989-11A-01R-1672-07	TCGA-CJ-5676-11A-01R-1541-07	TCGA-CZ-5985-11A-01R-1672-07	TCGA-B8-5549-11A-01R-1541-07	TCGA-CZ-5458-11A-01R-1503-07	TCGA-CZ-4865-11A-01R-1503-07	TCGA-CZ-5470-11A-01R-1503-07	TCGA-B2-5636-11A-01R-1541-07	TCGA-CZ-5469-11A-01R-1503-07	TCGA-CZ-5462-11A-01R-1503-07	TCGA-CZ-5456-11A-02R-1503-07	TCGA-B0-5705-11A-01R-1541-07	TCGA-B0-5712-11A-01R-1672-07	TCGA-CJ-5678-11A-01R-1541-07	TCGA-B0-5690-11A-01R-1541-07	TCGA-CZ-4864-11A-01R-1503-07	TCGA-CJ-5677-11A-01R-1541-07	TCGA-B0-5706-11A-01R-1541-07	TCGA-B0-5703-11A-01R-1541-07	TCGA-CJ-5672-11A-01R-1541-07	TCGA-B0-4700-11A-01R-1541-07	TCGA-CZ-5982-11A-01R-1672-07	TCGA-CZ-5988-11A-01R-1672-07	TCGA-CJ-6033-11A-01R-1858-07	TCGA-CW-5581-11A-01R-1541-07	TCGA-CW-5589-11A-01R-1541-07	TCGA-CW-6087-11A-01R-1672-07	TCGA-CZ-5461-11A-01R-1503-07	TCGA-B0-5696-11A-01R-1541-07	TCGA-CZ-5457-11A-01R-1503-07	TCGA-CW-6088-11A-01R-1672-07	TCGA-CJ-5681-11A-01R-1541-07	TCGA-B0-5701-11A-01R-1541-07	TCGA-B2-5641-11A-01R-1541-07	TCGA-B0-5711-11A-01R-1672-07	TCGA-CZ-5455-11A-01R-1503-07
RASSF8	3240	6893	3708	5366	4203	3122	5089	5881	7215	5081	6401	4665	3243	6496	6286	3419	9786	10681	5463	12013	4672	8225	8698	3386	5695	4134	4723	6108	4823	5443	3598	3951	8343	3865	5785	3845	2662	3919	5190	5638	7762	4647	4557	13418	4010	4469	7811	6845	9016
[truncated: 569 more columns]
