# Supplementary material for: Identification of microRNA editing sites in clear cell renal cell carcinoma
Source: Sci Rep. 2023 Sep 13;13:15117. doi: 10.1038/s41598-023-42302-y (PMC10499803; doi:10.1038/s41598-023-42302-y)
Supplement: Supplementary file 12 — Supplementary Information 12. [file 41598_2023_42302_MOESM12_ESM.xlsx]

## Sheet: Table S12.1
Table S12.1 The enriched Gene Ontology (GO) terms of 88 new targets of hsa-mir-376a-1_49g.
GO_ID	Ontology	Term	Database	Input_num	Background_num	P_Value	Corrected_P_Value	Input	Hyperlink
GO:0000028	BP	ribosomal small subunit assembly	Gene Ontology	1	17	0.0395241	0.0906494	RPS5	http://amigo.geneontology.org/amigo/term/GO:0000028
GO:0000045	BP	autophagosome assembly	Gene Ontology	2	59	0.00831325	0.0668008	ATG16L1|ATG12	http://amigo.geneontology.org/amigo/term/GO:0000045
GO:0000064	MF	L-ornithine transmembrane transporter activity	Gene Ontology	1	5	0.0133502	0.0783717	SLC7A2	http://amigo.geneontology.org/amigo/term/GO:0000064
GO:0000070	BP	mitotic sister chromatid segregation	Gene Ontology	2	35	0.00313244	0.0385767	NUSAP1|KIF18B	http://amigo.geneontology.org/amigo/term/GO:0000070
GO:0000082	BP	G1/S transition of mitotic cell cycle	Gene Ontology	3	100	0.0016284	0.02599	NASP|BCAT1|RHOU	http://amigo.geneontology.org/amigo/term/GO:0000082
GO:0000086	BP	G2/M transition of mitotic cell cycle	Gene Ontology	3	133	0.00358076	0.0405701	PPM1D|AURKA|HAUS8	http://amigo.geneontology.org/amigo/term/GO:0000086
GO:0000118	CC	histone deacetylase complex	Gene Ontology	1	44	0.095932	0.144152	PHF21A	http://amigo.geneontology.org/amigo/term/GO:0000118
GO:0000122	BP	negative regulation of transcription by RNA polymerase II	Gene Ontology	9	832	0.000113339	0.00583697	TCF4|RBPJ|PHF21A|AHR|PURB|SMYD2|TRIB3|MDM2|MSX2	http://amigo.geneontology.org/amigo/term/GO:0000122
GO:0000139	CC	Golgi membrane	Gene Ontology	2	616	0.40337	0.413725	RND3|RHOU	http://amigo.geneontology.org/amigo/term/GO:0000139
GO:0000151	CC	ubiquitin ligase complex	Gene Ontology	1	107	0.215129	0.24472	FEM1C	http://amigo.geneontology.org/amigo/term/GO:0000151
GO:0000166	MF	nucleotide binding	Gene Ontology	1	60	0.1278	0.171358	APAF1	http://amigo.geneontology.org/amigo/term/GO:0000166
GO:0000184	BP	nuclear-transcribed mRNA catabolic process, nonsense-mediated decay	Gene Ontology	1	116	0.230837	0.25972	RPS5	http://amigo.geneontology.org/amigo/term/GO:0000184
GO:0000209	BP	protein polyubiquitination	Gene Ontology	4	267	0.00326668	0.039374	DDB2|MDM2|PELI1|CBL	http://amigo.geneontology.org/amigo/term/GO:0000209
GO:0000226	BP	microtubule cytoskeleton organization	Gene Ontology	2	133	0.0369482	0.0889486	MAP1B|MID1	http://amigo.geneontology.org/amigo/term/GO:0000226
GO:0000278	BP	mitotic cell cycle	Gene Ontology	3	134	0.00365507	0.0410019	CENPF|AURKA|KIF18B	http://amigo.geneontology.org/amigo/term/GO:0000278
GO:0000281	BP	mitotic cytokinesis	Gene Ontology	1	52	0.112007	0.157841	NUSAP1	http://amigo.geneontology.org/amigo/term/GO:0000281
GO:0000398	BP	mRNA splicing, via spliceosome	Gene Ontology	2	246	0.106663	0.153167	FUS|RNF113A	http://amigo.geneontology.org/amigo/term/GO:0000398
GO:0000421	CC	autophagosome membrane	Gene Ontology	1	35	0.0775031	0.127632	ATG16L1	http://amigo.geneontology.org/amigo/term/GO:0000421
GO:0000422	BP	autophagy of mitochondrion	Gene Ontology	1	38	0.083687	0.133358	ATG12	http://amigo.geneontology.org/amigo/term/GO:0000422
GO:0000502	CC	proteasome complex	Gene Ontology	1	57	0.121911	0.166215	RAD23A	http://amigo.geneontology.org/amigo/term/GO:0000502
GO:0000715	BP	nucleotide-excision repair, DNA damage recognition	Gene Ontology	1	22	0.0502262	0.1018	DDB2	http://amigo.geneontology.org/amigo/term/GO:0000715
GO:0000717	BP	nucleotide-excision repair, DNA duplex unwinding	Gene Ontology	1	21	0.0480953	0.0996196	DDB2	http://amigo.geneontology.org/amigo/term/GO:0000717
GO:0000775	CC	chromosome, centromeric region	Gene Ontology	1	52	0.112007	0.157841	CENPF	http://amigo.geneontology.org/amigo/term/GO:0000775
GO:0000776	CC	kinetochore	Gene Ontology	1	87	0.179078	0.217233	CENPF	http://amigo.geneontology.org/amigo/term/GO:0000776
GO:0000778	CC	condensed nuclear chromosome kinetochore	Gene Ontology	1	11	0.0265241	0.0792924	PELI1	http://amigo.geneontology.org/amigo/term/GO:0000778
GO:0000785	CC	chromatin	Gene Ontology	1	124	0.244539	0.27163	CENPF	http://amigo.geneontology.org/amigo/term/GO:0000785
GO:0000792	CC	heterochromatin	Gene Ontology	1	27	0.0608104	0.111306	WDR76	http://amigo.geneontology.org/amigo/term/GO:0000792
GO:0000793	CC	condensed chromosome	Gene Ontology	1	27	0.0608104	0.111306	MKI67	http://amigo.geneontology.org/amigo/term/GO:0000793
GO:0000922	CC	spindle pole	Gene Ontology	2	121	0.0311789	0.0837101	CENPF|HAUS8	http://amigo.geneontology.org/amigo/term/GO:0000922
GO:0000940	CC	condensed chromosome outer kinetochore	Gene Ontology	1	10	0.0243406	0.0792924	CENPF	http://amigo.geneontology.org/amigo/term/GO:0000940
GO:0000976	MF	transcription regulatory region sequence-specific DNA binding	Gene Ontology	3	263	0.0220203	0.0792924	AHR|TCF4|MSX2	http://amigo.geneontology.org/amigo/term/GO:0000976
GO:0000977	MF	RNA polymerase II transcription regulatory region sequence-specific DNA binding	Gene Ontology	2	327	0.167941	0.207055	PURB|MSX2	http://amigo.geneontology.org/amigo/term/GO:0000977
GO:0000978	MF	RNA polymerase II cis-regulatory region sequence-specific DNA binding	Gene Ontology	2	656	0.434341	0.442543	TCF4|RBPJ	http://amigo.geneontology.org/amigo/term/GO:0000978
GO:0000981	MF	DNA-binding transcription factor activity, RNA polymerase II-specific	Gene Ontology	4	874	0.134212	0.17785	AHR|TCF4|RBPJ|MSX2	http://amigo.geneontology.org/amigo/term/GO:0000981
GO:0000987	MF	cis-regulatory region sequence-specific DNA binding	Gene Ontology	1	55	0.117962	0.16299	AHR	http://amigo.geneontology.org/amigo/term/GO:0000987
GO:0000993	MF	RNA polymerase II complex binding	Gene Ontology	1	31	0.0691938	0.118603	SMYD2	http://amigo.geneontology.org/amigo/term/GO:0000993
GO:0001094	MF	TFIID-class transcription factor complex binding	Gene Ontology	1	10	0.0243406	0.0792924	AHR	http://amigo.geneontology.org/amigo/term/GO:0001094
GO:0001103	MF	RNA polymerase II repressing transcription factor binding	Gene Ontology	2	35	0.00313244	0.0385767	TCF4|RBPJ	http://amigo.geneontology.org/amigo/term/GO:0001103
GO:0001223	MF	transcription coactivator binding	Gene Ontology	1	23	0.0523525	0.102878	AHR	http://amigo.geneontology.org/amigo/term/GO:0001223
GO:0001227	MF	DNA-binding transcription repressor activity, RNA polymerase II-specific	Gene Ontology	2	253	0.111684	0.157841	PURB|MSX2	http://amigo.geneontology.org/amigo/term/GO:0001227
GO:0001228	MF	DNA-binding transcription activator activity, RNA polymerase II-specific	Gene Ontology	3	466	0.0882818	0.138154	TCF4|MDM2|RBPJ	http://amigo.geneontology.org/amigo/term/GO:0001228
GO:0001504	BP	neurotransmitter uptake	Gene Ontology	1	12	0.0287028	0.0817092	SLC38A1	http://amigo.geneontology.org/amigo/term/GO:0001504
GO:0001525	BP	angiogenesis	Gene Ontology	2	238	0.101002	0.149005	RBPJ|MFGE8	http://amigo.geneontology.org/amigo/term/GO:0001525
GO:0001568	BP	blood vessel development	Gene Ontology	4	41	3.24902e-06	0.000525877	AHR|TCF4|MDM2|ANTXR1	http://amigo.geneontology.org/amigo/term/GO:0001568
GO:0001578	BP	microtubule bundle formation	Gene Ontology	2	32	0.0026501	0.0353242	NAV1|MAP1B	http://amigo.geneontology.org/amigo/term/GO:0001578
GO:0001618	MF	virus receptor activity	Gene Ontology	1	76	0.158557	0.198723	EFNB2	http://amigo.geneontology.org/amigo/term/GO:0001618
GO:0001649	BP	osteoblast differentiation	Gene Ontology	1	106	0.213364	0.243201	MSX2	http://amigo.geneontology.org/amigo/term/GO:0001649
GO:0001666	BP	response to hypoxia	Gene Ontology	2	160	0.0512637	0.102878	APAF1|HSP90B1	http://amigo.geneontology.org/amigo/term/GO:0001666
GO:0001732	BP	formation of cytoplasmic translation initiation complex	Gene Ontology	1	15	0.03521	0.087293	EIF3D	http://amigo.geneontology.org/amigo/term/GO:0001732
GO:0001750	CC	photoreceptor outer segment	Gene Ontology	1	64	0.135592	0.179469	MAP1B	http://amigo.geneontology.org/amigo/term/GO:0001750
GO:0001756	BP	somitogenesis	Gene Ontology	1	44	0.095932	0.144152	RBPJ	http://amigo.geneontology.org/amigo/term/GO:0001756
GO:0001764	BP	neuron migration	Gene Ontology	2	110	0.0262405	0.0792924	NAV1|MAP1B	http://amigo.geneontology.org/amigo/term/GO:0001764
GO:0001784	MF	phosphotyrosine residue binding	Gene Ontology	2	42	0.00440446	0.0453659	PIK3R3|CBL	http://amigo.geneontology.org/amigo/term/GO:0001784
GO:0001786	MF	phosphatidylserine binding	Gene Ontology	1	58	0.123878	0.16829	MFGE8	http://amigo.geneontology.org/amigo/term/GO:0001786
GO:0001819	BP	positive regulation of cytokine production	Gene Ontology	1	26	0.058703	0.109457	PELI1	http://amigo.geneontology.org/amigo/term/GO:0001819
GO:0001822	BP	kidney development	Gene Ontology	2	95	0.0200824	0.0792924	CENPF|APAF1	http://amigo.geneontology.org/amigo/term/GO:0001822
GO:0001824	BP	blastocyst development	Gene Ontology	1	19	0.0438192	0.0951095	NASP	http://amigo.geneontology.org/amigo/term/GO:0001824
GO:0001836	BP	release of cytochrome c from mitochondria	Gene Ontology	1	22	0.0502262	0.1018	BID	http://amigo.geneontology.org/amigo/term/GO:0001836
GO:0001837	BP	epithelial to mesenchymal transition	Gene Ontology	1	43	0.0939024	0.142425	RBPJ	http://amigo.geneontology.org/amigo/term/GO:0001837
GO:0001843	BP	neural tube closure	Gene Ontology	1	78	0.162325	0.202104	APAF1	http://amigo.geneontology.org/amigo/term/GO:0001843
GO:0001933	BP	negative regulation of protein phosphorylation	Gene Ontology	1	71	0.149062	0.191483	CD109	http://amigo.geneontology.org/amigo/term/GO:0001933
GO:0001934	BP	positive regulation of protein phosphorylation	Gene Ontology	1	178	0.330917	0.348124	PIK3R3	http://amigo.geneontology.org/amigo/term/GO:0001934
GO:0001942	BP	hair follicle development	Gene Ontology	1	37	0.0816302	0.132442	CD109	http://amigo.geneontology.org/amigo/term/GO:0001942
GO:0001945	BP	lymph vessel development	Gene Ontology	1	7	0.0177609	0.0792924	EFNB2	http://amigo.geneontology.org/amigo/term/GO:0001945
GO:0001974	BP	blood vessel remodeling	Gene Ontology	2	32	0.0026501	0.0353242	MDM2|RBPJ	http://amigo.geneontology.org/amigo/term/GO:0001974
GO:0002027	BP	regulation of heart rate	Gene Ontology	1	31	0.0691938	0.118603	MDM2	http://amigo.geneontology.org/amigo/term/GO:0002027
GO:0002039	MF	p53 binding	Gene Ontology	2	66	0.0102443	0.0778983	MDM2|SMYD2	http://amigo.geneontology.org/amigo/term/GO:0002039
GO:0002042	BP	cell migration involved in sprouting angiogenesis	Gene Ontology	2	21	0.00121439	0.020847	EFNB2|PIK3R3	http://amigo.geneontology.org/amigo/term/GO:0002042
GO:0002063	BP	chondrocyte development	Gene Ontology	1	17	0.0395241	0.0906494	MSX2	http://amigo.geneontology.org/amigo/term/GO:0002063
GO:0002076	BP	osteoblast development	Gene Ontology	1	19	0.0438192	0.0951095	MSX2	http://amigo.geneontology.org/amigo/term/GO:0002076
GO:0002102	CC	podosome	Gene Ontology	1	28	0.0629132	0.113144	RHOU	http://amigo.geneontology.org/amigo/term/GO:0002102
GO:0002224	BP	toll-like receptor signaling pathway	Gene Ontology	1	44	0.095932	0.144152	HSP90B1	http://amigo.geneontology.org/amigo/term/GO:0002224
GO:0002407	BP	dendritic cell chemotaxis	Gene Ontology	1	17	0.0395241	0.0906494	ANO6	http://amigo.geneontology.org/amigo/term/GO:0002407
GO:0002437	BP	inflammatory response to antigenic stimulus	Gene Ontology	1	23	0.0523525	0.102878	RBPJ	http://amigo.geneontology.org/amigo/term/GO:0002437
GO:0002576	BP	platelet degranulation	Gene Ontology	2	124	0.0325847	0.0856768	CD109|ANXA5	http://amigo.geneontology.org/amigo/term/GO:0002576
GO:0003014	BP	renal system process	Gene Ontology	1	9	0.0221522	0.0792924	PRKRIP1	http://amigo.geneontology.org/amigo/term/GO:0003014
GO:0003139	BP	secondary heart field specification	Gene Ontology	1	11	0.0265241	0.0792924	RBPJ	http://amigo.geneontology.org/amigo/term/GO:0003139
GO:0003148	BP	outflow tract septum morphogenesis	Gene Ontology	1	28	0.0629132	0.113144	MSX2	http://amigo.geneontology.org/amigo/term/GO:0003148
GO:0003151	BP	outflow tract morphogenesis	Gene Ontology	1	46	0.0999776	0.147685	RBPJ	http://amigo.geneontology.org/amigo/term/GO:0003151
GO:0003181	BP	atrioventricular valve morphogenesis	Gene Ontology	1	13	0.0308766	0.0830956	MDM2	http://amigo.geneontology.org/amigo/term/GO:0003181
GO:0003198	BP	epithelial to mesenchymal transition involved in endocardial cushion formation	Gene Ontology	2	13	0.000509897	0.0160476	RBPJ|MSX2	http://amigo.geneontology.org/amigo/term/GO:0003198
GO:0003203	BP	endocardial cushion morphogenesis	Gene Ontology	1	18	0.041674	0.0925817	MDM2	http://amigo.geneontology.org/amigo/term/GO:0003203
GO:0003214	BP	cardiac left ventricle morphogenesis	Gene Ontology	1	10	0.0243406	0.0792924	RBPJ	http://amigo.geneontology.org/amigo/term/GO:0003214
GO:0003222	BP	ventricular trabecula myocardium morphogenesis	Gene Ontology	1	16	0.0373694	0.0889486	RBPJ	http://amigo.geneontology.org/amigo/term/GO:0003222
GO:0003281	BP	ventricular septum development	Gene Ontology	1	33	0.0733577	0.124236	MDM2	http://amigo.geneontology.org/amigo/term/GO:0003281
GO:0003283	BP	atrial septum development	Gene Ontology	1	8	0.019959	0.0792924	MDM2	http://amigo.geneontology.org/amigo/term/GO:0003283
GO:0003333	BP	amino acid transmembrane transport	Gene Ontology	1	34	0.0754327	0.1255	SLC38A1	http://amigo.geneontology.org/amigo/term/GO:0003333
GO:0003416	BP	endochondral bone growth	Gene Ontology	1	8	0.019959	0.0792924	MSX2	http://amigo.geneontology.org/amigo/term/GO:0003416
GO:0003674	MF	molecular_function	Gene Ontology	2	742	0.49791	0.502792	ARL6IP5|HAUS8	http://amigo.geneontology.org/amigo/term/GO:0003674
GO:0003677	MF	DNA binding	Gene Ontology	9	1209	0.0016263	0.02599	MKI67|NUSAP1|FUS|RBPJ|PHF21A|ZNF485|AHR|DDB2|WDR76	http://amigo.geneontology.org/amigo/term/GO:0003677
GO:0003682	MF	chromatin binding	Gene Ontology	6	443	0.000526881	0.016134	TCF4|FUS|CENPF|RBPJ|PHF21A|PWWP2A	http://amigo.geneontology.org/amigo/term/GO:0003682
GO:0003684	MF	damaged DNA binding	Gene Ontology	2	55	0.00729228	0.0618637	DDB2|RAD23A	http://amigo.geneontology.org/amigo/term/GO:0003684
GO:0003690	MF	double-stranded DNA binding	Gene Ontology	1	97	0.197304	0.231653	PURB	http://amigo.geneontology.org/amigo/term/GO:0003690
GO:0003697	MF	single-stranded DNA binding	Gene Ontology	2	107	0.0249544	0.0792924	PURB|RAD23A	http://amigo.geneontology.org/amigo/term/GO:0003697
GO:0003700	MF	DNA-binding transcription factor activity	Gene Ontology	3	607	0.156693	0.197041	AHR|TCF4|RBPJ	http://amigo.geneontology.org/amigo/term/GO:0003700
GO:0003712	MF	transcription coregulator activity	Gene Ontology	2	89	0.0178155	0.0792924	MSX2|FUS	http://amigo.geneontology.org/amigo/term/GO:0003712
GO:0003713	MF	transcription coactivator activity	Gene Ontology	1	248	0.428503	0.437382	FUS	http://amigo.geneontology.org/amigo/term/GO:0003713
GO:0003714	MF	transcription corepressor activity	Gene Ontology	1	194	0.354582	0.370268	TRIB3	http://amigo.geneontology.org/amigo/term/GO:0003714
GO:0003723	MF	RNA binding	Gene Ontology	10	1366	0.00101049	0.018971	DDX49|GNL2|NUSAP1|FUS|MKI67|EIF3D|HSP90B1|PURB|RPS5|TES	http://amigo.geneontology.org/amigo/term/GO:0003723
GO:0003724	MF	RNA helicase activity	Gene Ontology	1	74	0.154772	0.195057	DDX49	http://amigo.geneontology.org/amigo/term/GO:0003724
GO:0003725	MF	double-stranded RNA binding	Gene Ontology	1	72	0.15097	0.19219	PRKRIP1	http://amigo.geneontology.org/amigo/term/GO:0003725
GO:0003729	MF	mRNA binding	Gene Ontology	2	200	0.0754129	0.1255	PURB|RPS5	http://amigo.geneontology.org/amigo/term/GO:0003729
GO:0003730	MF	mRNA 3'-UTR binding	Gene Ontology	1	73	0.152873	0.193742	FUS	http://amigo.geneontology.org/amigo/term/GO:0003730
GO:0003735	MF	structural constituent of ribosome	Gene Ontology	1	158	0.300128	0.3211	RPS5	http://amigo.geneontology.org/amigo/term/GO:0003735
GO:0003743	MF	translation initiation factor activity	Gene Ontology	1	48	0.104005	0.151268	EIF3D	http://amigo.geneontology.org/amigo/term/GO:0003743
GO:0003774	MF	motor activity	Gene Ontology	1	40	0.0877867	0.13776	KIF18B	http://amigo.geneontology.org/amigo/term/GO:0003774
GO:0003777	MF	microtubule motor activity	Gene Ontology	1	67	0.141391	0.18477	KIF18B	http://amigo.geneontology.org/amigo/term/GO:0003777
GO:0003779	MF	actin binding	Gene Ontology	1	266	0.451232	0.45934	MAP1B	http://amigo.geneontology.org/amigo/term/GO:0003779
GO:0003924	MF	GTPase activity	Gene Ontology	5	320	0.000835533	0.0180311	RAB8B|GNL2|RND3|RIT1|RHOU	http://amigo.geneontology.org/amigo/term/GO:0003924
GO:0004656	MF	procollagen-proline 4-dioxygenase activity	Gene Ontology	1	5	0.0133502	0.0783717	P4HA1	http://amigo.geneontology.org/amigo/term/GO:0004656
GO:0004672	MF	protein kinase activity	Gene Ontology	2	216	0.0859086	0.136132	RIOK2|AURKA	http://amigo.geneontology.org/amigo/term/GO:0004672
GO:0004674	MF	protein serine/threonine kinase activity	Gene Ontology	3	357	0.047218	0.0996196	RIOK2|PPM1D|AURKA	http://amigo.geneontology.org/amigo/term/GO:0004674
GO:0004712	MF	protein serine/threonine/tyrosine kinase activity	Gene Ontology	1	29	0.0650114	0.115271	AURKA	http://amigo.geneontology.org/amigo/term/GO:0004712
GO:0004722	MF	protein serine/threonine phosphatase activity	Gene Ontology	1	62	0.131705	0.175142	PPM1D	http://amigo.geneontology.org/amigo/term/GO:0004722
GO:0004842	MF	ubiquitin-protein transferase activity	Gene Ontology	3	233	0.0161039	0.0792924	DDB2|MDM2|CBL	http://amigo.geneontology.org/amigo/term/GO:0004842
GO:0004859	MF	phospholipase inhibitor activity	Gene Ontology	1	7	0.0177609	0.0792924	ANXA5	http://amigo.geneontology.org/amigo/term/GO:0004859
GO:0004860	MF	protein kinase inhibitor activity	Gene Ontology	2	31	0.00249783	0.0349388	PRKRIP1|TRIB3	http://amigo.geneontology.org/amigo/term/GO:0004860
GO:0004867	MF	serine-type endopeptidase inhibitor activity	Gene Ontology	1	98	0.199104	0.232802	CD109	http://amigo.geneontology.org/amigo/term/GO:0004867
GO:0004879	MF	nuclear receptor activity	Gene Ontology	1	42	0.0918684	0.14009	AHR	http://amigo.geneontology.org/amigo/term/GO:0004879
GO:0004888	MF	transmembrane signaling receptor activity	Gene Ontology	1	146	0.280986	0.304066	ANTXR1	http://amigo.geneontology.org/amigo/term/GO:0004888
GO:0004985	MF	opioid receptor activity	Gene Ontology	1	7	0.0177609	0.0792924	OGFRL1	http://amigo.geneontology.org/amigo/term/GO:0004985
GO:0005102	MF	signaling receptor binding	Gene Ontology	1	353	0.549095	0.553984	RAB8B	http://amigo.geneontology.org/amigo/term/GO:0005102
GO:0005123	MF	death receptor binding	Gene Ontology	1	15	0.03521	0.087293	BID	http://amigo.geneontology.org/amigo/term/GO:0005123
GO:0005154	MF	epidermal growth factor receptor binding	Gene Ontology	1	34	0.0754327	0.1255	CBL	http://amigo.geneontology.org/amigo/term/GO:0005154
GO:0005178	MF	integrin binding	Gene Ontology	1	142	0.274491	0.297891	MFGE8	http://amigo.geneontology.org/amigo/term/GO:0005178
GO:0005179	MF	hormone activity	Gene Ontology	1	98	0.199104	0.232802	STC2	http://amigo.geneontology.org/amigo/term/GO:0005179
GO:0005198	MF	structural molecule activity	Gene Ontology	1	168	0.315694	0.333969	MAP1B	http://amigo.geneontology.org/amigo/term/GO:0005198
GO:0005201	MF	extracellular matrix structural constituent	Gene Ontology	1	137	0.266291	0.291223	MFGE8	http://amigo.geneontology.org/amigo/term/GO:0005201
GO:0005227	MF	calcium activated cation channel activity	Gene Ontology	1	14	0.0330457	0.0856768	ANO6	http://amigo.geneontology.org/amigo/term/GO:0005227
GO:0005229	MF	intracellular calcium activated chloride channel activity	Gene Ontology	2	17	0.000825583	0.0180311	ANO6|TTYH3	http://amigo.geneontology.org/amigo/term/GO:0005229
GO:0005244	MF	voltage-gated ion channel activity	Gene Ontology	1	46	0.0999776	0.147685	ANO6	http://amigo.geneontology.org/amigo/term/GO:0005244
GO:0005247	MF	voltage-gated chloride channel activity	Gene Ontology	1	11	0.0265241	0.0792924	ANO6	http://amigo.geneontology.org/amigo/term/GO:0005247
GO:0005254	MF	chloride channel activity	Gene Ontology	2	64	0.00967412	0.0745631	ANO6|TTYH3	http://amigo.geneontology.org/amigo/term/GO:0005254
GO:0005355	MF	glucose transmembrane transporter activity	Gene Ontology	1	15	0.03521	0.087293	SLC2A3	http://amigo.geneontology.org/amigo/term/GO:0005355
GO:0005384	MF	manganese ion transmembrane transporter activity	Gene Ontology	1	6	0.015558	0.0790458	SLC30A10	http://amigo.geneontology.org/amigo/term/GO:0005384
GO:0005385	MF	zinc ion transmembrane transporter activity	Gene Ontology	1	21	0.0480953	0.0996196	SLC30A10	http://amigo.geneontology.org/amigo/term/GO:0005385
GO:0005506	MF	iron ion binding	Gene Ontology	1	127	0.249614	0.276996	P4HA1	http://amigo.geneontology.org/amigo/term/GO:0005506
GO:0005509	MF	calcium ion binding	Gene Ontology	4	693	0.0713907	0.121816	PCDHGC3|ANXA5|CBL|HSP90B1	http://amigo.geneontology.org/amigo/term/GO:0005509
GO:0005515	MF	protein binding	Gene Ontology	66	11779	4.82196e-18	5.46328e-15	EFNB2|MKI67|ANTXR1|FUS|UFM1|DDX49|ANO6|PHF21A|HSP90B1|ZNF485|LRRC41|TNFRSF10B|RPS5|P4HA1|TRIB3|ANXA5|MDM2|RNF113A|RAB8B|RASSF5|PPM1D|NUSAP1|HAUS8|ATG16L1|BID|RAD23A|EIF3D|PIK3R3|AURKA|PWWP2A|DDB2|MSX2|TES|FEM1C|APAF1|TROAP|TCF4|MAP1B|SLC38A1|CENPF|ARL6IP5|FAF2|RHOU|KIF18B|RIOK2|FCHSD2|MID1|RIT1|SMYD2|PELI1|ALDOC|PRKRIP1|FAM76B|NASP|TRAFD1|SLC2A3|ATG12|CBL|AHR|PURB|RND3|NUP155|SLC30A10|GORAB|RBPJ|…	http://amigo.geneontology.org/amigo/term/GO:0005515
GO:0005516	MF	calmodulin binding	Gene Ontology	1	200	0.363241	0.378613	RIT1	http://amigo.geneontology.org/amigo/term/GO:0005516
GO:0005518	MF	collagen binding	Gene Ontology	1	67	0.141391	0.18477	ANTXR1	http://amigo.geneontology.org/amigo/term/GO:0005518
GO:0005524	MF	ATP binding	Gene Ontology	8	1463	0.0172527	0.0792924	RIOK2|MKI67|DDX49|HSP90B1|KIF18B|AURKA|TRIB3|APAF1	http://amigo.geneontology.org/amigo/term/GO:0005524
GO:0005525	MF	GTP binding	Gene Ontology	5	373	0.00162868	0.02599	RAB8B|GNL2|RND3|RIT1|RHOU	http://amigo.geneontology.org/amigo/term/GO:0005525
GO:0005536	MF	glucose binding	Gene Ontology	1	11	0.0265241	0.0792924	SLC2A3	http://amigo.geneontology.org/amigo/term/GO:0005536
GO:0005543	MF	phospholipid binding	Gene Ontology	2	109	0.0258088	0.0792924	MAP1B|ANXA5	http://amigo.geneontology.org/amigo/term/GO:0005543
GO:0005544	MF	calcium-dependent phospholipid binding	Gene Ontology	1	56	0.119939	0.164716	ANXA5	http://amigo.geneontology.org/amigo/term/GO:0005544
GO:0005547	MF	phosphatidylinositol-3,4,5-trisphosphate binding	Gene Ontology	1	39	0.0857391	0.136054	FCHSD2	http://amigo.geneontology.org/amigo/term/GO:0005547
GO:0005576	CC	extracellular region	Gene Ontology	7	1843	0.120393	0.16514	ANXA5|MFGE8|CD109|FAF2|HSP90B1|ALDOC|APAF1	http://amigo.geneontology.org/amigo/term/GO:0005576
GO:0005615	CC	extracellular space	Gene Ontology	3	1572	0.689547	0.691991	CD109|STC2|MFGE8	http://amigo.geneontology.org/amigo/term/GO:0005615
GO:0005622	CC	intracellular anatomical structure	Gene Ontology	1	123	0.242839	0.271071	ANXA5	http://amigo.geneontology.org/amigo/term/GO:0005622
GO:0005634	CC	nucleus	Gene Ontology	32	5208	4.12513e-08	1.16844e-05	MKI67|FUS|UFM1|RASSF5|HSP90B1|LRRC41|SACS|TRIB3|MDM2|RNF113A|GNL2|PPM1D|RBPJ|RAD23A|AURKA|PWWP2A|DDB2|MSX2|TES|APAF1|TCF4|CENPF|KIF18B|DDX49|SMYD2|PWP1|RIOK2|NASP|ZNF485|AHR|PURB|WDR76	http://amigo.geneontology.org/amigo/term/GO:0005634
GO:0005635	CC	nuclear envelope	Gene Ontology	2	182	0.0641508	0.114738	CENPF|NUP155	http://amigo.geneontology.org/amigo/term/GO:0005635
GO:0005654	CC	nucleoplasm	Gene Ontology	25	3630	2.62475e-07	5.94769e-05	MKI67|FUS|RAD23A|PHF21A|RPS5|TRIB3|RNF113A|RAB8B|PPM1D|RBPJ|AURKA|DDB2|FEM1C|TCF4|CENPF|KIF18B|RIOK2|SMYD2|MDM2|DDX49|NASP|AHR|PURB|SEL1L3|GORAB	http://amigo.geneontology.org/amigo/term/GO:0005654
GO:0005662	CC	DNA replication factor A complex	Gene Ontology	1	15	0.03521	0.087293	PURB	http://amigo.geneontology.org/amigo/term/GO:0005662
GO:0005667	CC	transcription regulator complex	Gene Ontology	3	226	0.0148716	0.0790458	AHR|TCF4|RBPJ	http://amigo.geneontology.org/amigo/term/GO:0005667
GO:0005681	CC	spliceosomal complex	Gene Ontology	1	93	0.190062	0.226435	PRKRIP1	http://amigo.geneontology.org/amigo/term/GO:0005681
GO:0005684	CC	U2-type spliceosomal complex	Gene Ontology	1	12	0.0287028	0.0817092	RNF113A	http://amigo.geneontology.org/amigo/term/GO:0005684
GO:0005694	CC	chromosome	Gene Ontology	2	127	0.0340152	0.087293	PWP1|NUSAP1	http://amigo.geneontology.org/amigo/term/GO:0005694
GO:0005730	CC	nucleolus	Gene Ontology	8	839	0.000631247	0.0169568	PRKRIP1|GNL2|NUSAP1|MKI67|RBPJ|GORAB|PWP1|MDM2	http://amigo.geneontology.org/amigo/term/GO:0005730
GO:0005737	CC	cytoplasm	Gene Ontology	20	4624	0.00281601	0.035953	RIOK2|LRRC41|NASP|NUSAP1|SMYD2|HAUS8|RAD23A|CENPF|RBPJ|UFM1|RASSF5|KIF18B|AHR|RND3|SACS|NAV1|GORAB|ANXA5|MDM2|TROAP	http://amigo.geneontology.org/amigo/term/GO:0005737
GO:0005739	CC	mitochondrion	Gene Ontology	5	1258	0.153097	0.193809	BID|P4HA1|TRAFD1|BCAT1|SACS	http://amigo.geneontology.org/amigo/term/GO:0005739
GO:0005741	CC	mitochondrial outer membrane	Gene Ontology	1	166	0.312608	0.331014	BID	http://amigo.geneontology.org/amigo/term/GO:0005741
GO:0005768	CC	endosome	Gene Ontology	1	293	0.48366	0.490437	RAB8B	http://amigo.geneontology.org/amigo/term/GO:0005768
GO:0005769	CC	early endosome	Gene Ontology	1	267	0.452468	0.460185	SLC30A10	http://amigo.geneontology.org/amigo/term/GO:0005769
GO:0005776	CC	autophagosome	Gene Ontology	2	73	0.0123541	0.0783717	ATG16L1|ATG12	http://amigo.geneontology.org/amigo/term/GO:0005776
GO:0005778	CC	peroxisomal membrane	Gene Ontology	1	57	0.121911	0.166215	RAB8B	http://amigo.geneontology.org/amigo/term/GO:0005778
GO:0005783	CC	endoplasmic reticulum	Gene Ontology	5	1018	0.0796021	0.130143	P4HA1|STC2|FAF2|HSP90B1|UFM1	http://amigo.geneontology.org/amigo/term/GO:0005783
GO:0005788	CC	endoplasmic reticulum lumen	Gene Ontology	4	296	0.00468216	0.0469459	STC2|P4HA1|MFGE8|HSP90B1	http://amigo.geneontology.org/amigo/term/GO:0005788
GO:0005789	CC	endoplasmic reticulum membrane	Gene Ontology	2	942	0.627245	0.630026	ARL6IP5|HSP90B1	http://amigo.geneontology.org/amigo/term/GO:0005789
GO:0005794	CC	Golgi apparatus	Gene Ontology	5	1002	0.0755692	0.125542	GORAB|SLC30A10|PWP1|STC2|CBL	http://amigo.geneontology.org/amigo/term/GO:0005794
GO:0005811	CC	lipid droplet	Gene Ontology	1	93	0.190062	0.226435	FAF2	http://amigo.geneontology.org/amigo/term/GO:0005811
GO:0005813	CC	centrosome	Gene Ontology	3	506	0.106149	0.152622	CENPF|AURKA|HAUS8	http://amigo.geneontology.org/amigo/term/GO:0005813
GO:0005814	CC	centriole	Gene Ontology	1	144	0.277746	0.301135	AURKA	http://amigo.geneontology.org/amigo/term/GO:0005814
GO:0005819	CC	spindle	Gene Ontology	3	122	0.0028242	0.035953	CENPF|AURKA|MID1	http://amigo.geneontology.org/amigo/term/GO:0005819
GO:0005829	CC	cytosol	Gene Ontology	36	5095	7.30526e-11	4.13843e-08	PGM2L1|RAD23A|ANO6|RASSF5|HSP90B1|LRRC41|RPS5|TRIB3|ALDOC|MID1|PPM1D|PELI1|HAUS8|ATG16L1|BID|EIF3D|PIK3R3|AURKA|MSX2|TES|FEM1C|APAF1|MAP1B|ANXA5|CENPF|RHOU|KIF18B|ATG12|BCAT1|SMYD2|MDM2|RIOK2|CD109|CBL|AHR|GORAB	http://amigo.geneontology.org/amigo/term/GO:0005829
GO:0005840	CC	ribosome	Gene Ontology	1	49	0.106012	0.15262	RPS5	http://amigo.geneontology.org/amigo/term/GO:0005840
GO:0005844	CC	polysome	Gene Ontology	1	40	0.0877867	0.13776	FUS	http://amigo.geneontology.org/amigo/term/GO:0005844
GO:0005852	CC	eukaryotic translation initiation factor 3 complex	Gene Ontology	1	16	0.0373694	0.0889486	EIF3D	http://amigo.geneontology.org/amigo/term/GO:0005852
GO:0005856	CC	cytoskeleton	Gene Ontology	3	406	0.0642045	0.114738	ARL6IP5|RND3|ALDOC	http://amigo.geneontology.org/amigo/term/GO:0005856
GO:0005871	CC	kinesin complex	Gene Ontology	1	49	0.106012	0.15262	KIF18B	http://amigo.geneontology.org/amigo/term/GO:0005871
GO:0005874	CC	microtubule	Gene Ontology	5	305	0.000676168	0.0170244	NAV1|MAP1B|KIF18B|RASSF5|MID1	http://amigo.geneontology.org/amigo/term/GO:0005874
GO:0005875	CC	microtubule associated complex	Gene Ontology	2	32	0.0026501	0.0353242	MAP1B|MID1	http://amigo.geneontology.org/amigo/term/GO:0005875
GO:0005876	CC	spindle microtubule	Gene Ontology	2	45	0.00501118	0.048527	NUSAP1|AURKA	http://amigo.geneontology.org/amigo/term/GO:0005876
GO:0005881	CC	cytoplasmic microtubule	Gene Ontology	1	60	0.1278	0.171358	MID1	http://amigo.geneontology.org/amigo/term/GO:0005881
GO:0005886	CC	plasma membrane	Gene Ontology	23	4619	0.000169751	0.00768506	EFNB2|ANTXR1|ANO6|SLC7A2|RIT1|TNFRSF10B|TRIB3|RAB8B|SLC30A10|TTYH3|TES|MAP1B|SLC38A1|RASSF5|ARL6IP5|RHOU|FCHSD2|HSP90B1|MDM2|CD109|SLC2A3|CBL|RND3	http://amigo.geneontology.org/amigo/term/GO:0005886
GO:0005887	CC	integral component of plasma membrane	Gene Ontology	6	1380	0.0905278	0.14009	EFNB2|SLC38A1|SLC2A3|ANO6|SLC7A2|PCDHGC3	http://amigo.geneontology.org/amigo/term/GO:0005887
GO:0005905	CC	clathrin-coated pit	Gene Ontology	1	58	0.123878	0.16829	FCHSD2	http://amigo.geneontology.org/amigo/term/GO:0005905
GO:0005912	CC	adherens junction	Gene Ontology	1	155	0.29539	0.316929	EFNB2	http://amigo.geneontology.org/amigo/term/GO:0005912
GO:0005925	CC	focal adhesion	Gene Ontology	8	418	5.3512e-06	0.000757864	EFNB2|ANXA5|CBL|RPS5|RND3|HSP90B1|RHOU|TES	http://amigo.geneontology.org/amigo/term/GO:0005925
GO:0005929	CC	cilium	Gene Ontology	2	212	0.0832445	0.133358	AURKA|CBL	http://amigo.geneontology.org/amigo/term/GO:0005929
GO:0005930	CC	axoneme	Gene Ontology	2	105	0.0241119	0.0792924	CENPF|ATG16L1	http://amigo.geneontology.org/amigo/term/GO:0005930
GO:0005938	CC	cell cortex	Gene Ontology	1	142	0.274491	0.297891	RND3	http://amigo.geneontology.org/amigo/term/GO:0005938
GO:0005942	CC	phosphatidylinositol 3-kinase complex	Gene Ontology	1	21	0.0480953	0.0996196	PIK3R3	http://amigo.geneontology.org/amigo/term/GO:0005942
GO:0005975	BP	carbohydrate metabolic process	Gene Ontology	1	123	0.242839	0.271071	SLC2A3	http://amigo.geneontology.org/amigo/term/GO:0005975
GO:0005978	BP	glycogen biosynthetic process	Gene Ontology	1	19	0.0438192	0.0951095	PGM2L1	http://amigo.geneontology.org/amigo/term/GO:0005978
GO:0005980	BP	glycogen catabolic process	Gene Ontology	1	16	0.0373694	0.0889486	PGM2L1	http://amigo.geneontology.org/amigo/term/GO:0005980
GO:0006000	BP	fructose metabolic process	Gene Ontology	1	10	0.0243406	0.0792924	ALDOC	http://amigo.geneontology.org/amigo/term/GO:0006000
GO:0006094	BP	gluconeogenesis	Gene Ontology	1	45	0.097957	0.146226	ALDOC	http://amigo.geneontology.org/amigo/term/GO:0006094
GO:0006096	BP	glycolytic process	Gene Ontology	1	33	0.0733577	0.124236	ALDOC	http://amigo.geneontology.org/amigo/term/GO:0006096
GO:0006110	BP	regulation of glycolytic process	Gene Ontology	1	42	0.0918684	0.14009	NUP155	http://amigo.geneontology.org/amigo/term/GO:0006110
GO:0006260	BP	DNA replication	Gene Ontology	1	131	0.256329	0.282236	NASP	http://amigo.geneontology.org/amigo/term/GO:0006260
GO:0006281	BP	DNA repair	Gene Ontology	2	224	0.091313	0.14009	DDB2|RNF113A	http://amigo.geneontology.org/amigo/term/GO:0006281
GO:0006289	BP	nucleotide-excision repair	Gene Ontology	2	39	0.00383445	0.0425925	DDB2|RAD23A	http://amigo.geneontology.org/amigo/term/GO:0006289
GO:0006290	BP	pyrimidine dimer repair	Gene Ontology	1	5	0.0133502	0.0783717	DDB2	http://amigo.geneontology.org/amigo/term/GO:0006290
GO:0006293	BP	nucleotide-excision repair, preincision complex stabilization	Gene Ontology	1	21	0.0480953	0.0996196	DDB2	http://amigo.geneontology.org/amigo/term/GO:0006293
GO:0006294	BP	nucleotide-excision repair, preincision complex assembly	Gene Ontology	1	28	0.0629132	0.113144	DDB2	http://amigo.geneontology.org/amigo/term/GO:0006294
GO:0006295	BP	nucleotide-excision repair, DNA incision, 3'-to lesion	Gene Ontology	1	21	0.0480953	0.0996196	DDB2	http://amigo.geneontology.org/amigo/term/GO:0006295
GO:0006296	BP	nucleotide-excision repair, DNA incision, 5'-to lesion	Gene Ontology	1	36	0.079569	0.130143	DDB2	http://amigo.geneontology.org/amigo/term/GO:0006296
GO:0006306	BP	DNA methylation	Gene Ontology	1	23	0.0523525	0.102878	PPM1D	http://amigo.geneontology.org/amigo/term/GO:0006306
GO:0006325	BP	chromatin organization	Gene Ontology	1	137	0.266291	0.291223	PHF21A	http://amigo.geneontology.org/amigo/term/GO:0006325
GO:0006335	BP	DNA replication-dependent nucleosome assembly	Gene Ontology	1	10	0.0243406	0.0792924	NASP	http://amigo.geneontology.org/amigo/term/GO:0006335
GO:0006336	BP	DNA replication-independent nucleosome assembly	Gene Ontology	1	12	0.0287028	0.0817092	NASP	http://amigo.geneontology.org/amigo/term/GO:0006336
GO:0006342	BP	chromatin silencing	Gene Ontology	1	40	0.0877867	0.13776	PPM1D	http://amigo.geneontology.org/amigo/term/GO:0006342
GO:0006351	BP	transcription, DNA-templated	Gene Ontology	1	87	0.179078	0.217233	PWP1	http://amigo.geneontology.org/amigo/term/GO:0006351
GO:0006355	BP	regulation of transcription, DNA-templated	Gene Ontology	3	773	0.251564	0.278341	AHR|FUS|ZNF485	http://amigo.geneontology.org/amigo/term/GO:0006355
GO:0006357	BP	regulation of transcription by RNA polymerase II	Gene Ontology	4	751	0.0894678	0.13923	AHR|TCF4|MDM2|FUS	http://amigo.geneontology.org/amigo/term/GO:0006357
GO:0006364	BP	rRNA processing	Gene Ontology	1	141	0.272858	0.296972	DDX49	http://amigo.geneontology.org/amigo/term/GO:0006364
GO:0006367	BP	transcription initiation from RNA polymerase II promoter	Gene Ontology	2	160	0.0512637	0.102878	RBPJ|PPM1D	http://amigo.geneontology.org/amigo/term/GO:0006367
GO:0006397	BP	mRNA processing	Gene Ontology	1	158	0.300128	0.3211	PRKRIP1	http://amigo.geneontology.org/amigo/term/GO:0006397
GO:0006405	BP	RNA export from nucleus	Gene Ontology	1	57	0.121911	0.166215	NUP155	http://amigo.geneontology.org/amigo/term/GO:0006405
GO:0006406	BP	mRNA export from nucleus	Gene Ontology	1	101	0.204481	0.236164	NUP155	http://amigo.geneontology.org/amigo/term/GO:0006406
GO:0006409	BP	tRNA export from nucleus	Gene Ontology	1	34	0.0754327	0.1255	NUP155	http://amigo.geneontology.org/amigo/term/GO:0006409
GO:0006412	BP	translation	Gene Ontology	1	173	0.323348	0.340794	RPS5	http://amigo.geneontology.org/amigo/term/GO:0006412
GO:0006413	BP	translational initiation	Gene Ontology	2	126	0.0335357	0.0867486	RPS5|EIF3D	http://amigo.geneontology.org/amigo/term/GO:0006413
GO:0006457	BP	protein folding	Gene Ontology	2	166	0.0546761	0.105175	SACS|HSP90B1	http://amigo.geneontology.org/amigo/term/GO:0006457
GO:0006468	BP	protein phosphorylation	Gene Ontology	3	451	0.0819436	0.132442	PPM1D|AURKA|TRIB3	http://amigo.geneontology.org/amigo/term/GO:0006468
GO:0006469	BP	negative regulation of protein kinase activity	Gene Ontology	2	75	0.0129888	0.0783717	PRKRIP1|TRIB3	http://amigo.geneontology.org/amigo/term/GO:0006469
GO:0006470	BP	protein dephosphorylation	Gene Ontology	1	149	0.285819	0.308413	PPM1D	http://amigo.geneontology.org/amigo/term/GO:0006470
GO:0006511	BP	ubiquitin-dependent protein catabolic process	Gene Ontology	4	292	0.00446614	0.0455868	MDM2|AURKA|CBL|FEM1C	http://amigo.geneontology.org/amigo/term/GO:0006511
GO:0006513	BP	protein monoubiquitination	Gene Ontology	1	34	0.0754327	0.1255	CBL	http://amigo.geneontology.org/amigo/term/GO:0006513
GO:0006606	BP	protein import into nucleus	Gene Ontology	1	79	0.164203	0.203771	NUP155	http://amigo.geneontology.org/amigo/term/GO:0006606
GO:0006614	BP	SRP-dependent cotranslational protein targeting to membrane	Gene Ontology	1	88	0.180919	0.219231	RPS5	http://amigo.geneontology.org/amigo/term/GO:0006614
GO:0006626	BP	protein targeting to mitochondrion	Gene Ontology	1	30	0.0671049	0.116789	BID	http://amigo.geneontology.org/amigo/term/GO:0006626
GO:0006661	BP	phosphatidylinositol biosynthetic process	Gene Ontology	1	76	0.158557	0.198723	PIK3R3	http://amigo.geneontology.org/amigo/term/GO:0006661
GO:0006805	BP	xenobiotic metabolic process	Gene Ontology	1	91	0.186417	0.223267	AHR	http://amigo.geneontology.org/amigo/term/GO:0006805
GO:0006809	BP	nitric oxide biosynthetic process	Gene Ontology	1	13	0.0308766	0.0830956	SLC7A2	http://amigo.geneontology.org/amigo/term/GO:0006809
GO:0006812	BP	cation transport	Gene Ontology	1	29	0.0650114	0.115271	ANO6	http://amigo.geneontology.org/amigo/term/GO:0006812
GO:0006814	BP	sodium ion transport	Gene Ontology	1	77	0.160443	0.200201	SLC38A1	http://amigo.geneontology.org/amigo/term/GO:0006814
GO:0006821	BP	chloride transport	Gene Ontology	2	37	0.0034751	0.0401402	ANO6|TTYH3	http://amigo.geneontology.org/amigo/term/GO:0006821
GO:0006828	BP	manganese ion transport	Gene Ontology	1	11	0.0265241	0.0792924	SLC30A10	http://amigo.geneontology.org/amigo/term/GO:0006828
GO:0006865	BP	amino acid transport	Gene Ontology	2	41	0.00421035	0.0441697	SLC7A2|SLC38A1	http://amigo.geneontology.org/amigo/term/GO:0006865
GO:0006868	BP	glutamine transport	Gene Ontology	1	8	0.019959	0.0792924	SLC38A1	http://amigo.geneontology.org/amigo/term/GO:0006868
GO:0006874	BP	cellular calcium ion homeostasis	Gene Ontology	1	98	0.199104	0.232802	STC2	http://amigo.geneontology.org/amigo/term/GO:0006874
GO:0006882	BP	cellular zinc ion homeostasis	Gene Ontology	1	31	0.0691938	0.118603	SLC30A10	http://amigo.geneontology.org/amigo/term/GO:0006882
GO:0006897	BP	endocytosis	Gene Ontology	1	182	0.336913	0.354102	RHOU	http://amigo.geneontology.org/amigo/term/GO:0006897
GO:0006898	BP	receptor-mediated endocytosis	Gene Ontology	1	163	0.307954	0.32731	HSP90B1	http://amigo.geneontology.org/amigo/term/GO:0006898
GO:0006904	BP	vesicle docking involved in exocytosis	Gene Ontology	1	33	0.0733577	0.124236	RAB8B	http://amigo.geneontology.org/amigo/term/GO:0006904
GO:0006910	BP	phagocytosis, recognition	Gene Ontology	1	94	0.191878	0.227404	MFGE8	http://amigo.geneontology.org/amigo/term/GO:0006910
GO:0006911	BP	phagocytosis, engulfment	Gene Ontology	1	111	0.222149	0.251947	MFGE8	http://amigo.geneontology.org/amigo/term/GO:0006911
GO:0006915	BP	apoptotic process	Gene Ontology	4	546	0.0351728	0.087293	AHR|TNFRSF10B|RASSF5|APAF1	http://amigo.geneontology.org/amigo/term/GO:0006915
GO:0006919	BP	activation of cysteine-type endopeptidase activity involved in apoptotic process	Gene Ontology	3	86	0.00106949	0.0192338	TNFRSF10B|BID|APAF1	http://amigo.geneontology.org/amigo/term/GO:0006919
GO:0006959	BP	humoral immune response	Gene Ontology	1	58	0.123878	0.16829	RBPJ	http://amigo.geneontology.org/amigo/term/GO:0006959
GO:0006974	BP	cellular response to DNA damage stimulus	Gene Ontology	2	248	0.108091	0.154047	CBL|WDR76	http://amigo.geneontology.org/amigo/term/GO:0006974
GO:0006977	BP	DNA damage response, signal transduction by p53 class mediator resulting in cell cycle arrest	Gene Ontology	2	56	0.00754181	0.0632953	MDM2|AURKA	http://amigo.geneontology.org/amigo/term/GO:0006977
GO:0006979	BP	response to oxidative stress	Gene Ontology	1	101	0.204481	0.236164	STC2	http://amigo.geneontology.org/amigo/term/GO:0006979
GO:0006986	BP	response to unfolded protein	Gene Ontology	1	53	0.113997	0.159849	FAF2	http://amigo.geneontology.org/amigo/term/GO:0006986
GO:0006998	BP	nuclear envelope organization	Gene Ontology	1	18	0.041674	0.0925817	NUP155	http://amigo.geneontology.org/amigo/term/GO:0006998
GO:0007005	BP	mitochondrion organization	Gene Ontology	1	91	0.186417	0.223267	TRAFD1	http://amigo.geneontology.org/amigo/term/GO:0007005
GO:0007010	BP	cytoskeleton organization	Gene Ontology	1	138	0.267938	0.29246	RHOU	http://amigo.geneontology.org/amigo/term/GO:0007010
GO:0007015	BP	actin filament organization	Gene Ontology	1	118	0.234285	0.263078	RND3	http://amigo.geneontology.org/amigo/term/GO:0007015
GO:0007018	BP	microtubule-based movement	Gene Ontology	1	81	0.167947	0.207055	KIF18B	http://amigo.geneontology.org/amigo/term/GO:0007018
GO:0007019	BP	microtubule depolymerization	Gene Ontology	1	16	0.0373694	0.0889486	KIF18B	http://amigo.geneontology.org/amigo/term/GO:0007019
GO:0007026	BP	negative regulation of microtubule depolymerization	Gene Ontology	2	27	0.00193187	0.0288001	MAP1B|MID1	http://amigo.geneontology.org/amigo/term/GO:0007026
GO:0007049	BP	cell cycle	Gene Ontology	3	245	0.0183465	0.0792924	RIOK2|MKI67|AHR	http://amigo.geneontology.org/amigo/term/GO:0007049
GO:0007050	BP	cell cycle arrest	Gene Ontology	1	130	0.254656	0.281214	TCF4	http://amigo.geneontology.org/amigo/term/GO:0007050
GO:0007051	BP	spindle organization	Gene Ontology	1	16	0.0373694	0.0889486	AURKA	http://amigo.geneontology.org/amigo/term/GO:0007051
GO:0007052	BP	mitotic spindle organization	Gene Ontology	1	48	0.104005	0.151268	AURKA	http://amigo.geneontology.org/amigo/term/GO:0007052
GO:0007059	BP	chromosome segregation	Gene Ontology	1	72	0.15097	0.19219	CENPF	http://amigo.geneontology.org/amigo/term/GO:0007059
GO:0007076	BP	mitotic chromosome condensation	Gene Ontology	1	16	0.0373694	0.0889486	NUSAP1	http://amigo.geneontology.org/amigo/term/GO:0007076
GO:0007088	BP	regulation of mitotic nuclear division	Gene Ontology	1	23	0.0523525	0.102878	MKI67	http://amigo.geneontology.org/amigo/term/GO:0007088
GO:0007094	BP	mitotic spindle assembly checkpoint	Gene Ontology	1	22	0.0502262	0.1018	CENPF	http://amigo.geneontology.org/amigo/term/GO:0007094
GO:0007098	BP	centrosome cycle	Gene Ontology	1	40	0.0877867	0.13776	HAUS8	http://amigo.geneontology.org/amigo/term/GO:0007098
GO:0007100	BP	mitotic centrosome separation	Gene Ontology	1	6	0.015558	0.0790458	AURKA	http://amigo.geneontology.org/amigo/term/GO:0007100
GO:0007155	BP	cell adhesion	Gene Ontology	5	478	0.00465055	0.0469459	EFNB2|PCDHGC3|RND3|MFGE8|TROAP	http://amigo.geneontology.org/amigo/term/GO:0007155
GO:0007156	BP	homophilic cell adhesion via plasma membrane adhesion molecules	Gene Ontology	1	162	0.306396	0.326265	PCDHGC3	http://amigo.geneontology.org/amigo/term/GO:0007156
GO:0007163	BP	establishment or maintenance of cell polarity	Gene Ontology	1	49	0.106012	0.15262	RND3	http://amigo.geneontology.org/amigo/term/GO:0007163
GO:0007165	BP	signal transduction	Gene Ontology	4	1013	0.193558	0.228595	RASSF5|ANXA5|RIT1|CBL	http://amigo.geneontology.org/amigo/term/GO:0007165
GO:0007166	BP	cell surface receptor signaling pathway	Gene Ontology	2	286	0.136131	0.179972	TNFRSF10B|CBL	http://amigo.geneontology.org/amigo/term/GO:0007166
GO:0007173	BP	epidermal growth factor receptor signaling pathway	Gene Ontology	2	50	0.00610259	0.0540175	SLC30A10|CBL	http://amigo.geneontology.org/amigo/term/GO:0007173
GO:0007175	BP	negative regulation of epidermal growth factor-activated receptor activity	Gene Ontology	1	14	0.0330457	0.0856768	CBL	http://amigo.geneontology.org/amigo/term/GO:0007175
GO:0007179	BP	transforming growth factor beta receptor signaling pathway	Gene Ontology	1	96	0.195499	0.23025	CBL	http://amigo.geneontology.org/amigo/term/GO:0007179
GO:0007219	BP	Notch signaling pathway	Gene Ontology	1	110	0.2204	0.250214	RBPJ	http://amigo.geneontology.org/amigo/term/GO:0007219
GO:0007221	BP	positive regulation of transcription of Notch receptor target	Gene Ontology	1	18	0.041674	0.0925817	RBPJ	http://amigo.geneontology.org/amigo/term/GO:0007221
GO:0007223	BP	Wnt signaling pathway, calcium modulating pathway	Gene Ontology	1	37	0.0816302	0.132442	TCF4	http://amigo.geneontology.org/amigo/term/GO:0007223
GO:0007250	BP	activation of NF-kappaB-inducing kinase activity	Gene Ontology	1	17	0.0395241	0.0906494	TNFRSF10B	http://amigo.geneontology.org/amigo/term/GO:0007250
GO:0007264	BP	small GTPase mediated signal transduction	Gene Ontology	1	94	0.191878	0.227404	RND3	http://amigo.geneontology.org/amigo/term/GO:0007264
GO:0007265	BP	Ras protein signal transduction	Gene Ontology	1	73	0.152873	0.193742	RIT1	http://amigo.geneontology.org/amigo/term/GO:0007265
GO:0007267	BP	cell-cell signaling	Gene Ontology	1	224	0.396744	0.408275	EFNB2	http://amigo.geneontology.org/amigo/term/GO:0007267
GO:0007274	BP	neuromuscular synaptic transmission	Gene Ontology	1	23	0.0523525	0.102878	FCHSD2	http://amigo.geneontology.org/amigo/term/GO:0007274
GO:0007338	BP	single fertilization	Gene Ontology	1	62	0.131705	0.175142	MFGE8	http://amigo.geneontology.org/amigo/term/GO:0007338
GO:0007389	BP	pattern specification process	Gene Ontology	1	30	0.0671049	0.116789	MID1	http://amigo.geneontology.org/amigo/term/GO:0007389
GO:0007399	BP	nervous system development	Gene Ontology	2	305	0.150702	0.19219	NAV1|APAF1	http://amigo.geneontology.org/amigo/term/GO:0007399
GO:0007409	BP	axonogenesis	Gene Ontology	1	78	0.162325	0.202104	MAP1B	http://amigo.geneontology.org/amigo/term/GO:0007409
GO:0007411	BP	axon guidance	Gene Ontology	1	222	0.39402	0.40584	EFNB2	http://amigo.geneontology.org/amigo/term/GO:0007411
GO:0007416	BP	synapse assembly	Gene Ontology	1	63	0.13365	0.177314	MAP1B	http://amigo.geneontology.org/amigo/term/GO:0007416
GO:0007420	BP	brain development	Gene Ontology	1	231	0.406183	0.416099	UFM1	http://amigo.geneontology.org/amigo/term/GO:0007420
GO:0007507	BP	heart development	Gene Ontology	1	189	0.347277	0.364319	SMYD2	http://amigo.geneontology.org/amigo/term/GO:0007507
GO:0007517	BP	muscle organ development	Gene Ontology	1	89	0.182756	0.220045	CENPF	http://amigo.geneontology.org/amigo/term/GO:0007517
GO:0007566	BP	embryo implantation	Gene Ontology	1	40	0.0877867	0.13776	STC2	http://amigo.geneontology.org/amigo/term/GO:0007566
GO:0007568	BP	aging	Gene Ontology	1	163	0.307954	0.32731	APAF1	http://amigo.geneontology.org/amigo/term/GO:0007568
GO:0007584	BP	response to nutrient	Gene Ontology	1	68	0.143315	0.186425	APAF1	http://amigo.geneontology.org/amigo/term/GO:0007584
GO:0007596	BP	blood coagulation	Gene Ontology	3	173	0.00731663	0.0618637	ANXA5|ANO6|PHF21A	http://amigo.geneontology.org/amigo/term/GO:0007596
GO:0008013	MF	beta-catenin binding	Gene Ontology	1	86	0.177233	0.215688	TCF4	http://amigo.geneontology.org/amigo/term/GO:0008013
GO:0008017	MF	microtubule binding	Gene Ontology	6	252	2.59745e-05	0.0024541	MAP1B|NUSAP1|HAUS8|CENPF|KIF18B|MID1	http://amigo.geneontology.org/amigo/term/GO:0008017
GO:0008021	CC	synaptic vesicle	Gene Ontology	1	133	0.259665	0.285354	RAB8B	http://amigo.geneontology.org/amigo/term/GO:0008021
GO:0008022	MF	protein C-terminus binding	Gene Ontology	2	189	0.0684581	0.118603	MKI67|CENPF	http://amigo.geneontology.org/amigo/term/GO:0008022
GO:0008063	BP	Toll signaling pathway	Gene Ontology	1	6	0.015558	0.0790458	PELI1	http://amigo.geneontology.org/amigo/term/GO:0008063
GO:0008092	MF	cytoskeletal protein binding	Gene Ontology	1	54	0.115982	0.161633	ALDOC	http://amigo.geneontology.org/amigo/term/GO:0008092
GO:0008097	MF	5S rRNA binding	Gene Ontology	1	11	0.0265241	0.0792924	MDM2	http://amigo.geneontology.org/amigo/term/GO:0008097
GO:0008134	MF	transcription factor binding	Gene Ontology	6	325	0.000103041	0.0055593	TCF4|CENPF|RBPJ|AHR|PURB|MSX2	http://amigo.geneontology.org/amigo/term/GO:0008134
GO:0008150	BP	biological_process	Gene Ontology	1	594	0.738913	0.739565	GNL2	http://amigo.geneontology.org/amigo/term/GO:0008150
GO:0008253	MF	5'-nucleotidase activity	Gene Ontology	1	14	0.0330457	0.0856768	NT5DC3	http://amigo.geneontology.org/amigo/term/GO:0008253
GO:0008270	MF	zinc ion binding	Gene Ontology	3	820	0.279956	0.303241	MDM2|TES|MID1	http://amigo.geneontology.org/amigo/term/GO:0008270
GO:0008283	BP	cell population proliferation	Gene Ontology	2	142	0.0415224	0.0925817	MKI67|PURB	http://amigo.geneontology.org/amigo/term/GO:0008283
GO:0008284	BP	positive regulation of cell population proliferation	Gene Ontology	2	501	0.310595	0.329498	EFNB2|MDM2	http://amigo.geneontology.org/amigo/term/GO:0008284
GO:0008285	BP	negative regulation of cell population proliferation	Gene Ontology	6	394	0.000286137	0.0103447	PPM1D|RBPJ|RASSF5|SMYD2|MSX2|TES	http://amigo.geneontology.org/amigo/term/GO:0008285
GO:0008286	BP	insulin receptor signaling pathway	Gene Ontology	1	86	0.177233	0.215688	PIK3R3	http://amigo.geneontology.org/amigo/term/GO:0008286
GO:0008360	BP	regulation of cell shape	Gene Ontology	2	150	0.0457573	0.0978801	RND3|RHOU	http://amigo.geneontology.org/amigo/term/GO:0008360
GO:0008380	BP	RNA splicing	Gene Ontology	2	160	0.0512637	0.102878	PRKRIP1|FUS	http://amigo.geneontology.org/amigo/term/GO:0008380
GO:0008429	MF	phosphatidylethanolamine binding	Gene Ontology	1	11	0.0265241	0.0792924	MFGE8	http://amigo.geneontology.org/amigo/term/GO:0008429
GO:0008543	BP	fibroblast growth factor receptor signaling pathway	Gene Ontology	1	80	0.166077	0.205645	CBL	http://amigo.geneontology.org/amigo/term/GO:0008543
GO:0008574	MF	ATP-dependent microtubule motor activity, plus-end-directed	Gene Ontology	1	16	0.0373694	0.0889486	KIF18B	http://amigo.geneontology.org/amigo/term/GO:0008574
GO:0008584	BP	male gonad development	Gene Ontology	2	93	0.0193139	0.0792924	NASP|CBL	http://amigo.geneontology.org/amigo/term/GO:0008584
GO:0008625	BP	extrinsic apoptotic signaling pathway via death domain receptors	Gene Ontology	2	33	0.00280663	0.035953	TNFRSF10B|BID	http://amigo.geneontology.org/amigo/term/GO:0008625
GO:0008631	BP	intrinsic apoptotic signaling pathway in response to oxidative stress	Gene Ontology	1	14	0.0330457	0.0856768	ARL6IP5	http://amigo.geneontology.org/amigo/term/GO:0008631
GO:0008635	BP	activation of cysteine-type endopeptidase activity involved in apoptotic process by cytochrome c	Gene Ontology	1	7	0.0177609	0.0792924	APAF1	http://amigo.geneontology.org/amigo/term/GO:0008635
GO:0008637	BP	apoptotic mitochondrial changes	Gene Ontology	1	17	0.0395241	0.0906494	BID	http://amigo.geneontology.org/amigo/term/GO:0008637
GO:0008656	MF	cysteine-type endopeptidase activator activity involved in apoptotic process	Gene Ontology	1	17	0.0395241	0.0906494	APAF1	http://amigo.geneontology.org/amigo/term/GO:0008656
GO:0009083	BP	branched-chain amino acid catabolic process	Gene Ontology	1	20	0.0459596	0.0978801	BCAT1	http://amigo.geneontology.org/amigo/term/GO:0009083
GO:0009267	BP	cellular response to starvation	Gene Ontology	1	72	0.15097	0.19219	PPM1D	http://amigo.geneontology.org/amigo/term/GO:0009267
GO:0009306	BP	protein secretion	Gene Ontology	1	55	0.117962	0.16299	RAB8B	http://amigo.geneontology.org/amigo/term/GO:0009306
GO:0009314	BP	response to radiation	Gene Ontology	1	23	0.0523525	0.102878	PPM1D	http://amigo.geneontology.org/amigo/term/GO:0009314
GO:0009410	BP	response to xenobiotic stimulus	Gene Ontology	1	8	0.019959	0.0792924	AHR	http://amigo.geneontology.org/amigo/term/GO:0009410
GO:0009411	BP	response to UV	Gene Ontology	1	42	0.0918684	0.14009	DDB2	http://amigo.geneontology.org/amigo/term/GO:0009411
GO:0009611	BP	response to wounding	Gene Ontology	1	61	0.129754	0.173159	AURKA	http://amigo.geneontology.org/amigo/term/GO:0009611
GO:0009612	BP	response to mechanical stimulus	Gene Ontology	1	54	0.115982	0.161633	MAP1B	http://amigo.geneontology.org/amigo/term/GO:0009612
GO:0009617	BP	response to bacterium	Gene Ontology	1	115	0.229107	0.25803	PPM1D	http://amigo.geneontology.org/amigo/term/GO:0009617
GO:0009636	BP	response to toxic substance	Gene Ontology	2	82	0.0153195	0.0790458	AHR|MDM2	http://amigo.geneontology.org/amigo/term/GO:0009636
GO:0009653	BP	anatomical structure morphogenesis	Gene Ontology	1	131	0.256329	0.282236	EFNB2	http://amigo.geneontology.org/amigo/term/GO:0009653
GO:0009743	BP	response to carbohydrate	Gene Ontology	1	13	0.0308766	0.0830956	MAP1B	http://amigo.geneontology.org/amigo/term/GO:0009743
GO:0009749	BP	response to glucose	Gene Ontology	1	67	0.141391	0.18477	TCF4	http://amigo.geneontology.org/amigo/term/GO:0009749
GO:0009887	BP	animal organ morphogenesis	Gene Ontology	1	134	0.261327	0.286902	EFNB2	http://amigo.geneontology.org/amigo/term/GO:0009887
GO:0009897	CC	external side of plasma membrane	Gene Ontology	3	392	0.0590952	0.109942	ANXA5|ANTXR1|MFGE8	http://amigo.geneontology.org/amigo/term/GO:0009897
GO:0009948	BP	anterior/posterior axis specification	Gene Ontology	1	16	0.0373694	0.0889486	AURKA	http://amigo.geneontology.org/amigo/term/GO:0009948
GO:0009952	BP	anterior/posterior pattern specification	Gene Ontology	1	96	0.195499	0.23025	MSX2	http://amigo.geneontology.org/amigo/term/GO:0009952
GO:0009986	CC	cell surface	Gene Ontology	4	598	0.0463725	0.0983895	TNFRSF10B|ANO6|ANTXR1|CD109	http://amigo.geneontology.org/amigo/term/GO:0009986
GO:0010008	CC	endosome membrane	Gene Ontology	1	220	0.391283	0.403389	ANTXR1	http://amigo.geneontology.org/amigo/term/GO:0010008
GO:0010033	BP	response to organic substance	Gene Ontology	1	27	0.0608104	0.111306	ANXA5	http://amigo.geneontology.org/amigo/term/GO:0010033
GO:0010035	BP	response to inorganic substance	Gene Ontology	1	8	0.019959	0.0792924	MAP1B	http://amigo.geneontology.org/amigo/term/GO:0010035
GO:0010039	BP	response to iron ion	Gene Ontology	1	18	0.041674	0.0925817	MDM2	http://amigo.geneontology.org/amigo/term/GO:0010039
GO:0010332	BP	response to gamma radiation	Gene Ontology	1	27	0.0608104	0.111306	CBL	http://amigo.geneontology.org/amigo/term/GO:0010332
GO:0010389	BP	regulation of G2/M transition of mitotic cell cycle	Gene Ontology	3	80	0.000873689	0.0183313	CENPF|AURKA|HAUS8	http://amigo.geneontology.org/amigo/term/GO:0010389
GO:0010452	BP	histone H3-K36 methylation	Gene Ontology	1	8	0.019959	0.0792924	SMYD2	http://amigo.geneontology.org/amigo/term/GO:0010452
GO:0010468	BP	regulation of gene expression	Gene Ontology	2	235	0.0989023	0.147442	AHR|ZNF485	http://amigo.geneontology.org/amigo/term/GO:0010468
GO:0010506	BP	regulation of autophagy	Gene Ontology	1	70	0.147151	0.189672	TRIB3	http://amigo.geneontology.org/amigo/term/GO:0010506
GO:0010628	BP	positive regulation of gene expression	Gene Ontology	3	391	0.0587379	0.109457	MDM2|PIK3R3|RBPJ	http://amigo.geneontology.org/amigo/term/GO:0010628
GO:0010629	BP	negative regulation of gene expression	Gene Ontology	2	210	0.0819223	0.132442	STC2|AURKA	http://amigo.geneontology.org/amigo/term/GO:0010629
GO:0010827	BP	regulation of glucose transmembrane transport	Gene Ontology	1	9	0.0221522	0.0792924	TRIB3	http://amigo.geneontology.org/amigo/term/GO:0010827
GO:0010839	BP	negative regulation of keratinocyte proliferation	Gene Ontology	2	14	0.000581891	0.0167255	EFNB2|CD109	http://amigo.geneontology.org/amigo/term/GO:0010839
GO:0010917	BP	negative regulation of mitochondrial membrane potential	Gene Ontology	1	12	0.0287028	0.0817092	ARL6IP5	http://amigo.geneontology.org/amigo/term/GO:0010917
GO:0010918	BP	positive regulation of mitochondrial membrane potential	Gene Ontology	1	11	0.0265241	0.0792924	BID	http://amigo.geneontology.org/amigo/term/GO:0010918
GO:0010951	BP	negative regulation of endopeptidase activity	Gene Ontology	1	149	0.285819	0.308413	CD109	http://amigo.geneontology.org/amigo/term/GO:0010951
GO:0010955	BP	negative regulation of protein processing	Gene Ontology	1	15	0.03521	0.087293	MDM2	http://amigo.geneontology.org/amigo/term/GO:0010955
GO:0010972	BP	negative regulation of G2/M transition of mitotic cell cycle	Gene Ontology	1	57	0.121911	0.166215	AURKA	http://amigo.geneontology.org/amigo/term/GO:0010972
GO:0010977	BP	negative regulation of neuron projection development	Gene Ontology	2	61	0.00884642	0.0700909	EFNB2|MDM2	http://amigo.geneontology.org/amigo/term/GO:0010977
GO:0014012	BP	peripheral nervous system axon regeneration	Gene Ontology	1	6	0.015558	0.0790458	MAP1B	http://amigo.geneontology.org/amigo/term/GO:0014012
GO:0014068	BP	positive regulation of phosphatidylinositol 3-kinase signaling	Gene Ontology	1	86	0.177233	0.215688	CBL	http://amigo.geneontology.org/amigo/term/GO:0014068
GO:0014069	CC	postsynaptic density	Gene Ontology	1	251	0.432355	0.440916	MAP1B	http://amigo.geneontology.org/amigo/term/GO:0014069
GO:0014823	BP	response to activity	Gene Ontology	1	47	0.101994	0.149576	CBL	http://amigo.geneontology.org/amigo/term/GO:0014823
GO:0015031	BP	protein transport	Gene Ontology	5	320	0.000835533	0.0180311	CENPF|FCHSD2|NASP|HSP90B1|ATG16L1	http://amigo.geneontology.org/amigo/term/GO:0015031
GO:0015171	MF	amino acid transmembrane transporter activity	Gene Ontology	2	42	0.00440446	0.0453659	SLC7A2|SLC38A1	http://amigo.geneontology.org/amigo/term/GO:0015171
GO:0015174	MF	basic amino acid transmembrane transporter activity	Gene Ontology	1	9	0.0221522	0.0792924	SLC7A2	http://amigo.geneontology.org/amigo/term/GO:0015174
GO:0015175	MF	neutral amino acid transmembrane transporter activity	Gene Ontology	1	11	0.0265241	0.0792924	SLC38A1	http://amigo.geneontology.org/amigo/term/GO:0015175
GO:0015179	MF	L-amino acid transmembrane transporter activity	Gene Ontology	1	16	0.0373694	0.0889486	SLC38A1	http://amigo.geneontology.org/amigo/term/GO:0015179
GO:0015181	MF	arginine transmembrane transporter activity	Gene Ontology	1	5	0.0133502	0.0783717	SLC7A2	http://amigo.geneontology.org/amigo/term/GO:0015181
GO:0015186	MF	L-glutamine transmembrane transporter activity	Gene Ontology	1	8	0.019959	0.0792924	SLC38A1	http://amigo.geneontology.org/amigo/term/GO:0015186
GO:0015189	MF	L-lysine transmembrane transporter activity	Gene Ontology	1	5	0.0133502	0.0783717	SLC7A2	http://amigo.geneontology.org/amigo/term/GO:0015189
GO:0015630	CC	microtubule cytoskeleton	Gene Ontology	2	158	0.050144	0.1018	NAV1|AURKA	http://amigo.geneontology.org/amigo/term/GO:0015630
GO:0015631	MF	tubulin binding	Gene Ontology	1	59	0.125841	0.169938	MAP1B	http://amigo.geneontology.org/amigo/term/GO:0015631
GO:0015804	BP	neutral amino acid transport	Gene Ontology	1	13	0.0308766	0.0830956	SLC38A1	http://amigo.geneontology.org/amigo/term/GO:0015804
GO:0015813	BP	L-glutamate transmembrane transport	Gene Ontology	1	15	0.03521	0.087293	ARL6IP5	http://amigo.geneontology.org/amigo/term/GO:0015813
GO:0016020	CC	membrane	Gene Ontology	15	2075	5.82823e-05	0.00400355	GNL2|PCDHGC3|ANXA5|NUP155|MFGE8|MKI67|ARL6IP5|EIF3D|HSP90B1|LRRC41|OGFRL1|RPS5|P4HA1|ANO6|BID	http://amigo.geneontology.org/amigo/term/GO:0016020
GO:0016021	CC	integral component of membrane	Gene Ontology	8	3643	0.578316	0.581395	SEL1L3|SLC38A1|SLC30A10|ARL6IP5|SLC2A3|TNFRSF10B|GXYLT2|ANTXR1	http://amigo.geneontology.org/amigo/term/GO:0016021
GO:0016032	BP	viral process	Gene Ontology	4	456	0.0199402	0.0792924	ATG12|MDM2|NUP155|RAD23A	http://amigo.geneontology.org/amigo/term/GO:0016032
GO:0016055	BP	Wnt signaling pathway	Gene Ontology	1	189	0.347277	0.364319	TCF4	http://amigo.geneontology.org/amigo/term/GO:0016055
GO:0016202	BP	regulation of striated muscle tissue development	Gene Ontology	1	5	0.0133502	0.0783717	CENPF	http://amigo.geneontology.org/amigo/term/GO:0016202
GO:0016236	BP	macroautophagy	Gene Ontology	2	93	0.0193139	0.0792924	ATG16L1|ATG12	http://amigo.geneontology.org/amigo/term/GO:0016236
GO:0016266	BP	O-glycan processing	Gene Ontology	1	59	0.125841	0.169938	GXYLT2	http://amigo.geneontology.org/amigo/term/GO:0016266
GO:0016279	MF	protein-lysine N-methyltransferase activity	Gene Ontology	1	24	0.054474	0.105143	SMYD2	http://amigo.geneontology.org/amigo/term/GO:0016279
GO:0016282	CC	eukaryotic 43S preinitiation complex	Gene Ontology	1	16	0.0373694	0.0889486	EIF3D	http://amigo.geneontology.org/amigo/term/GO:0016282
GO:0016301	MF	kinase activity	Gene Ontology	1	89	0.182756	0.220045	TRIB3	http://amigo.geneontology.org/amigo/term/GO:0016301
GO:0016303	MF	1-phosphatidylinositol-3-kinase activity	Gene Ontology	1	10	0.0243406	0.0792924	PIK3R3	http://amigo.geneontology.org/amigo/term/GO:0016303
GO:0016311	BP	dephosphorylation	Gene Ontology	1	91	0.186417	0.223267	NT5DC3	http://amigo.geneontology.org/amigo/term/GO:0016311
GO:0016323	CC	basolateral plasma membrane	Gene Ontology	1	216	0.385774	0.398434	SLC38A1	http://amigo.geneontology.org/amigo/term/GO:0016323
GO:0016339	BP	calcium-dependent cell-cell adhesion via plasma membrane cell adhesion molecules	Gene Ontology	1	38	0.083687	0.133358	PCDHGC3	http://amigo.geneontology.org/amigo/term/GO:0016339
GO:0016358	BP	dendrite development	Gene Ontology	1	42	0.0918684	0.14009	MAP1B	http://amigo.geneontology.org/amigo/term/GO:0016358
GO:0016363	CC	nuclear matrix	Gene Ontology	1	109	0.218647	0.248472	CENPF	http://amigo.geneontology.org/amigo/term/GO:0016363
GO:0016477	BP	cell migration	Gene Ontology	2	232	0.096815	0.145094	RND3|RHOU	http://amigo.geneontology.org/amigo/term/GO:0016477
GO:0016567	BP	protein ubiquitination	Gene Ontology	5	486	0.00498091	0.048527	LRRC41|MDM2|FEM1C|CBL|RNF113A	http://amigo.geneontology.org/amigo/term/GO:0016567
GO:0016579	BP	protein deubiquitination	Gene Ontology	3	262	0.0218064	0.0792924	DDB2|MDM2|RAD23A	http://amigo.geneontology.org/amigo/term/GO:0016579
GO:0016600	CC	flotillin complex	Gene Ontology	1	8	0.019959	0.0792924	CBL	http://amigo.geneontology.org/amigo/term/GO:0016600
GO:0016601	BP	Rac protein signal transduction	Gene Ontology	1	23	0.0523525	0.102878	RHOU	http://amigo.geneontology.org/amigo/term/GO:0016601
GO:0016604	CC	nuclear body	Gene Ontology	4	307	0.00531225	0.050085	RAB8B|MKI67|MDM2|KIF18B	http://amigo.geneontology.org/amigo/term/GO:0016604
GO:0016605	CC	PML body	Gene Ontology	1	101	0.204481	0.236164	TCF4	http://amigo.geneontology.org/amigo/term/GO:0016605
GO:0016607	CC	nuclear speck	Gene Ontology	3	400	0.0619903	0.113144	FAM76B|MSX2|RNF113A	http://amigo.geneontology.org/amigo/term/GO:0016607
GO:0016702	MF	oxidoreductase activity, acting on single donors with incorporation of molecular oxygen, incorporation of two atoms of oxygen	Gene Ontology	1	14	0.0330457	0.0856768	P4HA1	http://amigo.geneontology.org/amigo/term/GO:0016702
GO:0016740	MF	transferase activity	Gene Ontology	1	41	0.0898298	0.13923	MID1	http://amigo.geneontology.org/amigo/term/GO:0016740
GO:0016874	MF	ligase activity	Gene Ontology	1	8	0.019959	0.0792924	MDM2	http://amigo.geneontology.org/amigo/term/GO:0016874
GO:0016887	MF	ATPase activity	Gene Ontology	1	229	0.403501	0.413725	KIF18B	http://amigo.geneontology.org/amigo/term/GO:0016887
GO:0016925	BP	protein sumoylation	Gene Ontology	2	63	0.00939452	0.0729799	MDM2|NUP155	http://amigo.geneontology.org/amigo/term/GO:0016925
GO:0017025	MF	TBP-class protein binding	Gene Ontology	1	26	0.058703	0.109457	AHR	http://amigo.geneontology.org/amigo/term/GO:0017025
GO:0017053	CC	transcription repressor complex	Gene Ontology	1	55	0.117962	0.16299	RBPJ	http://amigo.geneontology.org/amigo/term/GO:0017053
GO:0017056	MF	structural constituent of nuclear pore	Gene Ontology	1	28	0.0629132	0.113144	NUP155	http://amigo.geneontology.org/amigo/term/GO:0017056
GO:0017121	BP	plasma membrane phospholipid scrambling	Gene Ontology	1	8	0.019959	0.0792924	ANO6	http://amigo.geneontology.org/amigo/term/GO:0017121
GO:0017124	MF	SH3 domain binding	Gene Ontology	1	131	0.256329	0.282236	CBL	http://amigo.geneontology.org/amigo/term/GO:0017124
GO:0017128	MF	phospholipid scramblase activity	Gene Ontology	1	10	0.0243406	0.0792924	ANO6	http://amigo.geneontology.org/amigo/term/GO:0017128
GO:0017157	BP	regulation of exocytosis	Gene Ontology	1	31	0.0691938	0.118603	RAB8B	http://amigo.geneontology.org/amigo/term/GO:0017157
GO:0018024	MF	histone-lysine N-methyltransferase activity	Gene Ontology	1	20	0.0459596	0.0978801	SMYD2	http://amigo.geneontology.org/amigo/term/GO:0018024
GO:0018026	BP	peptidyl-lysine monomethylation	Gene Ontology	1	10	0.0243406	0.0792924	SMYD2	http://amigo.geneontology.org/amigo/term/GO:0018026
GO:0018027	BP	peptidyl-lysine dimethylation	Gene Ontology	1	7	0.0177609	0.0792924	SMYD2	http://amigo.geneontology.org/amigo/term/GO:0018027
GO:0018105	BP	peptidyl-serine phosphorylation	Gene Ontology	1	161	0.304834	0.32552	AURKA	http://amigo.geneontology.org/amigo/term/GO:0018105
GO:0018401	BP	peptidyl-proline hydroxylation to 4-hydroxy-L-proline	Gene Ontology	1	11	0.0265241	0.0792924	P4HA1	http://amigo.geneontology.org/amigo/term/GO:0018401
GO:0019003	MF	GDP binding	Gene Ontology	2	73	0.0123541	0.0783717	RAB8B|RIT1	http://amigo.geneontology.org/amigo/term/GO:0019003
GO:0019083	BP	viral transcription	Gene Ontology	2	108	0.0253801	0.0792924	RPS5|NUP155	http://amigo.geneontology.org/amigo/term/GO:0019083
GO:0019216	BP	regulation of lipid metabolic process	Gene Ontology	1	92	0.188241	0.224976	TRIB3	http://amigo.geneontology.org/amigo/term/GO:0019216
GO:0019221	BP	cytokine-mediated signaling pathway	Gene Ontology	3	282	0.0263027	0.0792924	RHOU|CBL|HSP90B1	http://amigo.geneontology.org/amigo/term/GO:0019221
GO:0019388	BP	galactose catabolic process	Gene Ontology	1	7	0.0177609	0.0792924	PGM2L1	http://amigo.geneontology.org/amigo/term/GO:0019388
GO:0019787	MF	ubiquitin-like protein transferase activity	Gene Ontology	1	7	0.0177609	0.0792924	ATG16L1	http://amigo.geneontology.org/amigo/term/GO:0019787
GO:0019789	MF	SUMO transferase activity	Gene Ontology	1	16	0.0373694	0.0889486	MDM2	http://amigo.geneontology.org/amigo/term/GO:0019789
GO:0019843	MF	rRNA binding	Gene Ontology	1	40	0.0877867	0.13776	RPS5	http://amigo.geneontology.org/amigo/term/GO:0019843
GO:0019852	BP	L-ascorbic acid metabolic process	Gene Ontology	1	8	0.019959	0.0792924	SLC2A3	http://amigo.geneontology.org/amigo/term/GO:0019852
GO:0019882	BP	antigen processing and presentation	Gene Ontology	1	24	0.054474	0.105143	RAB8B	http://amigo.geneontology.org/amigo/term/GO:0019882
GO:0019894	MF	kinesin binding	Gene Ontology	1	43	0.0939024	0.142425	KIF18B	http://amigo.geneontology.org/amigo/term/GO:0019894
GO:0019897	CC	extrinsic component of plasma membrane	Gene Ontology	1	23	0.0523525	0.102878	MFGE8	http://amigo.geneontology.org/amigo/term/GO:0019897
GO:0019899	MF	enzyme binding	Gene Ontology	4	353	0.00855973	0.068297	MDM2|MID1|STC2|WDR76	http://amigo.geneontology.org/amigo/term/GO:0019899
GO:0019900	MF	kinase binding	Gene Ontology	1	97	0.197304	0.231653	RAD23A	http://amigo.geneontology.org/amigo/term/GO:0019900
GO:0019901	MF	protein kinase binding	Gene Ontology	5	461	0.00400089	0.0429722	PRKRIP1|TCF4|RND3|AURKA|TRIB3	http://amigo.geneontology.org/amigo/term/GO:0019901
GO:0019903	MF	protein phosphatase binding	Gene Ontology	1	86	0.177233	0.215688	HSP90B1	http://amigo.geneontology.org/amigo/term/GO:0019903
GO:0019904	MF	protein domain specific binding	Gene Ontology	1	239	0.416792	0.425811	MDM2	http://amigo.geneontology.org/amigo/term/GO:0019904
GO:0019933	BP	cAMP-mediated signaling	Gene Ontology	1	27	0.0608104	0.111306	AHR	http://amigo.geneontology.org/amigo/term/GO:0019933
GO:0020037	MF	heme binding	Gene Ontology	1	135	0.262985	0.288443	STC2	http://amigo.geneontology.org/amigo/term/GO:0020037
GO:0021591	BP	ventricular system development	Gene Ontology	1	19	0.0438192	0.0951095	CENPF	http://amigo.geneontology.org/amigo/term/GO:0021591
GO:0021983	BP	pituitary gland development	Gene Ontology	1	27	0.0608104	0.111306	RBPJ	http://amigo.geneontology.org/amigo/term/GO:0021983
GO:0022414	BP	reproductive process	Gene Ontology	1	7	0.0177609	0.0792924	ANTXR1	http://amigo.geneontology.org/amigo/term/GO:0022414
GO:0022627	CC	cytosolic small ribosomal subunit	Gene Ontology	1	47	0.101994	0.149576	RPS5	http://amigo.geneontology.org/amigo/term/GO:0022627
GO:0023019	BP	signal transduction involved in regulation of gene expression	Gene Ontology	1	20	0.0459596	0.0978801	MSX2	http://amigo.geneontology.org/amigo/term/GO:0023019
GO:0030031	BP	cell projection assembly	Gene Ontology	1	23	0.0523525	0.102878	RHOU	http://amigo.geneontology.org/amigo/term/GO:0030031
GO:0030036	BP	actin cytoskeleton organization	Gene Ontology	2	166	0.0546761	0.105175	RND3|RHOU	http://amigo.geneontology.org/amigo/term/GO:0030036
GO:0030054	CC	cell junction	Gene Ontology	3	190	0.0094043	0.0729799	DDB2|TES|SLC7A2	http://amigo.geneontology.org/amigo/term/GO:0030054
GO:0030071	BP	regulation of mitotic metaphase/anaphase transition	Gene Ontology	1	10	0.0243406	0.0792924	RIOK2	http://amigo.geneontology.org/amigo/term/GO:0030071
GO:0030140	CC	trans-Golgi network transport vesicle	Gene Ontology	1	17	0.0395241	0.0906494	RAB8B	http://amigo.geneontology.org/amigo/term/GO:0030140
GO:0030154	BP	cell differentiation	Gene Ontology	3	596	0.150859	0.19219	PURB|APAF1|CENPF	http://amigo.geneontology.org/amigo/term/GO:0030154
GO:0030183	BP	B cell differentiation	Gene Ontology	1	73	0.152873	0.193742	RBPJ	http://amigo.geneontology.org/amigo/term/GO:0030183
GO:0030199	BP	collagen fibril organization	Gene Ontology	1	48	0.104005	0.151268	P4HA1	http://amigo.geneontology.org/amigo/term/GO:0030199
GO:0030216	BP	keratinocyte differentiation	Gene Ontology	1	53	0.113997	0.159849	RBPJ	http://amigo.geneontology.org/amigo/term/GO:0030216
GO:0030279	BP	negative regulation of ossification	Gene Ontology	1	19	0.0438192	0.0951095	RBPJ	http://amigo.geneontology.org/amigo/term/GO:0030279
GO:0030307	BP	positive regulation of cell growth	Gene Ontology	1	81	0.167947	0.207055	DDX49	http://amigo.geneontology.org/amigo/term/GO:0030307
GO:0030330	BP	DNA damage response, signal transduction by p53 class mediator	Gene Ontology	1	17	0.0395241	0.0906494	PPM1D	http://amigo.geneontology.org/amigo/term/GO:0030330
GO:0030331	MF	estrogen receptor binding	Gene Ontology	1	42	0.0918684	0.14009	FUS	http://amigo.geneontology.org/amigo/term/GO:0030331
GO:0030335	BP	positive regulation of cell migration	Gene Ontology	1	227	0.400807	0.412082	PIK3R3	http://amigo.geneontology.org/amigo/term/GO:0030335
GO:0030388	BP	fructose 1,6-bisphosphate metabolic process	Gene Ontology	1	9	0.0221522	0.0792924	ALDOC	http://amigo.geneontology.org/amigo/term/GO:0030388
GO:0030424	CC	axon	Gene Ontology	2	310	0.154588	0.195057	MAP1B|SACS	http://amigo.geneontology.org/amigo/term/GO:0030424
GO:0030425	CC	dendrite	Gene Ontology	2	420	0.24357	0.271352	MAP1B|SACS	http://amigo.geneontology.org/amigo/term/GO:0030425
GO:0030426	CC	growth cone	Gene Ontology	2	140	0.0404882	0.0924861	MAP1B|CBL	http://amigo.geneontology.org/amigo/term/GO:0030426
GO:0030433	BP	ubiquitin-dependent ERAD pathway	Gene Ontology	2	71	0.0117334	0.0783717	FAF2|HSP90B1	http://amigo.geneontology.org/amigo/term/GO:0030433
GO:0030490	BP	maturation of SSU-rRNA	Gene Ontology	1	16	0.0373694	0.0889486	RIOK2	http://amigo.geneontology.org/amigo/term/GO:0030490
GO:0030496	CC	midbody	Gene Ontology	3	160	0.00592596	0.052867	CENPF|AURKA|HSP90B1	http://amigo.geneontology.org/amigo/term/GO:0030496
GO:0030501	BP	positive regulation of bone mineralization	Gene Ontology	1	39	0.0857391	0.136054	ANO6	http://amigo.geneontology.org/amigo/term/GO:0030501
GO:0030512	BP	negative regulation of transforming growth factor beta receptor signaling pathway	Gene Ontology	1	74	0.154772	0.195057	CD109	http://amigo.geneontology.org/amigo/term/GO:0030512
GO:0030513	BP	positive regulation of BMP signaling pathway	Gene Ontology	2	34	0.00296742	0.0373565	RBPJ|MSX2	http://amigo.geneontology.org/amigo/term/GO:0030513
GO:0030522	BP	intracellular receptor signaling pathway	Gene Ontology	1	26	0.058703	0.109457	AHR	http://amigo.geneontology.org/amigo/term/GO:0030522
GO:0030544	MF	Hsp70 protein binding	Gene Ontology	1	42	0.0918684	0.14009	SACS	http://amigo.geneontology.org/amigo/term/GO:0030544
GO:0030666	CC	endocytic vesicle membrane	Gene Ontology	1	66	0.139462	0.183307	MDM2	http://amigo.geneontology.org/amigo/term/GO:0030666
GO:0030667	CC	secretory granule membrane	Gene Ontology	1	99	0.2009	0.234177	SLC2A3	http://amigo.geneontology.org/amigo/term/GO:0030667
GO:0030670	CC	phagocytic vesicle membrane	Gene Ontology	2	74	0.0126697	0.0783717	RAB8B|ATG12	http://amigo.geneontology.org/amigo/term/GO:0030670
GO:0030688	CC	preribosome, small subunit precursor	Gene Ontology	1	12	0.0287028	0.0817092	RIOK2	http://amigo.geneontology.org/amigo/term/GO:0030688
GO:0030833	BP	regulation of actin filament polymerization	Gene Ontology	1	26	0.058703	0.109457	FCHSD2	http://amigo.geneontology.org/amigo/term/GO:0030833
GO:0030838	BP	positive regulation of actin filament polymerization	Gene Ontology	1	51	0.110013	0.156002	FCHSD2	http://amigo.geneontology.org/amigo/term/GO:0030838
GO:0030855	BP	epithelial cell differentiation	Gene Ontology	1	68	0.143315	0.186425	ALDOC	http://amigo.geneontology.org/amigo/term/GO:0030855
GO:0030865	BP	cortical cytoskeleton organization	Gene Ontology	1	21	0.0480953	0.0996196	RND3	http://amigo.geneontology.org/amigo/term/GO:0030865
GO:0030890	BP	positive regulation of B cell proliferation	Gene Ontology	1	41	0.0898298	0.13923	PELI1	http://amigo.geneontology.org/amigo/term/GO:0030890
GO:0030900	BP	forebrain development	Gene Ontology	1	46	0.0999776	0.147685	APAF1	http://amigo.geneontology.org/amigo/term/GO:0030900
GO:0030911	MF	TPR domain binding	Gene Ontology	1	8	0.019959	0.0792924	RAB8B	http://amigo.geneontology.org/amigo/term/GO:0030911
GO:0030968	BP	endoplasmic reticulum unfolded protein response	Gene Ontology	1	49	0.106012	0.15262	STC2	http://amigo.geneontology.org/amigo/term/GO:0030968
GO:0030970	BP	retrograde protein transport, ER to cytosol	Gene Ontology	2	15	0.000658518	0.0169568	FAF2|HSP90B1	http://amigo.geneontology.org/amigo/term/GO:0030970
GO:0030971	MF	receptor tyrosine kinase binding	Gene Ontology	1	60	0.1278	0.171358	CBL	http://amigo.geneontology.org/amigo/term/GO:0030971
GO:0031016	BP	pancreas development	Gene Ontology	1	24	0.054474	0.105143	TCF4	http://amigo.geneontology.org/amigo/term/GO:0031016
GO:0031069	BP	hair follicle morphogenesis	Gene Ontology	1	28	0.0629132	0.113144	GORAB	http://amigo.geneontology.org/amigo/term/GO:0031069
GO:0031072	MF	heat shock protein binding	Gene Ontology	1	61	0.129754	0.173159	APAF1	http://amigo.geneontology.org/amigo/term/GO:0031072
GO:0031092	CC	platelet alpha granule membrane	Gene Ontology	1	17	0.0395241	0.0906494	CD109	http://amigo.geneontology.org/amigo/term/GO:0031092
GO:0031116	BP	positive regulation of microtubule polymerization	Gene Ontology	1	26	0.058703	0.109457	MAP1B	http://amigo.geneontology.org/amigo/term/GO:0031116
GO:0031145	BP	anaphase-promoting complex-dependent catabolic process	Gene Ontology	1	82	0.169812	0.208674	AURKA	http://amigo.geneontology.org/amigo/term/GO:0031145
GO:0031225	CC	anchored component of membrane	Gene Ontology	1	102	0.206266	0.237983	CD109	http://amigo.geneontology.org/amigo/term/GO:0031225
GO:0031258	CC	lamellipodium membrane	Gene Ontology	1	22	0.0502262	0.1018	ANTXR1	http://amigo.geneontology.org/amigo/term/GO:0031258
GO:0031295	BP	T cell costimulation	Gene Ontology	1	53	0.113997	0.159849	EFNB2	http://amigo.geneontology.org/amigo/term/GO:0031295
GO:0031334	BP	positive regulation of protein-containing complex assembly	Gene Ontology	1	54	0.115982	0.161633	BID	http://amigo.geneontology.org/amigo/term/GO:0031334
GO:0031346	BP	positive regulation of cell projection organization	Gene Ontology	1	5	0.0133502	0.0783717	RAB8B	http://amigo.geneontology.org/amigo/term/GO:0031346
GO:0031398	BP	positive regulation of protein ubiquitination	Gene Ontology	2	72	0.012042	0.0783717	PELI1|RASSF5	http://amigo.geneontology.org/amigo/term/GO:0031398
GO:0031410	CC	cytoplasmic vesicle	Gene Ontology	1	285	0.474254	0.481479	RND3	http://amigo.geneontology.org/amigo/term/GO:0031410
GO:0031418	MF	L-ascorbic acid binding	Gene Ontology	1	20	0.0459596	0.0978801	P4HA1	http://amigo.geneontology.org/amigo/term/GO:0031418
GO:0031434	MF	mitogen-activated protein kinase kinase binding	Gene Ontology	1	13	0.0308766	0.0830956	TRIB3	http://amigo.geneontology.org/amigo/term/GO:0031434
GO:0031465	CC	Cul4B-RING E3 ubiquitin ligase complex	Gene Ontology	1	5	0.0133502	0.0783717	DDB2	http://amigo.geneontology.org/amigo/term/GO:0031465
GO:0031489	MF	myosin V binding	Gene Ontology	1	17	0.0395241	0.0906494	FUS	http://amigo.geneontology.org/amigo/term/GO:0031489
GO:0031527	CC	filopodium membrane	Gene Ontology	1	18	0.041674	0.0925817	ANTXR1	http://amigo.geneontology.org/amigo/term/GO:0031527
GO:0031532	BP	actin cytoskeleton reorganization	Gene Ontology	1	57	0.121911	0.166215	ANTXR1	http://amigo.geneontology.org/amigo/term/GO:0031532
GO:0031593	MF	polyubiquitin modification-dependent protein binding	Gene Ontology	1	31	0.0691938	0.118603	RAD23A	http://amigo.geneontology.org/amigo/term/GO:0031593
GO:0031594	CC	neuromuscular junction	Gene Ontology	1	76	0.158557	0.198723	FCHSD2	http://amigo.geneontology.org/amigo/term/GO:0031594
GO:0031616	CC	spindle pole centrosome	Gene Ontology	1	15	0.03521	0.087293	AURKA	http://amigo.geneontology.org/amigo/term/GO:0031616
GO:0031625	MF	ubiquitin protein ligase binding	Gene Ontology	6	294	6.00709e-05	0.00400355	BID|FAF2|AURKA|TRIB3|MDM2|MID1	http://amigo.geneontology.org/amigo/term/GO:0031625
GO:0031647	BP	regulation of protein stability	Gene Ontology	1	83	0.171674	0.210733	AURKA	http://amigo.geneontology.org/amigo/term/GO:0031647
GO:0031648	BP	protein destabilization	Gene Ontology	2	49	0.00587638	0.052867	MDM2|RAD23A	http://amigo.geneontology.org/amigo/term/GO:0031648
GO:0031965	CC	nuclear membrane	Gene Ontology	1	237	0.414157	0.423502	NUP155	http://amigo.geneontology.org/amigo/term/GO:0031965
GO:0031982	CC	vesicle	Gene Ontology	1	173	0.323348	0.340794	RND3	http://amigo.geneontology.org/amigo/term/GO:0031982
GO:0032024	BP	positive regulation of insulin secretion	Gene Ontology	1	42	0.0918684	0.14009	TCF4	http://amigo.geneontology.org/amigo/term/GO:0032024
GO:0032026	BP	response to magnesium ion	Gene Ontology	1	13	0.0308766	0.0830956	MDM2	http://amigo.geneontology.org/amigo/term/GO:0032026
GO:0032060	BP	bleb assembly	Gene Ontology	1	10	0.0243406	0.0792924	ANO6	http://amigo.geneontology.org/amigo/term/GO:0032060
GO:0032088	BP	negative regulation of NF-kappaB transcription factor activity	Gene Ontology	1	80	0.166077	0.205645	PELI1	http://amigo.geneontology.org/amigo/term/GO:0032088
GO:0032091	BP	negative regulation of protein binding	Gene Ontology	1	77	0.160443	0.200201	AURKA	http://amigo.geneontology.org/amigo/term/GO:0032091
GO:0032092	BP	positive regulation of protein binding	Gene Ontology	2	70	0.0114284	0.0783717	TCF4|TRIB3	http://amigo.geneontology.org/amigo/term/GO:0032092
GO:0032133	CC	chromosome passenger complex	Gene Ontology	1	6	0.015558	0.0790458	AURKA	http://amigo.geneontology.org/amigo/term/GO:0032133
GO:0032355	BP	response to estradiol	Gene Ontology	1	105	0.211596	0.241671	MAP1B	http://amigo.geneontology.org/amigo/term/GO:0032355
GO:0032434	BP	regulation of proteasomal ubiquitin-dependent protein catabolic process	Gene Ontology	1	13	0.0308766	0.0830956	RAD23A	http://amigo.geneontology.org/amigo/term/GO:0032434
GO:0032436	BP	positive regulation of proteasomal ubiquitin-dependent protein catabolic process	Gene Ontology	4	74	2.9403e-05	0.0024541	MDM2|TRIB3|AURKA|RAD23A	http://amigo.geneontology.org/amigo/term/GO:0032436
GO:0032465	BP	regulation of cytokinesis	Gene Ontology	1	42	0.0918684	0.14009	AURKA	http://amigo.geneontology.org/amigo/term/GO:0032465
GO:0032488	BP	Cdc42 protein signal transduction	Gene Ontology	1	7	0.0177609	0.0792924	RHOU	http://amigo.geneontology.org/amigo/term/GO:0032488
GO:0032496	BP	response to lipopolysaccharide	Gene Ontology	1	137	0.266291	0.291223	PELI1	http://amigo.geneontology.org/amigo/term/GO:0032496
GO:0032592	CC	integral component of mitochondrial membrane	Gene Ontology	1	10	0.0243406	0.0792924	BID	http://amigo.geneontology.org/amigo/term/GO:0032592
GO:0032792	BP	negative regulation of CREB transcription factor activity	Gene Ontology	1	6	0.015558	0.0790458	MSX2	http://amigo.geneontology.org/amigo/term/GO:0032792
GO:0032869	BP	cellular response to insulin stimulus	Gene Ontology	2	97	0.0208635	0.0792924	RAB8B|TRIB3	http://amigo.geneontology.org/amigo/term/GO:0032869
GO:0032874	BP	positive regulation of stress-activated MAPK cascade	Gene Ontology	2	18	0.000915981	0.0185323	ARL6IP5|MID1	http://amigo.geneontology.org/amigo/term/GO:0032874
GO:0032922	BP	circadian regulation of gene expression	Gene Ontology	1	66	0.139462	0.183307	AHR	http://amigo.geneontology.org/amigo/term/GO:0032922
GO:0032956	BP	regulation of actin cytoskeleton organization	Gene Ontology	1	75	0.156667	0.197041	RND3	http://amigo.geneontology.org/amigo/term/GO:0032956
GO:0032991	CC	protein-containing complex	Gene Ontology	8	623	8.74604e-05	0.00495463	NASP|RAD23A|HSP90B1|AHR|DDB2|MDM2|TES|APAF1	http://amigo.geneontology.org/amigo/term/GO:0032991
GO:0032993	CC	protein-DNA complex	Gene Ontology	1	44	0.095932	0.144152	TCF4	http://amigo.geneontology.org/amigo/term/GO:0032993
GO:0033018	CC	sarcoplasmic reticulum lumen	Gene Ontology	1	9	0.0221522	0.0792924	HSP90B1	http://amigo.geneontology.org/amigo/term/GO:0033018
GO:0033146	BP	regulation of intracellular estrogen receptor signaling pathway	Gene Ontology	1	15	0.03521	0.087293	UFM1	http://amigo.geneontology.org/amigo/term/GO:0033146
GO:0033189	BP	response to vitamin A	Gene Ontology	1	19	0.0438192	0.0951095	MAP1B	http://amigo.geneontology.org/amigo/term/GO:0033189
GO:0033280	BP	response to vitamin D	Gene Ontology	1	16	0.0373694	0.0889486	STC2	http://amigo.geneontology.org/amigo/term/GO:0033280
GO:0033290	CC	eukaryotic 48S preinitiation complex	Gene Ontology	1	14	0.0330457	0.0856768	EIF3D	http://amigo.geneontology.org/amigo/term/GO:0033290
GO:0033574	BP	response to testosterone	Gene Ontology	2	31	0.00249783	0.0349388	NASP|CBL	http://amigo.geneontology.org/amigo/term/GO:0033574
GO:0033612	MF	receptor serine/threonine kinase binding	Gene Ontology	1	5	0.0133502	0.0783717	MDM2	http://amigo.geneontology.org/amigo/term/GO:0033612
GO:0033683	BP	nucleotide-excision repair, DNA incision	Gene Ontology	1	37	0.0816302	0.132442	DDB2	http://amigo.geneontology.org/amigo/term/GO:0033683
GO:0034045	CC	phagophore assembly site membrane	Gene Ontology	2	16	0.000739755	0.0174613	ATG16L1|ATG12	http://amigo.geneontology.org/amigo/term/GO:0034045
GO:0034080	BP	CENP-A containing nucleosome assembly	Gene Ontology	1	30	0.0671049	0.116789	NASP	http://amigo.geneontology.org/amigo/term/GO:0034080
GO:0034098	CC	VCP-NPL4-UFD1 AAA ATPase complex	Gene Ontology	1	8	0.019959	0.0792924	FAF2	http://amigo.geneontology.org/amigo/term/GO:0034098
GO:0034141	BP	positive regulation of toll-like receptor 3 signaling pathway	Gene Ontology	1	7	0.0177609	0.0792924	PELI1	http://amigo.geneontology.org/amigo/term/GO:0034141
GO:0034145	BP	positive regulation of toll-like receptor 4 signaling pathway	Gene Ontology	1	9	0.0221522	0.0792924	PELI1	http://amigo.geneontology.org/amigo/term/GO:0034145
GO:0034220	BP	ion transmembrane transport	Gene Ontology	2	209	0.0812637	0.132442	ANO6|TTYH3	http://amigo.geneontology.org/amigo/term/GO:0034220
GO:0034332	BP	adherens junction organization	Gene Ontology	1	42	0.0918684	0.14009	EFNB2	http://amigo.geneontology.org/amigo/term/GO:0034332
GO:0034389	BP	lipid droplet organization	Gene Ontology	1	20	0.0459596	0.0978801	FAF2	http://amigo.geneontology.org/amigo/term/GO:0034389
GO:0034446	BP	substrate adhesion-dependent cell spreading	Gene Ontology	1	56	0.119939	0.164716	ANTXR1	http://amigo.geneontology.org/amigo/term/GO:0034446
GO:0034450	MF	ubiquitin-ubiquitin ligase activity	Gene Ontology	1	13	0.0308766	0.0830956	PELI1	http://amigo.geneontology.org/amigo/term/GO:0034450
GO:0034451	CC	centriolar satellite	Gene Ontology	1	95	0.193691	0.228595	RAD23A	http://amigo.geneontology.org/amigo/term/GO:0034451
GO:0034504	BP	protein localization to nucleus	Gene Ontology	1	34	0.0754327	0.1255	MDM2	http://amigo.geneontology.org/amigo/term/GO:0034504
GO:0034663	CC	endoplasmic reticulum chaperone complex	Gene Ontology	1	10	0.0243406	0.0792924	HSP90B1	http://amigo.geneontology.org/amigo/term/GO:0034663
GO:0034707	CC	chloride channel complex	Gene Ontology	2	48	0.00565411	0.0516621	ANO6|TTYH3	http://amigo.geneontology.org/amigo/term/GO:0034707
GO:0034773	BP	histone H4-K20 trimethylation	Gene Ontology	1	6	0.015558	0.0790458	PWP1	http://amigo.geneontology.org/amigo/term/GO:0034773
GO:0034774	CC	secretory granule lumen	Gene Ontology	2	114	0.0279962	0.0817092	ALDOC|APAF1	http://amigo.geneontology.org/amigo/term/GO:0034774
GO:0034968	BP	histone lysine methylation	Gene Ontology	1	13	0.0308766	0.0830956	SMYD2	http://amigo.geneontology.org/amigo/term/GO:0034968
GO:0034975	BP	protein folding in endoplasmic reticulum	Gene Ontology	1	11	0.0265241	0.0792924	HSP90B1	http://amigo.geneontology.org/amigo/term/GO:0034975
GO:0034976	BP	response to endoplasmic reticulum stress	Gene Ontology	4	75	3.09184e-05	0.0024541	TNFRSF10B|TRIB3|HSP90B1|UFM1	http://amigo.geneontology.org/amigo/term/GO:0034976
GO:0035019	BP	somatic stem cell population maintenance	Gene Ontology	1	63	0.13365	0.177314	RBPJ	http://amigo.geneontology.org/amigo/term/GO:0035019
GO:0035115	BP	embryonic forelimb morphogenesis	Gene Ontology	1	33	0.0733577	0.124236	MSX2	http://amigo.geneontology.org/amigo/term/GO:0035115
GO:0035116	BP	embryonic hindlimb morphogenesis	Gene Ontology	1	29	0.0650114	0.115271	MSX2	http://amigo.geneontology.org/amigo/term/GO:0035116
GO:0035174	MF	histone serine kinase activity	Gene Ontology	1	5	0.0133502	0.0783717	AURKA	http://amigo.geneontology.org/amigo/term/GO:0035174
GO:0035252	MF	UDP-xylosyltransferase activity	Gene Ontology	1	8	0.019959	0.0792924	GXYLT2	http://amigo.geneontology.org/amigo/term/GO:0035252
GO:0035255	MF	ionotropic glutamate receptor binding	Gene Ontology	1	27	0.0608104	0.111306	FUS	http://amigo.geneontology.org/amigo/term/GO:0035255
GO:0035257	MF	nuclear hormone receptor binding	Gene Ontology	1	26	0.058703	0.109457	TCF4	http://amigo.geneontology.org/amigo/term/GO:0035257
GO:0035313	BP	wound healing, spreading of epidermal cells	Gene Ontology	1	11	0.0265241	0.0792924	MSX2	http://amigo.geneontology.org/amigo/term/GO:0035313
GO:0035371	CC	microtubule plus-end	Gene Ontology	1	23	0.0523525	0.102878	KIF18B	http://amigo.geneontology.org/amigo/term/GO:0035371
GO:0035372	BP	protein localization to microtubule	Gene Ontology	1	10	0.0243406	0.0792924	MID1	http://amigo.geneontology.org/amigo/term/GO:0035372
GO:0035473	MF	lipase binding	Gene Ontology	1	6	0.015558	0.0790458	FAF2	http://amigo.geneontology.org/amigo/term/GO:0035473
GO:0035518	BP	histone H2A monoubiquitination	Gene Ontology	1	12	0.0287028	0.0817092	DDB2	http://amigo.geneontology.org/amigo/term/GO:0035518
GO:0035556	BP	intracellular signal transduction	Gene Ontology	1	369	0.565113	0.569131	RASSF5	http://amigo.geneontology.org/amigo/term/GO:0035556
GO:0035578	CC	azurophil granule lumen	Gene Ontology	1	90	0.184588	0.222015	FAF2	http://amigo.geneontology.org/amigo/term/GO:0035578
GO:0035579	CC	specific granule membrane	Gene Ontology	2	91	0.0185583	0.0792924	ANO6|SLC2A3	http://amigo.geneontology.org/amigo/term/GO:0035579
GO:0035590	BP	purinergic nucleotide receptor signaling pathway	Gene Ontology	1	8	0.019959	0.0792924	ANO6	http://amigo.geneontology.org/amigo/term/GO:0035590
GO:0035630	BP	bone mineralization involved in bone maturation	Gene Ontology	1	6	0.015558	0.0790458	ANO6	http://amigo.geneontology.org/amigo/term/GO:0035630
GO:0035635	BP	entry of bacterium into host cell	Gene Ontology	1	8	0.019959	0.0792924	CBL	http://amigo.geneontology.org/amigo/term/GO:0035635
GO:0035725	BP	sodium ion transmembrane transport	Gene Ontology	1	97	0.197304	0.231653	ANO6	http://amigo.geneontology.org/amigo/term/GO:0035725
GO:0035912	BP	dorsal aorta morphogenesis	Gene Ontology	1	8	0.019959	0.0792924	RBPJ	http://amigo.geneontology.org/amigo/term/GO:0035912
GO:0035970	BP	peptidyl-threonine dephosphorylation	Gene Ontology	1	22	0.0502262	0.1018	PPM1D	http://amigo.geneontology.org/amigo/term/GO:0035970
GO:0036064	CC	ciliary basal body	Gene Ontology	1	151	0.289024	0.311574	CENPF	http://amigo.geneontology.org/amigo/term/GO:0036064
GO:0036092	BP	phosphatidylinositol-3-phosphate biosynthetic process	Gene Ontology	1	14	0.0330457	0.0856768	PIK3R3	http://amigo.geneontology.org/amigo/term/GO:0036092
GO:0036120	BP	cellular response to platelet-derived growth factor stimulus	Gene Ontology	1	20	0.0459596	0.0978801	CBL	http://amigo.geneontology.org/amigo/term/GO:0036120
GO:0036302	BP	atrioventricular canal development	Gene Ontology	1	7	0.0177609	0.0792924	RBPJ	http://amigo.geneontology.org/amigo/term/GO:0036302
GO:0036312	MF	phosphatidylinositol 3-kinase regulatory subunit binding	Gene Ontology	1	10	0.0243406	0.0792924	CBL	http://amigo.geneontology.org/amigo/term/GO:0036312
GO:0036462	BP	TRAIL-activated apoptotic signaling pathway	Gene Ontology	1	6	0.015558	0.0790458	TNFRSF10B	http://amigo.geneontology.org/amigo/term/GO:0036462
GO:0036477	CC	somatodendritic compartment	Gene Ontology	1	13	0.0308766	0.0830956	MAP1B	http://amigo.geneontology.org/amigo/term/GO:0036477
GO:0036500	BP	ATF6-mediated unfolded protein response	Gene Ontology	1	9	0.0221522	0.0792924	HSP90B1	http://amigo.geneontology.org/amigo/term/GO:0036500
GO:0038003	BP	opioid receptor signaling pathway	Gene Ontology	1	10	0.0243406	0.0792924	OGFRL1	http://amigo.geneontology.org/amigo/term/GO:0038003
GO:0038023	MF	signaling receptor activity	Gene Ontology	1	214	0.383001	0.395931	TNFRSF10B	http://amigo.geneontology.org/amigo/term/GO:0038023
GO:0040001	BP	establishment of mitotic spindle localization	Gene Ontology	1	5	0.0133502	0.0783717	NUSAP1	http://amigo.geneontology.org/amigo/term/GO:0040001
GO:0040015	BP	negative regulation of multicellular organism growth	Gene Ontology	1	11	0.0265241	0.0792924	STC2	http://amigo.geneontology.org/amigo/term/GO:0040015
GO:0042059	BP	negative regulation of epidermal growth factor receptor signaling pathway	Gene Ontology	1	36	0.079569	0.130143	CBL	http://amigo.geneontology.org/amigo/term/GO:0042059
GO:0042116	BP	macrophage activation	Gene Ontology	1	13	0.0308766	0.0830956	SLC7A2	http://amigo.geneontology.org/amigo/term/GO:0042116
GO:0042127	BP	regulation of cell population proliferation	Gene Ontology	1	169	0.317231	0.335283	BID	http://amigo.geneontology.org/amigo/term/GO:0042127
GO:0042130	BP	negative regulation of T cell proliferation	Gene Ontology	1	41	0.0898298	0.13923	PELI1	http://amigo.geneontology.org/amigo/term/GO:0042130
GO:0042176	BP	regulation of protein catabolic process	Gene Ontology	1	16	0.0373694	0.0889486	MDM2	http://amigo.geneontology.org/amigo/term/GO:0042176
GO:0042220	BP	response to cocaine	Gene Ontology	1	34	0.0754327	0.1255	MDM2	http://amigo.geneontology.org/amigo/term/GO:0042220
GO:0042254	BP	ribosome biogenesis	Gene Ontology	2	27	0.00193187	0.0288001	GNL2|PWP1	http://amigo.geneontology.org/amigo/term/GO:0042254
GO:0042274	BP	ribosomal small subunit biogenesis	Gene Ontology	1	18	0.041674	0.0925817	RIOK2	http://amigo.geneontology.org/amigo/term/GO:0042274
GO:0042308	BP	negative regulation of protein import into nucleus	Gene Ontology	1	13	0.0308766	0.0830956	UFM1	http://amigo.geneontology.org/amigo/term/GO:0042308
GO:0042326	BP	negative regulation of phosphorylation	Gene Ontology	1	16	0.0373694	0.0889486	PRKRIP1	http://amigo.geneontology.org/amigo/term/GO:0042326
GO:0042393	MF	histone binding	Gene Ontology	2	163	0.05296	0.103813	NASP|PWWP2A	http://amigo.geneontology.org/amigo/term/GO:0042393
GO:0042470	CC	melanosome	Gene Ontology	1	99	0.2009	0.234177	HSP90B1	http://amigo.geneontology.org/amigo/term/GO:0042470
GO:0042493	BP	response to drug	Gene Ontology	3	280	0.0258323	0.0792924	CENPF|MAP1B|MDM2	http://amigo.geneontology.org/amigo/term/GO:0042493
GO:0042593	BP	glucose homeostasis	Gene Ontology	1	115	0.229107	0.25803	TCF4	http://amigo.geneontology.org/amigo/term/GO:0042593
GO:0042594	BP	response to starvation	Gene Ontology	1	41	0.0898298	0.13923	CBL	http://amigo.geneontology.org/amigo/term/GO:0042594
GO:0042629	CC	mast cell granule	Gene Ontology	1	22	0.0502262	0.1018	CBL	http://amigo.geneontology.org/amigo/term/GO:0042629
GO:0042742	BP	defense response to bacterium	Gene Ontology	1	209	0.376015	0.389775	RBPJ	http://amigo.geneontology.org/amigo/term/GO:0042742
GO:0042770	BP	signal transduction in response to DNA damage	Gene Ontology	1	12	0.0287028	0.0817092	BID	http://amigo.geneontology.org/amigo/term/GO:0042770
GO:0042775	BP	mitochondrial ATP synthesis coupled electron transport	Gene Ontology	1	7	0.0177609	0.0792924	BID	http://amigo.geneontology.org/amigo/term/GO:0042775
GO:0042802	MF	identical protein binding	Gene Ontology	8	1456	0.0168147	0.0792924	FUS|ATG16L1|RASSF5|BCAT1|P4HA1|MDM2|APAF1|MID1	http://amigo.geneontology.org/amigo/term/GO:0042802
GO:0042803	MF	protein homodimerization activity	Gene Ontology	5	660	0.0169054	0.0792924	AHR|CENPF|ANO6|STC2|MID1	http://amigo.geneontology.org/amigo/term/GO:0042803
GO:0042975	MF	peroxisome proliferator activated receptor binding	Gene Ontology	1	12	0.0287028	0.0817092	MDM2	http://amigo.geneontology.org/amigo/term/GO:0042975
GO:0042981	BP	regulation of apoptotic process	Gene Ontology	4	197	0.001104	0.0193552	TNFRSF10B|BID|RASSF5|APAF1	http://amigo.geneontology.org/amigo/term/GO:0042981
GO:0042995	CC	cell projection	Gene Ontology	4	127	0.000220692	0.00869443	MAP1B|RND3|SLC2A3|RHOU	http://amigo.geneontology.org/amigo/term/GO:0042995
GO:0043011	BP	myeloid dendritic cell differentiation	Gene Ontology	1	18	0.041674	0.0925817	RBPJ	http://amigo.geneontology.org/amigo/term/GO:0043011
GO:0043021	MF	ribonucleoprotein complex binding	Gene Ontology	1	34	0.0754327	0.1255	MDM2	http://amigo.geneontology.org/amigo/term/GO:0043021
GO:0043025	CC	neuronal cell body	Gene Ontology	2	376	0.207388	0.238821	MAP1B|SLC38A1	http://amigo.geneontology.org/amigo/term/GO:0043025
GO:0043030	BP	regulation of macrophage activation	Gene Ontology	1	10	0.0243406	0.0792924	SLC7A2	http://amigo.geneontology.org/amigo/term/GO:0043030
GO:0043065	BP	positive regulation of apoptotic process	Gene Ontology	5	335	0.00102139	0.018971	ANO6|ARL6IP5|BID|APAF1|TNFRSF10B	http://amigo.geneontology.org/amigo/term/GO:0043065
GO:0043066	BP	negative regulation of apoptotic process	Gene Ontology	7	487	0.000124861	0.00615076	ANXA5|UFM1|HSP90B1|BID|CBL|AURKA|MSX2	http://amigo.geneontology.org/amigo/term/GO:0043066
GO:0043086	BP	negative regulation of catalytic activity	Gene Ontology	2	52	0.0065668	0.0572322	FAF2|ANXA5	http://amigo.geneontology.org/amigo/term/GO:0043086
GO:0043123	BP	positive regulation of I-kappaB kinase/NF-kappaB signaling	Gene Ontology	2	185	0.0659851	0.116789	TNFRSF10B|PELI1	http://amigo.geneontology.org/amigo/term/GO:0043123
GO:0043130	MF	ubiquitin binding	Gene Ontology	3	79	0.000843467	0.0180311	MDM2|FAF2|RAD23A	http://amigo.geneontology.org/amigo/term/GO:0043130
GO:0043154	BP	negative regulation of cysteine-type endopeptidase activity involved in apoptotic process	Gene Ontology	1	72	0.15097	0.19219	MDM2	http://amigo.geneontology.org/amigo/term/GO:0043154
GO:0043161	BP	proteasome-mediated ubiquitin-dependent protein catabolic process	Gene Ontology	3	181	0.00826051	0.0668008	MDM2|PELI1|RAD23A	http://amigo.geneontology.org/amigo/term/GO:0043161
GO:0043194	CC	axon initial segment	Gene Ontology	1	17	0.0395241	0.0906494	NAV1	http://amigo.geneontology.org/amigo/term/GO:0043194
GO:0043196	CC	varicosity	Gene Ontology	1	9	0.0221522	0.0792924	MAP1B	http://amigo.geneontology.org/amigo/term/GO:0043196
GO:0043197	CC	dendritic spine	Gene Ontology	1	162	0.306396	0.326265	MAP1B	http://amigo.geneontology.org/amigo/term/GO:0043197
GO:0043203	CC	axon hillock	Gene Ontology	1	8	0.019959	0.0792924	AURKA	http://amigo.geneontology.org/amigo/term/GO:0043203
GO:0043204	CC	perikaryon	Gene Ontology	3	155	0.0054373	0.050085	MAP1B|SLC2A3|FUS	http://amigo.geneontology.org/amigo/term/GO:0043204
GO:0043231	CC	intracellular membrane-bounded organelle	Gene Ontology	4	788	0.10205	0.149576	RAB8B|RND3|P4HA1|RAD23A	http://amigo.geneontology.org/amigo/term/GO:0043231
GO:0043235	CC	receptor complex	Gene Ontology	1	207	0.373198	0.387565	NT5DC3	http://amigo.geneontology.org/amigo/term/GO:0043235
GO:0043277	BP	apoptotic cell clearance	Gene Ontology	1	21	0.0480953	0.0996196	MFGE8	http://amigo.geneontology.org/amigo/term/GO:0043277
GO:0043278	BP	response to morphine	Gene Ontology	1	26	0.058703	0.109457	MDM2	http://amigo.geneontology.org/amigo/term/GO:0043278
GO:0043280	BP	positive regulation of cysteine-type endopeptidase activity involved in apoptotic process	Gene Ontology	1	54	0.115982	0.161633	ARL6IP5	http://amigo.geneontology.org/amigo/term/GO:0043280
GO:0043303	BP	mast cell degranulation	Gene Ontology	1	14	0.0330457	0.0856768	CBL	http://amigo.geneontology.org/amigo/term/GO:0043303
GO:0043312	BP	neutrophil degranulation	Gene Ontology	5	482	0.00481372	0.0478416	ALDOC|FAF2|SLC2A3|ANO6|APAF1	http://amigo.geneontology.org/amigo/term/GO:0043312
GO:0043325	MF	phosphatidylinositol-3,4-bisphosphate binding	Gene Ontology	1	30	0.0671049	0.116789	FCHSD2	http://amigo.geneontology.org/amigo/term/GO:0043325
GO:0043405	BP	regulation of MAP kinase activity	Gene Ontology	1	12	0.0287028	0.0817092	TRIB3	http://amigo.geneontology.org/amigo/term/GO:0043405
GO:0043433	BP	negative regulation of DNA-binding transcription factor activity	Gene Ontology	1	71	0.149062	0.191483	TCF4	http://amigo.geneontology.org/amigo/term/GO:0043433
GO:0043434	BP	response to peptide hormone	Gene Ontology	1	48	0.104005	0.151268	STC2	http://amigo.geneontology.org/amigo/term/GO:0043434
GO:0043484	BP	regulation of RNA splicing	Gene Ontology	1	43	0.0939024	0.142425	FUS	http://amigo.geneontology.org/amigo/term/GO:0043484
GO:0043486	BP	histone exchange	Gene Ontology	1	10	0.0243406	0.0792924	NASP	http://amigo.geneontology.org/amigo/term/GO:0043486
GO:0043491	BP	protein kinase B signaling	Gene Ontology	1	38	0.083687	0.133358	PIK3R3	http://amigo.geneontology.org/amigo/term/GO:0043491
GO:0043518	BP	negative regulation of DNA damage response, signal transduction by p53 class mediator	Gene Ontology	1	15	0.03521	0.087293	MDM2	http://amigo.geneontology.org/amigo/term/GO:0043518
GO:0043524	BP	negative regulation of neuron apoptotic process	Gene Ontology	1	138	0.267938	0.29246	SLC30A10	http://amigo.geneontology.org/amigo/term/GO:0043524
GO:0043531	MF	ADP binding	Gene Ontology	1	38	0.083687	0.133358	APAF1	http://amigo.geneontology.org/amigo/term/GO:0043531
GO:0043551	BP	regulation of phosphatidylinositol 3-kinase activity	Gene Ontology	1	18	0.041674	0.0925817	PIK3R3	http://amigo.geneontology.org/amigo/term/GO:0043551
GO:0043565	MF	sequence-specific DNA binding	Gene Ontology	4	405	0.0135463	0.0790458	TCF4|RBPJ|MSX2|PURB	http://amigo.geneontology.org/amigo/term/GO:0043565
GO:0043570	BP	maintenance of DNA repeat elements	Gene Ontology	1	5	0.0133502	0.0783717	TCF4	http://amigo.geneontology.org/amigo/term/GO:0043570
GO:0043657	CC	host cell	Gene Ontology	1	50	0.108015	0.154047	NUP155	http://amigo.geneontology.org/amigo/term/GO:0043657
GO:0043666	BP	regulation of phosphoprotein phosphatase activity	Gene Ontology	1	44	0.095932	0.144152	HSP90B1	http://amigo.geneontology.org/amigo/term/GO:0043666
GO:0043687	BP	post-translational protein modification	Gene Ontology	6	342	0.00013532	0.00638821	MFGE8|HSP90B1|LRRC41|DDB2|STC2|FEM1C	http://amigo.geneontology.org/amigo/term/GO:0043687
GO:0044267	BP	cellular protein metabolic process	Gene Ontology	3	198	0.0104949	0.0783717	STC2|MFGE8|HSP90B1	http://amigo.geneontology.org/amigo/term/GO:0044267
GO:0044327	CC	dendritic spine head	Gene Ontology	1	12	0.0287028	0.0817092	FUS	http://amigo.geneontology.org/amigo/term/GO:0044327
GO:0044804	BP	autophagy of nucleus	Gene Ontology	1	10	0.0243406	0.0792924	ATG12	http://amigo.geneontology.org/amigo/term/GO:0044804
GO:0044877	MF	protein-containing complex binding	Gene Ontology	2	349	0.1855	0.222876	DDB2|MAP1B	http://amigo.geneontology.org/amigo/term/GO:0044877
GO:0045046	BP	protein import into peroxisome membrane	Gene Ontology	1	6	0.015558	0.0790458	RAB8B	http://amigo.geneontology.org/amigo/term/GO:0045046
GO:0045070	BP	positive regulation of viral genome replication	Gene Ontology	1	28	0.0629132	0.113144	RAD23A	http://amigo.geneontology.org/amigo/term/GO:0045070
GO:0045120	CC	pronucleus	Gene Ontology	2	7	0.000176356	0.00768506	CENPF|AURKA	http://amigo.geneontology.org/amigo/term/GO:0045120
GO:0045121	CC	membrane raft	Gene Ontology	1	237	0.414157	0.423502	CBL	http://amigo.geneontology.org/amigo/term/GO:0045121
GO:0045184	BP	establishment of protein localization	Gene Ontology	1	40	0.0877867	0.13776	MDM2	http://amigo.geneontology.org/amigo/term/GO:0045184
GO:0045202	CC	synapse	Gene Ontology	2	420	0.24357	0.271352	MAP1B|MDM2	http://amigo.geneontology.org/amigo/term/GO:0045202
GO:0045295	MF	gamma-catenin binding	Gene Ontology	1	12	0.0287028	0.0817092	TCF4	http://amigo.geneontology.org/amigo/term/GO:0045295
GO:0045296	MF	cadherin binding	Gene Ontology	2	305	0.150702	0.19219	TES|CBL	http://amigo.geneontology.org/amigo/term/GO:0045296
GO:0045335	CC	phagocytic vesicle	Gene Ontology	1	66	0.139462	0.183307	RAB8B	http://amigo.geneontology.org/amigo/term/GO:0045335
GO:0045444	BP	fat cell differentiation	Gene Ontology	1	70	0.147151	0.189672	TCF4	http://amigo.geneontology.org/amigo/term/GO:0045444
GO:0045471	BP	response to ethanol	Gene Ontology	1	98	0.199104	0.232802	CBL	http://amigo.geneontology.org/amigo/term/GO:0045471
GO:0045569	MF	TRAIL binding	Gene Ontology	1	5	0.0133502	0.0783717	TNFRSF10B	http://amigo.geneontology.org/amigo/term/GO:0045569
GO:0045596	BP	negative regulation of cell differentiation	Gene Ontology	1	47	0.101994	0.149576	RBPJ	http://amigo.geneontology.org/amigo/term/GO:0045596
GO:0045599	BP	negative regulation of fat cell differentiation	Gene Ontology	2	46	0.00522149	0.050085	MSX2|TRIB3	http://amigo.geneontology.org/amigo/term/GO:0045599
GO:0045616	BP	regulation of keratinocyte differentiation	Gene Ontology	1	17	0.0395241	0.0906494	CD109	http://amigo.geneontology.org/amigo/term/GO:0045616
GO:0045617	BP	negative regulation of keratinocyte differentiation	Gene Ontology	1	7	0.0177609	0.0792924	MSX2	http://amigo.geneontology.org/amigo/term/GO:0045617
GO:0045637	BP	regulation of myeloid cell differentiation	Gene Ontology	1	10	0.0243406	0.0792924	PURB	http://amigo.geneontology.org/amigo/term/GO:0045637
GO:0045669	BP	positive regulation of osteoblast differentiation	Gene Ontology	1	60	0.1278	0.171358	MSX2	http://amigo.geneontology.org/amigo/term/GO:0045669
GO:0045717	BP	negative regulation of fatty acid biosynthetic process	Gene Ontology	1	13	0.0308766	0.0830956	TRIB3	http://amigo.geneontology.org/amigo/term/GO:0045717
GO:0045727	BP	positive regulation of translation	Gene Ontology	1	73	0.152873	0.193742	EIF3D	http://amigo.geneontology.org/amigo/term/GO:0045727
GO:0045742	BP	positive regulation of epidermal growth factor receptor signaling pathway	Gene Ontology	1	23	0.0523525	0.102878	CBL	http://amigo.geneontology.org/amigo/term/GO:0045742
GO:0045747	BP	positive regulation of Notch signaling pathway	Gene Ontology	1	52	0.112007	0.157841	RBPJ	http://amigo.geneontology.org/amigo/term/GO:0045747
GO:0045773	BP	positive regulation of axon extension	Gene Ontology	1	34	0.0754327	0.1255	MAP1B	http://amigo.geneontology.org/amigo/term/GO:0045773
GO:0045787	BP	positive regulation of cell cycle	Gene Ontology	1	35	0.0775031	0.127632	RAD23A	http://amigo.geneontology.org/amigo/term/GO:0045787
GO:0045794	BP	negative regulation of cell volume	Gene Ontology	1	5	0.0133502	0.0783717	ANO6	http://amigo.geneontology.org/amigo/term/GO:0045794
GO:0045814	BP	negative regulation of gene expression, epigenetic	Gene Ontology	1	30	0.0671049	0.116789	PPM1D	http://amigo.geneontology.org/amigo/term/GO:0045814
GO:0045824	BP	negative regulation of innate immune response	Gene Ontology	1	13	0.0308766	0.0830956	TRAFD1	http://amigo.geneontology.org/amigo/term/GO:0045824
GO:0045840	BP	positive regulation of mitotic nuclear division	Gene Ontology	2	28	0.00206685	0.0304123	NUSAP1|AURKA	http://amigo.geneontology.org/amigo/term/GO:0045840
GO:0045892	BP	negative regulation of transcription, DNA-templated	Gene Ontology	7	536	0.000222541	0.00869443	TCF4|CENPF|RBPJ|AHR|TRIB3|MDM2|MSX2	http://amigo.geneontology.org/amigo/term/GO:0045892
GO:0045893	BP	positive regulation of transcription, DNA-templated	Gene Ontology	1	556	0.715357	0.716622	AHR	http://amigo.geneontology.org/amigo/term/GO:0045893
GO:0045931	BP	positive regulation of mitotic cell cycle	Gene Ontology	1	31	0.0691938	0.118603	MDM2	http://amigo.geneontology.org/amigo/term/GO:0045931
GO:0045944	BP	positive regulation of transcription by RNA polymerase II	Gene Ontology	3	1159	0.483944	0.490437	AHR|TCF4|RBPJ	http://amigo.geneontology.org/amigo/term/GO:0045944
GO:0046332	MF	SMAD binding	Gene Ontology	1	49	0.106012	0.15262	PURB	http://amigo.geneontology.org/amigo/term/GO:0046332
GO:0046677	BP	response to antibiotic	Gene Ontology	2	29	0.00220619	0.0320463	MDM2|CBL	http://amigo.geneontology.org/amigo/term/GO:0046677
GO:0046697	BP	decidualization	Gene Ontology	1	24	0.054474	0.105143	STC2	http://amigo.geneontology.org/amigo/term/GO:0046697
GO:0046718	BP	viral entry into host cell	Gene Ontology	1	89	0.182756	0.220045	EFNB2	http://amigo.geneontology.org/amigo/term/GO:0046718
GO:0046777	BP	protein autophosphorylation	Gene Ontology	2	170	0.0569947	0.108347	RIOK2|AURKA	http://amigo.geneontology.org/amigo/term/GO:0046777
GO:0046827	BP	positive regulation of protein export from nucleus	Gene Ontology	2	20	0.00111041	0.0193552	TCF4|MDM2	http://amigo.geneontology.org/amigo/term/GO:0046827
GO:0046854	BP	phosphatidylinositol phosphorylation	Gene Ontology	1	56	0.119939	0.164716	PIK3R3	http://amigo.geneontology.org/amigo/term/GO:0046854
GO:0046872	MF	metal ion binding	Gene Ontology	14	2298	0.000599512	0.0167255	RIOK2|PGM2L1|PPM1D|ANTXR1|FUS|RASSF5|ANO6|PHF21A|ZNF485|RHOU|SMYD2|TRAFD1|NT5DC3|RNF113A	http://amigo.geneontology.org/amigo/term/GO:0046872
GO:0046875	MF	ephrin receptor binding	Gene Ontology	2	27	0.00193187	0.0288001	EFNB2|CBL	http://amigo.geneontology.org/amigo/term/GO:0046875
GO:0046931	BP	pore complex assembly	Gene Ontology	1	11	0.0265241	0.0792924	ANO6	http://amigo.geneontology.org/amigo/term/GO:0046931
GO:0046935	MF	1-phosphatidylinositol-3-kinase regulator activity	Gene Ontology	1	15	0.03521	0.087293	PIK3R3	http://amigo.geneontology.org/amigo/term/GO:0046935
GO:0046965	MF	retinoid X receptor binding	Gene Ontology	1	18	0.041674	0.0925817	FUS	http://amigo.geneontology.org/amigo/term/GO:0046965
GO:0046966	MF	thyroid hormone receptor binding	Gene Ontology	1	31	0.0691938	0.118603	FUS	http://amigo.geneontology.org/amigo/term/GO:0046966
GO:0046975	MF	histone methyltransferase activity (H3-K36 specific)	Gene Ontology	1	12	0.0287028	0.0817092	SMYD2	http://amigo.geneontology.org/amigo/term/GO:0046975
GO:0046982	MF	protein heterodimerization activity	Gene Ontology	2	297	0.144528	0.187787	AHR|AURKA	http://amigo.geneontology.org/amigo/term/GO:0046982
GO:0047485	MF	protein N-terminus binding	Gene Ontology	2	104	0.0236951	0.0792924	MDM2|RBPJ	http://amigo.geneontology.org/amigo/term/GO:0047485
GO:0047497	BP	mitochondrion transport along microtubule	Gene Ontology	1	8	0.019959	0.0792924	MAP1B	http://amigo.geneontology.org/amigo/term/GO:0047497
GO:0048013	BP	ephrin receptor signaling pathway	Gene Ontology	1	86	0.177233	0.215688	EFNB2	http://amigo.geneontology.org/amigo/term/GO:0048013
GO:0048255	BP	mRNA stabilization	Gene Ontology	1	27	0.0608104	0.111306	FUS	http://amigo.geneontology.org/amigo/term/GO:0048255
GO:0048260	BP	positive regulation of receptor-mediated endocytosis	Gene Ontology	1	22	0.0502262	0.1018	CBL	http://amigo.geneontology.org/amigo/term/GO:0048260
GO:0048471	CC	perinuclear region of cytoplasm	Gene Ontology	8	697	0.000186666	0.00783308	RAB8B|MAP1B|FUS|CENPF|CBL|HSP90B1|STC2|AURKA	http://amigo.geneontology.org/amigo/term/GO:0048471
GO:0048505	BP	regulation of timing of cell differentiation	Gene Ontology	1	5	0.0133502	0.0783717	RBPJ	http://amigo.geneontology.org/amigo/term/GO:0048505
GO:0048514	BP	blood vessel morphogenesis	Gene Ontology	1	20	0.0459596	0.0978801	EFNB2	http://amigo.geneontology.org/amigo/term/GO:0048514
GO:0048545	BP	response to steroid hormone	Gene Ontology	1	15	0.03521	0.087293	MDM2	http://amigo.geneontology.org/amigo/term/GO:0048545
GO:0048598	BP	embryonic morphogenesis	Gene Ontology	1	11	0.0265241	0.0792924	MSX2	http://amigo.geneontology.org/amigo/term/GO:0048598
GO:0048660	BP	regulation of smooth muscle cell proliferation	Gene Ontology	1	9	0.0221522	0.0792924	TCF4	http://amigo.geneontology.org/amigo/term/GO:0048660
GO:0048675	BP	axon extension	Gene Ontology	1	27	0.0608104	0.111306	MAP1B	http://amigo.geneontology.org/amigo/term/GO:0048675
GO:0048733	BP	sebaceous gland development	Gene Ontology	1	6	0.015558	0.0790458	RBPJ	http://amigo.geneontology.org/amigo/term/GO:0048733
GO:0048820	BP	hair follicle maturation	Gene Ontology	1	7	0.0177609	0.0792924	RBPJ	http://amigo.geneontology.org/amigo/term/GO:0048820
GO:0048845	BP	venous blood vessel morphogenesis	Gene Ontology	1	6	0.015558	0.0790458	EFNB2	http://amigo.geneontology.org/amigo/term/GO:0048845
GO:0048863	BP	stem cell differentiation	Gene Ontology	1	31	0.0691938	0.118603	MSX2	http://amigo.geneontology.org/amigo/term/GO:0048863
GO:0050431	MF	transforming growth factor beta binding	Gene Ontology	1	23	0.0523525	0.102878	CD109	http://amigo.geneontology.org/amigo/term/GO:0050431
GO:0050679	BP	positive regulation of epithelial cell proliferation	Gene Ontology	1	59	0.125841	0.169938	TCF4	http://amigo.geneontology.org/amigo/term/GO:0050679
GO:0050727	BP	regulation of inflammatory response	Gene Ontology	1	82	0.169812	0.208674	SLC7A2	http://amigo.geneontology.org/amigo/term/GO:0050727
GO:0050750	MF	low-density lipoprotein particle receptor binding	Gene Ontology	1	21	0.0480953	0.0996196	HSP90B1	http://amigo.geneontology.org/amigo/term/GO:0050750
GO:0050766	BP	positive regulation of phagocytosis	Gene Ontology	1	45	0.097957	0.146226	MFGE8	http://amigo.geneontology.org/amigo/term/GO:0050766
GO:0050808	BP	synapse organization	Gene Ontology	1	51	0.110013	0.156002	PCDHGC3	http://amigo.geneontology.org/amigo/term/GO:0050808
GO:0050900	BP	leukocyte migration	Gene Ontology	1	192	0.35167	0.368246	TNFRSF10B	http://amigo.geneontology.org/amigo/term/GO:0050900
GO:0050920	BP	regulation of chemotaxis	Gene Ontology	1	8	0.019959	0.0792924	EFNB2	http://amigo.geneontology.org/amigo/term/GO:0050920
GO:0051015	MF	actin filament binding	Gene Ontology	1	208	0.374608	0.388673	ANTXR1	http://amigo.geneontology.org/amigo/term/GO:0051015
GO:0051019	MF	mitogen-activated protein kinase binding	Gene Ontology	1	30	0.0671049	0.116789	PPM1D	http://amigo.geneontology.org/amigo/term/GO:0051019
GO:0051020	MF	GTPase binding	Gene Ontology	1	34	0.0754327	0.1255	ATG16L1	http://amigo.geneontology.org/amigo/term/GO:0051020
GO:0051056	BP	regulation of small GTPase mediated signal transduction	Gene Ontology	1	139	0.269582	0.293971	RHOU	http://amigo.geneontology.org/amigo/term/GO:0051056
GO:0051082	MF	unfolded protein binding	Gene Ontology	1	115	0.229107	0.25803	HSP90B1	http://amigo.geneontology.org/amigo/term/GO:0051082
GO:0051087	MF	chaperone binding	Gene Ontology	1	104	0.209823	0.240374	SACS	http://amigo.geneontology.org/amigo/term/GO:0051087
GO:0051149	BP	positive regulation of muscle cell differentiation	Gene Ontology	1	26	0.058703	0.109457	MDM2	http://amigo.geneontology.org/amigo/term/GO:0051149
GO:0051219	MF	phosphoprotein binding	Gene Ontology	1	35	0.0775031	0.127632	MID1	http://amigo.geneontology.org/amigo/term/GO:0051219
GO:0051225	BP	spindle assembly	Gene Ontology	1	52	0.112007	0.157841	HAUS8	http://amigo.geneontology.org/amigo/term/GO:0051225
GO:0051233	CC	spindle midzone	Gene Ontology	1	25	0.0565908	0.10776	AURKA	http://amigo.geneontology.org/amigo/term/GO:0051233
GO:0051260	BP	protein homooligomerization	Gene Ontology	1	105	0.211596	0.241671	FUS	http://amigo.geneontology.org/amigo/term/GO:0051260
GO:0051301	BP	cell division	Gene Ontology	4	346	0.00799852	0.065669	CENPF|AURKA|HAUS8|KIF18B	http://amigo.geneontology.org/amigo/term/GO:0051301
GO:0051302	BP	regulation of cell division	Gene Ontology	1	9	0.0221522	0.0792924	KIF18B	http://amigo.geneontology.org/amigo/term/GO:0051302
GO:0051310	BP	metaphase plate congression	Gene Ontology	1	13	0.0308766	0.0830956	CENPF	http://amigo.geneontology.org/amigo/term/GO:0051310
GO:0051382	BP	kinetochore assembly	Gene Ontology	1	13	0.0308766	0.0830956	CENPF	http://amigo.geneontology.org/amigo/term/GO:0051382
GO:0051402	BP	neuron apoptotic process	Gene Ontology	2	40	0.00402034	0.0429722	BID|APAF1	http://amigo.geneontology.org/amigo/term/GO:0051402
GO:0051443	BP	positive regulation of ubiquitin-protein transferase activity	Gene Ontology	1	21	0.0480953	0.0996196	TRIB3	http://amigo.geneontology.org/amigo/term/GO:0051443
GO:0051461	BP	positive regulation of corticotropin secretion	Gene Ontology	1	5	0.0133502	0.0783717	RAB8B	http://amigo.geneontology.org/amigo/term/GO:0051461
GO:0051603	BP	proteolysis involved in cellular protein catabolic process	Gene Ontology	1	28	0.0629132	0.113144	MDM2	http://amigo.geneontology.org/amigo/term/GO:0051603
GO:0051642	BP	centrosome localization	Gene Ontology	1	15	0.03521	0.087293	AURKA	http://amigo.geneontology.org/amigo/term/GO:0051642
GO:0051726	BP	regulation of cell cycle	Gene Ontology	1	121	0.239429	0.267792	CENPF	http://amigo.geneontology.org/amigo/term/GO:0051726
GO:0051865	BP	protein autoubiquitination	Gene Ontology	2	69	0.011127	0.0783717	DDB2|MDM2	http://amigo.geneontology.org/amigo/term/GO:0051865
GO:0051879	MF	Hsp90 protein binding	Gene Ontology	1	42	0.0918684	0.14009	AHR	http://amigo.geneontology.org/amigo/term/GO:0051879
GO:0051897	BP	positive regulation of protein kinase B signaling	Gene Ontology	1	166	0.312608	0.331014	TCF4	http://amigo.geneontology.org/amigo/term/GO:0051897
GO:0051898	BP	negative regulation of protein kinase B signaling	Gene Ontology	1	46	0.0999776	0.147685	TRIB3	http://amigo.geneontology.org/amigo/term/GO:0051898
GO:0051983	BP	regulation of chromosome segregation	Gene Ontology	1	9	0.0221522	0.0792924	MKI67	http://amigo.geneontology.org/amigo/term/GO:0051983
GO:0055037	CC	recycling endosome	Gene Ontology	2	127	0.0340152	0.087293	SLC30A10|FCHSD2	http://amigo.geneontology.org/amigo/term/GO:0055037
GO:0055038	CC	recycling endosome membrane	Gene Ontology	1	87	0.179078	0.217233	RAB8B	http://amigo.geneontology.org/amigo/term/GO:0055038
GO:0055085	BP	transmembrane transport	Gene Ontology	1	296	0.487144	0.492798	ANO6	http://amigo.geneontology.org/amigo/term/GO:0055085
GO:0055102	MF	lipase inhibitor activity	Gene Ontology	1	6	0.015558	0.0790458	FAF2	http://amigo.geneontology.org/amigo/term/GO:0055102
GO:0060045	BP	positive regulation of cardiac muscle cell proliferation	Gene Ontology	1	25	0.0565908	0.10776	RBPJ	http://amigo.geneontology.org/amigo/term/GO:0060045
GO:0060070	BP	canonical Wnt signaling pathway	Gene Ontology	1	70	0.147151	0.189672	TCF4	http://amigo.geneontology.org/amigo/term/GO:0060070
GO:0060100	BP	positive regulation of phagocytosis, engulfment	Gene Ontology	1	12	0.0287028	0.0817092	ANO6	http://amigo.geneontology.org/amigo/term/GO:0060100
GO:0060271	BP	cilium assembly	Gene Ontology	1	194	0.354582	0.370268	RAB8B	http://amigo.geneontology.org/amigo/term/GO:0060271
GO:0060333	BP	interferon-gamma-mediated signaling pathway	Gene Ontology	1	71	0.149062	0.191483	MID1	http://amigo.geneontology.org/amigo/term/GO:0060333
GO:0060346	BP	bone trabecula formation	Gene Ontology	1	8	0.019959	0.0792924	MSX2	http://amigo.geneontology.org/amigo/term/GO:0060346
GO:0060363	BP	cranial suture morphogenesis	Gene Ontology	1	6	0.015558	0.0790458	MSX2	http://amigo.geneontology.org/amigo/term/GO:0060363
GO:0060411	BP	cardiac septum morphogenesis	Gene Ontology	1	13	0.0308766	0.0830956	MDM2	http://amigo.geneontology.org/amigo/term/GO:0060411
GO:0060412	BP	ventricular septum morphogenesis	Gene Ontology	1	34	0.0754327	0.1255	RBPJ	http://amigo.geneontology.org/amigo/term/GO:0060412
GO:0060444	BP	branching involved in mammary gland duct morphogenesis	Gene Ontology	1	13	0.0308766	0.0830956	MSX2	http://amigo.geneontology.org/amigo/term/GO:0060444
GO:0060546	BP	negative regulation of necroptotic process	Gene Ontology	1	14	0.0330457	0.0856768	PELI1	http://amigo.geneontology.org/amigo/term/GO:0060546
GO:0060716	BP	labyrinthine layer blood vessel development	Gene Ontology	1	21	0.0480953	0.0996196	RBPJ	http://amigo.geneontology.org/amigo/term/GO:0060716
GO:0060964	BP	regulation of gene silencing by miRNA	Gene Ontology	1	56	0.119939	0.164716	NUP155	http://amigo.geneontology.org/amigo/term/GO:0060964
GO:0061024	BP	membrane organization	Gene Ontology	1	133	0.259665	0.285354	CBL	http://amigo.geneontology.org/amigo/term/GO:0061024
GO:0061045	BP	negative regulation of wound healing	Gene Ontology	1	16	0.0373694	0.0889486	CD109	http://amigo.geneontology.org/amigo/term/GO:0061045
GO:0061312	BP	BMP signaling pathway involved in heart development	Gene Ontology	1	6	0.015558	0.0790458	MSX2	http://amigo.geneontology.org/amigo/term/GO:0061312
GO:0061314	BP	Notch signaling involved in heart development	Gene Ontology	1	11	0.0265241	0.0792924	RBPJ	http://amigo.geneontology.org/amigo/term/GO:0061314
GO:0061419	BP	positive regulation of transcription from RNA polymerase II promoter in response to hypoxia	Gene Ontology	1	6	0.015558	0.0790458	RBPJ	http://amigo.geneontology.org/amigo/term/GO:0061419
GO:0061459	MF	L-arginine transmembrane transporter activity	Gene Ontology	1	6	0.015558	0.0790458	SLC7A2	http://amigo.geneontology.org/amigo/term/GO:0061459
GO:0061590	BP	calcium activated phosphatidylcholine scrambling	Gene Ontology	1	5	0.0133502	0.0783717	ANO6	http://amigo.geneontology.org/amigo/term/GO:0061590
GO:0061591	BP	calcium activated galactosylceramide scrambling	Gene Ontology	1	5	0.0133502	0.0783717	ANO6	http://amigo.geneontology.org/amigo/term/GO:0061591
GO:0061621	BP	canonical glycolysis	Gene Ontology	2	27	0.00193187	0.0288001	PGM2L1|ALDOC	http://amigo.geneontology.org/amigo/term/GO:0061621
GO:0061630	MF	ubiquitin protein ligase activity	Gene Ontology	4	286	0.00415489	0.0439952	MDM2|PELI1|CBL|RNF113A	http://amigo.geneontology.org/amigo/term/GO:0061630
GO:0061673	CC	mitotic spindle astral microtubule	Gene Ontology	1	5	0.0133502	0.0783717	KIF18B	http://amigo.geneontology.org/amigo/term/GO:0061673
GO:0061709	BP	reticulophagy	Gene Ontology	1	10	0.0243406	0.0792924	UFM1	http://amigo.geneontology.org/amigo/term/GO:0061709
GO:0062023	CC	collagen-containing extracellular matrix	Gene Ontology	3	370	0.0514774	0.102878	ANXA5|MFGE8|HSP90B1	http://amigo.geneontology.org/amigo/term/GO:0062023
GO:0065003	BP	protein-containing complex assembly	Gene Ontology	2	129	0.0349822	0.087293	BID|MDM2	http://amigo.geneontology.org/amigo/term/GO:0065003
GO:0070016	MF	armadillo repeat domain binding	Gene Ontology	1	10	0.0243406	0.0792924	TCF4	http://amigo.geneontology.org/amigo/term/GO:0070016
GO:0070059	BP	intrinsic apoptotic signaling pathway in response to endoplasmic reticulum stress	Gene Ontology	3	34	7.95788e-05	0.00482595	TNFRSF10B|APAF1|TRIB3	http://amigo.geneontology.org/amigo/term/GO:0070059
GO:0070062	CC	extracellular exosome	Gene Ontology	12	2085	0.00243741	0.0349388	RAB8B|PRKRIP1|SLC38A1|MFGE8|ANO6|SLC2A3|HSP90B1|RPS5|TTYH3|ANXA5|ALDOC|APAF1	http://amigo.geneontology.org/amigo/term/GO:0070062
GO:0070100	BP	negative regulation of chemokine-mediated signaling pathway	Gene Ontology	1	7	0.0177609	0.0792924	RNF113A	http://amigo.geneontology.org/amigo/term/GO:0070100
GO:0070102	BP	interleukin-6-mediated signaling pathway	Gene Ontology	1	18	0.041674	0.0925817	CBL	http://amigo.geneontology.org/amigo/term/GO:0070102
GO:0070166	BP	enamel mineralization	Gene Ontology	1	12	0.0287028	0.0817092	MSX2	http://amigo.geneontology.org/amigo/term/GO:0070166
GO:0070301	BP	cellular response to hydrogen peroxide	Gene Ontology	1	67	0.141391	0.18477	MDM2	http://amigo.geneontology.org/amigo/term/GO:0070301
GO:0070317	BP	negative regulation of G0 to G1 transition	Gene Ontology	1	39	0.0857391	0.136054	APAF1	http://amigo.geneontology.org/amigo/term/GO:0070317
GO:0070374	BP	positive regulation of ERK1 and ERK2 cascade	Gene Ontology	1	207	0.373198	0.387565	SLC30A10	http://amigo.geneontology.org/amigo/term/GO:0070374
GO:0070491	MF	repressing transcription factor binding	Gene Ontology	1	51	0.110013	0.156002	RBPJ	http://amigo.geneontology.org/amigo/term/GO:0070491
GO:0070498	BP	interleukin-1-mediated signaling pathway	Gene Ontology	1	94	0.191878	0.227404	PELI1	http://amigo.geneontology.org/amigo/term/GO:0070498
GO:0070534	BP	protein K63-linked ubiquitination	Gene Ontology	1	44	0.095932	0.144152	PELI1	http://amigo.geneontology.org/amigo/term/GO:0070534
GO:0070588	BP	calcium ion transmembrane transport	Gene Ontology	1	115	0.229107	0.25803	ANO6	http://amigo.geneontology.org/amigo/term/GO:0070588
GO:0070628	MF	proteasome binding	Gene Ontology	2	17	0.000825583	0.0180311	SACS|RAD23A	http://amigo.geneontology.org/amigo/term/GO:0070628
GO:0070652	CC	HAUS complex	Gene Ontology	1	8	0.019959	0.0792924	HAUS8	http://amigo.geneontology.org/amigo/term/GO:0070652
GO:0070821	CC	tertiary granule membrane	Gene Ontology	2	73	0.0123541	0.0783717	ANO6|SLC2A3	http://amigo.geneontology.org/amigo/term/GO:0070821
GO:0070840	MF	dynein complex binding	Gene Ontology	1	22	0.0502262	0.1018	CENPF	http://amigo.geneontology.org/amigo/term/GO:0070840
GO:0070852	CC	cell body fiber	Gene Ontology	1	7	0.0177609	0.0792924	SACS	http://amigo.geneontology.org/amigo/term/GO:0070852
GO:0070888	MF	E-box binding	Gene Ontology	1	50	0.108015	0.154047	AHR	http://amigo.geneontology.org/amigo/term/GO:0070888
GO:0070911	BP	global genome nucleotide-excision repair	Gene Ontology	1	25	0.0565908	0.10776	DDB2	http://amigo.geneontology.org/amigo/term/GO:0070911
GO:0070914	BP	UV-damage excision repair	Gene Ontology	1	11	0.0265241	0.0792924	DDB2	http://amigo.geneontology.org/amigo/term/GO:0070914
GO:0070936	BP	protein K48-linked ubiquitination	Gene Ontology	1	54	0.115982	0.161633	PELI1	http://amigo.geneontology.org/amigo/term/GO:0070936
GO:0070997	BP	neuron death	Gene Ontology	1	7	0.0177609	0.0792924	CBL	http://amigo.geneontology.org/amigo/term/GO:0070997
GO:0071005	CC	U2-type precatalytic spliceosome	Gene Ontology	1	50	0.108015	0.154047	RNF113A	http://amigo.geneontology.org/amigo/term/GO:0071005
GO:0071157	BP	negative regulation of cell cycle arrest	Gene Ontology	1	22	0.0502262	0.1018	MDM2	http://amigo.geneontology.org/amigo/term/GO:0071157
GO:0071260	BP	cellular response to mechanical stimulus	Gene Ontology	1	79	0.164203	0.203771	TNFRSF10B	http://amigo.geneontology.org/amigo/term/GO:0071260
GO:0071277	BP	cellular response to calcium ion	Gene Ontology	1	81	0.167947	0.207055	FUS	http://amigo.geneontology.org/amigo/term/GO:0071277
GO:0071312	BP	cellular response to alkaloid	Gene Ontology	1	8	0.019959	0.0792924	MDM2	http://amigo.geneontology.org/amigo/term/GO:0071312
GO:0071318	BP	cellular response to ATP	Gene Ontology	1	18	0.041674	0.0925817	HSP90B1	http://amigo.geneontology.org/amigo/term/GO:0071318
GO:0071320	BP	cellular response to cAMP	Gene Ontology	1	53	0.113997	0.159849	AHR	http://amigo.geneontology.org/amigo/term/GO:0071320
GO:0071363	BP	cellular response to growth factor stimulus	Gene Ontology	2	59	0.00831325	0.0668008	MAP1B|MDM2	http://amigo.geneontology.org/amigo/term/GO:0071363
GO:0071364	BP	cellular response to epidermal growth factor stimulus	Gene Ontology	1	43	0.0939024	0.142425	CBL	http://amigo.geneontology.org/amigo/term/GO:0071364
GO:0071375	BP	cellular response to peptide hormone stimulus	Gene Ontology	2	19	0.00101093	0.018971	MAP1B|MDM2	http://amigo.geneontology.org/amigo/term/GO:0071375
GO:0071391	BP	cellular response to estrogen stimulus	Gene Ontology	1	17	0.0395241	0.0906494	MDM2	http://amigo.geneontology.org/amigo/term/GO:0071391
GO:0071392	BP	cellular response to estradiol stimulus	Gene Ontology	1	38	0.083687	0.133358	MSX2	http://amigo.geneontology.org/amigo/term/GO:0071392
GO:0071421	BP	manganese ion transmembrane transport	Gene Ontology	1	9	0.0221522	0.0792924	SLC30A10	http://amigo.geneontology.org/amigo/term/GO:0071421
GO:0071456	BP	cellular response to hypoxia	Gene Ontology	2	114	0.0279962	0.0817092	MDM2|STC2	http://amigo.geneontology.org/amigo/term/GO:0071456
GO:0071480	BP	cellular response to gamma radiation	Gene Ontology	1	30	0.0671049	0.116789	MDM2	http://amigo.geneontology.org/amigo/term/GO:0071480
GO:0071494	BP	cellular response to UV-C	Gene Ontology	1	7	0.0177609	0.0792924	MDM2	http://amigo.geneontology.org/amigo/term/GO:0071494
GO:0071539	BP	protein localization to centrosome	Gene Ontology	1	19	0.0438192	0.0951095	AURKA	http://amigo.geneontology.org/amigo/term/GO:0071539
GO:0071541	CC	eukaryotic translation initiation factor 3 complex, eIF3m	Gene Ontology	1	7	0.0177609	0.0792924	EIF3D	http://amigo.geneontology.org/amigo/term/GO:0071541
GO:0071560	BP	cellular response to transforming growth factor beta stimulus	Gene Ontology	1	56	0.119939	0.164716	APAF1	http://amigo.geneontology.org/amigo/term/GO:0071560
GO:0071569	BP	protein ufmylation	Gene Ontology	1	6	0.015558	0.0790458	UFM1	http://amigo.geneontology.org/amigo/term/GO:0071569
GO:0071577	BP	zinc ion transmembrane transport	Gene Ontology	1	18	0.041674	0.0925817	SLC30A10	http://amigo.geneontology.org/amigo/term/GO:0071577
GO:0071682	CC	endocytic vesicle lumen	Gene Ontology	1	15	0.03521	0.087293	HSP90B1	http://amigo.geneontology.org/amigo/term/GO:0071682
GO:0071897	BP	DNA biosynthetic process	Gene Ontology	1	27	0.0608104	0.111306	CENPF	http://amigo.geneontology.org/amigo/term/GO:0071897
GO:0072178	BP	nephric duct morphogenesis	Gene Ontology	1	5	0.0133502	0.0783717	EFNB2	http://amigo.geneontology.org/amigo/term/GO:0072178
GO:0072583	BP	clathrin-dependent endocytosis	Gene Ontology	1	24	0.054474	0.105143	FCHSD2	http://amigo.geneontology.org/amigo/term/GO:0072583
GO:0072659	BP	protein localization to plasma membrane	Gene Ontology	1	152	0.290621	0.312997	RAB8B	http://amigo.geneontology.org/amigo/term/GO:0072659
GO:0072675	BP	osteoclast fusion	Gene Ontology	1	6	0.015558	0.0790458	CD109	http://amigo.geneontology.org/amigo/term/GO:0072675
GO:0072686	CC	mitotic spindle	Gene Ontology	1	100	0.202693	0.235298	NUSAP1	http://amigo.geneontology.org/amigo/term/GO:0072686
GO:0072687	CC	meiotic spindle	Gene Ontology	1	10	0.0243406	0.0792924	AURKA	http://amigo.geneontology.org/amigo/term/GO:0072687
GO:0075522	BP	IRES-dependent viral translational initiation	Gene Ontology	1	10	0.0243406	0.0792924	EIF3D	http://amigo.geneontology.org/amigo/term/GO:0075522
GO:0075525	BP	viral translational termination-reinitiation	Gene Ontology	1	5	0.0133502	0.0783717	EIF3D	http://amigo.geneontology.org/amigo/term/GO:0075525
GO:0075733	BP	intracellular transport of virus	Gene Ontology	1	49	0.106012	0.15262	NUP155	http://amigo.geneontology.org/amigo/term/GO:0075733
GO:0080008	CC	Cul4-RING E3 ubiquitin ligase complex	Gene Ontology	1	28	0.0629132	0.113144	DDB2	http://amigo.geneontology.org/amigo/term/GO:0080008
GO:0086014	BP	atrial cardiac muscle cell action potential	Gene Ontology	1	9	0.0221522	0.0792924	NUP155	http://amigo.geneontology.org/amigo/term/GO:0086014
GO:0090026	BP	positive regulation of monocyte chemotaxis	Gene Ontology	1	19	0.0438192	0.0951095	ANO6	http://amigo.geneontology.org/amigo/term/GO:0090026
GO:0090084	BP	negative regulation of inclusion body assembly	Gene Ontology	1	10	0.0243406	0.0792924	SACS	http://amigo.geneontology.org/amigo/term/GO:0090084
GO:0090090	BP	negative regulation of canonical Wnt signaling pathway	Gene Ontology	1	176	0.3279	0.34527	TCF4	http://amigo.geneontology.org/amigo/term/GO:0090090
GO:0090150	BP	establishment of protein localization to membrane	Gene Ontology	1	9	0.0221522	0.0792924	BID	http://amigo.geneontology.org/amigo/term/GO:0090150
GO:0090200	BP	positive regulation of release of cytochrome c from mitochondria	Gene Ontology	1	28	0.0629132	0.113144	BID	http://amigo.geneontology.org/amigo/term/GO:0090200
GO:0090650	BP	cellular response to oxygen-glucose deprivation	Gene Ontology	1	8	0.019959	0.0792924	CBL	http://amigo.geneontology.org/amigo/term/GO:0090650
GO:0090734	CC	site of DNA damage	Gene Ontology	1	24	0.054474	0.105143	WDR76	http://amigo.geneontology.org/amigo/term/GO:0090734
GO:0097110	MF	scaffold protein binding	Gene Ontology	1	60	0.1278	0.171358	MDM2	http://amigo.geneontology.org/amigo/term/GO:0097110
GO:0097193	BP	intrinsic apoptotic signaling pathway	Gene Ontology	1	25	0.0565908	0.10776	APAF1	http://amigo.geneontology.org/amigo/term/GO:0097193
GO:0097284	BP	hepatocyte apoptotic process	Gene Ontology	1	11	0.0265241	0.0792924	BID	http://amigo.geneontology.org/amigo/term/GO:0097284
GO:0097345	BP	mitochondrial outer membrane permeabilization	Gene Ontology	1	8	0.019959	0.0792924	BID	http://amigo.geneontology.org/amigo/term/GO:0097345
GO:0097421	BP	liver regeneration	Gene Ontology	1	32	0.071278	0.121807	AURKA	http://amigo.geneontology.org/amigo/term/GO:0097421
GO:0097431	CC	mitotic spindle pole	Gene Ontology	1	30	0.0671049	0.116789	AURKA	http://amigo.geneontology.org/amigo/term/GO:0097431
GO:0097440	CC	apical dendrite	Gene Ontology	1	17	0.0395241	0.0906494	MAP1B	http://amigo.geneontology.org/amigo/term/GO:0097440
GO:0097441	CC	basal dendrite	Gene Ontology	1	7	0.0177609	0.0792924	MAP1B	http://amigo.geneontology.org/amigo/term/GO:0097441
GO:0097539	CC	ciliary transition fiber	Gene Ontology	1	10	0.0243406	0.0792924	CENPF	http://amigo.geneontology.org/amigo/term/GO:0097539
GO:0097638	BP	L-arginine import across plasma membrane	Gene Ontology	1	5	0.0133502	0.0783717	SLC7A2	http://amigo.geneontology.org/amigo/term/GO:0097638
GO:0097711	BP	ciliary basal body-plasma membrane docking	Gene Ontology	1	95	0.193691	0.228595	HAUS8	http://amigo.geneontology.org/amigo/term/GO:0097711
GO:0097718	MF	disordered domain specific binding	Gene Ontology	1	36	0.079569	0.130143	MDM2	http://amigo.geneontology.org/amigo/term/GO:0097718
GO:0098591	CC	external side of apical plasma membrane	Gene Ontology	1	5	0.0133502	0.0783717	SLC38A1	http://amigo.geneontology.org/amigo/term/GO:0098591
GO:0098685	CC	Schaffer collateral - CA1 synapse	Gene Ontology	1	84	0.173531	0.212552	EFNB2	http://amigo.geneontology.org/amigo/term/GO:0098685
GO:0098708	BP	glucose import across plasma membrane	Gene Ontology	1	5	0.0133502	0.0783717	SLC2A3	http://amigo.geneontology.org/amigo/term/GO:0098708
GO:0098978	CC	glutamatergic synapse	Gene Ontology	1	354	0.550113	0.554517	EFNB2	http://amigo.geneontology.org/amigo/term/GO:0098978
GO:0099054	BP	presynapse assembly	Gene Ontology	1	13	0.0308766	0.0830956	EFNB2	http://amigo.geneontology.org/amigo/term/GO:0099054
GO:0099056	CC	integral component of presynaptic membrane	Gene Ontology	1	59	0.125841	0.169938	EFNB2	http://amigo.geneontology.org/amigo/term/GO:0099056
GO:0099061	CC	integral component of postsynaptic density membrane	Gene Ontology	1	51	0.110013	0.156002	EFNB2	http://amigo.geneontology.org/amigo/term/GO:0099061
GO:0099072	BP	regulation of postsynaptic membrane neurotransmitter receptor levels	Gene Ontology	1	11	0.0265241	0.0792924	EFNB2	http://amigo.geneontology.org/amigo/term/GO:0099072
GO:0099149	BP	regulation of postsynaptic neurotransmitter receptor internalization	Gene Ontology	1	12	0.0287028	0.0817092	EFNB2	http://amigo.geneontology.org/amigo/term/GO:0099149
GO:0101003	CC	ficolin-1-rich granule membrane	Gene Ontology	1	61	0.129754	0.173159	SLC2A3	http://amigo.geneontology.org/amigo/term/GO:0101003
GO:0120163	BP	negative regulation of cold-induced thermogenesis	Gene Ontology	1	47	0.101994	0.149576	RBPJ	http://amigo.geneontology.org/amigo/term/GO:0120163
GO:0150104	BP	transport across blood-brain barrier	Gene Ontology	3	84	0.00100143	0.018971	SLC2A3|SLC7A2|SLC38A1	http://amigo.geneontology.org/amigo/term/GO:0150104
GO:1900034	BP	regulation of cellular response to heat	Gene Ontology	1	77	0.160443	0.200201	NUP155	http://amigo.geneontology.org/amigo/term/GO:1900034
GO:1900180	BP	regulation of protein localization to nucleus	Gene Ontology	1	8	0.019959	0.0792924	RASSF5	http://amigo.geneontology.org/amigo/term/GO:1900180
GO:1900740	BP	positive regulation of protein insertion into mitochondrial membrane involved in apoptotic signaling pathway	Gene Ontology	1	26	0.058703	0.109457	BID	http://amigo.geneontology.org/amigo/term/GO:1900740
GO:1901030	BP	positive regulation of mitochondrial outer membrane permeabilization involved in apoptotic signaling pathway	Gene Ontology	1	10	0.0243406	0.0792924	BID	http://amigo.geneontology.org/amigo/term/GO:1901030
GO:1901215	BP	negative regulation of neuron death	Gene Ontology	1	50	0.108015	0.154047	CBL	http://amigo.geneontology.org/amigo/term/GO:1901215
GO:1901216	BP	positive regulation of neuron death	Gene Ontology	1	38	0.083687	0.133358	EFNB2	http://amigo.geneontology.org/amigo/term/GO:1901216
GO:1901796	BP	regulation of signal transduction by p53 class mediator	Gene Ontology	3	131	0.00343495	0.0401402	MDM2|AURKA|SMYD2	http://amigo.geneontology.org/amigo/term/GO:1901796
GO:1901838	BP	positive regulation of transcription of nucleolar large rRNA by RNA polymerase I	Gene Ontology	1	10	0.0243406	0.0792924	PWP1	http://amigo.geneontology.org/amigo/term/GO:1901838
GO:1901998	BP	toxin transport	Gene Ontology	1	41	0.0898298	0.13923	ANTXR1	http://amigo.geneontology.org/amigo/term/GO:1901998
GO:1902041	BP	regulation of extrinsic apoptotic signaling pathway via death domain receptors	Gene Ontology	1	17	0.0395241	0.0906494	TNFRSF10B	http://amigo.geneontology.org/amigo/term/GO:1902041
GO:1902042	BP	negative regulation of extrinsic apoptotic signaling pathway via death domain receptors	Gene Ontology	1	38	0.083687	0.133358	TNFRSF10B	http://amigo.geneontology.org/amigo/term/GO:1902042
GO:1902230	BP	negative regulation of intrinsic apoptotic signaling pathway in response to DNA damage	Gene Ontology	1	15	0.03521	0.087293	BID	http://amigo.geneontology.org/amigo/term/GO:1902230
GO:1902254	BP	negative regulation of intrinsic apoptotic signaling pathway by p53 class mediator	Gene Ontology	1	5	0.0133502	0.0783717	MDM2	http://amigo.geneontology.org/amigo/term/GO:1902254
GO:1902275	BP	regulation of chromatin organization	Gene Ontology	1	8	0.019959	0.0792924	MKI67	http://amigo.geneontology.org/amigo/term/GO:1902275
GO:1902416	BP	positive regulation of mRNA binding	Gene Ontology	1	6	0.015558	0.0790458	EIF3D	http://amigo.geneontology.org/amigo/term/GO:1902416
GO:1902475	BP	L-alpha-amino acid transmembrane transport	Gene Ontology	1	14	0.0330457	0.0856768	SLC38A1	http://amigo.geneontology.org/amigo/term/GO:1902475
GO:1902476	BP	chloride transmembrane transport	Gene Ontology	2	98	0.0212587	0.0792924	ANO6|TTYH3	http://amigo.geneontology.org/amigo/term/GO:1902476
GO:1903401	BP	L-lysine transmembrane transport	Gene Ontology	1	5	0.0133502	0.0783717	SLC7A2	http://amigo.geneontology.org/amigo/term/GO:1903401
GO:1903427	BP	negative regulation of reactive oxygen species biosynthetic process	Gene Ontology	1	12	0.0287028	0.0817092	SLC30A10	http://amigo.geneontology.org/amigo/term/GO:1903427
GO:1903508	BP	positive regulation of nucleic acid-templated transcription	Gene Ontology	1	84	0.173531	0.212552	FUS	http://amigo.geneontology.org/amigo/term/GO:1903508
GO:1903561	CC	extracellular vesicle	Gene Ontology	1	55	0.117962	0.16299	MFGE8	http://amigo.geneontology.org/amigo/term/GO:1903561
GO:1903955	BP	positive regulation of protein targeting to mitochondrion	Gene Ontology	1	31	0.0691938	0.118603	RHOU	http://amigo.geneontology.org/amigo/term/GO:1903955
GO:1904322	BP	cellular response to forskolin	Gene Ontology	1	11	0.0265241	0.0792924	AHR	http://amigo.geneontology.org/amigo/term/GO:1904322
GO:1904385	BP	cellular response to angiotensin	Gene Ontology	1	11	0.0265241	0.0792924	SLC30A10	http://amigo.geneontology.org/amigo/term/GO:1904385
GO:1904659	BP	glucose transmembrane transport	Gene Ontology	1	24	0.054474	0.105143	SLC2A3	http://amigo.geneontology.org/amigo/term/GO:1904659
GO:1904707	BP	positive regulation of vascular associated smooth muscle cell proliferation	Gene Ontology	1	34	0.0754327	0.1255	MDM2	http://amigo.geneontology.org/amigo/term/GO:1904707
GO:1904724	CC	tertiary granule lumen	Gene Ontology	1	55	0.117962	0.16299	ALDOC	http://amigo.geneontology.org/amigo/term/GO:1904724
GO:1904754	BP	positive regulation of vascular associated smooth muscle cell migration	Gene Ontology	1	16	0.0373694	0.0889486	MDM2	http://amigo.geneontology.org/amigo/term/GO:1904754
GO:1904813	CC	ficolin-1-rich granule lumen	Gene Ontology	2	123	0.0321134	0.0856768	ALDOC|APAF1	http://amigo.geneontology.org/amigo/term/GO:1904813
GO:1904837	BP	beta-catenin-TCF complex assembly	Gene Ontology	1	29	0.0650114	0.115271	TCF4	http://amigo.geneontology.org/amigo/term/GO:1904837
GO:1905050	BP	positive regulation of metallopeptidase activity	Gene Ontology	1	7	0.0177609	0.0792924	ANTXR1	http://amigo.geneontology.org/amigo/term/GO:1905050
GO:1905168	BP	positive regulation of double-strand break repair via homologous recombination	Gene Ontology	1	11	0.0265241	0.0792924	FUS	http://amigo.geneontology.org/amigo/term/GO:1905168
GO:1905515	BP	non-motile cilium assembly	Gene Ontology	1	46	0.0999776	0.147685	GORAB	http://amigo.geneontology.org/amigo/term/GO:1905515
GO:1990000	BP	amyloid fibril formation	Gene Ontology	1	10	0.0243406	0.0792924	MDM2	http://amigo.geneontology.org/amigo/term/GO:1990000
GO:1990023	CC	mitotic spindle midzone	Gene Ontology	1	14	0.0330457	0.0856768	KIF18B	http://amigo.geneontology.org/amigo/term/GO:1990023
GO:1990090	BP	cellular response to nerve growth factor stimulus	Gene Ontology	1	35	0.0775031	0.127632	CBL	http://amigo.geneontology.org/amigo/term/GO:1990090
GO:1990138	BP	neuron projection extension	Gene Ontology	1	21	0.0480953	0.0996196	AURKA	http://amigo.geneontology.org/amigo/term/GO:1990138
GO:1990381	MF	ubiquitin-specific protease binding	Gene Ontology	1	20	0.0459596	0.0978801	RAD23A	http://amigo.geneontology.org/amigo/term/GO:1990381
GO:1990391	CC	DNA repair complex	Gene Ontology	1	5	0.0133502	0.0783717	PHF21A	http://amigo.geneontology.org/amigo/term/GO:1990391
GO:1990592	BP	protein K69-linked ufmylation	Gene Ontology	1	5	0.0133502	0.0783717	UFM1	http://amigo.geneontology.org/amigo/term/GO:1990592
GO:1990752	CC	microtubule end	Gene Ontology	1	5	0.0133502	0.0783717	KIF18B	http://amigo.geneontology.org/amigo/term/GO:1990752
GO:1990837	MF	sequence-specific double-stranded DNA binding	Gene Ontology	2	553	0.353108	0.36941	AHR|MSX2	http://amigo.geneontology.org/amigo/term/GO:1990837
GO:1990904	CC	ribonucleoprotein complex	Gene Ontology	1	156	0.296973	0.318326	RPS5	http://amigo.geneontology.org/amigo/term/GO:1990904
GO:2000001	BP	regulation of DNA damage checkpoint	Gene Ontology	1	9	0.0221522	0.0792924	WDR76	http://amigo.geneontology.org/amigo/term/GO:2000001
GO:2000045	BP	regulation of G1/S transition of mitotic cell cycle	Gene Ontology	1	17	0.0395241	0.0906494	BID	http://amigo.geneontology.org/amigo/term/GO:2000045
GO:2000234	BP	positive regulation of rRNA processing	Gene Ontology	1	10	0.0243406	0.0792924	RIOK2	http://amigo.geneontology.org/amigo/term/GO:2000234
GO:2000271	BP	positive regulation of fibroblast apoptotic process	Gene Ontology	1	8	0.019959	0.0792924	BID	http://amigo.geneontology.org/amigo/term/GO:2000271
GO:2000353	BP	positive regulation of endothelial cell apoptotic process	Gene Ontology	1	19	0.0438192	0.0951095	ANO6	http://amigo.geneontology.org/amigo/term/GO:2000353
GO:2000601	BP	positive regulation of Arp2/3 complex-mediated actin nucleation	Gene Ontology	1	10	0.0243406	0.0792924	FCHSD2	http://amigo.geneontology.org/amigo/term/GO:2000601
GO:2000675	BP	negative regulation of type B pancreatic cell apoptotic process	Gene Ontology	1	6	0.015558	0.0790458	TCF4	http://amigo.geneontology.org/amigo/term/GO:2000675
GO:2000678	BP	negative regulation of transcription regulatory region DNA binding	Gene Ontology	1	13	0.0308766	0.0830956	MSX2	http://amigo.geneontology.org/amigo/term/GO:2000678
GO:2000727	BP	positive regulation of cardiac muscle cell differentiation	Gene Ontology	1	9	0.0221522	0.0792924	EFNB2	http://amigo.geneontology.org/amigo/term/GO:2000727
GO:2000738	BP	positive regulation of stem cell differentiation	Gene Ontology	1	7	0.0177609	0.0792924	PWP1	http://amigo.geneontology.org/amigo/term/GO:2000738
GO:2000773	BP	negative regulation of cellular senescence	Gene Ontology	1	19	0.0438192	0.0951095	SLC30A10	http://amigo.geneontology.org/amigo/term/GO:2000773
GO:2001235	BP	positive regulation of apoptotic signaling pathway	Gene Ontology	1	23	0.0523525	0.102878	APAF1	http://amigo.geneontology.org/amigo/term/GO:2001235
GO:2001237	BP	negative regulation of extrinsic apoptotic signaling pathway	Gene Ontology	1	35	0.0775031	0.127632	TCF4	http://amigo.geneontology.org/amigo/term/GO:2001237
GO:2001238	BP	positive regulation of extrinsic apoptotic signaling pathway	Gene Ontology	1	26	0.058703	0.109457	BID	http://amigo.geneontology.org/amigo/term/GO:2001238
GO:2001244	BP	positive regulation of intrinsic apoptotic signaling pathway	Gene Ontology	1	35	0.0775031	0.127632	BID	http://amigo.geneontology.org/amigo/term/GO:2001244
GO:2001256	BP	regulation of store-operated calcium entry	Gene Ontology	1	14	0.0330457	0.0856768	STC2	http://amigo.geneontology.org/amigo/term/GO:2001256

## Sheet: Table S12.2
Table S12.2 The enriched Gene Ontology (GO) terms of 82 new targets of hsa-mir-376c 48g.
GO_ID	Ontology	Term	Database	Input_num	Background_num	P_Value	Corrected_P_Value	Input	Hyperlink
GO:0000027	BP	ribosomal large subunit assembly	Gene Ontology	1	26	0.0548164	0.10733	RPF2	http://amigo.geneontology.org/amigo/term/GO:0000027
GO:0000028	BP	ribosomal small subunit assembly	Gene Ontology	1	17	0.0368824	0.0900796	RPS14	http://amigo.geneontology.org/amigo/term/GO:0000028
GO:0000030	MF	mannosyltransferase activity	Gene Ontology	1	19	0.0408965	0.094159	TMTC3	http://amigo.geneontology.org/amigo/term/GO:0000030
GO:0000054	BP	ribosomal subunit export from nucleus	Gene Ontology	2	5	8.95826e-05	0.0047438	XPO1|RAN	http://amigo.geneontology.org/amigo/term/GO:0000054
GO:0000055	BP	ribosomal large subunit export from nucleus	Gene Ontology	2	8	0.000191183	0.00696027	XPO1|RAN	http://amigo.geneontology.org/amigo/term/GO:0000055
GO:0000056	BP	ribosomal small subunit export from nucleus	Gene Ontology	2	6	0.000119282	0.00579012	XPO1|RAN	http://amigo.geneontology.org/amigo/term/GO:0000056
GO:0000062	MF	fatty-acyl-CoA binding	Gene Ontology	1	19	0.0408965	0.094159	SOAT1	http://amigo.geneontology.org/amigo/term/GO:0000062
GO:0000070	BP	mitotic sister chromatid segregation	Gene Ontology	1	35	0.0724204	0.122453	RAN	http://amigo.geneontology.org/amigo/term/GO:0000070
GO:0000079	BP	regulation of cyclin-dependent protein serine/threonine kinase activity	Gene Ontology	1	55	0.110389	0.154944	CCNB1	http://amigo.geneontology.org/amigo/term/GO:0000079
GO:0000082	BP	G1/S transition of mitotic cell cycle	Gene Ontology	2	100	0.0193351	0.079695	DBF4|RB1	http://amigo.geneontology.org/amigo/term/GO:0000082
GO:0000083	BP	regulation of transcription involved in G1/S transition of mitotic cell cycle	Gene Ontology	1	29	0.0607208	0.111577	CDK17	http://amigo.geneontology.org/amigo/term/GO:0000083
GO:0000086	BP	G2/M transition of mitotic cell cycle	Gene Ontology	2	133	0.0324908	0.0861985	CCNB1|HAUS5	http://amigo.geneontology.org/amigo/term/GO:0000086
GO:0000122	BP	negative regulation of transcription by RNA polymerase II	Gene Ontology	6	832	0.0081847	0.079695	XPO1|PARP9|RPS14|RB1|ATF7IP|ZEB1	http://amigo.geneontology.org/amigo/term/GO:0000122
GO:0000139	CC	Golgi membrane	Gene Ontology	4	616	0.0408634	0.094159	GOLT1B|STX6|SH3GLB1|SYBU	http://amigo.geneontology.org/amigo/term/GO:0000139
GO:0000149	MF	SNARE binding	Gene Ontology	1	64	0.12697	0.168474	STX6	http://amigo.geneontology.org/amigo/term/GO:0000149
GO:0000165	BP	MAPK cascade	Gene Ontology	2	261	0.104583	0.150165	MET|PSMA1	http://amigo.geneontology.org/amigo/term/GO:0000165
GO:0000183	BP	rDNA heterochromatin assembly	Gene Ontology	1	12	0.0267742	0.0822473	BAZ2A	http://amigo.geneontology.org/amigo/term/GO:0000183
GO:0000184	BP	nuclear-transcribed mRNA catabolic process, nonsense-mediated decay	Gene Ontology	1	116	0.216964	0.250013	RPS14	http://amigo.geneontology.org/amigo/term/GO:0000184
GO:0000186	BP	activation of MAPKK activity	Gene Ontology	1	42	0.0858882	0.135216	CRKL	http://amigo.geneontology.org/amigo/term/GO:0000186
GO:0000187	BP	activation of MAPK activity	Gene Ontology	1	123	0.228357	0.2598	CRKL	http://amigo.geneontology.org/amigo/term/GO:0000187
GO:0000209	BP	protein polyubiquitination	Gene Ontology	1	267	0.429538	0.440892	PSMA1	http://amigo.geneontology.org/amigo/term/GO:0000209
GO:0000226	BP	microtubule cytoskeleton organization	Gene Ontology	2	133	0.0324908	0.0861985	TUBA1B|CAMSAP1	http://amigo.geneontology.org/amigo/term/GO:0000226
GO:0000278	BP	mitotic cell cycle	Gene Ontology	2	134	0.032932	0.0862151	RAN|TUBA1B	http://amigo.geneontology.org/amigo/term/GO:0000278
GO:0000281	BP	mitotic cytokinesis	Gene Ontology	2	52	0.00572874	0.0709998	RACGAP1|KIF20A	http://amigo.geneontology.org/amigo/term/GO:0000281
GO:0000287	MF	magnesium ion binding	Gene Ontology	3	214	0.0106583	0.079695	RAN|GLUL|MTHFD2	http://amigo.geneontology.org/amigo/term/GO:0000287
GO:0000307	CC	cyclin-dependent protein kinase holoenzyme complex	Gene Ontology	1	30	0.0626808	0.113566	CCNB1	http://amigo.geneontology.org/amigo/term/GO:0000307
GO:0000398	BP	mRNA splicing, via spliceosome	Gene Ontology	2	246	0.0948065	0.143255	PDCD7|ZCCHC8	http://amigo.geneontology.org/amigo/term/GO:0000398
GO:0000413	BP	protein peptidyl-prolyl isomerization	Gene Ontology	1	46	0.0934972	0.141644	FKBP1A	http://amigo.geneontology.org/amigo/term/GO:0000413
GO:0000421	CC	autophagosome membrane	Gene Ontology	2	35	0.00272802	0.0454021	ATP13A2|SH3GLB1	http://amigo.geneontology.org/amigo/term/GO:0000421
GO:0000462	BP	maturation of SSU-rRNA from tricistronic rRNA transcript (SSU-rRNA, 5.8S rRNA, LSU-rRNA)	Gene Ontology	1	27	0.0567886	0.108635	RPS14	http://amigo.geneontology.org/amigo/term/GO:0000462
GO:0000463	BP	maturation of LSU-rRNA from tricistronic rRNA transcript (SSU-rRNA, 5.8S rRNA, LSU-rRNA)	Gene Ontology	1	14	0.03083	0.0837225	RPF2	http://amigo.geneontology.org/amigo/term/GO:0000463
GO:0000502	CC	proteasome complex	Gene Ontology	1	57	0.114101	0.158624	PSMA1	http://amigo.geneontology.org/amigo/term/GO:0000502
GO:0000776	CC	kinetochore	Gene Ontology	1	87	0.16797	0.205336	XPO1	http://amigo.geneontology.org/amigo/term/GO:0000776
GO:0000785	CC	chromatin	Gene Ontology	2	124	0.0286288	0.0822473	RAN|RB1	http://amigo.geneontology.org/amigo/term/GO:0000785
GO:0000791	CC	euchromatin	Gene Ontology	1	8	0.0186123	0.079695	RRP1B	http://amigo.geneontology.org/amigo/term/GO:0000791
GO:0000792	CC	heterochromatin	Gene Ontology	1	27	0.0567886	0.108635	RRP1B	http://amigo.geneontology.org/amigo/term/GO:0000792
GO:0000902	BP	cell morphogenesis	Gene Ontology	1	81	0.157462	0.196616	CAP1	http://amigo.geneontology.org/amigo/term/GO:0000902
GO:0000915	BP	actomyosin contractile ring assembly	Gene Ontology	1	5	0.0124466	0.079695	RACGAP1	http://amigo.geneontology.org/amigo/term/GO:0000915
GO:0000922	CC	spindle pole	Gene Ontology	1	121	0.225118	0.257373	CCNB1	http://amigo.geneontology.org/amigo/term/GO:0000922
GO:0000932	CC	P-body	Gene Ontology	2	88	0.0152767	0.079695	LIMD1|APOBEC3C	http://amigo.geneontology.org/amigo/term/GO:0000932
GO:0000977	MF	RNA polymerase II transcription regulatory region sequence-specific DNA binding	Gene Ontology	1	327	0.49717	0.50674	RB1	http://amigo.geneontology.org/amigo/term/GO:0000977
GO:0000981	MF	DNA-binding transcription factor activity, RNA polymerase II-specific	Gene Ontology	2	874	0.548012	0.554196	HOXA13|ZEB1	http://amigo.geneontology.org/amigo/term/GO:0000981
GO:0001102	MF	RNA polymerase II activating transcription factor binding	Gene Ontology	1	59	0.117797	0.162258	RB1	http://amigo.geneontology.org/amigo/term/GO:0001102
GO:0001164	MF	RNA polymerase I core promoter sequence-specific DNA binding	Gene Ontology	1	8	0.0186123	0.079695	BAZ2A	http://amigo.geneontology.org/amigo/term/GO:0001164
GO:0001188	BP	RNA polymerase I preinitiation complex assembly	Gene Ontology	1	9	0.0206591	0.079695	BAZ2A	http://amigo.geneontology.org/amigo/term/GO:0001188
GO:0001227	MF	DNA-binding transcription repressor activity, RNA polymerase II-specific	Gene Ontology	1	253	0.412507	0.424908	ZEB1	http://amigo.geneontology.org/amigo/term/GO:0001227
GO:0001501	BP	skeletal system development	Gene Ontology	1	137	0.250652	0.279436	HOXA13	http://amigo.geneontology.org/amigo/term/GO:0001501
GO:0001504	BP	neurotransmitter uptake	Gene Ontology	1	12	0.0267742	0.0822473	GLUL	http://amigo.geneontology.org/amigo/term/GO:0001504
GO:0001525	BP	angiogenesis	Gene Ontology	1	238	0.393703	0.406617	GLUL	http://amigo.geneontology.org/amigo/term/GO:0001525
GO:0001530	MF	lipopolysaccharide binding	Gene Ontology	1	33	0.0685366	0.118817	PSMA1	http://amigo.geneontology.org/amigo/term/GO:0001530
GO:0001556	BP	oocyte maturation	Gene Ontology	1	20	0.0428974	0.0964778	CCNB1	http://amigo.geneontology.org/amigo/term/GO:0001556
GO:0001558	BP	regulation of cell growth	Gene Ontology	1	68	0.134242	0.174934	CRKL	http://amigo.geneontology.org/amigo/term/GO:0001558
GO:0001568	BP	blood vessel development	Gene Ontology	1	41	0.0839761	0.134385	CRKL	http://amigo.geneontology.org/amigo/term/GO:0001568
GO:0001569	BP	branching involved in blood vessel morphogenesis	Gene Ontology	1	29	0.0607208	0.111577	GNA13	http://amigo.geneontology.org/amigo/term/GO:0001569
GO:0001578	BP	microtubule bundle formation	Gene Ontology	1	32	0.0665887	0.117184	KIF20A	http://amigo.geneontology.org/amigo/term/GO:0001578
GO:0001652	CC	granular component	Gene Ontology	1	5	0.0124466	0.079695	RRP1B	http://amigo.geneontology.org/amigo/term/GO:0001652
GO:0001655	BP	urogenital system development	Gene Ontology	1	12	0.0267742	0.0822473	CRKL	http://amigo.geneontology.org/amigo/term/GO:0001655
GO:0001664	MF	G protein-coupled receptor binding	Gene Ontology	1	67	0.132429	0.173349	GNA13	http://amigo.geneontology.org/amigo/term/GO:0001664
GO:0001666	BP	response to hypoxia	Gene Ontology	1	160	0.285908	0.309269	LIMD1	http://amigo.geneontology.org/amigo/term/GO:0001666
GO:0001667	BP	ameboidal-type cell migration	Gene Ontology	1	7	0.0165613	0.079695	CAP1	http://amigo.geneontology.org/amigo/term/GO:0001667
GO:0001669	CC	acrosomal vesicle	Gene Ontology	1	93	0.178349	0.213982	RACGAP1	http://amigo.geneontology.org/amigo/term/GO:0001669
GO:0001701	BP	in utero embryonic development	Gene Ontology	2	202	0.0678949	0.118817	CCNB1|GNA13	http://amigo.geneontology.org/amigo/term/GO:0001701
GO:0001764	BP	neuron migration	Gene Ontology	1	110	0.207067	0.241233	CRKL	http://amigo.geneontology.org/amigo/term/GO:0001764
GO:0001783	BP	B cell apoptotic process	Gene Ontology	1	8	0.0186123	0.079695	CRKL	http://amigo.geneontology.org/amigo/term/GO:0001783
GO:0001784	MF	phosphotyrosine residue binding	Gene Ontology	1	42	0.0858882	0.135216	CRKL	http://amigo.geneontology.org/amigo/term/GO:0001784
GO:0001819	BP	positive regulation of cytokine production	Gene Ontology	1	26	0.0548164	0.10733	IL15	http://amigo.geneontology.org/amigo/term/GO:0001819
GO:0001843	BP	neural tube closure	Gene Ontology	1	78	0.152158	0.19247	RALA	http://amigo.geneontology.org/amigo/term/GO:0001843
GO:0001886	BP	endothelial cell morphogenesis	Gene Ontology	1	14	0.03083	0.0837225	MET	http://amigo.geneontology.org/amigo/term/GO:0001886
GO:0001889	BP	liver development	Gene Ontology	2	76	0.0116404	0.079695	MET|CAD	http://amigo.geneontology.org/amigo/term/GO:0001889
GO:0001891	CC	phagocytic cup	Gene Ontology	1	27	0.0567886	0.108635	RAB31	http://amigo.geneontology.org/amigo/term/GO:0001891
GO:0001894	BP	tissue homeostasis	Gene Ontology	1	21	0.0448942	0.0992442	RB1	http://amigo.geneontology.org/amigo/term/GO:0001894
GO:0001932	BP	regulation of protein phosphorylation	Gene Ontology	1	44	0.0897005	0.138596	CCDC88A	http://amigo.geneontology.org/amigo/term/GO:0001932
GO:0001933	BP	negative regulation of protein phosphorylation	Gene Ontology	2	71	0.0102553	0.079695	CCNB1|CRKL	http://amigo.geneontology.org/amigo/term/GO:0001933
GO:0001934	BP	positive regulation of protein phosphorylation	Gene Ontology	2	178	0.0545209	0.10733	P2RY1|CRKL	http://amigo.geneontology.org/amigo/term/GO:0001934
GO:0001957	BP	intramembranous ossification	Gene Ontology	1	6	0.0145061	0.079695	MN1	http://amigo.geneontology.org/amigo/term/GO:0001957
GO:0001964	BP	startle response	Gene Ontology	1	13	0.0288042	0.0822473	GRIN2D	http://amigo.geneontology.org/amigo/term/GO:0001964
GO:0001965	MF	G-protein alpha-subunit binding	Gene Ontology	1	26	0.0548164	0.10733	CCDC88A	http://amigo.geneontology.org/amigo/term/GO:0001965
GO:0001973	BP	G protein-coupled adenosine receptor signaling pathway	Gene Ontology	1	9	0.0206591	0.079695	P2RY1	http://amigo.geneontology.org/amigo/term/GO:0001973
GO:0002076	BP	osteoblast development	Gene Ontology	1	19	0.0408965	0.094159	LIMD1	http://amigo.geneontology.org/amigo/term/GO:0002076
GO:0002084	BP	protein depalmitoylation	Gene Ontology	1	9	0.0206591	0.079695	PPT1	http://amigo.geneontology.org/amigo/term/GO:0002084
GO:0002223	BP	stimulatory C-type lectin receptor signaling pathway	Gene Ontology	1	112	0.21038	0.243873	PSMA1	http://amigo.geneontology.org/amigo/term/GO:0002223
GO:0002230	BP	positive regulation of defense response to virus by host	Gene Ontology	1	29	0.0607208	0.111577	PARP9	http://amigo.geneontology.org/amigo/term/GO:0002230
GO:0002479	BP	antigen processing and presentation of exogenous peptide antigen via MHC class I, TAP-dependent	Gene Ontology	1	75	0.146822	0.186327	PSMA1	http://amigo.geneontology.org/amigo/term/GO:0002479
GO:0002862	BP	negative regulation of inflammatory response to antigenic stimulus	Gene Ontology	1	7	0.0165613	0.079695	PSMA1	http://amigo.geneontology.org/amigo/term/GO:0002862
GO:0003007	BP	heart morphogenesis	Gene Ontology	1	39	0.0801401	0.131313	FKBP1A	http://amigo.geneontology.org/amigo/term/GO:0003007
GO:0003151	BP	outflow tract morphogenesis	Gene Ontology	1	46	0.0934972	0.141644	CRKL	http://amigo.geneontology.org/amigo/term/GO:0003151
GO:0003180	BP	aortic valve morphogenesis	Gene Ontology	1	28	0.0587567	0.110062	RB1	http://amigo.geneontology.org/amigo/term/GO:0003180
GO:0003407	BP	neural retina development	Gene Ontology	1	14	0.03083	0.0837225	CASP2	http://amigo.geneontology.org/amigo/term/GO:0003407
GO:0003674	MF	molecular_function	Gene Ontology	3	742	0.203449	0.23797	MN1|HAUS5|HECA	http://amigo.geneontology.org/amigo/term/GO:0003674
GO:0003676	MF	nucleic acid binding	Gene Ontology	1	145	0.263106	0.289989	DBF4	http://amigo.geneontology.org/amigo/term/GO:0003676
GO:0003677	MF	DNA binding	Gene Ontology	1	1209	0.923106	0.923106	HOXA13	http://amigo.geneontology.org/amigo/term/GO:0003677
GO:0003682	MF	chromatin binding	Gene Ontology	2	443	0.237548	0.267902	RAN|ZEB1	http://amigo.geneontology.org/amigo/term/GO:0003682
GO:0003700	MF	DNA-binding transcription factor activity	Gene Ontology	1	607	0.721682	0.722302	ZEB1	http://amigo.geneontology.org/amigo/term/GO:0003700
GO:0003712	MF	transcription coregulator activity	Gene Ontology	1	89	0.171444	0.207407	BTG1	http://amigo.geneontology.org/amigo/term/GO:0003712
GO:0003713	MF	transcription coactivator activity	Gene Ontology	1	248	0.406304	0.41926	RRP1B	http://amigo.geneontology.org/amigo/term/GO:0003713
GO:0003714	MF	transcription corepressor activity	Gene Ontology	3	194	0.00820282	0.079695	LIMD1|PARP9|ATF7IP	http://amigo.geneontology.org/amigo/term/GO:0003714
GO:0003723	MF	RNA binding	Gene Ontology	12	1366	2.81001e-05	0.00192569	XPO1|MORC3|RCC2|CRKL|RPS14|RRP1B|PSMA1|RPF2|APOBEC3C|RAN|ZCCHC8|BAZ2A	http://amigo.geneontology.org/amigo/term/GO:0003723
GO:0003725	MF	double-stranded RNA binding	Gene Ontology	1	72	0.141453	0.181091	TUBA1B	http://amigo.geneontology.org/amigo/term/GO:0003725
GO:0003735	MF	structural constituent of ribosome	Gene Ontology	1	158	0.282908	0.306594	RPS14	http://amigo.geneontology.org/amigo/term/GO:0003735
GO:0003755	MF	peptidyl-prolyl cis-trans isomerase activity	Gene Ontology	1	46	0.0934972	0.141644	FKBP1A	http://amigo.geneontology.org/amigo/term/GO:0003755
GO:0003777	MF	microtubule motor activity	Gene Ontology	1	67	0.132429	0.173349	KIF20A	http://amigo.geneontology.org/amigo/term/GO:0003777
GO:0003779	MF	actin binding	Gene Ontology	3	266	0.0188529	0.079695	CCDC88A|CAP1|TMOD2	http://amigo.geneontology.org/amigo/term/GO:0003779
GO:0003924	MF	GTPase activity	Gene Ontology	6	320	6.39204e-05	0.00354606	RAB31|RAN|TUBA1B|GNA13|ARL4C|RALA	http://amigo.geneontology.org/amigo/term/GO:0003924
GO:0003950	MF	NAD+ ADP-ribosyltransferase activity	Gene Ontology	1	28	0.0587567	0.110062	PARP9	http://amigo.geneontology.org/amigo/term/GO:0003950
GO:0004126	MF	cytidine deaminase activity	Gene Ontology	1	12	0.0267742	0.0822473	APOBEC3C	http://amigo.geneontology.org/amigo/term/GO:0004126
GO:0004169	MF	dolichyl-phosphate-mannose-protein mannosyltransferase activity	Gene Ontology	1	9	0.0206591	0.079695	TMTC3	http://amigo.geneontology.org/amigo/term/GO:0004169
GO:0004175	MF	endopeptidase activity	Gene Ontology	1	81	0.157462	0.196616	PSMA1	http://amigo.geneontology.org/amigo/term/GO:0004175
GO:0004197	MF	cysteine-type endopeptidase activity	Gene Ontology	1	89	0.171444	0.207407	CASP2	http://amigo.geneontology.org/amigo/term/GO:0004197
GO:0004252	MF	serine-type endopeptidase activity	Gene Ontology	1	169	0.299253	0.320432	CAP1	http://amigo.geneontology.org/amigo/term/GO:0004252
GO:0004298	MF	threonine-type endopeptidase activity	Gene Ontology	1	21	0.0448942	0.0992442	PSMA1	http://amigo.geneontology.org/amigo/term/GO:0004298
GO:0004672	MF	protein kinase activity	Gene Ontology	2	216	0.0761457	0.126965	CDK17|CAD	http://amigo.geneontology.org/amigo/term/GO:0004672
GO:0004674	MF	protein serine/threonine kinase activity	Gene Ontology	1	357	0.527952	0.534373	CDK17	http://amigo.geneontology.org/amigo/term/GO:0004674
GO:0004693	MF	cyclin-dependent protein serine/threonine kinase activity	Gene Ontology	1	29	0.0607208	0.111577	CDK17	http://amigo.geneontology.org/amigo/term/GO:0004693
GO:0004713	MF	protein tyrosine kinase activity	Gene Ontology	1	89	0.171444	0.207407	MET	http://amigo.geneontology.org/amigo/term/GO:0004713
GO:0004714	MF	transmembrane receptor protein tyrosine kinase activity	Gene Ontology	1	54	0.108528	0.152755	MET	http://amigo.geneontology.org/amigo/term/GO:0004714
GO:0004857	MF	enzyme inhibitor activity	Gene Ontology	1	31	0.0646368	0.114965	PARP9	http://amigo.geneontology.org/amigo/term/GO:0004857
GO:0004970	MF	ionotropic glutamate receptor activity	Gene Ontology	1	6	0.0145061	0.079695	GRIN2D	http://amigo.geneontology.org/amigo/term/GO:0004970
GO:0004972	MF	NMDA glutamate receptor activity	Gene Ontology	1	8	0.0186123	0.079695	GRIN2D	http://amigo.geneontology.org/amigo/term/GO:0004972
GO:0005049	MF	nuclear export signal receptor activity	Gene Ontology	2	11	0.00033004	0.0100779	XPO1|RAN	http://amigo.geneontology.org/amigo/term/GO:0005049
GO:0005080	MF	protein kinase C binding	Gene Ontology	1	54	0.108528	0.152755	CCDC88A	http://amigo.geneontology.org/amigo/term/GO:0005080
GO:0005085	MF	guanyl-nucleotide exchange factor activity	Gene Ontology	4	123	0.0001493	0.00594749	CCDC88A|RAPGEF6|DOCK9|RCC2	http://amigo.geneontology.org/amigo/term/GO:0005085
GO:0005092	MF	GDP-dissociation inhibitor activity	Gene Ontology	2	12	0.000384525	0.0106248	CCDC88A|CHML	http://amigo.geneontology.org/amigo/term/GO:0005092
GO:0005096	MF	GTPase activator activity	Gene Ontology	3	268	0.0192214	0.079695	RACGAP1|CHML|GIT2	http://amigo.geneontology.org/amigo/term/GO:0005096
GO:0005102	MF	signaling receptor binding	Gene Ontology	1	353	0.523957	0.531716	CD58	http://amigo.geneontology.org/amigo/term/GO:0005102
GO:0005113	MF	patched binding	Gene Ontology	1	8	0.0186123	0.079695	CCNB1	http://amigo.geneontology.org/amigo/term/GO:0005113
GO:0005125	MF	cytokine activity	Gene Ontology	1	186	0.323792	0.342613	IL15	http://amigo.geneontology.org/amigo/term/GO:0005125
GO:0005126	MF	cytokine receptor binding	Gene Ontology	1	11	0.0247401	0.0822473	IL15	http://amigo.geneontology.org/amigo/term/GO:0005126
GO:0005154	MF	epidermal growth factor receptor binding	Gene Ontology	1	34	0.0704805	0.120219	CCDC88A	http://amigo.geneontology.org/amigo/term/GO:0005154
GO:0005158	MF	insulin receptor binding	Gene Ontology	2	23	0.00124893	0.0255264	GRB10|CCDC88A	http://amigo.geneontology.org/amigo/term/GO:0005158
GO:0005160	MF	transforming growth factor beta receptor binding	Gene Ontology	1	14	0.03083	0.0837225	FKBP1A	http://amigo.geneontology.org/amigo/term/GO:0005160
GO:0005179	MF	hormone activity	Gene Ontology	1	98	0.186901	0.220384	STC2	http://amigo.geneontology.org/amigo/term/GO:0005179
GO:0005198	MF	structural molecule activity	Gene Ontology	1	168	0.297782	0.319444	TUBA1B	http://amigo.geneontology.org/amigo/term/GO:0005198
GO:0005200	MF	structural constituent of cytoskeleton	Gene Ontology	1	101	0.191989	0.225244	TUBA1B	http://amigo.geneontology.org/amigo/term/GO:0005200
GO:0005244	MF	voltage-gated ion channel activity	Gene Ontology	1	46	0.0934972	0.141644	KCNA3	http://amigo.geneontology.org/amigo/term/GO:0005244
GO:0005249	MF	voltage-gated potassium channel activity	Gene Ontology	1	60	0.119639	0.162258	KCNA3	http://amigo.geneontology.org/amigo/term/GO:0005249
GO:0005251	MF	delayed rectifier potassium channel activity	Gene Ontology	1	33	0.0685366	0.118817	KCNA3	http://amigo.geneontology.org/amigo/term/GO:0005251
GO:0005254	MF	chloride channel activity	Gene Ontology	1	64	0.12697	0.168474	SLC1A4	http://amigo.geneontology.org/amigo/term/GO:0005254
GO:0005484	MF	SNAP receptor activity	Gene Ontology	1	35	0.0724204	0.122453	STX6	http://amigo.geneontology.org/amigo/term/GO:0005484
GO:0005515	MF	protein binding	Gene Ontology	68	11779	5.25539e-23	6.12253e-20	MORC3|DOCK9|PNRC1|CRKL|RPS14|RRP1B|RASSF3|MLEC|STARD4|CAP1|GOLT1B|RAPGEF6|SOAT1|KCNA3|APOBEC3C|BAZ2A|RAB31|HAUS5|ARL4C|XPO1|BTG1|RAN|PPT1|RPF2|ATP13A2|CDK17|RB1|KBTBD8|ZCCHC8|CCDC88A|IL15|ELOVL2|SH3GLB1|ATF7IP|CD58|FKBP1A|PSMA1|PARP9|PTRH2|TUBA1B|RNF44|RCC2|RACGAP1|P2RY1|ZEB1|LIMD1|CEP120|MTHFD2|GIT2|CCNB1|CASP2|C7orf31|KCTD15|GRB10|GLUL|CCDC110|STX6|MET|AP3S1|TMTC3|GNA13|GRIN2D|SYBU|ACLY|DBF4|RN…	http://amigo.geneontology.org/amigo/term/GO:0005515
GO:0005516	MF	calmodulin binding	Gene Ontology	1	200	0.343361	0.359726	CAMSAP1	http://amigo.geneontology.org/amigo/term/GO:0005516
GO:0005523	MF	tropomyosin binding	Gene Ontology	1	16	0.0348691	0.0875485	TMOD2	http://amigo.geneontology.org/amigo/term/GO:0005523
GO:0005524	MF	ATP binding	Gene Ontology	8	1463	0.0116222	0.079695	ATP13A2|CDK17|MET|GLUL|CAD|ACLY|P2RY1|KIF20A	http://amigo.geneontology.org/amigo/term/GO:0005524
GO:0005525	MF	GTP binding	Gene Ontology	6	373	0.000145554	0.00594749	RAB31|RAN|TUBA1B|GNA13|ARL4C|RALA	http://amigo.geneontology.org/amigo/term/GO:0005525
GO:0005528	MF	FK506 binding	Gene Ontology	1	9	0.0206591	0.079695	FKBP1A	http://amigo.geneontology.org/amigo/term/GO:0005528
GO:0005547	MF	phosphatidylinositol-3,4,5-trisphosphate binding	Gene Ontology	1	39	0.0801401	0.131313	RACGAP1	http://amigo.geneontology.org/amigo/term/GO:0005547
GO:0005575	CC	cellular_component	Gene Ontology	1	433	0.597847	0.601461	MN1	http://amigo.geneontology.org/amigo/term/GO:0005575
GO:0005576	CC	extracellular region	Gene Ontology	5	1843	0.341759	0.35837	PPT1|IL15|CAP1|ACLY|MET	http://amigo.geneontology.org/amigo/term/GO:0005576
GO:0005615	CC	extracellular space	Gene Ontology	4	1572	0.417942	0.430126	STC2|IL15|MTHFD2|CAP1	http://amigo.geneontology.org/amigo/term/GO:0005615
GO:0005634	CC	nucleus	Gene Ontology	28	5208	1.22769e-06	0.000204322	PNRC1|RRP1B|RASSF3|ATF7IP|GLUL|APOBEC3C|ARL4C|CAD|XPO1|CHML|BTG1|RAN|PPT1|CDK17|RB1|ZCCHC8|HECA|LIMD1|PSMA1|PARP9|ZEB1|CCNB1|CASP2|CCDC110|RACGAP1|DBF4|GNA13|KIF20A	http://amigo.geneontology.org/amigo/term/GO:0005634
GO:0005635	CC	nuclear envelope	Gene Ontology	2	182	0.0566781	0.108635	XPO1|RAN	http://amigo.geneontology.org/amigo/term/GO:0005635
GO:0005642	CC	annulate lamellae	Gene Ontology	1	6	0.0145061	0.079695	XPO1	http://amigo.geneontology.org/amigo/term/GO:0005642
GO:0005643	CC	nuclear pore	Gene Ontology	1	63	0.125143	0.167001	RAN	http://amigo.geneontology.org/amigo/term/GO:0005643
GO:0005654	CC	nucleoplasm	Gene Ontology	27	3630	2.66371e-09	7.75805e-07	MORC3|CRKL|RPS14|RRP1B|ATF7IP|CAD|XPO1|CHML|BTG1|RACGAP1|PSMA1|RPF2|HOXA13|RB1|ZCCHC8|PDCD7|LIMD1|PARP9|ZEB1|CCNB1|IL15|STX6|RAN|DBF4|GIT2|ACLY|KIF20A	http://amigo.geneontology.org/amigo/term/GO:0005654
GO:0005667	CC	transcription regulator complex	Gene Ontology	3	226	0.0123146	0.079695	LIMD1|RB1|ATF7IP	http://amigo.geneontology.org/amigo/term/GO:0005667
GO:0005677	CC	chromatin silencing complex	Gene Ontology	1	7	0.0165613	0.079695	BAZ2A	http://amigo.geneontology.org/amigo/term/GO:0005677
GO:0005689	CC	U12-type spliceosomal complex	Gene Ontology	1	29	0.0607208	0.111577	PDCD7	http://amigo.geneontology.org/amigo/term/GO:0005689
GO:0005730	CC	nucleolus	Gene Ontology	8	839	0.000392161	0.0106248	XPO1|RCC2|RPS14|RRP1B|RPF2|RAN|ZCCHC8|BAZ2A	http://amigo.geneontology.org/amigo/term/GO:0005730
GO:0005737	CC	cytoplasm	Gene Ontology	28	4624	1.05986e-07	2.46947e-05	CEP120|RASSF3|GLUL|ARL4C|CAD|XPO1|CHML|C7orf31|RAN|TUBA1B|CDK17|PSMA1|CCDC88A|HECA|LIMD1|PARP9|SH3GLB1|CCNB1|CASP2|BTG1|GRB10|CAMSAP1|IL15|APOBEC3C|GNA13|FKBP1A|RNF122|STARD4	http://amigo.geneontology.org/amigo/term/GO:0005737
GO:0005739	CC	mitochondrion	Gene Ontology	6	1258	0.0485894	0.102594	PTRH2|CASP2|MTHFD2|GLUL|P2RY1|PARP9	http://amigo.geneontology.org/amigo/term/GO:0005739
GO:0005741	CC	mitochondrial outer membrane	Gene Ontology	1	166	0.294832	0.317156	SH3GLB1	http://amigo.geneontology.org/amigo/term/GO:0005741
GO:0005759	CC	mitochondrial matrix	Gene Ontology	2	370	0.182017	0.216599	CCNB1|MTHFD2	http://amigo.geneontology.org/amigo/term/GO:0005759
GO:0005764	CC	lysosome	Gene Ontology	2	262	0.105244	0.150625	PPT1|ATP13A2	http://amigo.geneontology.org/amigo/term/GO:0005764
GO:0005765	CC	lysosomal membrane	Gene Ontology	1	318	0.487555	0.49781	ATP13A2	http://amigo.geneontology.org/amigo/term/GO:0005765
GO:0005768	CC	endosome	Gene Ontology	1	293	0.459883	0.471623	IL15	http://amigo.geneontology.org/amigo/term/GO:0005768
GO:0005769	CC	early endosome	Gene Ontology	2	267	0.108568	0.152755	RAB31|STX6	http://amigo.geneontology.org/amigo/term/GO:0005769
GO:0005770	CC	late endosome	Gene Ontology	1	140	0.255347	0.283313	ATP13A2	http://amigo.geneontology.org/amigo/term/GO:0005770
GO:0005771	CC	multivesicular body	Gene Ontology	1	42	0.0858882	0.135216	ATP13A2	http://amigo.geneontology.org/amigo/term/GO:0005771
GO:0005776	CC	autophagosome	Gene Ontology	1	73	0.143246	0.183185	ATP13A2	http://amigo.geneontology.org/amigo/term/GO:0005776
GO:0005783	CC	endoplasmic reticulum	Gene Ontology	10	1018	5.56164e-05	0.00323966	SOAT1|CCDC88A|MLEC|GOLT1B|ELOVL2|TMTC3|STC2|RNF145|RNF122|STARD4	http://amigo.geneontology.org/amigo/term/GO:0005783
GO:0005788	CC	endoplasmic reticulum lumen	Gene Ontology	1	296	0.46328	0.473855	STC2	http://amigo.geneontology.org/amigo/term/GO:0005788
GO:0005789	CC	endoplasmic reticulum membrane	Gene Ontology	4	942	0.135512	0.176305	SOAT1|RNF145|MLEC|ELOVL2	http://amigo.geneontology.org/amigo/term/GO:0005789
GO:0005791	CC	rough endoplasmic reticulum	Gene Ontology	1	59	0.117797	0.162258	GLUL	http://amigo.geneontology.org/amigo/term/GO:0005791
GO:0005794	CC	Golgi apparatus	Gene Ontology	9	1002	0.000258911	0.0088567	PPT1|IL15|STX6|AP3S1|CCDC88A|STC2|KBTBD8|RNF122|KIF20A	http://amigo.geneontology.org/amigo/term/GO:0005794
GO:0005802	CC	trans-Golgi network	Gene Ontology	1	174	0.30656	0.326456	STX6	http://amigo.geneontology.org/amigo/term/GO:0005802
GO:0005813	CC	centrosome	Gene Ontology	8	506	1.23239e-05	0.00110441	CCNB1|C7orf31|CCDC88A|HAUS5|RAPGEF6|PSMA1|CEP120|SLC1A4	http://amigo.geneontology.org/amigo/term/GO:0005813
GO:0005814	CC	centriole	Gene Ontology	3	144	0.00365194	0.0545451	RAN|CCDC88A|CEP120	http://amigo.geneontology.org/amigo/term/GO:0005814
GO:0005819	CC	spindle	Gene Ontology	4	122	0.000144826	0.00594749	KBTBD8|HAUS5|RB1|KIF20A	http://amigo.geneontology.org/amigo/term/GO:0005819
GO:0005829	CC	cytosol	Gene Ontology	37	5095	1.13822e-12	6.63015e-10	DOCK9|CRKL|RPS14|RRP1B|RASSF3|IL15|RAPGEF6|BAZ2A|ARL4C|CAD|XPO1|CHML|RAB31|RAN|PPT1|HAUS5|HOXA13|KBTBD8|PSMA1|CCDC88A|LIMD1|PARP9|CCNB1|SH3GLB1|ATF7IP|ZEB1|PTRH2|RCC2|CASP2|GRB10|GLUL|STX6|RACGAP1|GNA13|FKBP1A|ACLY|STARD4	http://amigo.geneontology.org/amigo/term/GO:0005829
GO:0005834	CC	heterotrimeric G-protein complex	Gene Ontology	1	33	0.0685366	0.118817	GNA13	http://amigo.geneontology.org/amigo/term/GO:0005834
GO:0005839	CC	proteasome core complex	Gene Ontology	1	20	0.0428974	0.0964778	PSMA1	http://amigo.geneontology.org/amigo/term/GO:0005839
GO:0005844	CC	polysome	Gene Ontology	1	40	0.0820601	0.132778	PSMA1	http://amigo.geneontology.org/amigo/term/GO:0005844
GO:0005856	CC	cytoskeleton	Gene Ontology	2	406	0.209201	0.243233	CCDC110|TMOD2	http://amigo.geneontology.org/amigo/term/GO:0005856
GO:0005865	CC	striated muscle thin filament	Gene Ontology	1	10	0.0227017	0.0822473	TMOD2	http://amigo.geneontology.org/amigo/term/GO:0005865
GO:0005871	CC	kinesin complex	Gene Ontology	1	49	0.0991628	0.146605	KIF20A	http://amigo.geneontology.org/amigo/term/GO:0005871
GO:0005874	CC	microtubule	Gene Ontology	8	305	3.14912e-07	6.11455e-05	RCC2|CAMSAP1|RACGAP1|TUBA1B|RASSF3|HAUS5|SYBU|KIF20A	http://amigo.geneontology.org/amigo/term/GO:0005874
GO:0005881	CC	cytoplasmic microtubule	Gene Ontology	2	60	0.0074892	0.079695	TUBA1B|SYBU	http://amigo.geneontology.org/amigo/term/GO:0005881
GO:0005882	CC	intermediate filament	Gene Ontology	1	117	0.218602	0.251651	SLC1A4	http://amigo.geneontology.org/amigo/term/GO:0005882
GO:0005886	CC	plasma membrane	Gene Ontology	21	4619	0.000429199	0.011364	RCC2|STX6|GRIN2D|RAB31|GRB10|RASSF3|MLEC|CAP1|CD58|KCNA3|MET|RAPGEF6|GNA13|GLUL|CCDC88A|SLC1A4|ACLY|LIMD1|P2RY1|ARL4C|RALA	http://amigo.geneontology.org/amigo/term/GO:0005886
GO:0005887	CC	integral component of plasma membrane	Gene Ontology	5	1380	0.162811	0.20114	SLC1A4|MET|CD58|P2RY1|GRIN2D	http://amigo.geneontology.org/amigo/term/GO:0005887
GO:0005911	CC	cell-cell junction	Gene Ontology	1	183	0.319524	0.339021	LIMD1	http://amigo.geneontology.org/amigo/term/GO:0005911
GO:0005912	CC	adherens junction	Gene Ontology	1	155	0.278386	0.303102	LIMD1	http://amigo.geneontology.org/amigo/term/GO:0005912
GO:0005925	CC	focal adhesion	Gene Ontology	6	418	0.000266081	0.0088567	RPS14|CAP1|GNA13|GIT2|LIMD1|RALA	http://amigo.geneontology.org/amigo/term/GO:0005925
GO:0005929	CC	cilium	Gene Ontology	1	212	0.359689	0.373807	P2RY1	http://amigo.geneontology.org/amigo/term/GO:0005929
GO:0005975	BP	carbohydrate metabolic process	Gene Ontology	1	123	0.228357	0.2598	MLEC	http://amigo.geneontology.org/amigo/term/GO:0005975
GO:0006085	BP	acetyl-CoA biosynthetic process	Gene Ontology	1	5	0.0124466	0.079695	ACLY	http://amigo.geneontology.org/amigo/term/GO:0006085
GO:0006101	BP	citrate metabolic process	Gene Ontology	1	5	0.0124466	0.079695	ACLY	http://amigo.geneontology.org/amigo/term/GO:0006101
GO:0006107	BP	oxaloacetate metabolic process	Gene Ontology	1	8	0.0186123	0.079695	ACLY	http://amigo.geneontology.org/amigo/term/GO:0006107
GO:0006207	BP	'de novo' pyrimidine nucleobase biosynthetic process	Gene Ontology	1	6	0.0145061	0.079695	CAD	http://amigo.geneontology.org/amigo/term/GO:0006207
GO:0006228	BP	UTP biosynthetic process	Gene Ontology	1	10	0.0227017	0.0822473	CAD	http://amigo.geneontology.org/amigo/term/GO:0006228
GO:0006259	BP	DNA metabolic process	Gene Ontology	1	26	0.0548164	0.10733	RAN	http://amigo.geneontology.org/amigo/term/GO:0006259
GO:0006260	BP	DNA replication	Gene Ontology	2	131	0.0316157	0.0856565	CCDC88A|DBF4	http://amigo.geneontology.org/amigo/term/GO:0006260
GO:0006275	BP	regulation of DNA replication	Gene Ontology	1	22	0.0468868	0.100781	CCDC88A	http://amigo.geneontology.org/amigo/term/GO:0006275
GO:0006302	BP	double-strand break repair	Gene Ontology	1	64	0.12697	0.168474	PARP9	http://amigo.geneontology.org/amigo/term/GO:0006302
GO:0006306	BP	DNA methylation	Gene Ontology	2	23	0.00124893	0.0255264	BAZ2A|ATF7IP	http://amigo.geneontology.org/amigo/term/GO:0006306
GO:0006338	BP	chromatin remodeling	Gene Ontology	2	102	0.0200509	0.079695	BAZ2A|RB1	http://amigo.geneontology.org/amigo/term/GO:0006338
GO:0006351	BP	transcription, DNA-templated	Gene Ontology	1	87	0.16797	0.205336	BAZ2A	http://amigo.geneontology.org/amigo/term/GO:0006351
GO:0006355	BP	regulation of transcription, DNA-templated	Gene Ontology	5	773	0.0234473	0.0822473	BAZ2A|LIMD1|RB1|BTG1|MN1	http://amigo.geneontology.org/amigo/term/GO:0006355
GO:0006357	BP	regulation of transcription by RNA polymerase II	Gene Ontology	2	751	0.467348	0.477597	HOXA13|ZEB1	http://amigo.geneontology.org/amigo/term/GO:0006357
GO:0006364	BP	rRNA processing	Gene Ontology	2	141	0.0360854	0.0900202	RRP1B|RPS14	http://amigo.geneontology.org/amigo/term/GO:0006364
GO:0006367	BP	transcription initiation from RNA polymerase II promoter	Gene Ontology	1	160	0.285908	0.309269	CCNB1	http://amigo.geneontology.org/amigo/term/GO:0006367
GO:0006397	BP	mRNA processing	Gene Ontology	1	158	0.282908	0.306594	RRP1B	http://amigo.geneontology.org/amigo/term/GO:0006397
GO:0006409	BP	tRNA export from nucleus	Gene Ontology	1	34	0.0704805	0.120219	RAN	http://amigo.geneontology.org/amigo/term/GO:0006409
GO:0006412	BP	translation	Gene Ontology	1	173	0.305105	0.325203	RPS14	http://amigo.geneontology.org/amigo/term/GO:0006412
GO:0006413	BP	translational initiation	Gene Ontology	1	126	0.233189	0.264523	RPS14	http://amigo.geneontology.org/amigo/term/GO:0006413
GO:0006417	BP	regulation of translation	Gene Ontology	2	63	0.00820457	0.079695	KBTBD8|RPS14	http://amigo.geneontology.org/amigo/term/GO:0006417
GO:0006457	BP	protein folding	Gene Ontology	2	166	0.0482333	0.102594	MLEC|FKBP1A	http://amigo.geneontology.org/amigo/term/GO:0006457
GO:0006468	BP	protein phosphorylation	Gene Ontology	2	451	0.24371	0.273002	MORC3|CDK17	http://amigo.geneontology.org/amigo/term/GO:0006468
GO:0006469	BP	negative regulation of protein kinase activity	Gene Ontology	1	75	0.146822	0.186327	RB1	http://amigo.geneontology.org/amigo/term/GO:0006469
GO:0006471	BP	protein ADP-ribosylation	Gene Ontology	1	25	0.0528401	0.106136	PARP9	http://amigo.geneontology.org/amigo/term/GO:0006471
GO:0006508	BP	proteolysis	Gene Ontology	1	434	0.598695	0.601794	CAP1	http://amigo.geneontology.org/amigo/term/GO:0006508
GO:0006513	BP	protein monoubiquitination	Gene Ontology	1	34	0.0704805	0.120219	KBTBD8	http://amigo.geneontology.org/amigo/term/GO:0006513
GO:0006521	BP	regulation of cellular amino acid metabolic process	Gene Ontology	1	51	0.10292	0.148947	PSMA1	http://amigo.geneontology.org/amigo/term/GO:0006521
GO:0006541	BP	glutamine metabolic process	Gene Ontology	1	18	0.0388915	0.0932276	CAD	http://amigo.geneontology.org/amigo/term/GO:0006541
GO:0006606	BP	protein import into nucleus	Gene Ontology	1	79	0.15393	0.193659	RAN	http://amigo.geneontology.org/amigo/term/GO:0006606
GO:0006611	BP	protein export from nucleus	Gene Ontology	2	29	0.0019202	0.0338944	XPO1|RAN	http://amigo.geneontology.org/amigo/term/GO:0006611
GO:0006614	BP	SRP-dependent cotranslational protein targeting to membrane	Gene Ontology	1	88	0.169709	0.206811	RPS14	http://amigo.geneontology.org/amigo/term/GO:0006614
GO:0006629	BP	lipid metabolic process	Gene Ontology	1	140	0.255347	0.283313	CRKL	http://amigo.geneontology.org/amigo/term/GO:0006629
GO:0006633	BP	fatty acid biosynthetic process	Gene Ontology	1	42	0.0858882	0.135216	ACLY	http://amigo.geneontology.org/amigo/term/GO:0006633
GO:0006636	BP	unsaturated fatty acid biosynthetic process	Gene Ontology	1	15	0.0328516	0.0861985	ELOVL2	http://amigo.geneontology.org/amigo/term/GO:0006636
GO:0006695	BP	cholesterol biosynthetic process	Gene Ontology	1	40	0.0820601	0.132778	ACLY	http://amigo.geneontology.org/amigo/term/GO:0006695
GO:0006730	BP	one-carbon metabolic process	Gene Ontology	1	36	0.0743563	0.125	MTHFD2	http://amigo.geneontology.org/amigo/term/GO:0006730
GO:0006807	BP	nitrogen compound metabolic process	Gene Ontology	1	7	0.0165613	0.079695	CAD	http://amigo.geneontology.org/amigo/term/GO:0006807
GO:0006813	BP	potassium ion transport	Gene Ontology	1	68	0.134242	0.174934	KCNA3	http://amigo.geneontology.org/amigo/term/GO:0006813
GO:0006865	BP	amino acid transport	Gene Ontology	1	41	0.0839761	0.134385	SLC1A4	http://amigo.geneontology.org/amigo/term/GO:0006865
GO:0006868	BP	glutamine transport	Gene Ontology	1	8	0.0186123	0.079695	SLC1A4	http://amigo.geneontology.org/amigo/term/GO:0006868
GO:0006874	BP	cellular calcium ion homeostasis	Gene Ontology	2	98	0.0186303	0.079695	STC2|ATP13A2	http://amigo.geneontology.org/amigo/term/GO:0006874
GO:0006879	BP	cellular iron ion homeostasis	Gene Ontology	1	60	0.119639	0.162258	ATP13A2	http://amigo.geneontology.org/amigo/term/GO:0006879
GO:0006882	BP	cellular zinc ion homeostasis	Gene Ontology	1	31	0.0646368	0.114965	ATP13A2	http://amigo.geneontology.org/amigo/term/GO:0006882
GO:0006886	BP	intracellular protein transport	Gene Ontology	5	273	0.000298007	0.00964383	CHML|AP3S1|ARL4C|RAB31|STX6	http://amigo.geneontology.org/amigo/term/GO:0006886
GO:0006887	BP	exocytosis	Gene Ontology	1	93	0.178349	0.213982	RALA	http://amigo.geneontology.org/amigo/term/GO:0006887
GO:0006890	BP	retrograde vesicle-mediated transport, Golgi to endoplasmic reticulum	Gene Ontology	1	84	0.162732	0.20114	RACGAP1	http://amigo.geneontology.org/amigo/term/GO:0006890
GO:0006898	BP	receptor-mediated endocytosis	Gene Ontology	2	163	0.046706	0.100781	PPT1|CAP1	http://amigo.geneontology.org/amigo/term/GO:0006898
GO:0006906	BP	vesicle fusion	Gene Ontology	1	37	0.0762882	0.126965	STX6	http://amigo.geneontology.org/amigo/term/GO:0006906
GO:0006909	BP	phagocytosis	Gene Ontology	1	60	0.119639	0.162258	MET	http://amigo.geneontology.org/amigo/term/GO:0006909
GO:0006913	BP	nucleocytoplasmic transport	Gene Ontology	1	21	0.0448942	0.0992442	XPO1	http://amigo.geneontology.org/amigo/term/GO:0006913
GO:0006914	BP	autophagy	Gene Ontology	2	126	0.02947	0.0837225	ATP13A2|SH3GLB1	http://amigo.geneontology.org/amigo/term/GO:0006914
GO:0006915	BP	apoptotic process	Gene Ontology	6	546	0.00105822	0.0232608	PTRH2|CASP2|RRP1B|RASSF3|SH3GLB1|PDCD7	http://amigo.geneontology.org/amigo/term/GO:0006915
GO:0006919	BP	activation of cysteine-type endopeptidase activity involved in apoptotic process	Gene Ontology	1	86	0.166228	0.203634	CASP2	http://amigo.geneontology.org/amigo/term/GO:0006919
GO:0006935	BP	chemotaxis	Gene Ontology	1	119	0.221867	0.254154	RALA	http://amigo.geneontology.org/amigo/term/GO:0006935
GO:0006936	BP	muscle contraction	Gene Ontology	1	105	0.198725	0.232912	TMOD2	http://amigo.geneontology.org/amigo/term/GO:0006936
GO:0006954	BP	inflammatory response	Gene Ontology	1	381	0.55123	0.556967	IL15	http://amigo.geneontology.org/amigo/term/GO:0006954
GO:0006955	BP	immune response	Gene Ontology	1	427	0.592722	0.596821	IL15	http://amigo.geneontology.org/amigo/term/GO:0006955
GO:0006977	BP	DNA damage response, signal transduction by p53 class mediator resulting in cell cycle arrest	Gene Ontology	2	56	0.00658194	0.0790511	CCNB1|CASP2	http://amigo.geneontology.org/amigo/term/GO:0006977
GO:0006979	BP	response to oxidative stress	Gene Ontology	1	101	0.191989	0.225244	STC2	http://amigo.geneontology.org/amigo/term/GO:0006979
GO:0007010	BP	cytoskeleton organization	Gene Ontology	2	138	0.03472	0.0875485	LIMD1|CAMSAP1	http://amigo.geneontology.org/amigo/term/GO:0007010
GO:0007015	BP	actin filament organization	Gene Ontology	1	118	0.220236	0.253032	TMOD2	http://amigo.geneontology.org/amigo/term/GO:0007015
GO:0007017	BP	microtubule-based process	Gene Ontology	1	32	0.0665887	0.117184	TUBA1B	http://amigo.geneontology.org/amigo/term/GO:0007017
GO:0007018	BP	microtubule-based movement	Gene Ontology	2	81	0.0131027	0.079695	RACGAP1|KIF20A	http://amigo.geneontology.org/amigo/term/GO:0007018
GO:0007026	BP	negative regulation of microtubule depolymerization	Gene Ontology	1	27	0.0567886	0.108635	CAMSAP1	http://amigo.geneontology.org/amigo/term/GO:0007026
GO:0007032	BP	endosome organization	Gene Ontology	1	38	0.0782162	0.129251	STX6	http://amigo.geneontology.org/amigo/term/GO:0007032
GO:0007041	BP	lysosomal transport	Gene Ontology	1	20	0.0428974	0.0964778	ATP13A2	http://amigo.geneontology.org/amigo/term/GO:0007041
GO:0007042	BP	lysosomal lumen acidification	Gene Ontology	1	9	0.0206591	0.079695	PPT1	http://amigo.geneontology.org/amigo/term/GO:0007042
GO:0007049	BP	cell cycle	Gene Ontology	2	245	0.0941647	0.14247	RCC2|RALA	http://amigo.geneontology.org/amigo/term/GO:0007049
GO:0007050	BP	cell cycle arrest	Gene Ontology	1	130	0.239585	0.269678	RB1	http://amigo.geneontology.org/amigo/term/GO:0007050
GO:0007052	BP	mitotic spindle organization	Gene Ontology	2	48	0.00493055	0.0660241	RAN|CCNB1	http://amigo.geneontology.org/amigo/term/GO:0007052
GO:0007077	BP	mitotic nuclear envelope disassembly	Gene Ontology	1	12	0.0267742	0.0822473	CCNB1	http://amigo.geneontology.org/amigo/term/GO:0007077
GO:0007080	BP	mitotic metaphase plate congression	Gene Ontology	1	39	0.0801401	0.131313	CCNB1	http://amigo.geneontology.org/amigo/term/GO:0007080
GO:0007093	BP	mitotic cell cycle checkpoint	Gene Ontology	1	31	0.0646368	0.114965	RB1	http://amigo.geneontology.org/amigo/term/GO:0007093
GO:0007098	BP	centrosome cycle	Gene Ontology	2	40	0.00350305	0.0536981	CEP120|HAUS5	http://amigo.geneontology.org/amigo/term/GO:0007098
GO:0007163	BP	establishment or maintenance of cell polarity	Gene Ontology	1	49	0.0991628	0.146605	CAP1	http://amigo.geneontology.org/amigo/term/GO:0007163
GO:0007165	BP	signal transduction	Gene Ontology	6	1013	0.0197689	0.079695	RASSF3|IL15|CAP1|MET|GNA13|RALA	http://amigo.geneontology.org/amigo/term/GO:0007165
GO:0007166	BP	cell surface receptor signaling pathway	Gene Ontology	2	286	0.121445	0.163231	MET|P2RY1	http://amigo.geneontology.org/amigo/term/GO:0007166
GO:0007169	BP	transmembrane receptor protein tyrosine kinase signaling pathway	Gene Ontology	1	123	0.228357	0.2598	MET	http://amigo.geneontology.org/amigo/term/GO:0007169
GO:0007183	BP	SMAD protein complex assembly	Gene Ontology	1	7	0.0165613	0.079695	FKBP1A	http://amigo.geneontology.org/amigo/term/GO:0007183
GO:0007186	BP	G protein-coupled receptor signaling pathway	Gene Ontology	2	1132	0.688503	0.689687	P2RY1|GNA13	http://amigo.geneontology.org/amigo/term/GO:0007186
GO:0007188	BP	adenylate cyclase-modulating G protein-coupled receptor signaling pathway	Gene Ontology	1	61	0.121478	0.163231	GNA13	http://amigo.geneontology.org/amigo/term/GO:0007188
GO:0007189	BP	adenylate cyclase-activating G protein-coupled receptor signaling pathway	Gene Ontology	1	113	0.212031	0.245056	GNA13	http://amigo.geneontology.org/amigo/term/GO:0007189
GO:0007190	BP	activation of adenylate cyclase activity	Gene Ontology	1	40	0.0820601	0.132778	CAP1	http://amigo.geneontology.org/amigo/term/GO:0007190
GO:0007193	BP	adenylate cyclase-inhibiting G protein-coupled receptor signaling pathway	Gene Ontology	1	60	0.119639	0.162258	P2RY1	http://amigo.geneontology.org/amigo/term/GO:0007193
GO:0007200	BP	phospholipase C-activating G protein-coupled receptor signaling pathway	Gene Ontology	1	60	0.119639	0.162258	P2RY1	http://amigo.geneontology.org/amigo/term/GO:0007200
GO:0007204	BP	positive regulation of cytosolic calcium ion concentration	Gene Ontology	2	146	0.0384064	0.0932276	P2RY1|GNA13	http://amigo.geneontology.org/amigo/term/GO:0007204
GO:0007229	BP	integrin-mediated signaling pathway	Gene Ontology	1	97	0.185197	0.219263	RCC2	http://amigo.geneontology.org/amigo/term/GO:0007229
GO:0007254	BP	JNK cascade	Gene Ontology	1	47	0.0953896	0.143577	CRKL	http://amigo.geneontology.org/amigo/term/GO:0007254
GO:0007260	BP	tyrosine phosphorylation of STAT protein	Gene Ontology	1	9	0.0206591	0.079695	IL15	http://amigo.geneontology.org/amigo/term/GO:0007260
GO:0007264	BP	small GTPase mediated signal transduction	Gene Ontology	3	94	0.0011186	0.0241327	CCDC88A|CHML|DOCK9	http://amigo.geneontology.org/amigo/term/GO:0007264
GO:0007265	BP	Ras protein signal transduction	Gene Ontology	4	73	2.11584e-05	0.0016433	RAPGEF6|RB1|RALA|CRKL	http://amigo.geneontology.org/amigo/term/GO:0007265
GO:0007266	BP	Rho protein signal transduction	Gene Ontology	1	56	0.112247	0.156984	GNA13	http://amigo.geneontology.org/amigo/term/GO:0007266
GO:0007267	BP	cell-cell signaling	Gene Ontology	1	224	0.375616	0.388625	IL15	http://amigo.geneontology.org/amigo/term/GO:0007267
GO:0007269	BP	neurotransmitter secretion	Gene Ontology	1	51	0.10292	0.148947	PPT1	http://amigo.geneontology.org/amigo/term/GO:0007269
GO:0007270	BP	neuron-neuron synaptic transmission	Gene Ontology	1	8	0.0186123	0.079695	TMOD2	http://amigo.geneontology.org/amigo/term/GO:0007270
GO:0007275	BP	multicellular organism development	Gene Ontology	3	462	0.073503	0.124103	MET|KCTD15|MN1	http://amigo.geneontology.org/amigo/term/GO:0007275
GO:0007283	BP	spermatogenesis	Gene Ontology	3	404	0.0535593	0.107211	RACGAP1|CCNB1|CRKL	http://amigo.geneontology.org/amigo/term/GO:0007283
GO:0007338	BP	single fertilization	Gene Ontology	1	62	0.123312	0.164936	CRKL	http://amigo.geneontology.org/amigo/term/GO:0007338
GO:0007346	BP	regulation of mitotic cell cycle	Gene Ontology	1	46	0.0934972	0.141644	RB1	http://amigo.geneontology.org/amigo/term/GO:0007346
GO:0007389	BP	pattern specification process	Gene Ontology	1	30	0.0626808	0.113566	ZEB1	http://amigo.geneontology.org/amigo/term/GO:0007389
GO:0007399	BP	nervous system development	Gene Ontology	3	305	0.0267596	0.0822473	PPT1|TMOD2|MET	http://amigo.geneontology.org/amigo/term/GO:0007399
GO:0007405	BP	neuroblast proliferation	Gene Ontology	1	16	0.0348691	0.0875485	RACGAP1	http://amigo.geneontology.org/amigo/term/GO:0007405
GO:0007411	BP	axon guidance	Gene Ontology	1	222	0.372989	0.38625	GRB10	http://amigo.geneontology.org/amigo/term/GO:0007411
GO:0007416	BP	synapse assembly	Gene Ontology	1	63	0.125143	0.167001	CRKL	http://amigo.geneontology.org/amigo/term/GO:0007416
GO:0007417	BP	central nervous system development	Gene Ontology	1	139	0.253785	0.282388	ZEB1	http://amigo.geneontology.org/amigo/term/GO:0007417
GO:0007420	BP	brain development	Gene Ontology	3	231	0.0130458	0.079695	PPT1|CASP2|GRIN2D	http://amigo.geneontology.org/amigo/term/GO:0007420
GO:0007507	BP	heart development	Gene Ontology	1	189	0.328033	0.345845	CAD	http://amigo.geneontology.org/amigo/term/GO:0007507
GO:0007565	BP	female pregnancy	Gene Ontology	1	84	0.162732	0.20114	CAD	http://amigo.geneontology.org/amigo/term/GO:0007565
GO:0007566	BP	embryo implantation	Gene Ontology	1	40	0.0820601	0.132778	STC2	http://amigo.geneontology.org/amigo/term/GO:0007566
GO:0007568	BP	aging	Gene Ontology	3	163	0.00512435	0.0663388	P2RY1|CASP2|IL15	http://amigo.geneontology.org/amigo/term/GO:0007568
GO:0007569	BP	cell aging	Gene Ontology	1	25	0.0528401	0.106136	MORC3	http://amigo.geneontology.org/amigo/term/GO:0007569
GO:0007595	BP	lactation	Gene Ontology	1	46	0.0934972	0.141644	CAD	http://amigo.geneontology.org/amigo/term/GO:0007595
GO:0007596	BP	blood coagulation	Gene Ontology	1	173	0.305105	0.325203	DOCK9	http://amigo.geneontology.org/amigo/term/GO:0007596
GO:0007601	BP	visual perception	Gene Ontology	1	206	0.351576	0.367012	PPT1	http://amigo.geneontology.org/amigo/term/GO:0007601
GO:0007611	BP	learning or memory	Gene Ontology	1	60	0.119639	0.162258	TMOD2	http://amigo.geneontology.org/amigo/term/GO:0007611
GO:0007625	BP	grooming behavior	Gene Ontology	1	14	0.03083	0.0837225	PPT1	http://amigo.geneontology.org/amigo/term/GO:0007625
GO:0008017	MF	microtubule binding	Gene Ontology	6	252	1.73574e-05	0.00144438	RCC2|RACGAP1|CCDC88A|CAMSAP1|SYBU|KIF20A	http://amigo.geneontology.org/amigo/term/GO:0008017
GO:0008021	CC	synaptic vesicle	Gene Ontology	2	133	0.0324908	0.0861985	PPT1|STX6	http://amigo.geneontology.org/amigo/term/GO:0008021
GO:0008022	MF	protein C-terminus binding	Gene Ontology	1	189	0.328033	0.345845	CEP120	http://amigo.geneontology.org/amigo/term/GO:0008022
GO:0008024	CC	cyclin/CDK positive transcription elongation factor complex	Gene Ontology	1	8	0.0186123	0.079695	RB1	http://amigo.geneontology.org/amigo/term/GO:0008024
GO:0008047	MF	enzyme activator activity	Gene Ontology	1	52	0.104793	0.150165	DBF4	http://amigo.geneontology.org/amigo/term/GO:0008047
GO:0008076	CC	voltage-gated potassium channel complex	Gene Ontology	1	85	0.164482	0.202774	KCNA3	http://amigo.geneontology.org/amigo/term/GO:0008076
GO:0008089	BP	anterograde axonal transport	Gene Ontology	1	31	0.0646368	0.114965	AP3S1	http://amigo.geneontology.org/amigo/term/GO:0008089
GO:0008097	MF	5S rRNA binding	Gene Ontology	1	11	0.0247401	0.0822473	RPF2	http://amigo.geneontology.org/amigo/term/GO:0008097
GO:0008134	MF	transcription factor binding	Gene Ontology	1	325	0.495049	0.505019	RB1	http://amigo.geneontology.org/amigo/term/GO:0008134
GO:0008150	BP	biological_process	Gene Ontology	2	594	0.35351	0.368371	MN1|DOCK9	http://amigo.geneontology.org/amigo/term/GO:0008150
GO:0008154	BP	actin polymerization or depolymerization	Gene Ontology	1	22	0.0468868	0.100781	CAP1	http://amigo.geneontology.org/amigo/term/GO:0008154
GO:0008179	MF	adenylate cyclase binding	Gene Ontology	1	13	0.0288042	0.0822473	CAP1	http://amigo.geneontology.org/amigo/term/GO:0008179
GO:0008203	BP	cholesterol metabolic process	Gene Ontology	1	75	0.146822	0.186327	SOAT1	http://amigo.geneontology.org/amigo/term/GO:0008203
GO:0008236	MF	serine-type peptidase activity	Gene Ontology	1	52	0.104793	0.150165	CAP1	http://amigo.geneontology.org/amigo/term/GO:0008236
GO:0008270	MF	zinc ion binding	Gene Ontology	8	820	0.000337371	0.0100779	MORC3|ZEB1|ATP13A2|APOBEC3C|ZCCHC8|DBF4|RNF145|CAD	http://amigo.geneontology.org/amigo/term/GO:0008270
GO:0008272	BP	sulfate transport	Gene Ontology	1	13	0.0288042	0.0822473	RACGAP1	http://amigo.geneontology.org/amigo/term/GO:0008272
GO:0008277	BP	regulation of G protein-coupled receptor signaling pathway	Gene Ontology	1	43	0.0877963	0.136742	GIT2	http://amigo.geneontology.org/amigo/term/GO:0008277
GO:0008283	BP	cell population proliferation	Gene Ontology	1	142	0.25846	0.285679	GLUL	http://amigo.geneontology.org/amigo/term/GO:0008283
GO:0008284	BP	positive regulation of cell population proliferation	Gene Ontology	2	501	0.28232	0.306594	IL15|CRKL	http://amigo.geneontology.org/amigo/term/GO:0008284
GO:0008285	BP	negative regulation of cell population proliferation	Gene Ontology	3	394	0.0504265	0.104133	RASSF3|ZEB1|BTG1	http://amigo.geneontology.org/amigo/term/GO:0008285
GO:0008286	BP	insulin receptor signaling pathway	Gene Ontology	2	86	0.0146407	0.079695	GRB10|AP3S1	http://amigo.geneontology.org/amigo/term/GO:0008286
GO:0008289	MF	lipid binding	Gene Ontology	1	151	0.272312	0.298722	SH3GLB1	http://amigo.geneontology.org/amigo/term/GO:0008289
GO:0008306	BP	associative learning	Gene Ontology	1	27	0.0567886	0.108635	PPT1	http://amigo.geneontology.org/amigo/term/GO:0008306
GO:0008344	BP	adult locomotory behavior	Gene Ontology	2	48	0.00493055	0.0660241	PPT1|GRIN2D	http://amigo.geneontology.org/amigo/term/GO:0008344
GO:0008347	BP	glial cell migration	Gene Ontology	1	9	0.0206591	0.079695	P2RY1	http://amigo.geneontology.org/amigo/term/GO:0008347
GO:0008360	BP	regulation of cell shape	Gene Ontology	3	150	0.00408429	0.0580268	LIMD1|P2RY1|GNA13	http://amigo.geneontology.org/amigo/term/GO:0008360
GO:0008374	MF	O-acyltransferase activity	Gene Ontology	1	20	0.0428974	0.0964778	SOAT1	http://amigo.geneontology.org/amigo/term/GO:0008374
GO:0008380	BP	RNA splicing	Gene Ontology	2	160	0.045197	0.0997244	RRP1B|PDCD7	http://amigo.geneontology.org/amigo/term/GO:0008380
GO:0008474	MF	palmitoyl-(protein) hydrolase activity	Gene Ontology	1	13	0.0288042	0.0822473	PPT1	http://amigo.geneontology.org/amigo/term/GO:0008474
GO:0008543	BP	fibroblast growth factor receptor signaling pathway	Gene Ontology	1	80	0.155698	0.195251	CRKL	http://amigo.geneontology.org/amigo/term/GO:0008543
GO:0008584	BP	male gonad development	Gene Ontology	1	93	0.178349	0.213982	CRKL	http://amigo.geneontology.org/amigo/term/GO:0008584
GO:0008610	BP	lipid biosynthetic process	Gene Ontology	1	14	0.03083	0.0837225	ACLY	http://amigo.geneontology.org/amigo/term/GO:0008610
GO:0008630	BP	intrinsic apoptotic signaling pathway in response to DNA damage	Gene Ontology	1	43	0.0877963	0.136742	CASP2	http://amigo.geneontology.org/amigo/term/GO:0008630
GO:0008652	BP	cellular amino acid biosynthetic process	Gene Ontology	1	25	0.0528401	0.106136	GLUL	http://amigo.geneontology.org/amigo/term/GO:0008652
GO:0009267	BP	cellular response to starvation	Gene Ontology	1	72	0.141453	0.181091	GLUL	http://amigo.geneontology.org/amigo/term/GO:0009267
GO:0009612	BP	response to mechanical stimulus	Gene Ontology	2	54	0.00614852	0.0746149	CCNB1|P2RY1	http://amigo.geneontology.org/amigo/term/GO:0009612
GO:0009749	BP	response to glucose	Gene Ontology	1	67	0.132429	0.173349	GLUL	http://amigo.geneontology.org/amigo/term/GO:0009749
GO:0009791	BP	post-embryonic development	Gene Ontology	1	67	0.132429	0.173349	MORC3	http://amigo.geneontology.org/amigo/term/GO:0009791
GO:0009922	MF	fatty acid elongase activity	Gene Ontology	1	7	0.0165613	0.079695	ELOVL2	http://amigo.geneontology.org/amigo/term/GO:0009922
GO:0009925	CC	basal plasma membrane	Gene Ontology	1	50	0.101044	0.147145	MET	http://amigo.geneontology.org/amigo/term/GO:0009925
GO:0009952	BP	anterior/posterior pattern specification	Gene Ontology	1	96	0.183491	0.218129	CRKL	http://amigo.geneontology.org/amigo/term/GO:0009952
GO:0009972	BP	cytidine deamination	Gene Ontology	1	12	0.0267742	0.0822473	APOBEC3C	http://amigo.geneontology.org/amigo/term/GO:0009972
GO:0009986	CC	cell surface	Gene Ontology	6	598	0.00167145	0.031087	CD58|IL15|MET|SLC1A4|P2RY1|RALA	http://amigo.geneontology.org/amigo/term/GO:0009986
GO:0010389	BP	regulation of G2/M transition of mitotic cell cycle	Gene Ontology	1	80	0.155698	0.195251	HAUS5	http://amigo.geneontology.org/amigo/term/GO:0010389
GO:0010469	BP	regulation of signaling receptor activity	Gene Ontology	1	16	0.0348691	0.0875485	P2RY1	http://amigo.geneontology.org/amigo/term/GO:0010469
GO:0010498	BP	proteasomal protein catabolic process	Gene Ontology	1	34	0.0704805	0.120219	PSMA1	http://amigo.geneontology.org/amigo/term/GO:0010498
GO:0010499	BP	proteasomal ubiquitin-independent protein catabolic process	Gene Ontology	1	22	0.0468868	0.100781	PSMA1	http://amigo.geneontology.org/amigo/term/GO:0010499
GO:0010507	BP	negative regulation of autophagy	Gene Ontology	1	50	0.101044	0.147145	MET	http://amigo.geneontology.org/amigo/term/GO:0010507
GO:0010508	BP	positive regulation of autophagy	Gene Ontology	1	58	0.115951	0.160812	SH3GLB1	http://amigo.geneontology.org/amigo/term/GO:0010508
GO:0010529	BP	negative regulation of transposition	Gene Ontology	1	19	0.0408965	0.094159	APOBEC3C	http://amigo.geneontology.org/amigo/term/GO:0010529
GO:0010571	BP	positive regulation of nuclear cell cycle DNA replication	Gene Ontology	1	6	0.0145061	0.079695	DBF4	http://amigo.geneontology.org/amigo/term/GO:0010571
GO:0010586	BP	miRNA metabolic process	Gene Ontology	1	16	0.0348691	0.0875485	RAN	http://amigo.geneontology.org/amigo/term/GO:0010586
GO:0010594	BP	regulation of endothelial cell migration	Gene Ontology	1	8	0.0186123	0.079695	GLUL	http://amigo.geneontology.org/amigo/term/GO:0010594
GO:0010608	BP	posttranscriptional regulation of gene expression	Gene Ontology	1	24	0.0508598	0.104133	PARP9	http://amigo.geneontology.org/amigo/term/GO:0010608
GO:0010628	BP	positive regulation of gene expression	Gene Ontology	1	391	0.560591	0.565935	ATP13A2	http://amigo.geneontology.org/amigo/term/GO:0010628
GO:0010629	BP	negative regulation of gene expression	Gene Ontology	6	210	6.33355e-06	0.000812722	PTRH2|CCNB1|PARP9|CRKL|RB1|STC2	http://amigo.geneontology.org/amigo/term/GO:0010629
GO:0010700	BP	negative regulation of norepinephrine secretion	Gene Ontology	1	8	0.0186123	0.079695	P2RY1	http://amigo.geneontology.org/amigo/term/GO:0010700
GO:0010742	BP	macrophage derived foam cell differentiation	Gene Ontology	1	7	0.0165613	0.079695	SOAT1	http://amigo.geneontology.org/amigo/term/GO:0010742
GO:0010762	BP	regulation of fibroblast migration	Gene Ontology	1	12	0.0267742	0.0822473	RCC2	http://amigo.geneontology.org/amigo/term/GO:0010762
GO:0010765	BP	positive regulation of sodium ion transport	Gene Ontology	1	16	0.0348691	0.0875485	CAP1	http://amigo.geneontology.org/amigo/term/GO:0010765
GO:0010821	BP	regulation of mitochondrion organization	Gene Ontology	1	19	0.0408965	0.094159	ATP13A2	http://amigo.geneontology.org/amigo/term/GO:0010821
GO:0010824	BP	regulation of centrosome duplication	Gene Ontology	1	19	0.0408965	0.094159	XPO1	http://amigo.geneontology.org/amigo/term/GO:0010824
GO:0010873	BP	positive regulation of cholesterol esterification	Gene Ontology	1	9	0.0206591	0.079695	STARD4	http://amigo.geneontology.org/amigo/term/GO:0010873
GO:0010917	BP	negative regulation of mitochondrial membrane potential	Gene Ontology	1	12	0.0267742	0.0822473	RNF122	http://amigo.geneontology.org/amigo/term/GO:0010917
GO:0010923	BP	negative regulation of phosphatase activity	Gene Ontology	1	50	0.101044	0.147145	RRP1B	http://amigo.geneontology.org/amigo/term/GO:0010923
GO:0010971	BP	positive regulation of G2/M transition of mitotic cell cycle	Gene Ontology	2	27	0.0016811	0.031087	CCNB1|RCC2	http://amigo.geneontology.org/amigo/term/GO:0010971
GO:0010972	BP	negative regulation of G2/M transition of mitotic cell cycle	Gene Ontology	1	57	0.114101	0.158624	PSMA1	http://amigo.geneontology.org/amigo/term/GO:0010972
GO:0010975	BP	regulation of neuron projection development	Gene Ontology	1	31	0.0646368	0.114965	CCDC88A	http://amigo.geneontology.org/amigo/term/GO:0010975
GO:0012505	CC	endomembrane system	Gene Ontology	5	125	8.12902e-06	0.000860938	DOCK9|RNF145|RNF122|RAB31|STX6	http://amigo.geneontology.org/amigo/term/GO:0012505
GO:0012506	CC	vesicle membrane	Gene Ontology	1	30	0.0626808	0.113566	ATP13A2	http://amigo.geneontology.org/amigo/term/GO:0012506
GO:0014029	BP	neural crest formation	Gene Ontology	1	7	0.0165613	0.079695	KBTBD8	http://amigo.geneontology.org/amigo/term/GO:0014029
GO:0014032	BP	neural crest cell development	Gene Ontology	1	21	0.0448942	0.0992442	KBTBD8	http://amigo.geneontology.org/amigo/term/GO:0014032
GO:0014069	CC	postsynaptic density	Gene Ontology	2	251	0.0980345	0.146423	P2RY1|RPS14	http://amigo.geneontology.org/amigo/term/GO:0014069
GO:0014075	BP	response to amine	Gene Ontology	1	11	0.0247401	0.0822473	CAD	http://amigo.geneontology.org/amigo/term/GO:0014075
GO:0014732	BP	skeletal muscle atrophy	Gene Ontology	1	7	0.0165613	0.079695	IL15	http://amigo.geneontology.org/amigo/term/GO:0014732
GO:0015030	CC	Cajal body	Gene Ontology	1	53	0.106663	0.151539	XPO1	http://amigo.geneontology.org/amigo/term/GO:0015030
GO:0015031	BP	protein transport	Gene Ontology	3	320	0.0302049	0.0837225	GOLT1B|PPT1|KIF20A	http://amigo.geneontology.org/amigo/term/GO:0015031
GO:0015171	MF	amino acid transmembrane transporter activity	Gene Ontology	1	42	0.0858882	0.135216	SLC1A4	http://amigo.geneontology.org/amigo/term/GO:0015171
GO:0015180	MF	L-alanine transmembrane transporter activity	Gene Ontology	1	9	0.0206591	0.079695	SLC1A4	http://amigo.geneontology.org/amigo/term/GO:0015180
GO:0015183	MF	L-aspartate transmembrane transporter activity	Gene Ontology	1	9	0.0206591	0.079695	SLC1A4	http://amigo.geneontology.org/amigo/term/GO:0015183
GO:0015186	MF	L-glutamine transmembrane transporter activity	Gene Ontology	1	8	0.0186123	0.079695	SLC1A4	http://amigo.geneontology.org/amigo/term/GO:0015186
GO:0015193	MF	L-proline transmembrane transporter activity	Gene Ontology	1	7	0.0165613	0.079695	SLC1A4	http://amigo.geneontology.org/amigo/term/GO:0015193
GO:0015194	MF	L-serine transmembrane transporter activity	Gene Ontology	1	7	0.0165613	0.079695	SLC1A4	http://amigo.geneontology.org/amigo/term/GO:0015194
GO:0015271	MF	outward rectifier potassium channel activity	Gene Ontology	1	9	0.0206591	0.079695	KCNA3	http://amigo.geneontology.org/amigo/term/GO:0015271
GO:0015276	MF	ligand-gated ion channel activity	Gene Ontology	1	31	0.0646368	0.114965	GRIN2D	http://amigo.geneontology.org/amigo/term/GO:0015276
GO:0015293	MF	symporter activity	Gene Ontology	1	54	0.108528	0.152755	SLC1A4	http://amigo.geneontology.org/amigo/term/GO:0015293
GO:0015485	MF	cholesterol binding	Gene Ontology	2	49	0.00512489	0.0663388	SOAT1|STARD4	http://amigo.geneontology.org/amigo/term/GO:0015485
GO:0015630	CC	microtubule cytoskeleton	Gene Ontology	1	158	0.282908	0.306594	TUBA1B	http://amigo.geneontology.org/amigo/term/GO:0015630
GO:0015808	BP	L-alanine transport	Gene Ontology	1	7	0.0165613	0.079695	SLC1A4	http://amigo.geneontology.org/amigo/term/GO:0015808
GO:0015824	BP	proline transport	Gene Ontology	1	6	0.0145061	0.079695	SLC1A4	http://amigo.geneontology.org/amigo/term/GO:0015824
GO:0015825	BP	L-serine transport	Gene Ontology	1	7	0.0165613	0.079695	SLC1A4	http://amigo.geneontology.org/amigo/term/GO:0015825
GO:0015936	BP	coenzyme A metabolic process	Gene Ontology	1	5	0.0124466	0.079695	ACLY	http://amigo.geneontology.org/amigo/term/GO:0015936
GO:0016020	CC	membrane	Gene Ontology	21	2075	1.30922e-09	5.08415e-07	XPO1|PTRH2|CCNB1|DOCK9|CASP2|PARP9|RPS14|RAN|PPT1|CD58|MLEC|RCC2|GOLT1B|SOAT1|GNA13|FKBP1A|SLC1A4|HECA|ACLY|CCDC88A|CAD	http://amigo.geneontology.org/amigo/term/GO:0016020
GO:0016021	CC	integral component of membrane	Gene Ontology	13	3643	0.0390225	0.0933495	RNF122|SOAT1|GOLT1B|MLEC|CAP1|KCNA3|MET|TMTC3|SYBU|SLC1A4|STX6|RNF145|ATP13A2	http://amigo.geneontology.org/amigo/term/GO:0016021
GO:0016032	BP	viral process	Gene Ontology	7	456	5.32522e-05	0.00323966	XPO1|MORC3|RRP1B|APOBEC3C|ATF7IP|RAN|RB1	http://amigo.geneontology.org/amigo/term/GO:0016032
GO:0016042	BP	lipid catabolic process	Gene Ontology	1	79	0.15393	0.193659	PPT1	http://amigo.geneontology.org/amigo/term/GO:0016042
GO:0016192	BP	vesicle-mediated transport	Gene Ontology	4	150	0.000311949	0.00982218	GOLT1B|CHML|AP3S1|ARL4C	http://amigo.geneontology.org/amigo/term/GO:0016192
GO:0016241	BP	regulation of macroautophagy	Gene Ontology	2	70	0.00998778	0.079695	ATP13A2|SH3GLB1	http://amigo.geneontology.org/amigo/term/GO:0016241
GO:0016290	MF	palmitoyl-CoA hydrolase activity	Gene Ontology	1	13	0.0288042	0.0822473	PPT1	http://amigo.geneontology.org/amigo/term/GO:0016290
GO:0016310	BP	phosphorylation	Gene Ontology	1	101	0.191989	0.225244	LIMD1	http://amigo.geneontology.org/amigo/term/GO:0016310
GO:0016323	CC	basolateral plasma membrane	Gene Ontology	1	216	0.365042	0.378694	P2RY1	http://amigo.geneontology.org/amigo/term/GO:0016323
GO:0016324	CC	apical plasma membrane	Gene Ontology	2	354	0.17012	0.206879	RAPGEF6|P2RY1	http://amigo.geneontology.org/amigo/term/GO:0016324
GO:0016358	BP	dendrite development	Gene Ontology	1	42	0.0858882	0.135216	CRKL	http://amigo.geneontology.org/amigo/term/GO:0016358
GO:0016363	CC	nuclear matrix	Gene Ontology	2	109	0.0226423	0.0822473	MORC3|CAD	http://amigo.geneontology.org/amigo/term/GO:0016363
GO:0016442	CC	RISC complex	Gene Ontology	1	14	0.03083	0.0837225	LIMD1	http://amigo.geneontology.org/amigo/term/GO:0016442
GO:0016477	BP	cell migration	Gene Ontology	5	232	0.000142524	0.00594749	MET|LIMD1|PARP9|BTG1|CCDC88A	http://amigo.geneontology.org/amigo/term/GO:0016477
GO:0016485	BP	protein processing	Gene Ontology	1	56	0.112247	0.156984	CASP2	http://amigo.geneontology.org/amigo/term/GO:0016485
GO:0016514	CC	SWI/SNF complex	Gene Ontology	1	19	0.0408965	0.094159	RB1	http://amigo.geneontology.org/amigo/term/GO:0016514
GO:0016529	CC	sarcoplasmic reticulum	Gene Ontology	1	44	0.0897005	0.138596	FKBP1A	http://amigo.geneontology.org/amigo/term/GO:0016529
GO:0016538	MF	cyclin-dependent protein serine/threonine kinase regulator activity	Gene Ontology	1	33	0.0685366	0.118817	CCNB1	http://amigo.geneontology.org/amigo/term/GO:0016538
GO:0016554	BP	cytidine to uridine editing	Gene Ontology	1	12	0.0267742	0.0822473	APOBEC3C	http://amigo.geneontology.org/amigo/term/GO:0016554
GO:0016567	BP	protein ubiquitination	Gene Ontology	1	486	0.640435	0.643196	RNF145	http://amigo.geneontology.org/amigo/term/GO:0016567
GO:0016575	BP	histone deacetylation	Gene Ontology	1	39	0.0801401	0.131313	BAZ2A	http://amigo.geneontology.org/amigo/term/GO:0016575
GO:0016579	BP	protein deubiquitination	Gene Ontology	1	262	0.423513	0.435474	PSMA1	http://amigo.geneontology.org/amigo/term/GO:0016579
GO:0016595	MF	glutamate binding	Gene Ontology	1	10	0.0227017	0.0822473	GLUL	http://amigo.geneontology.org/amigo/term/GO:0016595
GO:0016604	CC	nuclear body	Gene Ontology	3	307	0.027206	0.0822473	ZCCHC8|DBF4|ATF7IP	http://amigo.geneontology.org/amigo/term/GO:0016604
GO:0016605	CC	PML body	Gene Ontology	2	101	0.0196916	0.079695	MORC3|RB1	http://amigo.geneontology.org/amigo/term/GO:0016605
GO:0016607	CC	nuclear speck	Gene Ontology	2	400	0.204637	0.23888	BAZ2A|IL15	http://amigo.geneontology.org/amigo/term/GO:0016607
GO:0016887	MF	ATPase activity	Gene Ontology	3	229	0.0127504	0.079695	ATF7IP|ATP13A2|KIF20A	http://amigo.geneontology.org/amigo/term/GO:0016887
GO:0016922	MF	nuclear receptor binding	Gene Ontology	1	20	0.0428974	0.0964778	BAZ2A	http://amigo.geneontology.org/amigo/term/GO:0016922
GO:0017015	BP	regulation of transforming growth factor beta receptor signaling pathway	Gene Ontology	1	23	0.0488753	0.102594	ZEB1	http://amigo.geneontology.org/amigo/term/GO:0017015
GO:0017022	MF	myosin binding	Gene Ontology	1	23	0.0488753	0.102594	RALA	http://amigo.geneontology.org/amigo/term/GO:0017022
GO:0017075	MF	syntaxin-1 binding	Gene Ontology	1	26	0.0548164	0.10733	SYBU	http://amigo.geneontology.org/amigo/term/GO:0017075
GO:0017080	MF	sodium channel regulator activity	Gene Ontology	1	34	0.0704805	0.120219	CAP1	http://amigo.geneontology.org/amigo/term/GO:0017080
GO:0017144	BP	drug metabolic process	Gene Ontology	1	26	0.0548164	0.10733	CAD	http://amigo.geneontology.org/amigo/term/GO:0017144
GO:0017146	CC	NMDA selective glutamate receptor complex	Gene Ontology	1	11	0.0247401	0.0822473	GRIN2D	http://amigo.geneontology.org/amigo/term/GO:0017146
GO:0017154	MF	semaphorin receptor activity	Gene Ontology	1	12	0.0267742	0.0822473	MET	http://amigo.geneontology.org/amigo/term/GO:0017154
GO:0017157	BP	regulation of exocytosis	Gene Ontology	1	31	0.0646368	0.114965	RALA	http://amigo.geneontology.org/amigo/term/GO:0017157
GO:0018105	BP	peptidyl-serine phosphorylation	Gene Ontology	1	161	0.287403	0.310598	MORC3	http://amigo.geneontology.org/amigo/term/GO:0018105
GO:0018107	BP	peptidyl-threonine phosphorylation	Gene Ontology	1	65	0.128794	0.170119	CAD	http://amigo.geneontology.org/amigo/term/GO:0018107
GO:0018108	BP	peptidyl-tyrosine phosphorylation	Gene Ontology	1	124	0.229971	0.261381	MET	http://amigo.geneontology.org/amigo/term/GO:0018108
GO:0018344	BP	protein geranylgeranylation	Gene Ontology	1	6	0.0145061	0.079695	CHML	http://amigo.geneontology.org/amigo/term/GO:0018344
GO:0018345	BP	protein palmitoylation	Gene Ontology	1	26	0.0548164	0.10733	GLUL	http://amigo.geneontology.org/amigo/term/GO:0018345
GO:0019003	MF	GDP binding	Gene Ontology	3	73	0.000550393	0.0139393	RAN|RAB31|RALA	http://amigo.geneontology.org/amigo/term/GO:0019003
GO:0019083	BP	viral transcription	Gene Ontology	1	108	0.203741	0.238072	RPS14	http://amigo.geneontology.org/amigo/term/GO:0019083
GO:0019221	BP	cytokine-mediated signaling pathway	Gene Ontology	2	282	0.118703	0.162258	ZEB1|CRKL	http://amigo.geneontology.org/amigo/term/GO:0019221
GO:0019233	BP	sensory perception of pain	Gene Ontology	1	53	0.106663	0.151539	P2RY1	http://amigo.geneontology.org/amigo/term/GO:0019233
GO:0019367	BP	fatty acid elongation, saturated fatty acid	Gene Ontology	1	7	0.0165613	0.079695	ELOVL2	http://amigo.geneontology.org/amigo/term/GO:0019367
GO:0019706	MF	protein-cysteine S-palmitoyltransferase activity	Gene Ontology	1	28	0.0587567	0.110062	GLUL	http://amigo.geneontology.org/amigo/term/GO:0019706
GO:0019722	BP	calcium-mediated signaling	Gene Ontology	1	82	0.159222	0.198177	GRIN2D	http://amigo.geneontology.org/amigo/term/GO:0019722
GO:0019773	CC	proteasome core complex, alpha-subunit complex	Gene Ontology	1	8	0.0186123	0.079695	PSMA1	http://amigo.geneontology.org/amigo/term/GO:0019773
GO:0019829	MF	ATPase-coupled cation transmembrane transporter activity	Gene Ontology	1	14	0.03083	0.0837225	ATP13A2	http://amigo.geneontology.org/amigo/term/GO:0019829
GO:0019843	MF	rRNA binding	Gene Ontology	1	40	0.0820601	0.132778	RPF2	http://amigo.geneontology.org/amigo/term/GO:0019843
GO:0019855	MF	calcium channel inhibitor activity	Gene Ontology	1	12	0.0267742	0.0822473	FKBP1A	http://amigo.geneontology.org/amigo/term/GO:0019855
GO:0019886	BP	antigen processing and presentation of exogenous peptide antigen via MHC class II	Gene Ontology	1	98	0.186901	0.220384	RACGAP1	http://amigo.geneontology.org/amigo/term/GO:0019886
GO:0019894	MF	kinesin binding	Gene Ontology	1	43	0.0877963	0.136742	SYBU	http://amigo.geneontology.org/amigo/term/GO:0019894
GO:0019896	BP	axonal transport of mitochondrion	Gene Ontology	1	8	0.0186123	0.079695	SYBU	http://amigo.geneontology.org/amigo/term/GO:0019896
GO:0019899	MF	enzyme binding	Gene Ontology	6	353	0.000108421	0.00549173	CASP2|PARP9|BTG1|MLEC|STC2|CAD	http://amigo.geneontology.org/amigo/term/GO:0019899
GO:0019900	MF	kinase binding	Gene Ontology	2	97	0.0182822	0.079695	RB1|BTG1	http://amigo.geneontology.org/amigo/term/GO:0019900
GO:0019901	MF	protein kinase binding	Gene Ontology	4	461	0.0163686	0.079695	RACGAP1|CCNB1|RCC2|KIF20A	http://amigo.geneontology.org/amigo/term/GO:0019901
GO:0019903	MF	protein phosphatase binding	Gene Ontology	1	86	0.166228	0.203634	MET	http://amigo.geneontology.org/amigo/term/GO:0019903
GO:0019904	MF	protein domain specific binding	Gene Ontology	3	239	0.0142666	0.079695	XPO1|RCC2|CASP2	http://amigo.geneontology.org/amigo/term/GO:0019904
GO:0019905	MF	syntaxin binding	Gene Ontology	1	60	0.119639	0.162258	STX6	http://amigo.geneontology.org/amigo/term/GO:0019905
GO:0020037	MF	heme binding	Gene Ontology	1	135	0.247507	0.276723	STC2	http://amigo.geneontology.org/amigo/term/GO:0020037
GO:0021766	BP	hippocampus development	Gene Ontology	1	64	0.12697	0.168474	CRKL	http://amigo.geneontology.org/amigo/term/GO:0021766
GO:0021987	BP	cerebral cortex development	Gene Ontology	2	70	0.00998778	0.079695	CEP120|CRKL	http://amigo.geneontology.org/amigo/term/GO:0021987
GO:0022008	BP	neurogenesis	Gene Ontology	1	45	0.0916008	0.140046	CEP120	http://amigo.geneontology.org/amigo/term/GO:0022008
GO:0022027	BP	interkinetic nuclear migration	Gene Ontology	1	5	0.0124466	0.079695	CEP120	http://amigo.geneontology.org/amigo/term/GO:0022027
GO:0022417	BP	protein maturation by protein folding	Gene Ontology	1	9	0.0206591	0.079695	FKBP1A	http://amigo.geneontology.org/amigo/term/GO:0022417
GO:0022604	BP	regulation of cell morphogenesis	Gene Ontology	1	24	0.0508598	0.104133	CAMSAP1	http://amigo.geneontology.org/amigo/term/GO:0022604
GO:0022627	CC	cytosolic small ribosomal subunit	Gene Ontology	1	47	0.0953896	0.143577	RPS14	http://amigo.geneontology.org/amigo/term/GO:0022627
GO:0022849	MF	glutamate-gated calcium ion channel activity	Gene Ontology	1	5	0.0124466	0.079695	GRIN2D	http://amigo.geneontology.org/amigo/term/GO:0022849
GO:0023019	BP	signal transduction involved in regulation of gene expression	Gene Ontology	1	20	0.0428974	0.0964778	P2RY1	http://amigo.geneontology.org/amigo/term/GO:0023019
GO:0030010	BP	establishment of cell polarity	Gene Ontology	1	35	0.0724204	0.122453	CRKL	http://amigo.geneontology.org/amigo/term/GO:0030010
GO:0030016	CC	myofibril	Gene Ontology	1	29	0.0607208	0.111577	TMOD2	http://amigo.geneontology.org/amigo/term/GO:0030016
GO:0030018	CC	Z disc	Gene Ontology	1	127	0.234793	0.265567	FKBP1A	http://amigo.geneontology.org/amigo/term/GO:0030018
GO:0030027	CC	lamellipodium	Gene Ontology	1	185	0.322372	0.341732	CCDC88A	http://amigo.geneontology.org/amigo/term/GO:0030027
GO:0030032	BP	lamellipodium assembly	Gene Ontology	1	33	0.0685366	0.118817	CCDC88A	http://amigo.geneontology.org/amigo/term/GO:0030032
GO:0030033	BP	microvillus assembly	Gene Ontology	1	17	0.0368824	0.0900796	RAPGEF6	http://amigo.geneontology.org/amigo/term/GO:0030033
GO:0030119	CC	AP-type membrane coat adaptor complex	Gene Ontology	1	7	0.0165613	0.079695	AP3S1	http://amigo.geneontology.org/amigo/term/GO:0030119
GO:0030123	CC	AP-3 adaptor complex	Gene Ontology	1	9	0.0206591	0.079695	AP3S1	http://amigo.geneontology.org/amigo/term/GO:0030123
GO:0030133	CC	transport vesicle	Gene Ontology	2	92	0.0165837	0.079695	ATP13A2|AP3S1	http://amigo.geneontology.org/amigo/term/GO:0030133
GO:0030136	CC	clathrin-coated vesicle	Gene Ontology	1	61	0.121478	0.163231	STX6	http://amigo.geneontology.org/amigo/term/GO:0030136
GO:0030139	CC	endocytic vesicle	Gene Ontology	2	62	0.00796282	0.079695	RAPGEF6|RALA	http://amigo.geneontology.org/amigo/term/GO:0030139
GO:0030145	MF	manganese ion binding	Gene Ontology	2	64	0.00844959	0.079695	GLUL|ATP13A2	http://amigo.geneontology.org/amigo/term/GO:0030145
GO:0030148	BP	sphingolipid biosynthetic process	Gene Ontology	1	52	0.104793	0.150165	ELOVL2	http://amigo.geneontology.org/amigo/term/GO:0030148
GO:0030149	BP	sphingolipid catabolic process	Gene Ontology	1	6	0.0145061	0.079695	PPT1	http://amigo.geneontology.org/amigo/term/GO:0030149
GO:0030154	BP	cell differentiation	Gene Ontology	2	596	0.355019	0.369614	GNA13|RB1	http://amigo.geneontology.org/amigo/term/GO:0030154
GO:0030163	BP	protein catabolic process	Gene Ontology	1	26	0.0548164	0.10733	PPT1	http://amigo.geneontology.org/amigo/term/GO:0030163
GO:0030168	BP	platelet activation	Gene Ontology	2	102	0.0200509	0.079695	P2RY1|GNA13	http://amigo.geneontology.org/amigo/term/GO:0030168
GO:0030175	CC	filopodium	Gene Ontology	1	72	0.141453	0.181091	ARL4C	http://amigo.geneontology.org/amigo/term/GO:0030175
GO:0030176	CC	integral component of endoplasmic reticulum membrane	Gene Ontology	1	109	0.205406	0.239537	ELOVL2	http://amigo.geneontology.org/amigo/term/GO:0030176
GO:0030178	BP	negative regulation of Wnt signaling pathway	Gene Ontology	1	47	0.0953896	0.143577	GRB10	http://amigo.geneontology.org/amigo/term/GO:0030178
GO:0030182	BP	neuron differentiation	Gene Ontology	2	139	0.0351728	0.087932	MET|RB1	http://amigo.geneontology.org/amigo/term/GO:0030182
GO:0030212	BP	hyaluronan metabolic process	Gene Ontology	1	11	0.0247401	0.0822473	IL15	http://amigo.geneontology.org/amigo/term/GO:0030212
GO:0030218	BP	erythrocyte differentiation	Gene Ontology	1	48	0.0972781	0.14548	RPS14	http://amigo.geneontology.org/amigo/term/GO:0030218
GO:0030225	BP	macrophage differentiation	Gene Ontology	1	22	0.0468868	0.100781	IL15	http://amigo.geneontology.org/amigo/term/GO:0030225
GO:0030239	BP	myofibril assembly	Gene Ontology	1	13	0.0288042	0.0822473	TMOD2	http://amigo.geneontology.org/amigo/term/GO:0030239
GO:0030246	MF	carbohydrate binding	Gene Ontology	1	172	0.303646	0.324242	MLEC	http://amigo.geneontology.org/amigo/term/GO:0030246
GO:0030285	CC	integral component of synaptic vesicle membrane	Gene Ontology	1	34	0.0704805	0.120219	STX6	http://amigo.geneontology.org/amigo/term/GO:0030285
GO:0030308	BP	negative regulation of cell growth	Gene Ontology	3	125	0.00247271	0.0417494	PPT1|RB1|BTG1	http://amigo.geneontology.org/amigo/term/GO:0030308
GO:0030334	BP	regulation of cell migration	Gene Ontology	2	97	0.0182822	0.079695	RCC2|GNA13	http://amigo.geneontology.org/amigo/term/GO:0030334
GO:0030424	CC	axon	Gene Ontology	2	310	0.138212	0.178709	PPT1|KCNA3	http://amigo.geneontology.org/amigo/term/GO:0030424
GO:0030425	CC	dendrite	Gene Ontology	3	420	0.0587627	0.110062	SLC1A4|PPT1|P2RY1	http://amigo.geneontology.org/amigo/term/GO:0030425
GO:0030426	CC	growth cone	Gene Ontology	1	140	0.255347	0.283313	TMOD2	http://amigo.geneontology.org/amigo/term/GO:0030426
GO:0030490	BP	maturation of SSU-rRNA	Gene Ontology	1	16	0.0348691	0.0875485	RPS14	http://amigo.geneontology.org/amigo/term/GO:0030490
GO:0030496	CC	midbody	Gene Ontology	5	160	2.57185e-05	0.00187263	RAN|RACGAP1|RCC2|SH3GLB1|KIF20A	http://amigo.geneontology.org/amigo/term/GO:0030496
GO:0030507	MF	spectrin binding	Gene Ontology	1	28	0.0587567	0.110062	CAMSAP1	http://amigo.geneontology.org/amigo/term/GO:0030507
GO:0030659	CC	cytoplasmic vesicle membrane	Gene Ontology	2	144	0.0374712	0.0913264	AP3S1|RALA	http://amigo.geneontology.org/amigo/term/GO:0030659
GO:0030667	CC	secretory granule membrane	Gene Ontology	2	99	0.0189813	0.079695	CD58|RAB31	http://amigo.geneontology.org/amigo/term/GO:0030667
GO:0030687	CC	preribosome, large subunit precursor	Gene Ontology	1	23	0.0488753	0.102594	RRP1B	http://amigo.geneontology.org/amigo/term/GO:0030687
GO:0030688	CC	preribosome, small subunit precursor	Gene Ontology	1	12	0.0267742	0.0822473	RRP1B	http://amigo.geneontology.org/amigo/term/GO:0030688
GO:0030705	BP	cytoskeleton-dependent intracellular transport	Gene Ontology	2	19	0.000878994	0.020079	TUBA1B|CCDC88A	http://amigo.geneontology.org/amigo/term/GO:0030705
GO:0030742	MF	GTP-dependent protein binding	Gene Ontology	1	23	0.0488753	0.102594	RAPGEF6	http://amigo.geneontology.org/amigo/term/GO:0030742
GO:0030864	CC	cortical actin cytoskeleton	Gene Ontology	1	53	0.106663	0.151539	CAP1	http://amigo.geneontology.org/amigo/term/GO:0030864
GO:0030949	BP	positive regulation of vascular endothelial growth factor receptor signaling pathway	Gene Ontology	1	13	0.0288042	0.0822473	GRB10	http://amigo.geneontology.org/amigo/term/GO:0030949
GO:0030953	BP	astral microtubule organization	Gene Ontology	1	9	0.0206591	0.079695	CEP120	http://amigo.geneontology.org/amigo/term/GO:0030953
GO:0030968	BP	endoplasmic reticulum unfolded protein response	Gene Ontology	1	49	0.0991628	0.146605	STC2	http://amigo.geneontology.org/amigo/term/GO:0030968
GO:0031000	BP	response to caffeine	Gene Ontology	1	9	0.0206591	0.079695	CAD	http://amigo.geneontology.org/amigo/term/GO:0031000
GO:0031016	BP	pancreas development	Gene Ontology	1	24	0.0508598	0.104133	MET	http://amigo.geneontology.org/amigo/term/GO:0031016
GO:0031100	BP	animal organ regeneration	Gene Ontology	1	42	0.0858882	0.135216	CAD	http://amigo.geneontology.org/amigo/term/GO:0031100
GO:0031113	BP	regulation of microtubule polymerization	Gene Ontology	1	11	0.0247401	0.0822473	CAMSAP1	http://amigo.geneontology.org/amigo/term/GO:0031113
GO:0031116	BP	positive regulation of microtubule polymerization	Gene Ontology	1	26	0.0548164	0.10733	MET	http://amigo.geneontology.org/amigo/term/GO:0031116
GO:0031122	BP	cytoplasmic microtubule organization	Gene Ontology	2	50	0.00532271	0.0674017	CCDC88A|CAMSAP1	http://amigo.geneontology.org/amigo/term/GO:0031122
GO:0031145	BP	anaphase-promoting complex-dependent catabolic process	Gene Ontology	2	82	0.0134043	0.079695	CCNB1|PSMA1	http://amigo.geneontology.org/amigo/term/GO:0031145
GO:0031146	BP	SCF-dependent proteasomal ubiquitin-dependent protein catabolic process	Gene Ontology	1	92	0.176628	0.213015	PSMA1	http://amigo.geneontology.org/amigo/term/GO:0031146
GO:0031175	BP	neuron projection development	Gene Ontology	2	116	0.025364	0.0822473	CAMSAP1|RB1	http://amigo.geneontology.org/amigo/term/GO:0031175
GO:0031201	CC	SNARE complex	Gene Ontology	1	50	0.101044	0.147145	STX6	http://amigo.geneontology.org/amigo/term/GO:0031201
GO:0031234	CC	extrinsic component of cytoplasmic side of plasma membrane	Gene Ontology	1	65	0.128794	0.170119	RACGAP1	http://amigo.geneontology.org/amigo/term/GO:0031234
GO:0031267	MF	small GTPase binding	Gene Ontology	1	22	0.0468868	0.100781	RCC2	http://amigo.geneontology.org/amigo/term/GO:0031267
GO:0031325	BP	positive regulation of cellular metabolic process	Gene Ontology	1	5	0.0124466	0.079695	ACLY	http://amigo.geneontology.org/amigo/term/GO:0031325
GO:0031334	BP	positive regulation of protein-containing complex assembly	Gene Ontology	1	54	0.108528	0.152755	SH3GLB1	http://amigo.geneontology.org/amigo/term/GO:0031334
GO:0031398	BP	positive regulation of protein ubiquitination	Gene Ontology	2	72	0.0105261	0.079695	RASSF3|FKBP1A	http://amigo.geneontology.org/amigo/term/GO:0031398
GO:0031410	CC	cytoplasmic vesicle	Gene Ontology	4	285	0.00318752	0.0515759	CCDC88A|SH3GLB1|STARD4|SYBU	http://amigo.geneontology.org/amigo/term/GO:0031410
GO:0031442	BP	positive regulation of mRNA 3'-end processing	Gene Ontology	1	7	0.0165613	0.079695	CCNB1	http://amigo.geneontology.org/amigo/term/GO:0031442
GO:0031463	CC	Cul3-RING ubiquitin ligase complex	Gene Ontology	1	36	0.0743563	0.125	KBTBD8	http://amigo.geneontology.org/amigo/term/GO:0031463
GO:0031526	CC	brush border membrane	Gene Ontology	1	58	0.115951	0.160812	GNA13	http://amigo.geneontology.org/amigo/term/GO:0031526
GO:0031532	BP	actin cytoskeleton reorganization	Gene Ontology	1	57	0.114101	0.158624	RALA	http://amigo.geneontology.org/amigo/term/GO:0031532
GO:0031579	BP	membrane raft organization	Gene Ontology	1	5	0.0124466	0.079695	PPT1	http://amigo.geneontology.org/amigo/term/GO:0031579
GO:0031584	BP	activation of phospholipase D activity	Gene Ontology	1	6	0.0145061	0.079695	GNA13	http://amigo.geneontology.org/amigo/term/GO:0031584
GO:0031594	CC	neuromuscular junction	Gene Ontology	1	76	0.148605	0.188179	CRKL	http://amigo.geneontology.org/amigo/term/GO:0031594
GO:0031623	BP	receptor internalization	Gene Ontology	1	42	0.0858882	0.135216	RAB31	http://amigo.geneontology.org/amigo/term/GO:0031623
GO:0031625	MF	ubiquitin protein ligase binding	Gene Ontology	3	294	0.0243756	0.0822473	TUBA1B|RB1|RALA	http://amigo.geneontology.org/amigo/term/GO:0031625
GO:0031647	BP	regulation of protein stability	Gene Ontology	2	83	0.0137089	0.079695	SH3GLB1|ATF7IP	http://amigo.geneontology.org/amigo/term/GO:0031647
GO:0031682	MF	G-protein gamma-subunit binding	Gene Ontology	1	6	0.0145061	0.079695	CCDC88A	http://amigo.geneontology.org/amigo/term/GO:0031682
GO:0031683	MF	G-protein beta/gamma-subunit complex binding	Gene Ontology	1	20	0.0428974	0.0964778	GNA13	http://amigo.geneontology.org/amigo/term/GO:0031683
GO:0031901	CC	early endosome membrane	Gene Ontology	2	161	0.0456979	0.100639	RCC2|RAB31	http://amigo.geneontology.org/amigo/term/GO:0031901
GO:0031929	BP	TOR signaling	Gene Ontology	1	19	0.0408965	0.094159	CCDC88A	http://amigo.geneontology.org/amigo/term/GO:0031929
GO:0031965	CC	nuclear membrane	Gene Ontology	1	237	0.392428	0.40566	XPO1	http://amigo.geneontology.org/amigo/term/GO:0031965
GO:0031982	CC	vesicle	Gene Ontology	2	173	0.0518671	0.106009	ATP13A2|SYBU	http://amigo.geneontology.org/amigo/term/GO:0031982
GO:0032024	BP	positive regulation of insulin secretion	Gene Ontology	1	42	0.0858882	0.135216	GLUL	http://amigo.geneontology.org/amigo/term/GO:0032024
GO:0032092	BP	positive regulation of protein binding	Gene Ontology	2	70	0.00998778	0.079695	RAN|FKBP1A	http://amigo.geneontology.org/amigo/term/GO:0032092
GO:0032147	BP	activation of protein kinase activity	Gene Ontology	1	66	0.130613	0.172132	CCDC88A	http://amigo.geneontology.org/amigo/term/GO:0032147
GO:0032148	BP	activation of protein kinase B activity	Gene Ontology	1	32	0.0665887	0.117184	CCDC88A	http://amigo.geneontology.org/amigo/term/GO:0032148
GO:0032154	CC	cleavage furrow	Gene Ontology	3	54	0.000235706	0.00832113	RACGAP1|RALA|KIF20A	http://amigo.geneontology.org/amigo/term/GO:0032154
GO:0032367	BP	intracellular cholesterol transport	Gene Ontology	1	11	0.0247401	0.0822473	STARD4	http://amigo.geneontology.org/amigo/term/GO:0032367
GO:0032434	BP	regulation of proteasomal ubiquitin-dependent protein catabolic process	Gene Ontology	1	13	0.0288042	0.0822473	XPO1	http://amigo.geneontology.org/amigo/term/GO:0032434
GO:0032456	BP	endocytic recycling	Gene Ontology	2	40	0.00350305	0.0536981	ARL4C|STX6	http://amigo.geneontology.org/amigo/term/GO:0032456
GO:0032465	BP	regulation of cytokinesis	Gene Ontology	2	42	0.00383851	0.0558984	SH3GLB1|KIF20A	http://amigo.geneontology.org/amigo/term/GO:0032465
GO:0032467	BP	positive regulation of cytokinesis	Gene Ontology	1	38	0.0782162	0.129251	RACGAP1	http://amigo.geneontology.org/amigo/term/GO:0032467
GO:0032515	BP	negative regulation of phosphoprotein phosphatase activity	Gene Ontology	1	51	0.10292	0.148947	FKBP1A	http://amigo.geneontology.org/amigo/term/GO:0032515
GO:0032585	CC	multivesicular body membrane	Gene Ontology	1	13	0.0288042	0.0822473	ATP13A2	http://amigo.geneontology.org/amigo/term/GO:0032585
GO:0032588	CC	trans-Golgi network membrane	Gene Ontology	2	93	0.0169177	0.079695	RAB31|STX6	http://amigo.geneontology.org/amigo/term/GO:0032588
GO:0032740	BP	positive regulation of interleukin-17 production	Gene Ontology	1	18	0.0388915	0.0932276	IL15	http://amigo.geneontology.org/amigo/term/GO:0032740
GO:0032757	BP	positive regulation of interleukin-8 production	Gene Ontology	1	54	0.108528	0.152755	CD58	http://amigo.geneontology.org/amigo/term/GO:0032757
GO:0032801	BP	receptor catabolic process	Gene Ontology	1	13	0.0288042	0.0822473	SH3GLB1	http://amigo.geneontology.org/amigo/term/GO:0032801
GO:0032819	BP	positive regulation of natural killer cell proliferation	Gene Ontology	1	8	0.0186123	0.079695	IL15	http://amigo.geneontology.org/amigo/term/GO:0032819
GO:0032825	BP	positive regulation of natural killer cell differentiation	Gene Ontology	1	8	0.0186123	0.079695	IL15	http://amigo.geneontology.org/amigo/term/GO:0032825
GO:0032868	BP	response to insulin	Gene Ontology	1	65	0.128794	0.170119	CAD	http://amigo.geneontology.org/amigo/term/GO:0032868
GO:0032869	BP	cellular response to insulin stimulus	Gene Ontology	1	97	0.185197	0.219263	RAB31	http://amigo.geneontology.org/amigo/term/GO:0032869
GO:0032880	BP	regulation of protein localization	Gene Ontology	2	59	0.00725737	0.079695	STX6|FKBP1A	http://amigo.geneontology.org/amigo/term/GO:0032880
GO:0032956	BP	regulation of actin cytoskeleton organization	Gene Ontology	1	75	0.146822	0.186327	CCDC88A	http://amigo.geneontology.org/amigo/term/GO:0032956
GO:0032962	BP	positive regulation of inositol trisphosphate biosynthetic process	Gene Ontology	1	6	0.0145061	0.079695	P2RY1	http://amigo.geneontology.org/amigo/term/GO:0032962
GO:0032991	CC	protein-containing complex	Gene Ontology	9	623	6.97616e-06	0.000812722	XPO1|PARP9|CRKL|RAN|GRB10|SH3GLB1|GOLT1B|GLUL|CAD	http://amigo.geneontology.org/amigo/term/GO:0032991
GO:0033081	BP	regulation of T cell differentiation in thymus	Gene Ontology	1	5	0.0124466	0.079695	ZEB1	http://amigo.geneontology.org/amigo/term/GO:0033081
GO:0033129	BP	positive regulation of histone phosphorylation	Gene Ontology	1	8	0.0186123	0.079695	CCNB1	http://amigo.geneontology.org/amigo/term/GO:0033129
GO:0033157	BP	regulation of intracellular protein transport	Gene Ontology	1	7	0.0165613	0.079695	ATP13A2	http://amigo.geneontology.org/amigo/term/GO:0033157
GO:0033209	BP	tumor necrosis factor-mediated signaling pathway	Gene Ontology	1	121	0.225118	0.257373	PSMA1	http://amigo.geneontology.org/amigo/term/GO:0033209
GO:0033280	BP	response to vitamin D	Gene Ontology	1	16	0.0348691	0.0875485	STC2	http://amigo.geneontology.org/amigo/term/GO:0033280
GO:0033344	BP	cholesterol efflux	Gene Ontology	1	23	0.0488753	0.102594	SOAT1	http://amigo.geneontology.org/amigo/term/GO:0033344
GO:0033553	CC	rDNA heterochromatin	Gene Ontology	1	5	0.0124466	0.079695	BAZ2A	http://amigo.geneontology.org/amigo/term/GO:0033553
GO:0033574	BP	response to testosterone	Gene Ontology	1	31	0.0646368	0.114965	CAD	http://amigo.geneontology.org/amigo/term/GO:0033574
GO:0033628	BP	regulation of cell adhesion mediated by integrin	Gene Ontology	1	13	0.0288042	0.0822473	CRKL	http://amigo.geneontology.org/amigo/term/GO:0033628
GO:0033674	BP	positive regulation of kinase activity	Gene Ontology	1	72	0.141453	0.181091	MET	http://amigo.geneontology.org/amigo/term/GO:0033674
GO:0033962	BP	P-body assembly	Gene Ontology	1	13	0.0288042	0.0822473	LIMD1	http://amigo.geneontology.org/amigo/term/GO:0033962
GO:0034105	BP	positive regulation of tissue remodeling	Gene Ontology	1	6	0.0145061	0.079695	IL15	http://amigo.geneontology.org/amigo/term/GO:0034105
GO:0034113	BP	heterotypic cell-cell adhesion	Gene Ontology	1	29	0.0607208	0.111577	CD58	http://amigo.geneontology.org/amigo/term/GO:0034113
GO:0034198	BP	cellular response to amino acid starvation	Gene Ontology	1	44	0.0897005	0.138596	SH3GLB1	http://amigo.geneontology.org/amigo/term/GO:0034198
GO:0034220	BP	ion transmembrane transport	Gene Ontology	1	209	0.355645	0.369934	ATP13A2	http://amigo.geneontology.org/amigo/term/GO:0034220
GO:0034260	BP	negative regulation of GTPase activity	Gene Ontology	2	46	0.00455239	0.0638979	RRP1B|RCC2	http://amigo.geneontology.org/amigo/term/GO:0034260
GO:0034356	BP	NAD biosynthesis via nicotinamide riboside salvage pathway	Gene Ontology	1	14	0.03083	0.0837225	PARP9	http://amigo.geneontology.org/amigo/term/GO:0034356
GO:0034379	BP	very-low-density lipoprotein particle assembly	Gene Ontology	1	13	0.0288042	0.0822473	SOAT1	http://amigo.geneontology.org/amigo/term/GO:0034379
GO:0034383	BP	low-density lipoprotein particle clearance	Gene Ontology	1	24	0.0508598	0.104133	SOAT1	http://amigo.geneontology.org/amigo/term/GO:0034383
GO:0034504	BP	protein localization to nucleus	Gene Ontology	1	34	0.0704805	0.120219	XPO1	http://amigo.geneontology.org/amigo/term/GO:0034504
GO:0034599	BP	cellular response to oxidative stress	Gene Ontology	1	95	0.18178	0.216538	ATP13A2	http://amigo.geneontology.org/amigo/term/GO:0034599
GO:0034625	BP	fatty acid elongation, monounsaturated fatty acid	Gene Ontology	1	7	0.0165613	0.079695	ELOVL2	http://amigo.geneontology.org/amigo/term/GO:0034625
GO:0034626	BP	fatty acid elongation, polyunsaturated fatty acid	Gene Ontology	1	7	0.0165613	0.079695	ELOVL2	http://amigo.geneontology.org/amigo/term/GO:0034626
GO:0034713	MF	type I transforming growth factor beta receptor binding	Gene Ontology	1	9	0.0206591	0.079695	FKBP1A	http://amigo.geneontology.org/amigo/term/GO:0034713
GO:0034765	BP	regulation of ion transmembrane transport	Gene Ontology	1	113	0.212031	0.245056	KCNA3	http://amigo.geneontology.org/amigo/term/GO:0034765
GO:0034976	BP	response to endoplasmic reticulum stress	Gene Ontology	1	75	0.146822	0.186327	TMTC3	http://amigo.geneontology.org/amigo/term/GO:0034976
GO:0035024	BP	negative regulation of Rho protein signal transduction	Gene Ontology	1	22	0.0468868	0.100781	MET	http://amigo.geneontology.org/amigo/term/GO:0035024
GO:0035091	MF	phosphatidylinositol binding	Gene Ontology	1	80	0.155698	0.195251	CCDC88A	http://amigo.geneontology.org/amigo/term/GO:0035091
GO:0035195	BP	gene silencing by miRNA	Gene Ontology	1	12	0.0267742	0.0822473	LIMD1	http://amigo.geneontology.org/amigo/term/GO:0035195
GO:0035234	BP	ectopic germ cell programmed cell death	Gene Ontology	1	7	0.0165613	0.079695	CASP2	http://amigo.geneontology.org/amigo/term/GO:0035234
GO:0035235	BP	ionotropic glutamate receptor signaling pathway	Gene Ontology	1	23	0.0488753	0.102594	GRIN2D	http://amigo.geneontology.org/amigo/term/GO:0035235
GO:0035249	BP	synaptic transmission, glutamatergic	Gene Ontology	1	28	0.0587567	0.110062	SLC1A4	http://amigo.geneontology.org/amigo/term/GO:0035249
GO:0035269	BP	protein O-linked mannosylation	Gene Ontology	1	19	0.0408965	0.094159	TMTC3	http://amigo.geneontology.org/amigo/term/GO:0035269
GO:0035331	BP	negative regulation of hippo signaling	Gene Ontology	1	11	0.0247401	0.0822473	LIMD1	http://amigo.geneontology.org/amigo/term/GO:0035331
GO:0035338	BP	long-chain fatty-acyl-CoA biosynthetic process	Gene Ontology	1	19	0.0408965	0.094159	ELOVL2	http://amigo.geneontology.org/amigo/term/GO:0035338
GO:0035524	BP	proline transmembrane transport	Gene Ontology	1	6	0.0145061	0.079695	SLC1A4	http://amigo.geneontology.org/amigo/term/GO:0035524
GO:0035556	BP	intracellular signal transduction	Gene Ontology	3	369	0.0430044	0.0965321	RACGAP1|RASSF3|CRKL	http://amigo.geneontology.org/amigo/term/GO:0035556
GO:0035563	BP	positive regulation of chromatin binding	Gene Ontology	1	13	0.0288042	0.0822473	PARP9	http://amigo.geneontology.org/amigo/term/GO:0035563
GO:0035578	CC	azurophil granule lumen	Gene Ontology	2	90	0.0159244	0.079695	ACLY|CAP1	http://amigo.geneontology.org/amigo/term/GO:0035578
GO:0035579	CC	specific granule membrane	Gene Ontology	1	91	0.174904	0.211153	MLEC	http://amigo.geneontology.org/amigo/term/GO:0035579
GO:0035589	BP	G protein-coupled purinergic nucleotide receptor signaling pathway	Gene Ontology	1	14	0.03083	0.0837225	P2RY1	http://amigo.geneontology.org/amigo/term/GO:0035589
GO:0035635	BP	entry of bacterium into host cell	Gene Ontology	1	8	0.0186123	0.079695	MET	http://amigo.geneontology.org/amigo/term/GO:0035635
GO:0035690	BP	cellular response to drug	Gene Ontology	2	67	0.0092042	0.079695	CRKL|CAD	http://amigo.geneontology.org/amigo/term/GO:0035690
GO:0035722	BP	interleukin-12-mediated signaling pathway	Gene Ontology	1	46	0.0934972	0.141644	RALA	http://amigo.geneontology.org/amigo/term/GO:0035722
GO:0035723	BP	interleukin-15-mediated signaling pathway	Gene Ontology	1	13	0.0288042	0.0822473	IL15	http://amigo.geneontology.org/amigo/term/GO:0035723
GO:0035727	MF	lysophosphatidic acid binding	Gene Ontology	1	8	0.0186123	0.079695	PPT1	http://amigo.geneontology.org/amigo/term/GO:0035727
GO:0035774	BP	positive regulation of insulin secretion involved in cellular response to glucose stimulus	Gene Ontology	1	34	0.0704805	0.120219	SYBU	http://amigo.geneontology.org/amigo/term/GO:0035774
GO:0035914	BP	skeletal muscle cell differentiation	Gene Ontology	1	45	0.0916008	0.140046	RB1	http://amigo.geneontology.org/amigo/term/GO:0035914
GO:0035999	BP	tetrahydrofolate interconversion	Gene Ontology	1	10	0.0227017	0.0822473	MTHFD2	http://amigo.geneontology.org/amigo/term/GO:0035999
GO:0036064	CC	ciliary basal body	Gene Ontology	1	151	0.272312	0.298722	CCDC88A	http://amigo.geneontology.org/amigo/term/GO:0036064
GO:0036109	BP	alpha-linolenic acid metabolic process	Gene Ontology	1	13	0.0288042	0.0822473	ELOVL2	http://amigo.geneontology.org/amigo/term/GO:0036109
GO:0036449	CC	microtubule minus-end	Gene Ontology	1	8	0.0186123	0.079695	CAMSAP1	http://amigo.geneontology.org/amigo/term/GO:0036449
GO:0038023	MF	signaling receptor activity	Gene Ontology	2	214	0.0749481	0.125632	P2RY1|GRIN2D	http://amigo.geneontology.org/amigo/term/GO:0038023
GO:0038026	BP	reelin-mediated signaling pathway	Gene Ontology	1	7	0.0165613	0.079695	CRKL	http://amigo.geneontology.org/amigo/term/GO:0038026
GO:0038061	BP	NIK/NF-kappaB signaling	Gene Ontology	1	62	0.123312	0.164936	PSMA1	http://amigo.geneontology.org/amigo/term/GO:0038061
GO:0038095	BP	Fc-epsilon receptor signaling pathway	Gene Ontology	1	171	0.302185	0.322978	PSMA1	http://amigo.geneontology.org/amigo/term/GO:0038095
GO:0040015	BP	negative regulation of multicellular organism growth	Gene Ontology	1	11	0.0247401	0.0822473	STC2	http://amigo.geneontology.org/amigo/term/GO:0040015
GO:0042026	BP	protein refolding	Gene Ontology	1	20	0.0428974	0.0964778	FKBP1A	http://amigo.geneontology.org/amigo/term/GO:0042026
GO:0042102	BP	positive regulation of T cell proliferation	Gene Ontology	1	61	0.121478	0.163231	IL15	http://amigo.geneontology.org/amigo/term/GO:0042102
GO:0042110	BP	T cell activation	Gene Ontology	1	44	0.0897005	0.138596	FKBP1A	http://amigo.geneontology.org/amigo/term/GO:0042110
GO:0042119	BP	neutrophil activation	Gene Ontology	1	12	0.0267742	0.0822473	IL15	http://amigo.geneontology.org/amigo/term/GO:0042119
GO:0042127	BP	regulation of cell population proliferation	Gene Ontology	1	169	0.299253	0.320432	CCDC88A	http://amigo.geneontology.org/amigo/term/GO:0042127
GO:0042147	BP	retrograde transport, endosome to Golgi	Gene Ontology	1	81	0.157462	0.196616	STX6	http://amigo.geneontology.org/amigo/term/GO:0042147
GO:0042149	BP	cellular response to glucose starvation	Gene Ontology	1	48	0.0972781	0.14548	SH3GLB1	http://amigo.geneontology.org/amigo/term/GO:0042149
GO:0042169	MF	SH2 domain binding	Gene Ontology	1	41	0.0839761	0.134385	CCDC88A	http://amigo.geneontology.org/amigo/term/GO:0042169
GO:0042246	BP	tissue regeneration	Gene Ontology	1	23	0.0488753	0.102594	CCNB1	http://amigo.geneontology.org/amigo/term/GO:0042246
GO:0042254	BP	ribosome biogenesis	Gene Ontology	2	27	0.0016811	0.031087	XPO1|GLUL	http://amigo.geneontology.org/amigo/term/GO:0042254
GO:0042273	BP	ribosomal large subunit biogenesis	Gene Ontology	1	27	0.0567886	0.108635	RPF2	http://amigo.geneontology.org/amigo/term/GO:0042273
GO:0042301	MF	phosphate ion binding	Gene Ontology	1	12	0.0267742	0.0822473	MTHFD2	http://amigo.geneontology.org/amigo/term/GO:0042301
GO:0042307	BP	positive regulation of protein import into nucleus	Gene Ontology	1	40	0.0820601	0.132778	RAN	http://amigo.geneontology.org/amigo/term/GO:0042307
GO:0042393	MF	histone binding	Gene Ontology	2	163	0.046706	0.100781	BAZ2A|PARP9	http://amigo.geneontology.org/amigo/term/GO:0042393
GO:0042470	CC	melanosome	Gene Ontology	3	99	0.00129295	0.0259704	SLC1A4|RAN|GNA13	http://amigo.geneontology.org/amigo/term/GO:0042470
GO:0042493	BP	response to drug	Gene Ontology	2	280	0.117338	0.162258	XPO1|CCNB1	http://amigo.geneontology.org/amigo/term/GO:0042493
GO:0042531	BP	positive regulation of tyrosine phosphorylation of STAT protein	Gene Ontology	2	68	0.00946219	0.079695	PARP9|IL15	http://amigo.geneontology.org/amigo/term/GO:0042531
GO:0042551	BP	neuron maturation	Gene Ontology	1	14	0.03083	0.0837225	RB1	http://amigo.geneontology.org/amigo/term/GO:0042551
GO:0042594	BP	response to starvation	Gene Ontology	1	41	0.0839761	0.134385	CAD	http://amigo.geneontology.org/amigo/term/GO:0042594
GO:0042632	BP	cholesterol homeostasis	Gene Ontology	1	84	0.162732	0.20114	SOAT1	http://amigo.geneontology.org/amigo/term/GO:0042632
GO:0042755	BP	eating behavior	Gene Ontology	1	23	0.0488753	0.102594	P2RY1	http://amigo.geneontology.org/amigo/term/GO:0042755
GO:0042761	BP	very long-chain fatty acid biosynthetic process	Gene Ontology	1	13	0.0288042	0.0822473	ELOVL2	http://amigo.geneontology.org/amigo/term/GO:0042761
GO:0042802	MF	identical protein binding	Gene Ontology	9	1456	0.00344417	0.0536981	CASP2|CRKL|KCTD15|RASSF3|SH3GLB1|RB1|MET|GLUL|CAD	http://amigo.geneontology.org/amigo/term/GO:0042802
GO:0042803	MF	protein homodimerization activity	Gene Ontology	3	660	0.160844	0.199937	CCDC88A|STC2|SH3GLB1	http://amigo.geneontology.org/amigo/term/GO:0042803
GO:0042981	BP	regulation of apoptotic process	Gene Ontology	2	197	0.0650256	0.11548	RASSF3|CASP2	http://amigo.geneontology.org/amigo/term/GO:0042981
GO:0042995	CC	cell projection	Gene Ontology	1	127	0.234793	0.265567	CAD	http://amigo.geneontology.org/amigo/term/GO:0042995
GO:0043001	BP	Golgi to plasma membrane protein transport	Gene Ontology	1	31	0.0646368	0.114965	RAB31	http://amigo.geneontology.org/amigo/term/GO:0043001
GO:0043005	CC	neuron projection	Gene Ontology	1	336	0.506607	0.515456	ATP13A2	http://amigo.geneontology.org/amigo/term/GO:0043005
GO:0043014	MF	alpha-tubulin binding	Gene Ontology	2	40	0.00350305	0.0536981	RACGAP1|ARL4C	http://amigo.geneontology.org/amigo/term/GO:0043014
GO:0043015	MF	gamma-tubulin binding	Gene Ontology	1	28	0.0587567	0.110062	RACGAP1	http://amigo.geneontology.org/amigo/term/GO:0043015
GO:0043025	CC	neuronal cell body	Gene Ontology	4	376	0.00830696	0.079695	SLC1A4|PPT1|ATP13A2|CAD	http://amigo.geneontology.org/amigo/term/GO:0043025
GO:0043065	BP	positive regulation of apoptotic process	Gene Ontology	4	335	0.00559815	0.0701274	RRP1B|CASP2|GNA13|RNF122	http://amigo.geneontology.org/amigo/term/GO:0043065
GO:0043066	BP	negative regulation of apoptotic process	Gene Ontology	2	487	0.271506	0.2984	PPT1|CASP2	http://amigo.geneontology.org/amigo/term/GO:0043066
GO:0043086	BP	negative regulation of catalytic activity	Gene Ontology	1	52	0.104793	0.150165	PARP9	http://amigo.geneontology.org/amigo/term/GO:0043086
GO:0043087	BP	regulation of GTPase activity	Gene Ontology	1	71	0.139656	0.179976	RAPGEF6	http://amigo.geneontology.org/amigo/term/GO:0043087
GO:0043123	BP	positive regulation of I-kappaB kinase/NF-kappaB signaling	Gene Ontology	2	185	0.0583154	0.110062	GOLT1B|FKBP1A	http://amigo.geneontology.org/amigo/term/GO:0043123
GO:0043161	BP	proteasome-mediated ubiquitin-dependent protein catabolic process	Gene Ontology	2	181	0.056136	0.108635	PSMA1|RNF122	http://amigo.geneontology.org/amigo/term/GO:0043161
GO:0043184	MF	vascular endothelial growth factor receptor 2 binding	Gene Ontology	1	9	0.0206591	0.079695	CCDC88A	http://amigo.geneontology.org/amigo/term/GO:0043184
GO:0043195	CC	terminal bouton	Gene Ontology	1	54	0.108528	0.152755	CAD	http://amigo.geneontology.org/amigo/term/GO:0043195
GO:0043202	CC	lysosomal lumen	Gene Ontology	2	94	0.0172546	0.079695	PPT1|ATP13A2	http://amigo.geneontology.org/amigo/term/GO:0043202
GO:0043204	CC	perikaryon	Gene Ontology	1	155	0.278386	0.303102	GLUL	http://amigo.geneontology.org/amigo/term/GO:0043204
GO:0043209	CC	myelin sheath	Gene Ontology	1	29	0.0607208	0.111577	GLUL	http://amigo.geneontology.org/amigo/term/GO:0043209
GO:0043231	CC	intracellular membrane-bounded organelle	Gene Ontology	4	788	0.0838705	0.134385	XPO1|PPT1|AP3S1|SYBU	http://amigo.geneontology.org/amigo/term/GO:0043231
GO:0043235	CC	receptor complex	Gene Ontology	1	207	0.352935	0.368102	MET	http://amigo.geneontology.org/amigo/term/GO:0043235
GO:0043270	BP	positive regulation of ion transport	Gene Ontology	1	5	0.0124466	0.079695	P2RY1	http://amigo.geneontology.org/amigo/term/GO:0043270
GO:0043312	BP	neutrophil degranulation	Gene Ontology	5	482	0.00356273	0.0539037	ACLY|CD58|MLEC|CAP1|RAB31	http://amigo.geneontology.org/amigo/term/GO:0043312
GO:0043353	BP	enucleate erythrocyte differentiation	Gene Ontology	1	5	0.0124466	0.079695	RB1	http://amigo.geneontology.org/amigo/term/GO:0043353
GO:0043422	MF	protein kinase B binding	Gene Ontology	1	11	0.0247401	0.0822473	CCDC88A	http://amigo.geneontology.org/amigo/term/GO:0043422
GO:0043433	BP	negative regulation of DNA-binding transcription factor activity	Gene Ontology	1	71	0.139656	0.179976	RB1	http://amigo.geneontology.org/amigo/term/GO:0043433
GO:0043434	BP	response to peptide hormone	Gene Ontology	1	48	0.0972781	0.14548	STC2	http://amigo.geneontology.org/amigo/term/GO:0043434
GO:0043484	BP	regulation of RNA splicing	Gene Ontology	1	43	0.0877963	0.136742	RRP1B	http://amigo.geneontology.org/amigo/term/GO:0043484
GO:0043488	BP	regulation of mRNA stability	Gene Ontology	2	111	0.0234068	0.0822473	XPO1|PSMA1	http://amigo.geneontology.org/amigo/term/GO:0043488
GO:0043524	BP	negative regulation of neuron apoptotic process	Gene Ontology	1	138	0.25222	0.280915	PPT1	http://amigo.geneontology.org/amigo/term/GO:0043524
GO:0043525	BP	positive regulation of neuron apoptotic process	Gene Ontology	1	52	0.104793	0.150165	CASP2	http://amigo.geneontology.org/amigo/term/GO:0043525
GO:0043531	MF	ADP binding	Gene Ontology	1	38	0.0782162	0.129251	P2RY1	http://amigo.geneontology.org/amigo/term/GO:0043531
GO:0043539	MF	protein serine/threonine kinase activator activity	Gene Ontology	1	30	0.0626808	0.113566	DBF4	http://amigo.geneontology.org/amigo/term/GO:0043539
GO:0043547	BP	positive regulation of GTPase activity	Gene Ontology	5	307	0.000504166	0.0130523	RACGAP1|CHML|DOCK9|RAPGEF6|GIT2	http://amigo.geneontology.org/amigo/term/GO:0043547
GO:0043565	MF	sequence-specific DNA binding	Gene Ontology	1	405	0.573374	0.577838	HOXA13	http://amigo.geneontology.org/amigo/term/GO:0043565
GO:0043651	BP	linoleic acid metabolic process	Gene Ontology	1	21	0.0448942	0.0992442	ELOVL2	http://amigo.geneontology.org/amigo/term/GO:0043651
GO:0043657	CC	host cell	Gene Ontology	2	50	0.00532271	0.0674017	XPO1|RAN	http://amigo.geneontology.org/amigo/term/GO:0043657
GO:0043679	CC	axon terminus	Gene Ontology	1	60	0.119639	0.162258	GLUL	http://amigo.geneontology.org/amigo/term/GO:0043679
GO:0043687	BP	post-translational protein modification	Gene Ontology	4	342	0.00601119	0.0737162	CHML|PSMA1|STC2|KBTBD8	http://amigo.geneontology.org/amigo/term/GO:0043687
GO:0043923	BP	positive regulation by host of viral transcription	Gene Ontology	1	17	0.0368824	0.0900796	RRP1B	http://amigo.geneontology.org/amigo/term/GO:0043923
GO:0044257	BP	cellular protein catabolic process	Gene Ontology	1	15	0.0328516	0.0861985	PPT1	http://amigo.geneontology.org/amigo/term/GO:0044257
GO:0044267	BP	cellular protein metabolic process	Gene Ontology	1	198	0.3406	0.357477	STC2	http://amigo.geneontology.org/amigo/term/GO:0044267
GO:0044297	CC	cell body	Gene Ontology	1	76	0.148605	0.188179	P2RY1	http://amigo.geneontology.org/amigo/term/GO:0044297
GO:0044305	CC	calyx of Held	Gene Ontology	1	24	0.0508598	0.104133	KCNA3	http://amigo.geneontology.org/amigo/term/GO:0044305
GO:0044325	MF	ion channel binding	Gene Ontology	1	133	0.244348	0.273454	FKBP1A	http://amigo.geneontology.org/amigo/term/GO:0044325
GO:0044389	MF	ubiquitin-like protein ligase binding	Gene Ontology	2	24	0.00135118	0.02668	CCNB1|PARP9	http://amigo.geneontology.org/amigo/term/GO:0044389
GO:0044772	BP	mitotic cell cycle phase transition	Gene Ontology	1	22	0.0468868	0.100781	CCNB1	http://amigo.geneontology.org/amigo/term/GO:0044772
GO:0045028	MF	G protein-coupled purinergic nucleotide receptor activity	Gene Ontology	1	12	0.0267742	0.0822473	P2RY1	http://amigo.geneontology.org/amigo/term/GO:0045028
GO:0045055	BP	regulated exocytosis	Gene Ontology	1	20	0.0428974	0.0964778	RAB31	http://amigo.geneontology.org/amigo/term/GO:0045055
GO:0045071	BP	negative regulation of viral genome replication	Gene Ontology	1	41	0.0839761	0.134385	APOBEC3C	http://amigo.geneontology.org/amigo/term/GO:0045071
GO:0045087	BP	innate immune response	Gene Ontology	2	558	0.326151	0.344484	PARP9|APOBEC3C	http://amigo.geneontology.org/amigo/term/GO:0045087
GO:0045111	CC	intermediate filament cytoskeleton	Gene Ontology	1	49	0.0991628	0.146605	HOXA13	http://amigo.geneontology.org/amigo/term/GO:0045111
GO:0045121	CC	membrane raft	Gene Ontology	3	237	0.0139556	0.079695	PPT1|KCNA3|TUBA1B	http://amigo.geneontology.org/amigo/term/GO:0045121
GO:0045171	CC	intercellular bridge	Gene Ontology	1	71	0.139656	0.179976	KIF20A	http://amigo.geneontology.org/amigo/term/GO:0045171
GO:0045182	MF	translation regulator activity	Gene Ontology	1	17	0.0368824	0.0900796	RPS14	http://amigo.geneontology.org/amigo/term/GO:0045182
GO:0045184	BP	establishment of protein localization	Gene Ontology	1	40	0.0820601	0.132778	RCC2	http://amigo.geneontology.org/amigo/term/GO:0045184
GO:0045202	CC	synapse	Gene Ontology	2	420	0.21989	0.252884	SLC1A4|TMOD2	http://amigo.geneontology.org/amigo/term/GO:0045202
GO:0045211	CC	postsynaptic membrane	Gene Ontology	1	141	0.256905	0.2845	P2RY1	http://amigo.geneontology.org/amigo/term/GO:0045211
GO:0045296	MF	cadherin binding	Gene Ontology	4	305	0.00404288	0.0580268	RAN|DOCK9|SH3GLB1|CRKL	http://amigo.geneontology.org/amigo/term/GO:0045296
GO:0045335	CC	phagocytic vesicle	Gene Ontology	2	66	0.00894942	0.079695	RAB31|STX6	http://amigo.geneontology.org/amigo/term/GO:0045335
GO:0045445	BP	myoblast differentiation	Gene Ontology	1	18	0.0388915	0.0932276	RB1	http://amigo.geneontology.org/amigo/term/GO:0045445
GO:0045503	MF	dynein light chain binding	Gene Ontology	1	10	0.0227017	0.0822473	GLUL	http://amigo.geneontology.org/amigo/term/GO:0045503
GO:0045540	BP	regulation of cholesterol biosynthetic process	Gene Ontology	1	35	0.0724204	0.122453	RAN	http://amigo.geneontology.org/amigo/term/GO:0045540
GO:0045580	BP	regulation of T cell differentiation	Gene Ontology	1	13	0.0288042	0.0822473	IL15	http://amigo.geneontology.org/amigo/term/GO:0045580
GO:0045602	BP	negative regulation of endothelial cell differentiation	Gene Ontology	1	6	0.0145061	0.079695	ZEB1	http://amigo.geneontology.org/amigo/term/GO:0045602
GO:0045603	BP	positive regulation of endothelial cell differentiation	Gene Ontology	1	11	0.0247401	0.0822473	BTG1	http://amigo.geneontology.org/amigo/term/GO:0045603
GO:0045651	BP	positive regulation of macrophage differentiation	Gene Ontology	1	13	0.0288042	0.0822473	RB1	http://amigo.geneontology.org/amigo/term/GO:0045651
GO:0045663	BP	positive regulation of myoblast differentiation	Gene Ontology	1	22	0.0468868	0.100781	BTG1	http://amigo.geneontology.org/amigo/term/GO:0045663
GO:0045666	BP	positive regulation of neuron differentiation	Gene Ontology	1	82	0.159222	0.198177	ZEB1	http://amigo.geneontology.org/amigo/term/GO:0045666
GO:0045668	BP	negative regulation of osteoblast differentiation	Gene Ontology	1	45	0.0916008	0.140046	LIMD1	http://amigo.geneontology.org/amigo/term/GO:0045668
GO:0045724	BP	positive regulation of cilium assembly	Gene Ontology	2	15	0.000572344	0.0141868	CCDC88A|CEP120	http://amigo.geneontology.org/amigo/term/GO:0045724
GO:0045737	BP	positive regulation of cyclin-dependent protein serine/threonine kinase activity	Gene Ontology	1	31	0.0646368	0.114965	CCNB1	http://amigo.geneontology.org/amigo/term/GO:0045737
GO:0045742	BP	positive regulation of epidermal growth factor receptor signaling pathway	Gene Ontology	1	23	0.0488753	0.102594	CCDC88A	http://amigo.geneontology.org/amigo/term/GO:0045742
GO:0045745	BP	positive regulation of G protein-coupled receptor signaling pathway	Gene Ontology	1	14	0.03083	0.0837225	TMOD2	http://amigo.geneontology.org/amigo/term/GO:0045745
GO:0045766	BP	positive regulation of angiogenesis	Gene Ontology	1	131	0.241176	0.270945	BTG1	http://amigo.geneontology.org/amigo/term/GO:0045766
GO:0045786	BP	negative regulation of cell cycle	Gene Ontology	1	42	0.0858882	0.135216	RB1	http://amigo.geneontology.org/amigo/term/GO:0045786
GO:0045842	BP	positive regulation of mitotic metaphase/anaphase transition	Gene Ontology	1	12	0.0267742	0.0822473	RB1	http://amigo.geneontology.org/amigo/term/GO:0045842
GO:0045869	BP	negative regulation of single stranded viral RNA replication via double stranded DNA intermediate	Gene Ontology	1	16	0.0348691	0.0875485	APOBEC3C	http://amigo.geneontology.org/amigo/term/GO:0045869
GO:0045879	BP	negative regulation of smoothened signaling pathway	Gene Ontology	1	27	0.0567886	0.108635	RB1	http://amigo.geneontology.org/amigo/term/GO:0045879
GO:0045892	BP	negative regulation of transcription, DNA-templated	Gene Ontology	4	536	0.0265573	0.0822473	LIMD1|ZEB1|RB1|ATF7IP	http://amigo.geneontology.org/amigo/term/GO:0045892
GO:0045893	BP	positive regulation of transcription, DNA-templated	Gene Ontology	2	556	0.324622	0.34318	PARP9|ATF7IP	http://amigo.geneontology.org/amigo/term/GO:0045893
GO:0045930	BP	negative regulation of mitotic cell cycle	Gene Ontology	2	29	0.0019202	0.0338944	HECA|BTG1	http://amigo.geneontology.org/amigo/term/GO:0045930
GO:0045931	BP	positive regulation of mitotic cell cycle	Gene Ontology	1	31	0.0646368	0.114965	CCNB1	http://amigo.geneontology.org/amigo/term/GO:0045931
GO:0045944	BP	positive regulation of transcription by RNA polymerase II	Gene Ontology	5	1159	0.0960494	0.144384	RRP1B|MET|P2RY1|ZEB1|RB1	http://amigo.geneontology.org/amigo/term/GO:0045944
GO:0045995	BP	regulation of embryonic development	Gene Ontology	1	19	0.0408965	0.094159	RACGAP1	http://amigo.geneontology.org/amigo/term/GO:0045995
GO:0046039	BP	GTP metabolic process	Gene Ontology	1	13	0.0288042	0.0822473	RAN	http://amigo.geneontology.org/amigo/term/GO:0046039
GO:0046325	BP	negative regulation of glucose import	Gene Ontology	1	12	0.0267742	0.0822473	GRB10	http://amigo.geneontology.org/amigo/term/GO:0046325
GO:0046332	MF	SMAD binding	Gene Ontology	1	49	0.0991628	0.146605	FKBP1A	http://amigo.geneontology.org/amigo/term/GO:0046332
GO:0046579	BP	positive regulation of Ras protein signal transduction	Gene Ontology	1	32	0.0665887	0.117184	CRKL	http://amigo.geneontology.org/amigo/term/GO:0046579
GO:0046627	BP	negative regulation of insulin receptor signaling pathway	Gene Ontology	1	32	0.0665887	0.117184	GRB10	http://amigo.geneontology.org/amigo/term/GO:0046627
GO:0046653	BP	tetrahydrofolate metabolic process	Gene Ontology	1	7	0.0165613	0.079695	MTHFD2	http://amigo.geneontology.org/amigo/term/GO:0046653
GO:0046655	BP	folic acid metabolic process	Gene Ontology	1	19	0.0408965	0.094159	MTHFD2	http://amigo.geneontology.org/amigo/term/GO:0046655
GO:0046697	BP	decidualization	Gene Ontology	1	24	0.0508598	0.104133	STC2	http://amigo.geneontology.org/amigo/term/GO:0046697
GO:0046777	BP	protein autophosphorylation	Gene Ontology	2	170	0.0502979	0.104133	ATP13A2|CAD	http://amigo.geneontology.org/amigo/term/GO:0046777
GO:0046825	BP	regulation of protein export from nucleus	Gene Ontology	1	8	0.0186123	0.079695	XPO1	http://amigo.geneontology.org/amigo/term/GO:0046825
GO:0046872	MF	metal ion binding	Gene Ontology	9	2298	0.0506992	0.104133	RACGAP1|RASSF3|RNF44|GNA13|GIT2|ACLY|BAZ2A|LIMD1|RNF122	http://amigo.geneontology.org/amigo/term/GO:0046872
GO:0046887	BP	positive regulation of hormone secretion	Gene Ontology	1	7	0.0165613	0.079695	P2RY1	http://amigo.geneontology.org/amigo/term/GO:0046887
GO:0046949	BP	fatty-acyl-CoA biosynthetic process	Gene Ontology	2	12	0.000384525	0.0106248	PPT1|ACLY	http://amigo.geneontology.org/amigo/term/GO:0046949
GO:0046982	MF	protein heterodimerization activity	Gene Ontology	2	297	0.129066	0.170285	RAN|P2RY1	http://amigo.geneontology.org/amigo/term/GO:0046982
GO:0047844	MF	deoxycytidine deaminase activity	Gene Ontology	1	8	0.0186123	0.079695	APOBEC3C	http://amigo.geneontology.org/amigo/term/GO:0047844
GO:0048012	BP	hepatocyte growth factor receptor signaling pathway	Gene Ontology	1	12	0.0267742	0.0822473	MET	http://amigo.geneontology.org/amigo/term/GO:0048012
GO:0048027	MF	mRNA 5'-UTR binding	Gene Ontology	1	26	0.0548164	0.10733	RPS14	http://amigo.geneontology.org/amigo/term/GO:0048027
GO:0048041	BP	focal adhesion assembly	Gene Ontology	1	27	0.0567886	0.108635	RCC2	http://amigo.geneontology.org/amigo/term/GO:0048041
GO:0048102	BP	autophagic cell death	Gene Ontology	1	7	0.0165613	0.079695	SH3GLB1	http://amigo.geneontology.org/amigo/term/GO:0048102
GO:0048146	BP	positive regulation of fibroblast proliferation	Gene Ontology	1	48	0.0972781	0.14548	CCNB1	http://amigo.geneontology.org/amigo/term/GO:0048146
GO:0048147	BP	negative regulation of fibroblast proliferation	Gene Ontology	1	28	0.0587567	0.110062	MORC3	http://amigo.geneontology.org/amigo/term/GO:0048147
GO:0048167	BP	regulation of synaptic plasticity	Gene Ontology	1	50	0.101044	0.147145	GRIN2D	http://amigo.geneontology.org/amigo/term/GO:0048167
GO:0048185	MF	activin binding	Gene Ontology	1	15	0.0328516	0.0861985	FKBP1A	http://amigo.geneontology.org/amigo/term/GO:0048185
GO:0048193	BP	Golgi vesicle transport	Gene Ontology	1	11	0.0247401	0.0822473	STX6	http://amigo.geneontology.org/amigo/term/GO:0048193
GO:0048260	BP	positive regulation of receptor-mediated endocytosis	Gene Ontology	1	22	0.0468868	0.100781	PPT1	http://amigo.geneontology.org/amigo/term/GO:0048260
GO:0048278	BP	vesicle docking	Gene Ontology	1	21	0.0448942	0.0992442	STX6	http://amigo.geneontology.org/amigo/term/GO:0048278
GO:0048384	BP	retinoic acid receptor signaling pathway	Gene Ontology	1	17	0.0368824	0.0900796	CRKL	http://amigo.geneontology.org/amigo/term/GO:0048384
GO:0048469	BP	cell maturation	Gene Ontology	1	37	0.0762882	0.126965	IL15	http://amigo.geneontology.org/amigo/term/GO:0048469
GO:0048471	CC	perinuclear region of cytoplasm	Gene Ontology	2	697	0.429402	0.440892	STC2|STX6	http://amigo.geneontology.org/amigo/term/GO:0048471
GO:0048487	MF	beta-tubulin binding	Gene Ontology	1	37	0.0762882	0.126965	RACGAP1	http://amigo.geneontology.org/amigo/term/GO:0048487
GO:0048490	BP	anterograde synaptic vesicle transport	Gene Ontology	1	16	0.0348691	0.0875485	AP3S1	http://amigo.geneontology.org/amigo/term/GO:0048490
GO:0048535	BP	lymph node development	Gene Ontology	1	17	0.0368824	0.0900796	IL15	http://amigo.geneontology.org/amigo/term/GO:0048535
GO:0048538	BP	thymus development	Gene Ontology	1	44	0.0897005	0.138596	CRKL	http://amigo.geneontology.org/amigo/term/GO:0048538
GO:0048549	BP	positive regulation of pinocytosis	Gene Ontology	1	6	0.0145061	0.079695	PPT1	http://amigo.geneontology.org/amigo/term/GO:0048549
GO:0048565	BP	digestive tract development	Gene Ontology	2	29	0.0019202	0.0338944	CCNB1|RB1	http://amigo.geneontology.org/amigo/term/GO:0048565
GO:0048596	BP	embryonic camera-type eye morphogenesis	Gene Ontology	1	15	0.0328516	0.0861985	ZEB1	http://amigo.geneontology.org/amigo/term/GO:0048596
GO:0048662	BP	negative regulation of smooth muscle cell proliferation	Gene Ontology	1	30	0.0626808	0.113566	IL15	http://amigo.geneontology.org/amigo/term/GO:0048662
GO:0048666	BP	neuron development	Gene Ontology	1	50	0.101044	0.147145	PPT1	http://amigo.geneontology.org/amigo/term/GO:0048666
GO:0048667	BP	cell morphogenesis involved in neuron differentiation	Gene Ontology	1	8	0.0186123	0.079695	RB1	http://amigo.geneontology.org/amigo/term/GO:0048667
GO:0048704	BP	embryonic skeletal system morphogenesis	Gene Ontology	1	42	0.0858882	0.135216	ZEB1	http://amigo.geneontology.org/amigo/term/GO:0048704
GO:0048752	BP	semicircular canal morphogenesis	Gene Ontology	1	5	0.0124466	0.079695	ZEB1	http://amigo.geneontology.org/amigo/term/GO:0048752
GO:0048754	BP	branching morphogenesis of an epithelial tube	Gene Ontology	1	22	0.0468868	0.100781	MET	http://amigo.geneontology.org/amigo/term/GO:0048754
GO:0050679	BP	positive regulation of epithelial cell proliferation	Gene Ontology	1	59	0.117797	0.162258	GLUL	http://amigo.geneontology.org/amigo/term/GO:0050679
GO:0050680	BP	negative regulation of epithelial cell proliferation	Gene Ontology	1	60	0.119639	0.162258	RB1	http://amigo.geneontology.org/amigo/term/GO:0050680
GO:0050691	BP	regulation of defense response to virus by host	Gene Ontology	1	8	0.0186123	0.079695	IL15	http://amigo.geneontology.org/amigo/term/GO:0050691
GO:0050714	BP	positive regulation of protein secretion	Gene Ontology	1	44	0.0897005	0.138596	ATP13A2	http://amigo.geneontology.org/amigo/term/GO:0050714
GO:0050728	BP	negative regulation of inflammatory response	Gene Ontology	1	95	0.18178	0.216538	RB1	http://amigo.geneontology.org/amigo/term/GO:0050728
GO:0050729	BP	positive regulation of inflammatory response	Gene Ontology	1	81	0.157462	0.196616	IL15	http://amigo.geneontology.org/amigo/term/GO:0050729
GO:0050731	BP	positive regulation of peptidyl-tyrosine phosphorylation	Gene Ontology	1	86	0.166228	0.203634	IL15	http://amigo.geneontology.org/amigo/term/GO:0050731
GO:0050766	BP	positive regulation of phagocytosis	Gene Ontology	1	45	0.0916008	0.140046	IL15	http://amigo.geneontology.org/amigo/term/GO:0050766
GO:0050773	BP	regulation of dendrite development	Gene Ontology	1	16	0.0348691	0.0875485	CRKL	http://amigo.geneontology.org/amigo/term/GO:0050773
GO:0050776	BP	regulation of immune response	Gene Ontology	1	221	0.371671	0.385228	FKBP1A	http://amigo.geneontology.org/amigo/term/GO:0050776
GO:0050778	BP	positive regulation of immune response	Gene Ontology	1	12	0.0267742	0.0822473	IL15	http://amigo.geneontology.org/amigo/term/GO:0050778
GO:0050803	BP	regulation of synapse structure or activity	Gene Ontology	1	11	0.0247401	0.0822473	PPT1	http://amigo.geneontology.org/amigo/term/GO:0050803
GO:0050821	BP	protein stabilization	Gene Ontology	2	183	0.057222	0.109285	MORC3|ATF7IP	http://amigo.geneontology.org/amigo/term/GO:0050821
GO:0050852	BP	T cell receptor signaling pathway	Gene Ontology	2	174	0.052394	0.106136	PSMA1|CRKL	http://amigo.geneontology.org/amigo/term/GO:0050852
GO:0050890	BP	cognition	Gene Ontology	1	50	0.101044	0.147145	SLC1A4	http://amigo.geneontology.org/amigo/term/GO:0050890
GO:0050896	BP	response to stimulus	Gene Ontology	1	69	0.13605	0.176305	PPT1	http://amigo.geneontology.org/amigo/term/GO:0050896
GO:0050900	BP	leukocyte migration	Gene Ontology	1	192	0.332248	0.349656	CD58	http://amigo.geneontology.org/amigo/term/GO:0050900
GO:0050918	BP	positive chemotaxis	Gene Ontology	1	43	0.0877963	0.136742	MET	http://amigo.geneontology.org/amigo/term/GO:0050918
GO:0051011	MF	microtubule minus-end binding	Gene Ontology	1	13	0.0288042	0.0822473	CAMSAP1	http://amigo.geneontology.org/amigo/term/GO:0051011
GO:0051028	BP	mRNA transport	Gene Ontology	1	42	0.0858882	0.135216	XPO1	http://amigo.geneontology.org/amigo/term/GO:0051028
GO:0051056	BP	regulation of small GTPase mediated signal transduction	Gene Ontology	2	139	0.0351728	0.087932	RACGAP1|GNA13	http://amigo.geneontology.org/amigo/term/GO:0051056
GO:0051117	MF	ATPase binding	Gene Ontology	1	88	0.169709	0.206811	RALA	http://amigo.geneontology.org/amigo/term/GO:0051117
GO:0051146	BP	striated muscle cell differentiation	Gene Ontology	1	14	0.03083	0.0837225	RB1	http://amigo.geneontology.org/amigo/term/GO:0051146
GO:0051150	BP	regulation of smooth muscle cell differentiation	Gene Ontology	1	5	0.0124466	0.079695	ZEB1	http://amigo.geneontology.org/amigo/term/GO:0051150
GO:0051216	BP	cartilage development	Gene Ontology	1	60	0.119639	0.162258	ZEB1	http://amigo.geneontology.org/amigo/term/GO:0051216
GO:0051219	MF	phosphoprotein binding	Gene Ontology	1	35	0.0724204	0.122453	RB1	http://amigo.geneontology.org/amigo/term/GO:0051219
GO:0051225	BP	spindle assembly	Gene Ontology	1	52	0.104793	0.150165	HAUS5	http://amigo.geneontology.org/amigo/term/GO:0051225
GO:0051233	CC	spindle midzone	Gene Ontology	1	25	0.0528401	0.106136	RACGAP1	http://amigo.geneontology.org/amigo/term/GO:0051233
GO:0051256	BP	mitotic spindle midzone assembly	Gene Ontology	1	8	0.0186123	0.079695	RACGAP1	http://amigo.geneontology.org/amigo/term/GO:0051256
GO:0051260	BP	protein homooligomerization	Gene Ontology	2	105	0.0211453	0.0807681	KCNA3|KCTD15	http://amigo.geneontology.org/amigo/term/GO:0051260
GO:0051301	BP	cell division	Gene Ontology	7	346	9.4427e-06	0.000916729	CCNB1|RAN|TUBA1B|HAUS5|RCC2|RB1|RALA	http://amigo.geneontology.org/amigo/term/GO:0051301
GO:0051384	BP	response to glucocorticoid	Gene Ontology	1	60	0.119639	0.162258	PDCD7	http://amigo.geneontology.org/amigo/term/GO:0051384
GO:0051402	BP	neuron apoptotic process	Gene Ontology	1	40	0.0820601	0.132778	RB1	http://amigo.geneontology.org/amigo/term/GO:0051402
GO:0051457	BP	maintenance of protein location in nucleus	Gene Ontology	1	14	0.03083	0.0837225	MORC3	http://amigo.geneontology.org/amigo/term/GO:0051457
GO:0051491	BP	positive regulation of filopodium assembly	Gene Ontology	1	30	0.0626808	0.113566	RALA	http://amigo.geneontology.org/amigo/term/GO:0051491
GO:0051496	BP	positive regulation of stress fiber assembly	Gene Ontology	1	52	0.104793	0.150165	CCDC88A	http://amigo.geneontology.org/amigo/term/GO:0051496
GO:0051497	BP	negative regulation of stress fiber assembly	Gene Ontology	1	26	0.0548164	0.10733	MET	http://amigo.geneontology.org/amigo/term/GO:0051497
GO:0051607	BP	defense response to virus	Gene Ontology	2	200	0.0667422	0.117277	PARP9|APOBEC3C	http://amigo.geneontology.org/amigo/term/GO:0051607
GO:0051694	BP	pointed-end actin filament capping	Gene Ontology	1	7	0.0165613	0.079695	TMOD2	http://amigo.geneontology.org/amigo/term/GO:0051694
GO:0051726	BP	regulation of cell cycle	Gene Ontology	2	121	0.0273856	0.0822473	CCNB1|CDK17	http://amigo.geneontology.org/amigo/term/GO:0051726
GO:0051865	BP	protein autoubiquitination	Gene Ontology	1	69	0.13605	0.176305	RNF122	http://amigo.geneontology.org/amigo/term/GO:0051865
GO:0051895	BP	negative regulation of focal adhesion assembly	Gene Ontology	1	18	0.0388915	0.0932276	RCC2	http://amigo.geneontology.org/amigo/term/GO:0051895
GO:0051897	BP	positive regulation of protein kinase B signaling	Gene Ontology	1	166	0.294832	0.317156	MET	http://amigo.geneontology.org/amigo/term/GO:0051897
GO:0051930	BP	regulation of sensory perception of pain	Gene Ontology	1	29	0.0607208	0.111577	GRIN2D	http://amigo.geneontology.org/amigo/term/GO:0051930
GO:0051959	MF	dynein light intermediate chain binding	Gene Ontology	1	27	0.0567886	0.108635	CCDC88A	http://amigo.geneontology.org/amigo/term/GO:0051959
GO:0051968	BP	positive regulation of synaptic transmission, glutamatergic	Gene Ontology	1	29	0.0607208	0.111577	GLUL	http://amigo.geneontology.org/amigo/term/GO:0051968
GO:0051988	BP	regulation of attachment of spindle microtubules to kinetochore	Gene Ontology	1	7	0.0165613	0.079695	RACGAP1	http://amigo.geneontology.org/amigo/term/GO:0051988
GO:0052548	BP	regulation of endopeptidase activity	Gene Ontology	1	8	0.0186123	0.079695	ATP13A2	http://amigo.geneontology.org/amigo/term/GO:0052548
GO:0055010	BP	ventricular cardiac muscle tissue morphogenesis	Gene Ontology	1	25	0.0528401	0.106136	FKBP1A	http://amigo.geneontology.org/amigo/term/GO:0055010
GO:0055015	BP	ventricular cardiac muscle cell development	Gene Ontology	1	10	0.0227017	0.0822473	CCNB1	http://amigo.geneontology.org/amigo/term/GO:0055015
GO:0055037	CC	recycling endosome	Gene Ontology	1	127	0.234793	0.265567	RAN	http://amigo.geneontology.org/amigo/term/GO:0055037
GO:0055069	BP	zinc ion homeostasis	Gene Ontology	1	5	0.0124466	0.079695	ATP13A2	http://amigo.geneontology.org/amigo/term/GO:0055069
GO:0055085	BP	transmembrane transport	Gene Ontology	1	296	0.46328	0.473855	PSMA1	http://amigo.geneontology.org/amigo/term/GO:0055085
GO:0055088	BP	lipid homeostasis	Gene Ontology	1	43	0.0877963	0.136742	ATP13A2	http://amigo.geneontology.org/amigo/term/GO:0055088
GO:0060017	BP	parathyroid gland development	Gene Ontology	1	7	0.0165613	0.079695	CRKL	http://amigo.geneontology.org/amigo/term/GO:0060017
GO:0060045	BP	positive regulation of cardiac muscle cell proliferation	Gene Ontology	1	25	0.0528401	0.106136	CCNB1	http://amigo.geneontology.org/amigo/term/GO:0060045
GO:0060071	BP	Wnt signaling pathway, planar cell polarity pathway	Gene Ontology	1	89	0.171444	0.207407	PSMA1	http://amigo.geneontology.org/amigo/term/GO:0060071
GO:0060074	BP	synapse maturation	Gene Ontology	1	12	0.0267742	0.0822473	SYBU	http://amigo.geneontology.org/amigo/term/GO:0060074
GO:0060079	BP	excitatory postsynaptic potential	Gene Ontology	1	62	0.123312	0.164936	GRIN2D	http://amigo.geneontology.org/amigo/term/GO:0060079
GO:0060100	BP	positive regulation of phagocytosis, engulfment	Gene Ontology	1	12	0.0267742	0.0822473	RAB31	http://amigo.geneontology.org/amigo/term/GO:0060100
GO:0060271	BP	cilium assembly	Gene Ontology	1	194	0.335044	0.351962	TTC39C	http://amigo.geneontology.org/amigo/term/GO:0060271
GO:0060291	BP	long-term synaptic potentiation	Gene Ontology	1	45	0.0916008	0.140046	GRIN2D	http://amigo.geneontology.org/amigo/term/GO:0060291
GO:0060314	BP	regulation of ryanodine-sensitive calcium-release channel activity	Gene Ontology	1	16	0.0348691	0.0875485	FKBP1A	http://amigo.geneontology.org/amigo/term/GO:0060314
GO:0060315	BP	negative regulation of ryanodine-sensitive calcium-release channel activity	Gene Ontology	1	12	0.0267742	0.0822473	FKBP1A	http://amigo.geneontology.org/amigo/term/GO:0060315
GO:0060326	BP	cell chemotaxis	Gene Ontology	1	67	0.132429	0.173349	CRKL	http://amigo.geneontology.org/amigo/term/GO:0060326
GO:0060335	BP	positive regulation of interferon-gamma-mediated signaling pathway	Gene Ontology	1	6	0.0145061	0.079695	PARP9	http://amigo.geneontology.org/amigo/term/GO:0060335
GO:0060347	BP	heart trabecula formation	Gene Ontology	1	15	0.0328516	0.0861985	FKBP1A	http://amigo.geneontology.org/amigo/term/GO:0060347
GO:0060406	BP	positive regulation of penile erection	Gene Ontology	1	5	0.0124466	0.079695	P2RY1	http://amigo.geneontology.org/amigo/term/GO:0060406
GO:0061024	BP	membrane organization	Gene Ontology	2	133	0.0324908	0.0861985	CCDC88A|RALA	http://amigo.geneontology.org/amigo/term/GO:0061024
GO:0061077	BP	chaperone-mediated protein folding	Gene Ontology	1	30	0.0626808	0.113566	FKBP1A	http://amigo.geneontology.org/amigo/term/GO:0061077
GO:0061418	BP	regulation of transcription from RNA polymerase II promoter in response to hypoxia	Gene Ontology	2	70	0.00998778	0.079695	LIMD1|PSMA1	http://amigo.geneontology.org/amigo/term/GO:0061418
GO:0061436	BP	establishment of skin barrier	Gene Ontology	1	25	0.0528401	0.106136	MET	http://amigo.geneontology.org/amigo/term/GO:0061436
GO:0061462	BP	protein localization to lysosome	Gene Ontology	1	11	0.0247401	0.0822473	ATP13A2	http://amigo.geneontology.org/amigo/term/GO:0061462
GO:0061575	MF	cyclin-dependent protein serine/threonine kinase activator activity	Gene Ontology	1	9	0.0206591	0.079695	CCNB1	http://amigo.geneontology.org/amigo/term/GO:0061575
GO:0061630	MF	ubiquitin protein ligase activity	Gene Ontology	2	286	0.121445	0.163231	RNF145|RNF122	http://amigo.geneontology.org/amigo/term/GO:0061630
GO:0061676	MF	importin-alpha family protein binding	Gene Ontology	1	7	0.0165613	0.079695	RB1	http://amigo.geneontology.org/amigo/term/GO:0061676
GO:0061952	BP	midbody abscission	Gene Ontology	1	16	0.0348691	0.0875485	KIF20A	http://amigo.geneontology.org/amigo/term/GO:0061952
GO:0065003	BP	protein-containing complex assembly	Gene Ontology	1	129	0.237991	0.268143	CCNB1	http://amigo.geneontology.org/amigo/term/GO:0065003
GO:0070062	CC	extracellular exosome	Gene Ontology	13	2085	0.000387566	0.0106248	RPS14|RAN|PPT1|CD58|CAP1|RACGAP1|GLUL|PSMA1|GNA13|SLC1A4|ACLY|RALA|CAD	http://amigo.geneontology.org/amigo/term/GO:0070062
GO:0070181	MF	small ribosomal subunit rRNA binding	Gene Ontology	1	10	0.0227017	0.0822473	RPS14	http://amigo.geneontology.org/amigo/term/GO:0070181
GO:0070212	BP	protein poly-ADP-ribosylation	Gene Ontology	1	10	0.0227017	0.0822473	PARP9	http://amigo.geneontology.org/amigo/term/GO:0070212
GO:0070268	BP	cornification	Gene Ontology	1	111	0.208725	0.242922	CAP1	http://amigo.geneontology.org/amigo/term/GO:0070268
GO:0070300	MF	phosphatidic acid binding	Gene Ontology	2	19	0.000878994	0.020079	RAPGEF6|ATP13A2	http://amigo.geneontology.org/amigo/term/GO:0070300
GO:0070374	BP	positive regulation of ERK1 and ERK2 cascade	Gene Ontology	2	207	0.0708057	0.120597	P2RY1|CRKL	http://amigo.geneontology.org/amigo/term/GO:0070374
GO:0070383	BP	DNA cytosine deamination	Gene Ontology	1	10	0.0227017	0.0822473	APOBEC3C	http://amigo.geneontology.org/amigo/term/GO:0070383
GO:0070403	MF	NAD+ binding	Gene Ontology	1	16	0.0348691	0.0875485	PARP9	http://amigo.geneontology.org/amigo/term/GO:0070403
GO:0070498	BP	interleukin-1-mediated signaling pathway	Gene Ontology	1	94	0.180067	0.215377	PSMA1	http://amigo.geneontology.org/amigo/term/GO:0070498
GO:0070508	BP	cholesterol import	Gene Ontology	1	6	0.0145061	0.079695	STARD4	http://amigo.geneontology.org/amigo/term/GO:0070508
GO:0070577	MF	lysine-acetylated histone binding	Gene Ontology	1	22	0.0468868	0.100781	BAZ2A	http://amigo.geneontology.org/amigo/term/GO:0070577
GO:0070588	BP	calcium ion transmembrane transport	Gene Ontology	1	115	0.215323	0.248368	FKBP1A	http://amigo.geneontology.org/amigo/term/GO:0070588
GO:0070652	CC	HAUS complex	Gene Ontology	1	8	0.0186123	0.079695	HAUS5	http://amigo.geneontology.org/amigo/term/GO:0070652
GO:0070848	BP	response to growth factor	Gene Ontology	1	14	0.03083	0.0837225	P2RY1	http://amigo.geneontology.org/amigo/term/GO:0070848
GO:0070883	MF	pre-miRNA binding	Gene Ontology	1	6	0.0145061	0.079695	RAN	http://amigo.geneontology.org/amigo/term/GO:0070883
GO:0070888	MF	E-box binding	Gene Ontology	1	50	0.101044	0.147145	ZEB1	http://amigo.geneontology.org/amigo/term/GO:0070888
GO:0071013	CC	catalytic step 2 spliceosome	Gene Ontology	1	86	0.166228	0.203634	ZCCHC8	http://amigo.geneontology.org/amigo/term/GO:0071013
GO:0071230	BP	cellular response to amino acid stimulus	Gene Ontology	1	51	0.10292	0.148947	ZEB1	http://amigo.geneontology.org/amigo/term/GO:0071230
GO:0071260	BP	cellular response to mechanical stimulus	Gene Ontology	1	79	0.15393	0.193659	CASP2	http://amigo.geneontology.org/amigo/term/GO:0071260
GO:0071287	BP	cellular response to manganese ion	Gene Ontology	1	9	0.0206591	0.079695	ATP13A2	http://amigo.geneontology.org/amigo/term/GO:0071287
GO:0071294	BP	cellular response to zinc ion	Gene Ontology	1	25	0.0528401	0.106136	ATP13A2	http://amigo.geneontology.org/amigo/term/GO:0071294
GO:0071305	BP	cellular response to vitamin D	Gene Ontology	1	12	0.0267742	0.0822473	IL15	http://amigo.geneontology.org/amigo/term/GO:0071305
GO:0071318	BP	cellular response to ATP	Gene Ontology	1	18	0.0388915	0.0932276	P2RY1	http://amigo.geneontology.org/amigo/term/GO:0071318
GO:0071346	BP	cellular response to interferon-gamma	Gene Ontology	1	95	0.18178	0.216538	CD58	http://amigo.geneontology.org/amigo/term/GO:0071346
GO:0071353	BP	cellular response to interleukin-4	Gene Ontology	1	25	0.0528401	0.106136	TUBA1B	http://amigo.geneontology.org/amigo/term/GO:0071353
GO:0071356	BP	cellular response to tumor necrosis factor	Gene Ontology	1	125	0.231581	0.262955	CD58	http://amigo.geneontology.org/amigo/term/GO:0071356
GO:0071364	BP	cellular response to epidermal growth factor stimulus	Gene Ontology	1	43	0.0877963	0.136742	CAD	http://amigo.geneontology.org/amigo/term/GO:0071364
GO:0071398	BP	cellular response to fatty acid	Gene Ontology	1	24	0.0508598	0.104133	CCNB1	http://amigo.geneontology.org/amigo/term/GO:0071398
GO:0071407	BP	cellular response to organic cyclic compound	Gene Ontology	1	45	0.0916008	0.140046	CCNB1	http://amigo.geneontology.org/amigo/term/GO:0071407
GO:0071456	BP	cellular response to hypoxia	Gene Ontology	2	114	0.0245733	0.0822473	CCNB1|STC2	http://amigo.geneontology.org/amigo/term/GO:0071456
GO:0071459	BP	protein localization to chromosome, centromeric region	Gene Ontology	1	5	0.0124466	0.079695	RB1	http://amigo.geneontology.org/amigo/term/GO:0071459
GO:0071466	BP	cellular response to xenobiotic stimulus	Gene Ontology	1	5	0.0124466	0.079695	RB1	http://amigo.geneontology.org/amigo/term/GO:0071466
GO:0071526	BP	semaphorin-plexin signaling pathway	Gene Ontology	1	34	0.0704805	0.120219	MET	http://amigo.geneontology.org/amigo/term/GO:0071526
GO:0071560	BP	cellular response to transforming growth factor beta stimulus	Gene Ontology	1	56	0.112247	0.156984	CRKL	http://amigo.geneontology.org/amigo/term/GO:0071560
GO:0071805	BP	potassium ion transmembrane transport	Gene Ontology	1	123	0.228357	0.2598	KCNA3	http://amigo.geneontology.org/amigo/term/GO:0071805
GO:0071901	BP	negative regulation of protein serine/threonine kinase activity	Gene Ontology	1	21	0.0448942	0.0992442	RB1	http://amigo.geneontology.org/amigo/term/GO:0071901
GO:0071902	BP	positive regulation of protein serine/threonine kinase activity	Gene Ontology	1	50	0.101044	0.147145	DBF4	http://amigo.geneontology.org/amigo/term/GO:0071902
GO:0072659	BP	protein localization to plasma membrane	Gene Ontology	2	152	0.041265	0.09482	RAPGEF6|P2RY1	http://amigo.geneontology.org/amigo/term/GO:0072659
GO:0072686	CC	mitotic spindle	Gene Ontology	1	100	0.190297	0.223935	RACGAP1	http://amigo.geneontology.org/amigo/term/GO:0072686
GO:0075733	BP	intracellular transport of virus	Gene Ontology	2	49	0.00512489	0.0663388	XPO1|RAN	http://amigo.geneontology.org/amigo/term/GO:0075733
GO:0080025	MF	phosphatidylinositol-3,5-bisphosphate binding	Gene Ontology	1	28	0.0587567	0.110062	ATP13A2	http://amigo.geneontology.org/amigo/term/GO:0080025
GO:0080111	BP	DNA demethylation	Gene Ontology	1	19	0.0408965	0.094159	APOBEC3C	http://amigo.geneontology.org/amigo/term/GO:0080111
GO:0086100	BP	endothelin receptor signaling pathway	Gene Ontology	1	7	0.0165613	0.079695	CRKL	http://amigo.geneontology.org/amigo/term/GO:0086100
GO:0090090	BP	negative regulation of canonical Wnt signaling pathway	Gene Ontology	2	176	0.0534536	0.107183	LIMD1|PSMA1	http://amigo.geneontology.org/amigo/term/GO:0090090
GO:0090103	BP	cochlea morphogenesis	Gene Ontology	1	24	0.0508598	0.104133	ZEB1	http://amigo.geneontology.org/amigo/term/GO:0090103
GO:0090148	BP	membrane fission	Gene Ontology	1	5	0.0124466	0.079695	SH3GLB1	http://amigo.geneontology.org/amigo/term/GO:0090148
GO:0090161	BP	Golgi ribbon formation	Gene Ontology	1	14	0.03083	0.0837225	STX6	http://amigo.geneontology.org/amigo/term/GO:0090161
GO:0090263	BP	positive regulation of canonical Wnt signaling pathway	Gene Ontology	1	145	0.263106	0.289989	PSMA1	http://amigo.geneontology.org/amigo/term/GO:0090263
GO:0090266	BP	regulation of mitotic cell cycle spindle assembly checkpoint	Gene Ontology	1	6	0.0145061	0.079695	CCNB1	http://amigo.geneontology.org/amigo/term/GO:0090266
GO:0090309	BP	positive regulation of DNA methylation-dependent heterochromatin assembly	Gene Ontology	1	11	0.0247401	0.0822473	ATF7IP	http://amigo.geneontology.org/amigo/term/GO:0090309
GO:0090382	BP	phagosome maturation	Gene Ontology	1	9	0.0206591	0.079695	RAB31	http://amigo.geneontology.org/amigo/term/GO:0090382
GO:0090543	CC	Flemming body	Gene Ontology	3	31	4.98997e-05	0.00322962	RAN|RACGAP1|RALA	http://amigo.geneontology.org/amigo/term/GO:0090543
GO:0090557	BP	establishment of endothelial intestinal barrier	Gene Ontology	1	15	0.0328516	0.0861985	RAPGEF6	http://amigo.geneontology.org/amigo/term/GO:0090557
GO:0090630	BP	activation of GTPase activity	Gene Ontology	2	104	0.0207778	0.0798882	RCC2|CRKL	http://amigo.geneontology.org/amigo/term/GO:0090630
GO:0090734	CC	site of DNA damage	Gene Ontology	1	24	0.0508598	0.104133	PARP9	http://amigo.geneontology.org/amigo/term/GO:0090734
GO:0095500	BP	acetylcholine receptor signaling pathway	Gene Ontology	1	11	0.0247401	0.0822473	CRKL	http://amigo.geneontology.org/amigo/term/GO:0095500
GO:0097110	MF	scaffold protein binding	Gene Ontology	1	60	0.119639	0.162258	P2RY1	http://amigo.geneontology.org/amigo/term/GO:0097110
GO:0097153	MF	cysteine-type endopeptidase activity involved in apoptotic process	Gene Ontology	1	14	0.03083	0.0837225	CASP2	http://amigo.geneontology.org/amigo/term/GO:0097153
GO:0097190	BP	apoptotic signaling pathway	Gene Ontology	1	64	0.12697	0.168474	CASP2	http://amigo.geneontology.org/amigo/term/GO:0097190
GO:0097192	BP	extrinsic apoptotic signaling pathway in absence of ligand	Gene Ontology	1	33	0.0685366	0.118817	CASP2	http://amigo.geneontology.org/amigo/term/GO:0097192
GO:0097194	BP	execution phase of apoptosis	Gene Ontology	1	26	0.0548164	0.10733	CASP2	http://amigo.geneontology.org/amigo/term/GO:0097194
GO:0097199	MF	cysteine-type endopeptidase activity involved in apoptotic signaling pathway	Gene Ontology	1	10	0.0227017	0.0822473	CASP2	http://amigo.geneontology.org/amigo/term/GO:0097199
GO:0097200	MF	cysteine-type endopeptidase activity involved in execution phase of apoptosis	Gene Ontology	1	13	0.0288042	0.0822473	CASP2	http://amigo.geneontology.org/amigo/term/GO:0097200
GO:0097284	BP	hepatocyte apoptotic process	Gene Ontology	1	11	0.0247401	0.0822473	RB1	http://amigo.geneontology.org/amigo/term/GO:0097284
GO:0097386	CC	glial cell projection	Gene Ontology	1	13	0.0288042	0.0822473	GLUL	http://amigo.geneontology.org/amigo/term/GO:0097386
GO:0097433	CC	dense body	Gene Ontology	1	6	0.0145061	0.079695	SYBU	http://amigo.geneontology.org/amigo/term/GO:0097433
GO:0097435	BP	supramolecular fiber organization	Gene Ontology	1	13	0.0288042	0.0822473	FKBP1A	http://amigo.geneontology.org/amigo/term/GO:0097435
GO:0097553	BP	calcium ion transmembrane import into cytosol	Gene Ontology	1	7	0.0165613	0.079695	GRIN2D	http://amigo.geneontology.org/amigo/term/GO:0097553
GO:0097677	MF	STAT family protein binding	Gene Ontology	1	9	0.0206591	0.079695	PARP9	http://amigo.geneontology.org/amigo/term/GO:0097677
GO:0097711	BP	ciliary basal body-plasma membrane docking	Gene Ontology	1	95	0.18178	0.216538	HAUS5	http://amigo.geneontology.org/amigo/term/GO:0097711
GO:0097718	MF	disordered domain specific binding	Gene Ontology	1	36	0.0743563	0.125	RB1	http://amigo.geneontology.org/amigo/term/GO:0097718
GO:0097746	BP	regulation of blood vessel diameter	Gene Ontology	1	19	0.0408965	0.094159	P2RY1	http://amigo.geneontology.org/amigo/term/GO:0097746
GO:0098586	BP	cellular response to virus	Gene Ontology	1	28	0.0587567	0.110062	RRP1B	http://amigo.geneontology.org/amigo/term/GO:0098586
GO:0098609	BP	cell-cell adhesion	Gene Ontology	1	142	0.25846	0.285679	CD58	http://amigo.geneontology.org/amigo/term/GO:0098609
GO:0098761	BP	cellular response to interleukin-7	Gene Ontology	1	12	0.0267742	0.0822473	CRKL	http://amigo.geneontology.org/amigo/term/GO:0098761
GO:0098839	CC	postsynaptic density membrane	Gene Ontology	1	39	0.0801401	0.131313	GRIN2D	http://amigo.geneontology.org/amigo/term/GO:0098839
GO:0098976	BP	excitatory chemical synaptic transmission	Gene Ontology	1	9	0.0206591	0.079695	GRIN2D	http://amigo.geneontology.org/amigo/term/GO:0098976
GO:0098978	CC	glutamatergic synapse	Gene Ontology	2	354	0.17012	0.206879	P2RY1|KCNA3	http://amigo.geneontology.org/amigo/term/GO:0098978
GO:0099055	CC	integral component of postsynaptic membrane	Gene Ontology	1	45	0.0916008	0.140046	KCNA3	http://amigo.geneontology.org/amigo/term/GO:0099055
GO:0099056	CC	integral component of presynaptic membrane	Gene Ontology	1	59	0.117797	0.162258	KCNA3	http://amigo.geneontology.org/amigo/term/GO:0099056
GO:0099059	CC	integral component of presynaptic active zone membrane	Gene Ontology	1	15	0.0328516	0.0861985	P2RY1	http://amigo.geneontology.org/amigo/term/GO:0099059
GO:0099509	BP	regulation of presynaptic cytosolic calcium ion concentration	Gene Ontology	1	13	0.0288042	0.0822473	P2RY1	http://amigo.geneontology.org/amigo/term/GO:0099509
GO:0101003	CC	ficolin-1-rich granule membrane	Gene Ontology	1	61	0.121478	0.163231	CD58	http://amigo.geneontology.org/amigo/term/GO:0101003
GO:0102336	MF	3-oxo-arachidoyl-CoA synthase activity	Gene Ontology	1	7	0.0165613	0.079695	ELOVL2	http://amigo.geneontology.org/amigo/term/GO:0102336
GO:0102337	MF	3-oxo-cerotoyl-CoA synthase activity	Gene Ontology	1	7	0.0165613	0.079695	ELOVL2	http://amigo.geneontology.org/amigo/term/GO:0102337
GO:0102338	MF	3-oxo-lignoceronyl-CoA synthase activity	Gene Ontology	1	7	0.0165613	0.079695	ELOVL2	http://amigo.geneontology.org/amigo/term/GO:0102338
GO:0102756	MF	very-long-chain 3-ketoacyl-CoA synthase activity	Gene Ontology	1	7	0.0165613	0.079695	ELOVL2	http://amigo.geneontology.org/amigo/term/GO:0102756
GO:0120009	BP	intermembrane lipid transfer	Gene Ontology	1	43	0.0877963	0.136742	STARD4	http://amigo.geneontology.org/amigo/term/GO:0120009
GO:0120020	MF	cholesterol transfer activity	Gene Ontology	1	20	0.0428974	0.0964778	STARD4	http://amigo.geneontology.org/amigo/term/GO:0120020
GO:0120146	MF	sulfatide binding	Gene Ontology	1	5	0.0124466	0.079695	PPT1	http://amigo.geneontology.org/amigo/term/GO:0120146
GO:0120162	BP	positive regulation of cold-induced thermogenesis	Gene Ontology	1	97	0.185197	0.219263	GRB10	http://amigo.geneontology.org/amigo/term/GO:0120162
GO:0120163	BP	negative regulation of cold-induced thermogenesis	Gene Ontology	2	47	0.00473971	0.0657353	IL15|RB1	http://amigo.geneontology.org/amigo/term/GO:0120163
GO:0140289	BP	protein mono-ADP-ribosylation	Gene Ontology	1	12	0.0267742	0.0822473	PARP9	http://amigo.geneontology.org/amigo/term/GO:0140289
GO:0150104	BP	transport across blood-brain barrier	Gene Ontology	1	84	0.162732	0.20114	SLC1A4	http://amigo.geneontology.org/amigo/term/GO:0150104
GO:1900025	BP	negative regulation of substrate adhesion-dependent cell spreading	Gene Ontology	1	13	0.0288042	0.0822473	RCC2	http://amigo.geneontology.org/amigo/term/GO:1900025
GO:1900026	BP	positive regulation of substrate adhesion-dependent cell spreading	Gene Ontology	1	38	0.0782162	0.129251	CRKL	http://amigo.geneontology.org/amigo/term/GO:1900026
GO:1900027	BP	regulation of ruffle assembly	Gene Ontology	1	10	0.0227017	0.0822473	RCC2	http://amigo.geneontology.org/amigo/term/GO:1900027
GO:1900180	BP	regulation of protein localization to nucleus	Gene Ontology	2	8	0.000191183	0.00696027	RASSF3|ATP13A2	http://amigo.geneontology.org/amigo/term/GO:1900180
GO:1900182	BP	positive regulation of protein localization to nucleus	Gene Ontology	1	27	0.0567886	0.108635	PARP9	http://amigo.geneontology.org/amigo/term/GO:1900182
GO:1901215	BP	negative regulation of neuron death	Gene Ontology	1	50	0.101044	0.147145	ATP13A2	http://amigo.geneontology.org/amigo/term/GO:1901215
GO:1901796	BP	regulation of signal transduction by p53 class mediator	Gene Ontology	1	131	0.241176	0.270945	RPF2	http://amigo.geneontology.org/amigo/term/GO:1901796
GO:1901800	BP	positive regulation of proteasomal protein catabolic process	Gene Ontology	1	16	0.0348691	0.0875485	TMTC3	http://amigo.geneontology.org/amigo/term/GO:1901800
GO:1901990	BP	regulation of mitotic cell cycle phase transition	Gene Ontology	2	80	0.0128041	0.079695	CCNB1|PSMA1	http://amigo.geneontology.org/amigo/term/GO:1901990
GO:1902036	BP	regulation of hematopoietic stem cell differentiation	Gene Ontology	1	69	0.13605	0.176305	PSMA1	http://amigo.geneontology.org/amigo/term/GO:1902036
GO:1902476	BP	chloride transmembrane transport	Gene Ontology	1	98	0.186901	0.220384	SLC1A4	http://amigo.geneontology.org/amigo/term/GO:1902476
GO:1902570	BP	protein localization to nucleolus	Gene Ontology	2	7	0.000153154	0.00594749	RAN|RPF2	http://amigo.geneontology.org/amigo/term/GO:1902570
GO:1902991	BP	regulation of amyloid precursor protein catabolic process	Gene Ontology	1	5	0.0124466	0.079695	FKBP1A	http://amigo.geneontology.org/amigo/term/GO:1902991
GO:1903146	BP	regulation of autophagy of mitochondrion	Gene Ontology	1	17	0.0368824	0.0900796	ATP13A2	http://amigo.geneontology.org/amigo/term/GO:1903146
GO:1903543	BP	positive regulation of exosomal secretion	Gene Ontology	1	15	0.0328516	0.0861985	ATP13A2	http://amigo.geneontology.org/amigo/term/GO:1903543
GO:1903670	BP	regulation of sprouting angiogenesis	Gene Ontology	1	7	0.0165613	0.079695	GLUL	http://amigo.geneontology.org/amigo/term/GO:1903670
GO:1903827	BP	regulation of cellular protein localization	Gene Ontology	1	15	0.0328516	0.0861985	STX6	http://amigo.geneontology.org/amigo/term/GO:1903827
GO:1903955	BP	positive regulation of protein targeting to mitochondrion	Gene Ontology	1	31	0.0646368	0.114965	SH3GLB1	http://amigo.geneontology.org/amigo/term/GO:1903955
GO:1904115	CC	axon cytoplasm	Gene Ontology	2	57	0.00680372	0.0792634	AP3S1|SYBU	http://amigo.geneontology.org/amigo/term/GO:1904115
GO:1904714	BP	regulation of chaperone-mediated autophagy	Gene Ontology	1	5	0.0124466	0.079695	ATP13A2	http://amigo.geneontology.org/amigo/term/GO:1904714
GO:1904813	CC	ficolin-1-rich granule lumen	Gene Ontology	1	123	0.228357	0.2598	ACLY	http://amigo.geneontology.org/amigo/term/GO:1904813
GO:1904888	BP	cranial skeletal system development	Gene Ontology	1	9	0.0206591	0.079695	CRKL	http://amigo.geneontology.org/amigo/term/GO:1904888
GO:1904951	BP	positive regulation of establishment of protein localization	Gene Ontology	1	6	0.0145061	0.079695	CEP120	http://amigo.geneontology.org/amigo/term/GO:1904951
GO:1990000	BP	amyloid fibril formation	Gene Ontology	1	10	0.0227017	0.0822473	FKBP1A	http://amigo.geneontology.org/amigo/term/GO:1990000
GO:1990023	CC	mitotic spindle midzone	Gene Ontology	1	14	0.03083	0.0837225	RCC2	http://amigo.geneontology.org/amigo/term/GO:1990023
GO:1990048	BP	anterograde neuronal dense core vesicle transport	Gene Ontology	1	5	0.0124466	0.079695	SYBU	http://amigo.geneontology.org/amigo/term/GO:1990048
GO:1990404	MF	protein ADP-ribosylase activity	Gene Ontology	1	17	0.0368824	0.0900796	PARP9	http://amigo.geneontology.org/amigo/term/GO:1990404
GO:1990837	MF	sequence-specific double-stranded DNA binding	Gene Ontology	1	553	0.687948	0.689687	HOXA13	http://amigo.geneontology.org/amigo/term/GO:1990837
GO:1990904	CC	ribonucleoprotein complex	Gene Ontology	1	156	0.279896	0.304463	XPO1	http://amigo.geneontology.org/amigo/term/GO:1990904
GO:2000134	BP	negative regulation of G1/S transition of mitotic cell cycle	Gene Ontology	1	41	0.0839761	0.134385	RB1	http://amigo.geneontology.org/amigo/term/GO:2000134
GO:2000210	BP	positive regulation of anoikis	Gene Ontology	1	7	0.0165613	0.079695	PTRH2	http://amigo.geneontology.org/amigo/term/GO:2000210
GO:2000271	BP	positive regulation of fibroblast apoptotic process	Gene Ontology	1	8	0.0186123	0.079695	BTG1	http://amigo.geneontology.org/amigo/term/GO:2000271
GO:2000300	BP	regulation of synaptic vesicle exocytosis	Gene Ontology	1	50	0.101044	0.147145	P2RY1	http://amigo.geneontology.org/amigo/term/GO:2000300
GO:2000404	BP	regulation of T cell migration	Gene Ontology	1	6	0.0145061	0.079695	CRKL	http://amigo.geneontology.org/amigo/term/GO:2000404
GO:2000637	BP	positive regulation of gene silencing by miRNA	Gene Ontology	1	11	0.0247401	0.0822473	LIMD1	http://amigo.geneontology.org/amigo/term/GO:2000637
GO:2000679	BP	positive regulation of transcription regulatory region DNA binding	Gene Ontology	1	15	0.0328516	0.0861985	RB1	http://amigo.geneontology.org/amigo/term/GO:2000679
GO:2000786	BP	positive regulation of autophagosome assembly	Gene Ontology	1	10	0.0227017	0.0822473	SH3GLB1	http://amigo.geneontology.org/amigo/term/GO:2000786
GO:2000811	BP	negative regulation of anoikis	Gene Ontology	1	17	0.0368824	0.0900796	PTRH2	http://amigo.geneontology.org/amigo/term/GO:2000811
GO:2001028	BP	positive regulation of endothelial cell chemotaxis	Gene Ontology	1	10	0.0227017	0.0822473	MET	http://amigo.geneontology.org/amigo/term/GO:2001028
GO:2001034	BP	positive regulation of double-strand break repair via nonhomologous end joining	Gene Ontology	1	16	0.0348691	0.0875485	PARP9	http://amigo.geneontology.org/amigo/term/GO:2001034
GO:2001234	BP	negative regulation of apoptotic signaling pathway	Gene Ontology	1	28	0.0587567	0.110062	RB1	http://amigo.geneontology.org/amigo/term/GO:2001234
GO:2001235	BP	positive regulation of apoptotic signaling pathway	Gene Ontology	1	23	0.0488753	0.102594	CASP2	http://amigo.geneontology.org/amigo/term/GO:2001235
GO:2001256	BP	regulation of store-operated calcium entry	Gene Ontology	1	14	0.03083	0.0837225	STC2	http://amigo.geneontology.org/amigo/term/GO:2001256

## Sheet: Table S12.3
Table S12.3 The enriched Gene Ontology (GO) terms of 51 new targets of hsa-mir-29c 59g.
GO_ID	Ontology	Term	Database	Input_num	Background_num	P_Value	Corrected_P_Value	Input	Hyperlink
GO:0000012	BP	single strand break repair	Gene Ontology	1	9	0.0129047	0.0567307	LIG4	http://amigo.geneontology.org/amigo/term/GO:0000012
GO:0000045	BP	autophagosome assembly	Gene Ontology	1	59	0.0750186	0.111313	BAG3	http://amigo.geneontology.org/amigo/term/GO:0000045
GO:0000086	BP	G2/M transition of mitotic cell cycle	Gene Ontology	1	133	0.159975	0.18616	HSP90AA1	http://amigo.geneontology.org/amigo/term/GO:0000086
GO:0000139	CC	Golgi membrane	Gene Ontology	3	616	0.04642	0.0832611	PLEKHA8|VAPB|SACM1L	http://amigo.geneontology.org/amigo/term/GO:0000139
GO:0000151	CC	ubiquitin ligase complex	Gene Ontology	1	107	0.131035	0.159842	DEPDC1B	http://amigo.geneontology.org/amigo/term/GO:0000151
GO:0000175	MF	3'-5'-exoribonuclease activity	Gene Ontology	1	32	0.041969	0.0800667	PDE12	http://amigo.geneontology.org/amigo/term/GO:0000175
GO:0000187	BP	activation of MAPK activity	Gene Ontology	1	123	0.148958	0.176961	ERP29	http://amigo.geneontology.org/amigo/term/GO:0000187
GO:0000188	BP	inactivation of MAPK activity	Gene Ontology	1	25	0.0332133	0.0728292	DUSP3	http://amigo.geneontology.org/amigo/term/GO:0000188
GO:0000288	BP	nuclear-transcribed mRNA catabolic process, deadenylation-dependent decay	Gene Ontology	1	8	0.0116216	0.0562535	PDE12	http://amigo.geneontology.org/amigo/term/GO:0000288
GO:0000398	BP	mRNA splicing, via spliceosome	Gene Ontology	1	246	0.275151	0.287472	HSPA8	http://amigo.geneontology.org/amigo/term/GO:0000398
GO:0000723	BP	telomere maintenance	Gene Ontology	1	44	0.0567983	0.0924623	POLDIP2	http://amigo.geneontology.org/amigo/term/GO:0000723
GO:0000731	BP	DNA synthesis involved in DNA repair	Gene Ontology	1	12	0.0167441	0.060465	POLDIP2	http://amigo.geneontology.org/amigo/term/GO:0000731
GO:0000774	MF	adenyl-nucleotide exchange factor activity	Gene Ontology	1	8	0.0116216	0.0562535	BAG3	http://amigo.geneontology.org/amigo/term/GO:0000774
GO:0000793	CC	condensed chromosome	Gene Ontology	1	27	0.0357229	0.0742189	LIG4	http://amigo.geneontology.org/amigo/term/GO:0000793
GO:0000922	CC	spindle pole	Gene Ontology	1	121	0.146738	0.175008	DEPDC1B	http://amigo.geneontology.org/amigo/term/GO:0000922
GO:0000974	CC	Prp19 complex	Gene Ontology	1	13	0.0180207	0.0614189	HSPA8	http://amigo.geneontology.org/amigo/term/GO:0000974
GO:0001501	BP	skeletal system development	Gene Ontology	1	137	0.164343	0.189546	BMPR1B	http://amigo.geneontology.org/amigo/term/GO:0001501
GO:0001502	BP	cartilage condensation	Gene Ontology	1	21	0.0281749	0.0685539	BMPR1B	http://amigo.geneontology.org/amigo/term/GO:0001502
GO:0001525	BP	angiogenesis	Gene Ontology	2	238	0.0389381	0.0775866	TGFBR3|SETD2	http://amigo.geneontology.org/amigo/term/GO:0001525
GO:0001568	BP	blood vessel development	Gene Ontology	1	41	0.0531122	0.0895039	ALDH1A2	http://amigo.geneontology.org/amigo/term/GO:0001568
GO:0001570	BP	vasculogenesis	Gene Ontology	1	62	0.0786211	0.113026	TGFBR3	http://amigo.geneontology.org/amigo/term/GO:0001570
GO:0001618	MF	virus receptor activity	Gene Ontology	1	76	0.0952514	0.127657	DAG1	http://amigo.geneontology.org/amigo/term/GO:0001618
GO:0001654	BP	eye development	Gene Ontology	1	43	0.0555711	0.0912811	BMPR1B	http://amigo.geneontology.org/amigo/term/GO:0001654
GO:0001664	MF	G protein-coupled receptor binding	Gene Ontology	1	67	0.0845946	0.118798	HSPA8	http://amigo.geneontology.org/amigo/term/GO:0001664
GO:0001666	BP	response to hypoxia	Gene Ontology	1	160	0.189027	0.209774	TGFBR3	http://amigo.geneontology.org/amigo/term/GO:0001666
GO:0001701	BP	in utero embryonic development	Gene Ontology	1	202	0.232272	0.248961	LIG4	http://amigo.geneontology.org/amigo/term/GO:0001701
GO:0001725	CC	stress fiber	Gene Ontology	2	69	0.00387572	0.0518662	FERMT2|BAG3	http://amigo.geneontology.org/amigo/term/GO:0001725
GO:0001736	BP	establishment of planar polarity	Gene Ontology	1	14	0.0192957	0.0620904	FZD3	http://amigo.geneontology.org/amigo/term/GO:0001736
GO:0001758	MF	retinal dehydrogenase activity	Gene Ontology	1	8	0.0116216	0.0562535	ALDH1A2	http://amigo.geneontology.org/amigo/term/GO:0001758
GO:0001763	BP	morphogenesis of a branching structure	Gene Ontology	1	8	0.0116216	0.0562535	SETD2	http://amigo.geneontology.org/amigo/term/GO:0001763
GO:0001764	BP	neuron migration	Gene Ontology	2	110	0.00937219	0.0562535	FZD3|DCDC2	http://amigo.geneontology.org/amigo/term/GO:0001764
GO:0001772	CC	immunological synapse	Gene Ontology	1	40	0.0518804	0.0885762	DUSP3	http://amigo.geneontology.org/amigo/term/GO:0001772
GO:0001786	MF	phosphatidylserine binding	Gene Ontology	1	58	0.0738147	0.110844	HSPA8	http://amigo.geneontology.org/amigo/term/GO:0001786
GO:0001822	BP	kidney development	Gene Ontology	1	95	0.117351	0.148525	ALDH1A2	http://amigo.geneontology.org/amigo/term/GO:0001822
GO:0001837	BP	epithelial to mesenchymal transition	Gene Ontology	1	43	0.0555711	0.0912811	TGFBR3	http://amigo.geneontology.org/amigo/term/GO:0001837
GO:0001843	BP	neural tube closure	Gene Ontology	2	78	0.00489196	0.0562535	FZD3|SETD2	http://amigo.geneontology.org/amigo/term/GO:0001843
GO:0001889	BP	liver development	Gene Ontology	3	76	0.000151918	0.00867245	TGFBR3|HMGCS1|ALDH1A2	http://amigo.geneontology.org/amigo/term/GO:0001889
GO:0001931	CC	uropod	Gene Ontology	1	12	0.0167441	0.060465	PIP5K1B	http://amigo.geneontology.org/amigo/term/GO:0001931
GO:0001934	BP	positive regulation of protein phosphorylation	Gene Ontology	2	178	0.0229705	0.065313	HSP90AA1|ERP29	http://amigo.geneontology.org/amigo/term/GO:0001934
GO:0001936	BP	regulation of endothelial cell proliferation	Gene Ontology	1	8	0.0116216	0.0562535	ALDH1A2	http://amigo.geneontology.org/amigo/term/GO:0001936
GO:0001942	BP	hair follicle development	Gene Ontology	1	37	0.0481754	0.0844695	FZD3	http://amigo.geneontology.org/amigo/term/GO:0001942
GO:0001954	BP	positive regulation of cell-matrix adhesion	Gene Ontology	1	27	0.0357229	0.0742189	DAG1	http://amigo.geneontology.org/amigo/term/GO:0001954
GO:0002009	BP	morphogenesis of an epithelium	Gene Ontology	1	18	0.0243792	0.066027	DAG1	http://amigo.geneontology.org/amigo/term/GO:0002009
GO:0002011	BP	morphogenesis of an epithelial sheet	Gene Ontology	1	10	0.0141861	0.0571212	DAG1	http://amigo.geneontology.org/amigo/term/GO:0002011
GO:0002052	BP	positive regulation of neuroblast proliferation	Gene Ontology	1	23	0.0306973	0.0698364	FZD3	http://amigo.geneontology.org/amigo/term/GO:0002052
GO:0002063	BP	chondrocyte development	Gene Ontology	1	17	0.0231107	0.065313	BMPR1B	http://amigo.geneontology.org/amigo/term/GO:0002063
GO:0002092	BP	positive regulation of receptor internalization	Gene Ontology	1	24	0.0319561	0.0718445	SCYL2	http://amigo.geneontology.org/amigo/term/GO:0002092
GO:0002162	MF	dystroglycan binding	Gene Ontology	1	10	0.0141861	0.0571212	DAG1	http://amigo.geneontology.org/amigo/term/GO:0002162
GO:0002548	BP	monocyte chemotaxis	Gene Ontology	1	43	0.0555711	0.0912811	SCYL2	http://amigo.geneontology.org/amigo/term/GO:0002548
GO:0003007	BP	heart morphogenesis	Gene Ontology	2	39	0.00131107	0.0259364	TGFBR3|ALDH1A2	http://amigo.geneontology.org/amigo/term/GO:0003007
GO:0003150	BP	muscular septum morphogenesis	Gene Ontology	1	6	0.00905052	0.0562535	TGFBR3	http://amigo.geneontology.org/amigo/term/GO:0003150
GO:0003151	BP	outflow tract morphogenesis	Gene Ontology	1	46	0.0592478	0.0949217	TGFBR3	http://amigo.geneontology.org/amigo/term/GO:0003151
GO:0003223	BP	ventricular compact myocardium morphogenesis	Gene Ontology	1	7	0.0103369	0.0562535	TGFBR3	http://amigo.geneontology.org/amigo/term/GO:0003223
GO:0003674	MF	molecular_function	Gene Ontology	2	742	0.25145	0.26576	TM7SF3|DLD	http://amigo.geneontology.org/amigo/term/GO:0003674
GO:0003677	MF	DNA binding	Gene Ontology	2	1209	0.468924	0.473608	LIG4|POLDIP2	http://amigo.geneontology.org/amigo/term/GO:0003677
GO:0003713	MF	transcription coactivator activity	Gene Ontology	1	248	0.277044	0.289117	BCL9	http://amigo.geneontology.org/amigo/term/GO:0003713
GO:0003723	MF	RNA binding	Gene Ontology	4	1366	0.101614	0.134402	HSPA8|HSP90AA1|FAM98A|C2orf15	http://amigo.geneontology.org/amigo/term/GO:0003723
GO:0003756	MF	protein disulfide isomerase activity	Gene Ontology	1	21	0.0281749	0.0685539	ERP29	http://amigo.geneontology.org/amigo/term/GO:0003756
GO:0003779	MF	actin binding	Gene Ontology	1	266	0.293857	0.305262	DAG1	http://amigo.geneontology.org/amigo/term/GO:0003779
GO:0003887	MF	DNA-directed DNA polymerase activity	Gene Ontology	1	25	0.0332133	0.0728292	POLDIP2	http://amigo.geneontology.org/amigo/term/GO:0003887
GO:0003924	MF	GTPase activity	Gene Ontology	1	320	0.34203	0.35209	GCH1	http://amigo.geneontology.org/amigo/term/GO:0003924
GO:0004028	MF	3-chloroallyl aldehyde dehydrogenase activity	Gene Ontology	1	5	0.00776252	0.0562535	ALDH1A2	http://amigo.geneontology.org/amigo/term/GO:0004028
GO:0004029	MF	aldehyde dehydrogenase (NAD+) activity	Gene Ontology	1	13	0.0180207	0.0614189	ALDH1A2	http://amigo.geneontology.org/amigo/term/GO:0004029
GO:0004129	MF	cytochrome-c oxidase activity	Gene Ontology	1	25	0.0332133	0.0728292	COX5A	http://amigo.geneontology.org/amigo/term/GO:0004129
GO:0004222	MF	metalloendopeptidase activity	Gene Ontology	1	106	0.129903	0.158674	PMPCB	http://amigo.geneontology.org/amigo/term/GO:0004222
GO:0004300	MF	enoyl-CoA hydratase activity	Gene Ontology	1	10	0.0141861	0.0571212	ECHDC1	http://amigo.geneontology.org/amigo/term/GO:0004300
GO:0004438	MF	phosphatidylinositol-3-phosphatase activity	Gene Ontology	1	17	0.0231107	0.065313	SACM1L	http://amigo.geneontology.org/amigo/term/GO:0004438
GO:0004527	MF	exonuclease activity	Gene Ontology	1	14	0.0192957	0.0620904	PDE12	http://amigo.geneontology.org/amigo/term/GO:0004527
GO:0004535	MF	poly(A)-specific ribonuclease activity	Gene Ontology	1	14	0.0192957	0.0620904	PDE12	http://amigo.geneontology.org/amigo/term/GO:0004535
GO:0004672	MF	protein kinase activity	Gene Ontology	1	216	0.246179	0.261098	SCYL2	http://amigo.geneontology.org/amigo/term/GO:0004672
GO:0004674	MF	protein serine/threonine kinase activity	Gene Ontology	2	357	0.0792308	0.113722	MAPK8|BMPR1B	http://amigo.geneontology.org/amigo/term/GO:0004674
GO:0004675	MF	transmembrane receptor protein serine/threonine kinase activity	Gene Ontology	1	7	0.0103369	0.0562535	BMPR1B	http://amigo.geneontology.org/amigo/term/GO:0004675
GO:0004707	MF	MAP kinase activity	Gene Ontology	1	20	0.0269113	0.0682152	MAPK8	http://amigo.geneontology.org/amigo/term/GO:0004707
GO:0004722	MF	protein serine/threonine phosphatase activity	Gene Ontology	1	62	0.0786211	0.113026	PHLPP1	http://amigo.geneontology.org/amigo/term/GO:0004722
GO:0004725	MF	protein tyrosine phosphatase activity	Gene Ontology	1	100	0.123079	0.153007	DUSP3	http://amigo.geneontology.org/amigo/term/GO:0004725
GO:0004843	MF	thiol-dependent ubiquitin-specific protease activity	Gene Ontology	2	109	0.00921242	0.0562535	DEPDC1B|YOD1	http://amigo.geneontology.org/amigo/term/GO:0004843
GO:0004930	MF	G protein-coupled receptor activity	Gene Ontology	1	739	0.620996	0.622364	FZD3	http://amigo.geneontology.org/amigo/term/GO:0004930
GO:0005024	MF	transforming growth factor beta-activated receptor activity	Gene Ontology	1	9	0.0129047	0.0567307	TGFBR3	http://amigo.geneontology.org/amigo/term/GO:0005024
GO:0005025	MF	transforming growth factor beta receptor activity, type I	Gene Ontology	1	5	0.00776252	0.0562535	BMPR1B	http://amigo.geneontology.org/amigo/term/GO:0005025
GO:0005096	MF	GTPase activator activity	Gene Ontology	1	268	0.295701	0.306828	DEPDC1B	http://amigo.geneontology.org/amigo/term/GO:0005096
GO:0005102	MF	signaling receptor binding	Gene Ontology	1	353	0.369867	0.379031	SCYL2	http://amigo.geneontology.org/amigo/term/GO:0005102
GO:0005114	MF	type II transforming growth factor beta receptor binding	Gene Ontology	1	8	0.0116216	0.0562535	TGFBR3	http://amigo.geneontology.org/amigo/term/GO:0005114
GO:0005160	MF	transforming growth factor beta receptor binding	Gene Ontology	1	14	0.0192957	0.0620904	TGFBR3	http://amigo.geneontology.org/amigo/term/GO:0005160
GO:0005178	MF	integrin binding	Gene Ontology	1	142	0.169771	0.192873	FERMT2	http://amigo.geneontology.org/amigo/term/GO:0005178
GO:0005249	MF	voltage-gated potassium channel activity	Gene Ontology	1	60	0.076221	0.111517	KCNG3	http://amigo.geneontology.org/amigo/term/GO:0005249
GO:0005251	MF	delayed rectifier potassium channel activity	Gene Ontology	1	33	0.0432135	0.0812485	KCNG3	http://amigo.geneontology.org/amigo/term/GO:0005251
GO:0005506	MF	iron ion binding	Gene Ontology	1	127	0.153382	0.181034	SCD5	http://amigo.geneontology.org/amigo/term/GO:0005506
GO:0005509	MF	calcium ion binding	Gene Ontology	2	693	0.227898	0.245429	GCH1|DAG1	http://amigo.geneontology.org/amigo/term/GO:0005509
GO:0005515	MF	protein binding	Gene Ontology	37	11779	4.88848e-10	4.44852e-07	BAG3|AGL|COX5A|HSPA8|KCNG3|SCYL2|VAPB|BMPR1B|GLS|AZI2|SETD2|POLDIP2|LIG4|C2orf15|SACM1L|MAPK8|DUSP3|TGFBR3|AAGAB|FAM98A|PDHA1|CTNNAL1|ERP29|MAL2|FERMT2|FZD3|DAG1|DEPDC1B|PHLPP1|CRBN|DCDC2|PIP5K1B|GCH1|YOD1|BCL9|HSP90AA1|ECHDC1	http://amigo.geneontology.org/amigo/term/GO:0005515
GO:0005524	MF	ATP binding	Gene Ontology	7	1463	0.00277476	0.0407263	PIP5K1B|HSPA8|SCYL2|LIG4|BMPR1B|HSP90AA1|MAPK8	http://amigo.geneontology.org/amigo/term/GO:0005524
GO:0005525	MF	GTP binding	Gene Ontology	1	373	0.386173	0.394408	GCH1	http://amigo.geneontology.org/amigo/term/GO:0005525
GO:0005539	MF	glycosaminoglycan binding	Gene Ontology	1	26	0.0344689	0.074153	TGFBR3	http://amigo.geneontology.org/amigo/term/GO:0005539
GO:0005547	MF	phosphatidylinositol-3,4,5-trisphosphate binding	Gene Ontology	1	39	0.050647	0.0872893	FERMT2	http://amigo.geneontology.org/amigo/term/GO:0005547
GO:0005575	CC	cellular_component	Gene Ontology	1	433	0.432647	0.439407	DLD	http://amigo.geneontology.org/amigo/term/GO:0005575
GO:0005576	CC	extracellular region	Gene Ontology	5	1843	0.0906651	0.123511	HSPA8|HSP90AA1|AGL|DAG1|DLD	http://amigo.geneontology.org/amigo/term/GO:0005576
GO:0005604	CC	basement membrane	Gene Ontology	1	93	0.11505	0.146633	DAG1	http://amigo.geneontology.org/amigo/term/GO:0005604
GO:0005615	CC	extracellular space	Gene Ontology	4	1572	0.147383	0.175548	TGFBR3|HSPA8|SCYL2|DAG1	http://amigo.geneontology.org/amigo/term/GO:0005615
GO:0005634	CC	nucleus	Gene Ontology	16	5208	0.000661214	0.0172625	FERMT2|AZI2|PDHA1|CRBN|BAG3|POLDIP2|GCH1|LIG4|SETD2|AGL|HSP90AA1|MAPK8|PHLPP1|HSPA8|DEPDC1B|DUSP3	http://amigo.geneontology.org/amigo/term/GO:0005634
GO:0005640	CC	nuclear outer membrane	Gene Ontology	1	27	0.0357229	0.0742189	CLMN	http://amigo.geneontology.org/amigo/term/GO:0005640
GO:0005654	CC	nucleoplasm	Gene Ontology	14	3630	0.00016071	0.00867245	FERMT2|HSPA8|POLDIP2|GCH1|LIG4|BCL9|DAG1|HSP90AA1|MAPK8|SETD2|PLEKHA8|DEPDC1B|DUSP3|DCDC2	http://amigo.geneontology.org/amigo/term/GO:0005654
GO:0005681	CC	spliceosomal complex	Gene Ontology	1	93	0.11505	0.146633	HSPA8	http://amigo.geneontology.org/amigo/term/GO:0005681
GO:0005694	CC	chromosome	Gene Ontology	1	127	0.153382	0.181034	SETD2	http://amigo.geneontology.org/amigo/term/GO:0005694
GO:0005730	CC	nucleolus	Gene Ontology	2	839	0.29823	0.3091	HSPA8|PDHA1	http://amigo.geneontology.org/amigo/term/GO:0005730
GO:0005737	CC	cytoplasm	Gene Ontology	21	4624	1.04711e-07	3.17623e-05	TGFBR3|AAGAB|AGL|CRBN|BAG3|HMGCS1|HSPA8|FERMT2|GCH1|CLMN|VAPB|YOD1|AZI2|FZD3|DAG1|HSP90AA1|MAPK8|PHLPP1|DEPDC1B|ALDH1A2|DCDC2	http://amigo.geneontology.org/amigo/term/GO:0005737
GO:0005739	CC	mitochondrion	Gene Ontology	8	1258	0.000211068	0.010109	PDHA1|PMPCB|POLDIP2|AZI2|PDE12|HSP90AA1|MAPK8|GLS	http://amigo.geneontology.org/amigo/term/GO:0005739
GO:0005743	CC	mitochondrial inner membrane	Gene Ontology	2	385	0.0900403	0.123511	PMPCB|COX5A	http://amigo.geneontology.org/amigo/term/GO:0005743
GO:0005751	CC	mitochondrial respiratory chain complex IV	Gene Ontology	1	11	0.015466	0.0583984	COX5A	http://amigo.geneontology.org/amigo/term/GO:0005751
GO:0005759	CC	mitochondrial matrix	Gene Ontology	4	370	0.0014181	0.0267686	POLDIP2|PDHA1|GLS|PDE12	http://amigo.geneontology.org/amigo/term/GO:0005759
GO:0005764	CC	lysosome	Gene Ontology	1	262	0.290154	0.30176	HSPA8	http://amigo.geneontology.org/amigo/term/GO:0005764
GO:0005765	CC	lysosomal membrane	Gene Ontology	1	318	0.340305	0.350711	HSPA8	http://amigo.geneontology.org/amigo/term/GO:0005765
GO:0005770	CC	late endosome	Gene Ontology	1	140	0.167604	0.19209	HSPA8	http://amigo.geneontology.org/amigo/term/GO:0005770
GO:0005776	CC	autophagosome	Gene Ontology	1	73	0.0917127	0.124751	HSPA8	http://amigo.geneontology.org/amigo/term/GO:0005776
GO:0005783	CC	endoplasmic reticulum	Gene Ontology	4	1018	0.0433888	0.0814099	ERP29|KCNG3|VAPB|SACM1L	http://amigo.geneontology.org/amigo/term/GO:0005783
GO:0005788	CC	endoplasmic reticulum lumen	Gene Ontology	2	296	0.0573168	0.0931399	ERP29|DAG1	http://amigo.geneontology.org/amigo/term/GO:0005788
GO:0005789	CC	endoplasmic reticulum membrane	Gene Ontology	3	942	0.12409	0.153796	SCD5|VAPB|SACM1L	http://amigo.geneontology.org/amigo/term/GO:0005789
GO:0005790	CC	smooth endoplasmic reticulum	Gene Ontology	1	27	0.0357229	0.0742189	ERP29	http://amigo.geneontology.org/amigo/term/GO:0005790
GO:0005794	CC	Golgi apparatus	Gene Ontology	5	1002	0.00971076	0.0562535	PLEKHA8|OSBPL9|SCYL2|VAPB|SACM1L	http://amigo.geneontology.org/amigo/term/GO:0005794
GO:0005796	CC	Golgi lumen	Gene Ontology	1	101	0.12422	0.153796	DAG1	http://amigo.geneontology.org/amigo/term/GO:0005796
GO:0005801	CC	cis-Golgi network	Gene Ontology	2	62	0.0031625	0.0456806	AZI2|BCL9	http://amigo.geneontology.org/amigo/term/GO:0005801
GO:0005802	CC	trans-Golgi network	Gene Ontology	2	174	0.0220302	0.0648785	AZI2|PLEKHA8	http://amigo.geneontology.org/amigo/term/GO:0005802
GO:0005815	CC	microtubule organizing center	Gene Ontology	1	96	0.1185	0.149356	DCDC2	http://amigo.geneontology.org/amigo/term/GO:0005815
GO:0005829	CC	cytosol	Gene Ontology	23	5095	2.02369e-08	9.20779e-06	BAG3|AGL|AAGAB|HSPA8|ALDH1A2|AZI2|MAPK8|DUSP3|HMGCS1|CTNNAL1|FERMT2|OSBPL9|DAG1|PDE12|DEPDC1B|PHLPP1|DCDC2|PIP5K1B|GCH1|YOD1|HSP90AA1|PLEKHA8|ECHDC1	http://amigo.geneontology.org/amigo/term/GO:0005829
GO:0005856	CC	cytoskeleton	Gene Ontology	2	406	0.0984187	0.130937	CTNNAL1|DAG1	http://amigo.geneontology.org/amigo/term/GO:0005856
GO:0005874	CC	microtubule	Gene Ontology	1	305	0.328982	0.339426	DCDC2	http://amigo.geneontology.org/amigo/term/GO:0005874
GO:0005886	CC	plasma membrane	Gene Ontology	11	4619	0.032927	0.0728292	BAG3|FZD3|CTNNAL1|KCNG3|VAPB|HSPA8|BMPR1B|DAG1|HSP90AA1|PHLPP1|TM7SF3	http://amigo.geneontology.org/amigo/term/GO:0005886
GO:0005887	CC	integral component of plasma membrane	Gene Ontology	2	1380	0.539666	0.542647	TGFBR3|BMPR1B	http://amigo.geneontology.org/amigo/term/GO:0005887
GO:0005911	CC	cell-cell junction	Gene Ontology	1	183	0.212997	0.232128	DAG1	http://amigo.geneontology.org/amigo/term/GO:0005911
GO:0005925	CC	focal adhesion	Gene Ontology	3	418	0.0173961	0.0614189	FERMT2|HSPA8|DAG1	http://amigo.geneontology.org/amigo/term/GO:0005925
GO:0005929	CC	cilium	Gene Ontology	1	212	0.242231	0.257813	DCDC2	http://amigo.geneontology.org/amigo/term/GO:0005929
GO:0005930	CC	axoneme	Gene Ontology	1	105	0.128769	0.157712	DCDC2	http://amigo.geneontology.org/amigo/term/GO:0005930
GO:0005938	CC	cell cortex	Gene Ontology	1	142	0.169771	0.192873	FERMT2	http://amigo.geneontology.org/amigo/term/GO:0005938
GO:0005967	CC	mitochondrial pyruvate dehydrogenase complex	Gene Ontology	1	6	0.00905052	0.0562535	PDHA1	http://amigo.geneontology.org/amigo/term/GO:0005967
GO:0005978	BP	glycogen biosynthetic process	Gene Ontology	1	19	0.0256461	0.067063	AGL	http://amigo.geneontology.org/amigo/term/GO:0005978
GO:0005980	BP	glycogen catabolic process	Gene Ontology	1	16	0.0218407	0.0645292	AGL	http://amigo.geneontology.org/amigo/term/GO:0005980
GO:0006006	BP	glucose metabolic process	Gene Ontology	1	55	0.0701939	0.106817	PDHA1	http://amigo.geneontology.org/amigo/term/GO:0006006
GO:0006084	BP	acetyl-CoA metabolic process	Gene Ontology	1	6	0.00905052	0.0562535	HMGCS1	http://amigo.geneontology.org/amigo/term/GO:0006084
GO:0006090	BP	pyruvate metabolic process	Gene Ontology	1	23	0.0306973	0.0698364	PDHA1	http://amigo.geneontology.org/amigo/term/GO:0006090
GO:0006099	BP	tricarboxylic acid cycle	Gene Ontology	1	34	0.0444563	0.081563	PDHA1	http://amigo.geneontology.org/amigo/term/GO:0006099
GO:0006123	BP	mitochondrial electron transport, cytochrome c to oxygen	Gene Ontology	1	18	0.0243792	0.066027	COX5A	http://amigo.geneontology.org/amigo/term/GO:0006123
GO:0006260	BP	DNA replication	Gene Ontology	1	131	0.157783	0.184791	LIG4	http://amigo.geneontology.org/amigo/term/GO:0006260
GO:0006261	BP	DNA-dependent DNA replication	Gene Ontology	1	22	0.0294369	0.0698364	POLDIP2	http://amigo.geneontology.org/amigo/term/GO:0006261
GO:0006266	BP	DNA ligation	Gene Ontology	1	7	0.0103369	0.0562535	LIG4	http://amigo.geneontology.org/amigo/term/GO:0006266
GO:0006281	BP	DNA repair	Gene Ontology	1	224	0.254014	0.267848	DEPDC1B	http://amigo.geneontology.org/amigo/term/GO:0006281
GO:0006283	BP	transcription-coupled nucleotide-excision repair	Gene Ontology	1	72	0.0905302	0.123511	POLDIP2	http://amigo.geneontology.org/amigo/term/GO:0006283
GO:0006296	BP	nucleotide-excision repair, DNA incision, 5'-to lesion	Gene Ontology	1	36	0.0469373	0.0832611	POLDIP2	http://amigo.geneontology.org/amigo/term/GO:0006296
GO:0006297	BP	nucleotide-excision repair, DNA gap filling	Gene Ontology	2	23	0.000486069	0.0138226	LIG4|POLDIP2	http://amigo.geneontology.org/amigo/term/GO:0006297
GO:0006298	BP	mismatch repair	Gene Ontology	2	32	0.000902186	0.0186589	POLDIP2|SETD2	http://amigo.geneontology.org/amigo/term/GO:0006298
GO:0006302	BP	double-strand break repair	Gene Ontology	2	64	0.0033593	0.0470302	LIG4|DEPDC1B	http://amigo.geneontology.org/amigo/term/GO:0006302
GO:0006303	BP	double-strand break repair via nonhomologous end joining	Gene Ontology	2	55	0.00251819	0.0388399	LIG4|DEPDC1B	http://amigo.geneontology.org/amigo/term/GO:0006303
GO:0006355	BP	regulation of transcription, DNA-templated	Gene Ontology	1	773	0.637682	0.638384	SETD2	http://amigo.geneontology.org/amigo/term/GO:0006355
GO:0006368	BP	transcription elongation from RNA polymerase II promoter	Gene Ontology	1	74	0.0928938	0.12542	SETD2	http://amigo.geneontology.org/amigo/term/GO:0006368
GO:0006397	BP	mRNA processing	Gene Ontology	1	158	0.186909	0.207931	PDE12	http://amigo.geneontology.org/amigo/term/GO:0006397
GO:0006457	BP	protein folding	Gene Ontology	4	166	7.20994e-05	0.00656105	HSP90AA1|HSPA8|BAG3|ERP29	http://amigo.geneontology.org/amigo/term/GO:0006457
GO:0006468	BP	protein phosphorylation	Gene Ontology	3	451	0.0211894	0.0642744	MAPK8|SCYL2|BMPR1B	http://amigo.geneontology.org/amigo/term/GO:0006468
GO:0006470	BP	protein dephosphorylation	Gene Ontology	1	149	0.177312	0.199695	PHLPP1	http://amigo.geneontology.org/amigo/term/GO:0006470
GO:0006479	BP	protein methylation	Gene Ontology	1	28	0.0369753	0.0756125	FAM98A	http://amigo.geneontology.org/amigo/term/GO:0006479
GO:0006509	BP	membrane protein ectodomain proteolysis	Gene Ontology	1	23	0.0306973	0.0698364	DAG1	http://amigo.geneontology.org/amigo/term/GO:0006509
GO:0006520	BP	cellular amino acid metabolic process	Gene Ontology	1	19	0.0256461	0.067063	GLS	http://amigo.geneontology.org/amigo/term/GO:0006520
GO:0006537	BP	glutamate biosynthetic process	Gene Ontology	1	5	0.00776252	0.0562535	GLS	http://amigo.geneontology.org/amigo/term/GO:0006537
GO:0006627	BP	protein processing involved in protein targeting to mitochondrion	Gene Ontology	1	5	0.00776252	0.0562535	PMPCB	http://amigo.geneontology.org/amigo/term/GO:0006627
GO:0006629	BP	lipid metabolic process	Gene Ontology	1	140	0.167604	0.19209	HMGCS1	http://amigo.geneontology.org/amigo/term/GO:0006629
GO:0006635	BP	fatty acid beta-oxidation	Gene Ontology	1	43	0.0555711	0.0912811	ECHDC1	http://amigo.geneontology.org/amigo/term/GO:0006635
GO:0006636	BP	unsaturated fatty acid biosynthetic process	Gene Ontology	1	15	0.020569	0.0626012	SCD5	http://amigo.geneontology.org/amigo/term/GO:0006636
GO:0006661	BP	phosphatidylinositol biosynthetic process	Gene Ontology	3	76	0.000151918	0.00867245	PIP5K1B|PLEKHA8|SACM1L	http://amigo.geneontology.org/amigo/term/GO:0006661
GO:0006695	BP	cholesterol biosynthetic process	Gene Ontology	1	40	0.0518804	0.0885762	HMGCS1	http://amigo.geneontology.org/amigo/term/GO:0006695
GO:0006699	BP	bile acid biosynthetic process	Gene Ontology	1	27	0.0357229	0.0742189	OSBPL9	http://amigo.geneontology.org/amigo/term/GO:0006699
GO:0006729	BP	tetrahydrobiopterin biosynthetic process	Gene Ontology	1	7	0.0103369	0.0562535	GCH1	http://amigo.geneontology.org/amigo/term/GO:0006729
GO:0006776	BP	vitamin A metabolic process	Gene Ontology	1	7	0.0103369	0.0562535	ALDH1A2	http://amigo.geneontology.org/amigo/term/GO:0006776
GO:0006809	BP	nitric oxide biosynthetic process	Gene Ontology	1	13	0.0180207	0.0614189	GCH1	http://amigo.geneontology.org/amigo/term/GO:0006809
GO:0006839	BP	mitochondrial transport	Gene Ontology	1	19	0.0256461	0.067063	HSP90AA1	http://amigo.geneontology.org/amigo/term/GO:0006839
GO:0006851	BP	mitochondrial calcium ion transmembrane transport	Gene Ontology	1	23	0.0306973	0.0698364	PMPCB	http://amigo.geneontology.org/amigo/term/GO:0006851
GO:0006869	BP	lipid transport	Gene Ontology	1	61	0.0774218	0.112546	PLEKHA8	http://amigo.geneontology.org/amigo/term/GO:0006869
GO:0006874	BP	cellular calcium ion homeostasis	Gene Ontology	2	98	0.00753756	0.0562535	SCYL2|VAPB	http://amigo.geneontology.org/amigo/term/GO:0006874
GO:0006886	BP	intracellular protein transport	Gene Ontology	1	273	0.300291	0.310882	ERP29	http://amigo.geneontology.org/amigo/term/GO:0006886
GO:0006888	BP	endoplasmic reticulum to Golgi vesicle-mediated transport	Gene Ontology	1	188	0.218115	0.236855	VAPB	http://amigo.geneontology.org/amigo/term/GO:0006888
GO:0006898	BP	receptor-mediated endocytosis	Gene Ontology	1	163	0.192194	0.211996	HSP90AA1	http://amigo.geneontology.org/amigo/term/GO:0006898
GO:0006915	BP	apoptotic process	Gene Ontology	1	546	0.510996	0.514387	PHLPP1	http://amigo.geneontology.org/amigo/term/GO:0006915
GO:0006954	BP	inflammatory response	Gene Ontology	2	381	0.08847	0.121797	BMPR1B|SCYL2	http://amigo.geneontology.org/amigo/term/GO:0006954
GO:0006955	BP	immune response	Gene Ontology	1	427	0.42816	0.435336	TGFBR3	http://amigo.geneontology.org/amigo/term/GO:0006955
GO:0006968	BP	cellular defense response	Gene Ontology	1	53	0.0677723	0.10453	DCDC2	http://amigo.geneontology.org/amigo/term/GO:0006968
GO:0006986	BP	response to unfolded protein	Gene Ontology	2	53	0.00234694	0.0374687	HSP90AA1|HSPA8	http://amigo.geneontology.org/amigo/term/GO:0006986
GO:0007004	BP	telomere maintenance via telomerase	Gene Ontology	1	19	0.0256461	0.067063	HSP90AA1	http://amigo.geneontology.org/amigo/term/GO:0007004
GO:0007029	BP	endoplasmic reticulum organization	Gene Ontology	1	36	0.0469373	0.0832611	VAPB	http://amigo.geneontology.org/amigo/term/GO:0007029
GO:0007049	BP	cell cycle	Gene Ontology	2	245	0.0410132	0.0794085	LIG4|DEPDC1B	http://amigo.geneontology.org/amigo/term/GO:0007049
GO:0007097	BP	nuclear migration	Gene Ontology	1	15	0.020569	0.0626012	CLMN	http://amigo.geneontology.org/amigo/term/GO:0007097
GO:0007155	BP	cell adhesion	Gene Ontology	1	478	0.465222	0.470391	CTNNAL1	http://amigo.geneontology.org/amigo/term/GO:0007155
GO:0007160	BP	cell-matrix adhesion	Gene Ontology	1	96	0.1185	0.149356	FERMT2	http://amigo.geneontology.org/amigo/term/GO:0007160
GO:0007165	BP	signal transduction	Gene Ontology	2	1013	0.380835	0.389831	RASSF8|PHLPP1	http://amigo.geneontology.org/amigo/term/GO:0007165
GO:0007179	BP	transforming growth factor beta receptor signaling pathway	Gene Ontology	2	96	0.00724953	0.0562535	TGFBR3|FERMT2	http://amigo.geneontology.org/amigo/term/GO:0007179
GO:0007186	BP	G protein-coupled receptor signaling pathway	Gene Ontology	2	1132	0.435118	0.441424	FZD3|SCYL2	http://amigo.geneontology.org/amigo/term/GO:0007186
GO:0007223	BP	Wnt signaling pathway, calcium modulating pathway	Gene Ontology	1	37	0.0481754	0.0844695	FZD3	http://amigo.geneontology.org/amigo/term/GO:0007223
GO:0007229	BP	integrin-mediated signaling pathway	Gene Ontology	1	97	0.119647	0.150177	FERMT2	http://amigo.geneontology.org/amigo/term/GO:0007229
GO:0007254	BP	JNK cascade	Gene Ontology	1	47	0.0604703	0.0963712	MAPK8	http://amigo.geneontology.org/amigo/term/GO:0007254
GO:0007266	BP	Rho protein signal transduction	Gene Ontology	1	56	0.0714024	0.107755	CTNNAL1	http://amigo.geneontology.org/amigo/term/GO:0007266
GO:0007269	BP	neurotransmitter secretion	Gene Ontology	1	51	0.0653445	0.101996	HSPA8	http://amigo.geneontology.org/amigo/term/GO:0007269
GO:0007283	BP	spermatogenesis	Gene Ontology	1	404	0.410632	0.41845	AZI2	http://amigo.geneontology.org/amigo/term/GO:0007283
GO:0007411	BP	axon guidance	Gene Ontology	1	222	0.252062	0.266098	DAG1	http://amigo.geneontology.org/amigo/term/GO:0007411
GO:0007417	BP	central nervous system development	Gene Ontology	1	139	0.166518	0.191327	LIG4	http://amigo.geneontology.org/amigo/term/GO:0007417
GO:0007420	BP	brain development	Gene Ontology	3	231	0.00351684	0.0484898	HMGCS1|SCYL2|BAG3	http://amigo.geneontology.org/amigo/term/GO:0007420
GO:0007494	BP	midgut development	Gene Ontology	1	10	0.0141861	0.0571212	ALDH1A2	http://amigo.geneontology.org/amigo/term/GO:0007494
GO:0007568	BP	aging	Gene Ontology	1	163	0.192194	0.211996	DAG1	http://amigo.geneontology.org/amigo/term/GO:0007568
GO:0007584	BP	response to nutrient	Gene Ontology	1	68	0.0857847	0.11973	AGL	http://amigo.geneontology.org/amigo/term/GO:0007584
GO:0007605	BP	sensory perception of sound	Gene Ontology	1	144	0.171932	0.195085	DCDC2	http://amigo.geneontology.org/amigo/term/GO:0007605
GO:0008009	MF	chemokine activity	Gene Ontology	1	48	0.0616911	0.0971262	SCYL2	http://amigo.geneontology.org/amigo/term/GO:0008009
GO:0008013	MF	beta-catenin binding	Gene Ontology	1	86	0.10695	0.139234	BCL9	http://amigo.geneontology.org/amigo/term/GO:0008013
GO:0008017	MF	microtubule binding	Gene Ontology	1	252	0.280813	0.29238	VAPB	http://amigo.geneontology.org/amigo/term/GO:0008017
GO:0008022	MF	protein C-terminus binding	Gene Ontology	1	189	0.219134	0.237113	LIG4	http://amigo.geneontology.org/amigo/term/GO:0008022
GO:0008076	CC	voltage-gated potassium channel complex	Gene Ontology	1	85	0.105787	0.138712	KCNG3	http://amigo.geneontology.org/amigo/term/GO:0008076
GO:0008088	BP	axo-dendritic transport	Gene Ontology	1	5	0.00776252	0.0562535	HSPA8	http://amigo.geneontology.org/amigo/term/GO:0008088
GO:0008092	MF	cytoskeletal protein binding	Gene Ontology	1	54	0.0689838	0.105682	DUSP3	http://amigo.geneontology.org/amigo/term/GO:0008092
GO:0008138	MF	protein tyrosine/serine/threonine phosphatase activity	Gene Ontology	1	39	0.050647	0.0872893	DUSP3	http://amigo.geneontology.org/amigo/term/GO:0008138
GO:0008144	MF	drug binding	Gene Ontology	1	72	0.0905302	0.123511	HMGCS1	http://amigo.geneontology.org/amigo/term/GO:0008144
GO:0008201	MF	heparin binding	Gene Ontology	1	163	0.192194	0.211996	TGFBR3	http://amigo.geneontology.org/amigo/term/GO:0008201
GO:0008217	BP	regulation of blood pressure	Gene Ontology	1	66	0.0834029	0.117852	GCH1	http://amigo.geneontology.org/amigo/term/GO:0008217
GO:0008237	MF	metallopeptidase activity	Gene Ontology	1	63	0.0798188	0.114206	DEPDC1B	http://amigo.geneontology.org/amigo/term/GO:0008237
GO:0008270	MF	zinc ion binding	Gene Ontology	1	820	0.659567	0.659567	GCH1	http://amigo.geneontology.org/amigo/term/GO:0008270
GO:0008276	MF	protein methyltransferase activity	Gene Ontology	1	10	0.0141861	0.0571212	FAM98A	http://amigo.geneontology.org/amigo/term/GO:0008276
GO:0008283	BP	cell population proliferation	Gene Ontology	1	142	0.169771	0.192873	LIG4	http://amigo.geneontology.org/amigo/term/GO:0008283
GO:0008284	BP	positive regulation of cell population proliferation	Gene Ontology	3	501	0.0277364	0.0685539	FAM98A|SCYL2|ALDH1A2	http://amigo.geneontology.org/amigo/term/GO:0008284
GO:0008285	BP	negative regulation of cell population proliferation	Gene Ontology	2	394	0.0936039	0.126192	CLMN|ALDH1A2	http://amigo.geneontology.org/amigo/term/GO:0008285
GO:0008289	MF	lipid binding	Gene Ontology	2	151	0.0169509	0.0609696	OSBPL9|PLEKHA8	http://amigo.geneontology.org/amigo/term/GO:0008289
GO:0008307	MF	structural constituent of muscle	Gene Ontology	1	43	0.0555711	0.0912811	DAG1	http://amigo.geneontology.org/amigo/term/GO:0008307
GO:0008333	BP	endosome to lysosome transport	Gene Ontology	1	47	0.0604703	0.0963712	SCYL2	http://amigo.geneontology.org/amigo/term/GO:0008333
GO:0008360	BP	regulation of cell shape	Gene Ontology	1	150	0.178384	0.200407	FERMT2	http://amigo.geneontology.org/amigo/term/GO:0008360
GO:0008584	BP	male gonad development	Gene Ontology	1	93	0.11505	0.146633	HMGCS1	http://amigo.geneontology.org/amigo/term/GO:0008584
GO:0008625	BP	extrinsic apoptotic signaling pathway via death domain receptors	Gene Ontology	1	33	0.0432135	0.0812485	BAG3	http://amigo.geneontology.org/amigo/term/GO:0008625
GO:0008652	BP	cellular amino acid biosynthetic process	Gene Ontology	1	25	0.0332133	0.0728292	GLS	http://amigo.geneontology.org/amigo/term/GO:0008652
GO:0009055	MF	electron transfer activity	Gene Ontology	1	74	0.0928938	0.12542	COX5A	http://amigo.geneontology.org/amigo/term/GO:0009055
GO:0009267	BP	cellular response to starvation	Gene Ontology	1	72	0.0905302	0.123511	HSPA8	http://amigo.geneontology.org/amigo/term/GO:0009267
GO:0009306	BP	protein secretion	Gene Ontology	1	55	0.0701939	0.106817	ERP29	http://amigo.geneontology.org/amigo/term/GO:0009306
GO:0009408	BP	response to heat	Gene Ontology	1	41	0.0531122	0.0895039	HSP90AA1	http://amigo.geneontology.org/amigo/term/GO:0009408
GO:0009409	BP	response to cold	Gene Ontology	1	35	0.0456976	0.0826736	HSP90AA1	http://amigo.geneontology.org/amigo/term/GO:0009409
GO:0009411	BP	response to UV	Gene Ontology	1	42	0.0543424	0.0907369	MAPK8	http://amigo.geneontology.org/amigo/term/GO:0009411
GO:0009612	BP	response to mechanical stimulus	Gene Ontology	1	54	0.0689838	0.105682	MAPK8	http://amigo.geneontology.org/amigo/term/GO:0009612
GO:0009649	BP	entrainment of circadian clock	Gene Ontology	1	6	0.00905052	0.0562535	PHLPP1	http://amigo.geneontology.org/amigo/term/GO:0009649
GO:0009897	CC	external side of plasma membrane	Gene Ontology	2	392	0.0928084	0.12542	TGFBR3|DAG1	http://amigo.geneontology.org/amigo/term/GO:0009897
GO:0009925	CC	basal plasma membrane	Gene Ontology	1	50	0.0641282	0.100269	DAG1	http://amigo.geneontology.org/amigo/term/GO:0009925
GO:0009953	BP	dorsal/ventral pattern formation	Gene Ontology	1	35	0.0456976	0.0826736	BMPR1B	http://amigo.geneontology.org/amigo/term/GO:0009953
GO:0009954	BP	proximal/distal pattern formation	Gene Ontology	1	26	0.0344689	0.074153	ALDH1A2	http://amigo.geneontology.org/amigo/term/GO:0009954
GO:0009986	CC	cell surface	Gene Ontology	5	598	0.00109839	0.022212	TGFBR3|HSP90AA1|FZD3|FERMT2|ERP29	http://amigo.geneontology.org/amigo/term/GO:0009986
GO:0010008	CC	endosome membrane	Gene Ontology	1	220	0.250106	0.264647	SCYL2	http://amigo.geneontology.org/amigo/term/GO:0010008
GO:0010165	BP	response to X-ray	Gene Ontology	2	20	0.000375207	0.0117737	LIG4|DEPDC1B	http://amigo.geneontology.org/amigo/term/GO:0010165
GO:0010212	BP	response to ionizing radiation	Gene Ontology	1	45	0.0580238	0.0937863	DEPDC1B	http://amigo.geneontology.org/amigo/term/GO:0010212
GO:0010332	BP	response to gamma radiation	Gene Ontology	1	27	0.0357229	0.0742189	LIG4	http://amigo.geneontology.org/amigo/term/GO:0010332
GO:0010389	BP	regulation of G2/M transition of mitotic cell cycle	Gene Ontology	1	80	0.0999486	0.132585	HSP90AA1	http://amigo.geneontology.org/amigo/term/GO:0010389
GO:0010460	BP	positive regulation of heart rate	Gene Ontology	1	20	0.0269113	0.0682152	GCH1	http://amigo.geneontology.org/amigo/term/GO:0010460
GO:0010468	BP	regulation of gene expression	Gene Ontology	1	235	0.264657	0.277783	MAPK8	http://amigo.geneontology.org/amigo/term/GO:0010468
GO:0010470	BP	regulation of gastrulation	Gene Ontology	1	10	0.0141861	0.0571212	DAG1	http://amigo.geneontology.org/amigo/term/GO:0010470
GO:0010569	BP	regulation of double-strand break repair via homologous recombination	Gene Ontology	1	19	0.0256461	0.067063	SETD2	http://amigo.geneontology.org/amigo/term/GO:0010569
GO:0010628	BP	positive regulation of gene expression	Gene Ontology	4	391	0.00173109	0.030888	ERP29|FAM98A|MAPK8|ALDH1A2	http://amigo.geneontology.org/amigo/term/GO:0010628
GO:0010629	BP	negative regulation of gene expression	Gene Ontology	1	210	0.240249	0.256303	ERP29	http://amigo.geneontology.org/amigo/term/GO:0010629
GO:0010717	BP	regulation of epithelial to mesenchymal transition	Gene Ontology	1	13	0.0180207	0.0614189	DAG1	http://amigo.geneontology.org/amigo/term/GO:0010717
GO:0010793	BP	regulation of mRNA export from nucleus	Gene Ontology	1	7	0.0103369	0.0562535	SETD2	http://amigo.geneontology.org/amigo/term/GO:0010793
GO:0012505	CC	endomembrane system	Gene Ontology	2	125	0.0119155	0.0567307	PIP5K1B|MAL2	http://amigo.geneontology.org/amigo/term/GO:0012505
GO:0014032	BP	neural crest cell development	Gene Ontology	1	21	0.0281749	0.0685539	ALDH1A2	http://amigo.geneontology.org/amigo/term/GO:0014032
GO:0014047	BP	glutamate secretion	Gene Ontology	1	30	0.0394754	0.0775866	GLS	http://amigo.geneontology.org/amigo/term/GO:0014047
GO:0014066	BP	regulation of phosphatidylinositol 3-kinase signaling	Gene Ontology	1	22	0.0294369	0.0698364	PIP5K1B	http://amigo.geneontology.org/amigo/term/GO:0014066
GO:0014074	BP	response to purine-containing compound	Gene Ontology	1	5	0.00776252	0.0562535	HMGCS1	http://amigo.geneontology.org/amigo/term/GO:0014074
GO:0014894	BP	response to denervation involved in regulation of muscle adaptation	Gene Ontology	1	10	0.0141861	0.0571212	DAG1	http://amigo.geneontology.org/amigo/term/GO:0014894
GO:0015026	MF	coreceptor activity	Gene Ontology	1	41	0.0531122	0.0895039	TGFBR3	http://amigo.geneontology.org/amigo/term/GO:0015026
GO:0015031	BP	protein transport	Gene Ontology	2	320	0.0656506	0.102298	AAGAB|PLEKHA8	http://amigo.geneontology.org/amigo/term/GO:0015031
GO:0015248	MF	sterol transporter activity	Gene Ontology	1	14	0.0192957	0.0620904	OSBPL9	http://amigo.geneontology.org/amigo/term/GO:0015248
GO:0015630	CC	microtubule cytoskeleton	Gene Ontology	1	158	0.186909	0.207931	DCDC2	http://amigo.geneontology.org/amigo/term/GO:0015630
GO:0015631	MF	tubulin binding	Gene Ontology	1	59	0.0750186	0.111313	DAG1	http://amigo.geneontology.org/amigo/term/GO:0015631
GO:0015918	BP	sterol transport	Gene Ontology	1	17	0.0231107	0.065313	OSBPL9	http://amigo.geneontology.org/amigo/term/GO:0015918
GO:0016010	CC	dystrophin-associated glycoprotein complex	Gene Ontology	1	17	0.0231107	0.065313	DAG1	http://amigo.geneontology.org/amigo/term/GO:0016010
GO:0016020	CC	membrane	Gene Ontology	7	2075	0.0174233	0.0614189	CRBN|PIP5K1B|HSPA8|OSBPL9|ERP29|HSP90AA1|PLEKHA8	http://amigo.geneontology.org/amigo/term/GO:0016020
GO:0016021	CC	integral component of membrane	Gene Ontology	9	3643	0.0437008	0.081563	FZD3|TM7SF3|CLMN|KCNG3|MAL2|VAPB|SCD5|SACM1L|DAG1	http://amigo.geneontology.org/amigo/term/GO:0016021
GO:0016032	BP	viral process	Gene Ontology	3	456	0.0218007	0.0645292	HSPA8|HSP90AA1|SETD2	http://amigo.geneontology.org/amigo/term/GO:0016032
GO:0016055	BP	Wnt signaling pathway	Gene Ontology	1	189	0.219134	0.237113	FERMT2	http://amigo.geneontology.org/amigo/term/GO:0016055
GO:0016192	BP	vesicle-mediated transport	Gene Ontology	1	150	0.178384	0.200407	HSPA8	http://amigo.geneontology.org/amigo/term/GO:0016192
GO:0016234	CC	inclusion body	Gene Ontology	1	20	0.0269113	0.0682152	AGL	http://amigo.geneontology.org/amigo/term/GO:0016234
GO:0016235	CC	aggresome	Gene Ontology	1	39	0.050647	0.0872893	BAG3	http://amigo.geneontology.org/amigo/term/GO:0016235
GO:0016236	BP	macroautophagy	Gene Ontology	1	93	0.11505	0.146633	YOD1	http://amigo.geneontology.org/amigo/term/GO:0016236
GO:0016241	BP	regulation of macroautophagy	Gene Ontology	1	70	0.0881605	0.121555	MAPK8	http://amigo.geneontology.org/amigo/term/GO:0016241
GO:0016242	BP	negative regulation of macroautophagy	Gene Ontology	1	15	0.020569	0.0626012	POLDIP2	http://amigo.geneontology.org/amigo/term/GO:0016242
GO:0016279	MF	protein-lysine N-methyltransferase activity	Gene Ontology	1	24	0.0319561	0.0718445	SETD2	http://amigo.geneontology.org/amigo/term/GO:0016279
GO:0016301	MF	kinase activity	Gene Ontology	1	89	0.11043	0.142947	MAPK8	http://amigo.geneontology.org/amigo/term/GO:0016301
GO:0016308	MF	1-phosphatidylinositol-4-phosphate 5-kinase activity	Gene Ontology	1	7	0.0103369	0.0562535	PIP5K1B	http://amigo.geneontology.org/amigo/term/GO:0016308
GO:0016311	BP	dephosphorylation	Gene Ontology	1	91	0.112743	0.14532	DUSP3	http://amigo.geneontology.org/amigo/term/GO:0016311
GO:0016324	CC	apical plasma membrane	Gene Ontology	2	354	0.0780987	0.112989	FZD3|MAL2	http://amigo.geneontology.org/amigo/term/GO:0016324
GO:0016328	CC	lateral plasma membrane	Gene Ontology	1	65	0.0822098	0.116528	FZD3	http://amigo.geneontology.org/amigo/term/GO:0016328
GO:0016331	BP	morphogenesis of embryonic epithelium	Gene Ontology	1	11	0.015466	0.0583984	ALDH1A2	http://amigo.geneontology.org/amigo/term/GO:0016331
GO:0016477	BP	cell migration	Gene Ontology	2	232	0.0371929	0.0758869	TGFBR3|DEPDC1B	http://amigo.geneontology.org/amigo/term/GO:0016477
GO:0016491	MF	oxidoreductase activity	Gene Ontology	1	137	0.164343	0.189546	SCD5	http://amigo.geneontology.org/amigo/term/GO:0016491
GO:0016529	CC	sarcoplasmic reticulum	Gene Ontology	1	44	0.0567983	0.0924623	AGL	http://amigo.geneontology.org/amigo/term/GO:0016529
GO:0016567	BP	protein ubiquitination	Gene Ontology	1	486	0.470818	0.474993	CRBN	http://amigo.geneontology.org/amigo/term/GO:0016567
GO:0016579	BP	protein deubiquitination	Gene Ontology	2	262	0.0462219	0.0832611	DEPDC1B|YOD1	http://amigo.geneontology.org/amigo/term/GO:0016579
GO:0016607	CC	nuclear speck	Gene Ontology	1	400	0.407531	0.415755	AAGAB	http://amigo.geneontology.org/amigo/term/GO:0016607
GO:0016791	MF	phosphatase activity	Gene Ontology	2	56	0.00260597	0.0392214	SACM1L|DUSP3	http://amigo.geneontology.org/amigo/term/GO:0016791
GO:0016831	MF	carboxy-lyase activity	Gene Ontology	1	9	0.0129047	0.0567307	ECHDC1	http://amigo.geneontology.org/amigo/term/GO:0016831
GO:0016853	MF	isomerase activity	Gene Ontology	1	14	0.0192957	0.0620904	HMGCS1	http://amigo.geneontology.org/amigo/term/GO:0016853
GO:0016874	MF	ligase activity	Gene Ontology	1	8	0.0116216	0.0562535	LIG4	http://amigo.geneontology.org/amigo/term/GO:0016874
GO:0016887	MF	ATPase activity	Gene Ontology	2	229	0.0363321	0.0753125	HSP90AA1|HSPA8	http://amigo.geneontology.org/amigo/term/GO:0016887
GO:0016918	MF	retinal binding	Gene Ontology	1	9	0.0129047	0.0567307	ALDH1A2	http://amigo.geneontology.org/amigo/term/GO:0016918
GO:0017015	BP	regulation of transforming growth factor beta receptor signaling pathway	Gene Ontology	2	23	0.000486069	0.0138226	TGFBR3|BCL9	http://amigo.geneontology.org/amigo/term/GO:0017015
GO:0017134	MF	fibroblast growth factor binding	Gene Ontology	1	23	0.0306973	0.0698364	TGFBR3	http://amigo.geneontology.org/amigo/term/GO:0017134
GO:0017147	MF	Wnt-protein binding	Gene Ontology	1	30	0.0394754	0.0775866	FZD3	http://amigo.geneontology.org/amigo/term/GO:0017147
GO:0017166	MF	vinculin binding	Gene Ontology	1	11	0.015466	0.0583984	DAG1	http://amigo.geneontology.org/amigo/term/GO:0017166
GO:0018023	BP	peptidyl-lysine trimethylation	Gene Ontology	1	11	0.015466	0.0583984	SETD2	http://amigo.geneontology.org/amigo/term/GO:0018023
GO:0018024	MF	histone-lysine N-methyltransferase activity	Gene Ontology	1	20	0.0269113	0.0682152	SETD2	http://amigo.geneontology.org/amigo/term/GO:0018024
GO:0018026	BP	peptidyl-lysine monomethylation	Gene Ontology	1	10	0.0141861	0.0571212	SETD2	http://amigo.geneontology.org/amigo/term/GO:0018026
GO:0018105	BP	peptidyl-serine phosphorylation	Gene Ontology	1	161	0.190084	0.21069	MAPK8	http://amigo.geneontology.org/amigo/term/GO:0018105
GO:0018107	BP	peptidyl-threonine phosphorylation	Gene Ontology	1	65	0.0822098	0.116528	MAPK8	http://amigo.geneontology.org/amigo/term/GO:0018107
GO:0019048	BP	modulation by virus of host process	Gene Ontology	2	7	5.91087e-05	0.00597655	VAPB|DAG1	http://amigo.geneontology.org/amigo/term/GO:0019048
GO:0019216	BP	regulation of lipid metabolic process	Gene Ontology	1	92	0.113897	0.146393	HMGCS1	http://amigo.geneontology.org/amigo/term/GO:0019216
GO:0019221	BP	cytokine-mediated signaling pathway	Gene Ontology	2	282	0.0526431	0.08941	HSP90AA1|HSPA8	http://amigo.geneontology.org/amigo/term/GO:0019221
GO:0019732	BP	antifungal humoral response	Gene Ontology	1	5	0.00776252	0.0562535	DLD	http://amigo.geneontology.org/amigo/term/GO:0019732
GO:0019894	MF	kinesin binding	Gene Ontology	1	43	0.0555711	0.0912811	DCDC2	http://amigo.geneontology.org/amigo/term/GO:0019894
GO:0019899	MF	enzyme binding	Gene Ontology	3	353	0.0111384	0.0562535	MAPK8|HSPA8|VAPB	http://amigo.geneontology.org/amigo/term/GO:0019899
GO:0019901	MF	protein kinase binding	Gene Ontology	1	461	0.453137	0.458682	DUSP3	http://amigo.geneontology.org/amigo/term/GO:0019901
GO:0019911	MF	structural constituent of myelin sheath	Gene Ontology	1	10	0.0141861	0.0571212	MAL2	http://amigo.geneontology.org/amigo/term/GO:0019911
GO:0019985	BP	translesion synthesis	Gene Ontology	1	34	0.0444563	0.081563	POLDIP2	http://amigo.geneontology.org/amigo/term/GO:0019985
GO:0021510	BP	spinal cord development	Gene Ontology	1	32	0.041969	0.0800667	BAG3	http://amigo.geneontology.org/amigo/term/GO:0021510
GO:0021675	BP	nerve development	Gene Ontology	1	15	0.020569	0.0626012	DAG1	http://amigo.geneontology.org/amigo/term/GO:0021675
GO:0021915	BP	neural tube development	Gene Ontology	1	29	0.0382261	0.0766207	ALDH1A2	http://amigo.geneontology.org/amigo/term/GO:0021915
GO:0021955	BP	central nervous system neuron axonogenesis	Gene Ontology	1	8	0.0116216	0.0562535	HSP90AA1	http://amigo.geneontology.org/amigo/term/GO:0021955
GO:0021983	BP	pituitary gland development	Gene Ontology	1	27	0.0357229	0.0742189	ALDH1A2	http://amigo.geneontology.org/amigo/term/GO:0021983
GO:0022011	BP	myelination in peripheral nervous system	Gene Ontology	1	18	0.0243792	0.066027	DAG1	http://amigo.geneontology.org/amigo/term/GO:0022011
GO:0023026	MF	MHC class II protein complex binding	Gene Ontology	2	16	0.00024934	0.0108047	HSP90AA1|HSPA8	http://amigo.geneontology.org/amigo/term/GO:0023026
GO:0030010	BP	establishment of cell polarity	Gene Ontology	1	35	0.0456976	0.0826736	HSP90AA1	http://amigo.geneontology.org/amigo/term/GO:0030010
GO:0030018	CC	Z disc	Gene Ontology	1	127	0.153382	0.181034	BAG3	http://amigo.geneontology.org/amigo/term/GO:0030018
GO:0030027	CC	lamellipodium	Gene Ontology	1	185	0.215048	0.234083	DAG1	http://amigo.geneontology.org/amigo/term/GO:0030027
GO:0030055	CC	cell-substrate junction	Gene Ontology	1	7	0.0103369	0.0562535	FERMT2	http://amigo.geneontology.org/amigo/term/GO:0030055
GO:0030111	BP	regulation of Wnt signaling pathway	Gene Ontology	1	23	0.0306973	0.0698364	DCDC2	http://amigo.geneontology.org/amigo/term/GO:0030111
GO:0030133	CC	transport vesicle	Gene Ontology	2	92	0.00668892	0.0562535	AZI2|ERP29	http://amigo.geneontology.org/amigo/term/GO:0030133
GO:0030136	CC	clathrin-coated vesicle	Gene Ontology	1	61	0.0774218	0.112546	SCYL2	http://amigo.geneontology.org/amigo/term/GO:0030136
GO:0030148	BP	sphingolipid biosynthetic process	Gene Ontology	1	52	0.0665591	0.103536	VAPB	http://amigo.geneontology.org/amigo/term/GO:0030148
GO:0030154	BP	cell differentiation	Gene Ontology	1	596	0.54218	0.544573	NHSL1	http://amigo.geneontology.org/amigo/term/GO:0030154
GO:0030165	MF	PDZ domain binding	Gene Ontology	2	86	0.00588705	0.0562535	TGFBR3|FZD3	http://amigo.geneontology.org/amigo/term/GO:0030165
GO:0030166	BP	proteoglycan biosynthetic process	Gene Ontology	1	18	0.0243792	0.066027	BMPR1B	http://amigo.geneontology.org/amigo/term/GO:0030166
GO:0030175	CC	filopodium	Gene Ontology	1	72	0.0905302	0.123511	DAG1	http://amigo.geneontology.org/amigo/term/GO:0030175
GO:0030177	BP	positive regulation of Wnt signaling pathway	Gene Ontology	1	36	0.0469373	0.0832611	DEPDC1B	http://amigo.geneontology.org/amigo/term/GO:0030177
GO:0030182	BP	neuron differentiation	Gene Ontology	2	139	0.0145306	0.0577418	FZD3|ALDH1A2	http://amigo.geneontology.org/amigo/term/GO:0030182
GO:0030198	BP	extracellular matrix organization	Gene Ontology	1	252	0.280813	0.29238	DAG1	http://amigo.geneontology.org/amigo/term/GO:0030198
GO:0030234	MF	enzyme regulator activity	Gene Ontology	1	26	0.0344689	0.074153	DEPDC1B	http://amigo.geneontology.org/amigo/term/GO:0030234
GO:0030235	MF	nitric-oxide synthase regulator activity	Gene Ontology	1	6	0.00905052	0.0562535	HSP90AA1	http://amigo.geneontology.org/amigo/term/GO:0030235
GO:0030247	MF	polysaccharide binding	Gene Ontology	1	13	0.0180207	0.0614189	AGL	http://amigo.geneontology.org/amigo/term/GO:0030247
GO:0030324	BP	lung development	Gene Ontology	1	83	0.103456	0.136047	ALDH1A2	http://amigo.geneontology.org/amigo/term/GO:0030324
GO:0030336	BP	negative regulation of cell migration	Gene Ontology	2	115	0.0101896	0.0562535	DAG1|DUSP3	http://amigo.geneontology.org/amigo/term/GO:0030336
GO:0030424	CC	axon	Gene Ontology	4	310	0.000743653	0.0178085	AZI2|HSPA8|MAPK8|FZD3	http://amigo.geneontology.org/amigo/term/GO:0030424
GO:0030425	CC	dendrite	Gene Ontology	4	420	0.00223817	0.0370315	AZI2|HSPA8|BMPR1B|FZD3	http://amigo.geneontology.org/amigo/term/GO:0030425
GO:0030433	BP	ubiquitin-dependent ERAD pathway	Gene Ontology	1	71	0.0893461	0.122817	YOD1	http://amigo.geneontology.org/amigo/term/GO:0030433
GO:0030501	BP	positive regulation of bone mineralization	Gene Ontology	1	39	0.050647	0.0872893	BMPR1B	http://amigo.geneontology.org/amigo/term/GO:0030501
GO:0030509	BP	BMP signaling pathway	Gene Ontology	2	85	0.00575801	0.0562535	TGFBR3|BMPR1B	http://amigo.geneontology.org/amigo/term/GO:0030509
GO:0030511	BP	positive regulation of transforming growth factor beta receptor signaling pathway	Gene Ontology	1	29	0.0382261	0.0766207	TGFBR3	http://amigo.geneontology.org/amigo/term/GO:0030511
GO:0030512	BP	negative regulation of transforming growth factor beta receptor signaling pathway	Gene Ontology	1	74	0.0928938	0.12542	TGFBR3	http://amigo.geneontology.org/amigo/term/GO:0030512
GO:0030593	BP	neutrophil chemotaxis	Gene Ontology	1	77	0.096428	0.128477	SCYL2	http://amigo.geneontology.org/amigo/term/GO:0030593
GO:0030674	MF	protein-macromolecule adaptor activity	Gene Ontology	1	76	0.0952514	0.127657	HSPA8	http://amigo.geneontology.org/amigo/term/GO:0030674
GO:0030742	MF	GTP-dependent protein binding	Gene Ontology	1	23	0.0306973	0.0698364	GCH1	http://amigo.geneontology.org/amigo/term/GO:0030742
GO:0030864	CC	cortical actin cytoskeleton	Gene Ontology	1	53	0.0677723	0.10453	DCDC2	http://amigo.geneontology.org/amigo/term/GO:0030864
GO:0030900	BP	forebrain development	Gene Ontology	1	46	0.0592478	0.0949217	SETD2	http://amigo.geneontology.org/amigo/term/GO:0030900
GO:0030902	BP	hindbrain development	Gene Ontology	1	18	0.0243792	0.066027	ALDH1A2	http://amigo.geneontology.org/amigo/term/GO:0030902
GO:0030911	MF	TPR domain binding	Gene Ontology	1	8	0.0116216	0.0562535	HSP90AA1	http://amigo.geneontology.org/amigo/term/GO:0030911
GO:0030968	BP	endoplasmic reticulum unfolded protein response	Gene Ontology	2	49	0.00202173	0.03407	VAPB|YOD1	http://amigo.geneontology.org/amigo/term/GO:0030968
GO:0030971	MF	receptor tyrosine kinase binding	Gene Ontology	1	60	0.076221	0.111517	DUSP3	http://amigo.geneontology.org/amigo/term/GO:0030971
GO:0031012	CC	extracellular matrix	Gene Ontology	1	233	0.262733	0.276082	TGFBR3	http://amigo.geneontology.org/amigo/term/GO:0031012
GO:0031016	BP	pancreas development	Gene Ontology	1	24	0.0319561	0.0718445	ALDH1A2	http://amigo.geneontology.org/amigo/term/GO:0031016
GO:0031072	MF	heat shock protein binding	Gene Ontology	1	61	0.0774218	0.112546	HSPA8	http://amigo.geneontology.org/amigo/term/GO:0031072
GO:0031076	BP	embryonic camera-type eye development	Gene Ontology	1	12	0.0167441	0.060465	ALDH1A2	http://amigo.geneontology.org/amigo/term/GO:0031076
GO:0031100	BP	animal organ regeneration	Gene Ontology	1	42	0.0543424	0.0907369	TGFBR3	http://amigo.geneontology.org/amigo/term/GO:0031100
GO:0031103	BP	axon regeneration	Gene Ontology	1	16	0.0218407	0.0645292	DAG1	http://amigo.geneontology.org/amigo/term/GO:0031103
GO:0031175	BP	neuron projection development	Gene Ontology	1	116	0.141162	0.169917	CLMN	http://amigo.geneontology.org/amigo/term/GO:0031175
GO:0031234	CC	extrinsic component of cytoplasmic side of plasma membrane	Gene Ontology	1	65	0.0822098	0.116528	FERMT2	http://amigo.geneontology.org/amigo/term/GO:0031234
GO:0031258	CC	lamellipodium membrane	Gene Ontology	1	22	0.0294369	0.0698364	FERMT2	http://amigo.geneontology.org/amigo/term/GO:0031258
GO:0031290	BP	retinal ganglion cell axon guidance	Gene Ontology	1	18	0.0243792	0.066027	BMPR1B	http://amigo.geneontology.org/amigo/term/GO:0031290
GO:0031333	BP	negative regulation of protein-containing complex assembly	Gene Ontology	1	37	0.0481754	0.0844695	CRBN	http://amigo.geneontology.org/amigo/term/GO:0031333
GO:0031334	BP	positive regulation of protein-containing complex assembly	Gene Ontology	1	54	0.0689838	0.105682	CRBN	http://amigo.geneontology.org/amigo/term/GO:0031334
GO:0031369	MF	translation initiation factor binding	Gene Ontology	1	21	0.0281749	0.0685539	GCH1	http://amigo.geneontology.org/amigo/term/GO:0031369
GO:0031396	BP	regulation of protein ubiquitination	Gene Ontology	1	16	0.0218407	0.0645292	HSP90AA1	http://amigo.geneontology.org/amigo/term/GO:0031396
GO:0031410	CC	cytoplasmic vesicle	Gene Ontology	2	285	0.0536326	0.0902137	AZI2|GCH1	http://amigo.geneontology.org/amigo/term/GO:0031410
GO:0031464	CC	Cul4A-RING E3 ubiquitin ligase complex	Gene Ontology	1	12	0.0167441	0.060465	CRBN	http://amigo.geneontology.org/amigo/term/GO:0031464
GO:0031593	MF	polyubiquitin modification-dependent protein binding	Gene Ontology	2	31	0.000849821	0.0179846	DEPDC1B|AGL	http://amigo.geneontology.org/amigo/term/GO:0031593
GO:0031625	MF	ubiquitin protein ligase binding	Gene Ontology	3	294	0.00681032	0.0562535	HSP90AA1|HSPA8|YOD1	http://amigo.geneontology.org/amigo/term/GO:0031625
GO:0031643	BP	positive regulation of myelination	Gene Ontology	1	19	0.0256461	0.067063	DAG1	http://amigo.geneontology.org/amigo/term/GO:0031643
GO:0031647	BP	regulation of protein stability	Gene Ontology	1	83	0.103456	0.136047	HSPA8	http://amigo.geneontology.org/amigo/term/GO:0031647
GO:0031674	CC	I band	Gene Ontology	1	20	0.0269113	0.0682152	FERMT2	http://amigo.geneontology.org/amigo/term/GO:0031674
GO:0031902	CC	late endosome membrane	Gene Ontology	1	121	0.146738	0.175008	OSBPL9	http://amigo.geneontology.org/amigo/term/GO:0031902
GO:0031965	CC	nuclear membrane	Gene Ontology	1	237	0.266576	0.279153	GCH1	http://amigo.geneontology.org/amigo/term/GO:0031965
GO:0032024	BP	positive regulation of insulin secretion	Gene Ontology	1	42	0.0543424	0.0907369	TM7SF3	http://amigo.geneontology.org/amigo/term/GO:0032024
GO:0032091	BP	negative regulation of protein binding	Gene Ontology	1	77	0.096428	0.128477	MAPK8	http://amigo.geneontology.org/amigo/term/GO:0032091
GO:0032201	BP	telomere maintenance via semi-conservative replication	Gene Ontology	1	24	0.0319561	0.0718445	POLDIP2	http://amigo.geneontology.org/amigo/term/GO:0032201
GO:0032273	BP	positive regulation of protein polymerization	Gene Ontology	1	5	0.00776252	0.0562535	HSP90AA1	http://amigo.geneontology.org/amigo/term/GO:0032273
GO:0032332	BP	positive regulation of chondrocyte differentiation	Gene Ontology	1	19	0.0256461	0.067063	BMPR1B	http://amigo.geneontology.org/amigo/term/GO:0032332
GO:0032354	BP	response to follicle-stimulating hormone	Gene Ontology	1	5	0.00776252	0.0562535	TGFBR3	http://amigo.geneontology.org/amigo/term/GO:0032354
GO:0032355	BP	response to estradiol	Gene Ontology	1	105	0.128769	0.157712	ALDH1A2	http://amigo.geneontology.org/amigo/term/GO:0032355
GO:0032418	BP	lysosome localization	Gene Ontology	1	28	0.0369753	0.0756125	FAM98A	http://amigo.geneontology.org/amigo/term/GO:0032418
GO:0032433	CC	filopodium tip	Gene Ontology	1	18	0.0243792	0.066027	FZD3	http://amigo.geneontology.org/amigo/term/GO:0032433
GO:0032465	BP	regulation of cytokinesis	Gene Ontology	1	42	0.0543424	0.0907369	SETD2	http://amigo.geneontology.org/amigo/term/GO:0032465
GO:0032496	BP	response to lipopolysaccharide	Gene Ontology	1	137	0.164343	0.189546	GCH1	http://amigo.geneontology.org/amigo/term/GO:0032496
GO:0032727	BP	positive regulation of interferon-alpha production	Gene Ontology	1	23	0.0306973	0.0698364	SETD2	http://amigo.geneontology.org/amigo/term/GO:0032727
GO:0032880	BP	regulation of protein localization	Gene Ontology	1	59	0.0750186	0.111313	MAPK8	http://amigo.geneontology.org/amigo/term/GO:0032880
GO:0032934	MF	sterol binding	Gene Ontology	1	16	0.0218407	0.0645292	OSBPL9	http://amigo.geneontology.org/amigo/term/GO:0032934
GO:0032991	CC	protein-containing complex	Gene Ontology	2	623	0.194624	0.214416	HSP90AA1|GCH1	http://amigo.geneontology.org/amigo/term/GO:0032991
GO:0033077	BP	T cell differentiation in thymus	Gene Ontology	1	31	0.040723	0.0790147	LIG4	http://amigo.geneontology.org/amigo/term/GO:0033077
GO:0033116	CC	endoplasmic reticulum-Golgi intermediate compartment membrane	Gene Ontology	1	74	0.0928938	0.12542	AZI2	http://amigo.geneontology.org/amigo/term/GO:0033116
GO:0033138	BP	positive regulation of peptidyl-serine phosphorylation	Gene Ontology	1	90	0.111587	0.144035	HSP90AA1	http://amigo.geneontology.org/amigo/term/GO:0033138
GO:0033151	BP	V(D)J recombination	Gene Ontology	1	10	0.0141861	0.0571212	LIG4	http://amigo.geneontology.org/amigo/term/GO:0033151
GO:0033153	BP	T cell receptor V(D)J recombination	Gene Ontology	1	5	0.00776252	0.0562535	LIG4	http://amigo.geneontology.org/amigo/term/GO:0033153
GO:0033189	BP	response to vitamin A	Gene Ontology	1	19	0.0256461	0.067063	ALDH1A2	http://amigo.geneontology.org/amigo/term/GO:0033189
GO:0033197	BP	response to vitamin E	Gene Ontology	1	9	0.0129047	0.0567307	HMGCS1	http://amigo.geneontology.org/amigo/term/GO:0033197
GO:0033268	CC	node of Ranvier	Gene Ontology	1	15	0.020569	0.0626012	DAG1	http://amigo.geneontology.org/amigo/term/GO:0033268
GO:0033278	BP	cell proliferation in midbrain	Gene Ontology	1	6	0.00905052	0.0562535	FZD3	http://amigo.geneontology.org/amigo/term/GO:0033278
GO:0033622	BP	integrin activation	Gene Ontology	1	9	0.0129047	0.0567307	FERMT2	http://amigo.geneontology.org/amigo/term/GO:0033622
GO:0033683	BP	nucleotide-excision repair, DNA incision	Gene Ontology	1	37	0.0481754	0.0844695	POLDIP2	http://amigo.geneontology.org/amigo/term/GO:0033683
GO:0034097	BP	response to cytokine	Gene Ontology	1	44	0.0567983	0.0924623	ALDH1A2	http://amigo.geneontology.org/amigo/term/GO:0034097
GO:0034198	BP	cellular response to amino acid starvation	Gene Ontology	1	44	0.0567983	0.0924623	MAPK8	http://amigo.geneontology.org/amigo/term/GO:0034198
GO:0034329	BP	cell junction assembly	Gene Ontology	1	18	0.0243792	0.066027	FERMT2	http://amigo.geneontology.org/amigo/term/GO:0034329
GO:0034340	BP	response to type I interferon	Gene Ontology	1	8	0.0116216	0.0562535	SETD2	http://amigo.geneontology.org/amigo/term/GO:0034340
GO:0034341	BP	response to interferon-gamma	Gene Ontology	1	23	0.0306973	0.0698364	GCH1	http://amigo.geneontology.org/amigo/term/GO:0034341
GO:0034399	CC	nuclear periphery	Gene Ontology	1	14	0.0192957	0.0620904	DAG1	http://amigo.geneontology.org/amigo/term/GO:0034399
GO:0034446	BP	substrate adhesion-dependent cell spreading	Gene Ontology	1	56	0.0714024	0.107755	FERMT2	http://amigo.geneontology.org/amigo/term/GO:0034446
GO:0034451	CC	centriolar satellite	Gene Ontology	1	95	0.117351	0.148525	DCDC2	http://amigo.geneontology.org/amigo/term/GO:0034451
GO:0034453	BP	microtubule anchoring	Gene Ontology	1	15	0.020569	0.0626012	DAG1	http://amigo.geneontology.org/amigo/term/GO:0034453
GO:0034604	MF	pyruvate dehydrogenase (NAD+) activity	Gene Ontology	1	6	0.00905052	0.0562535	PDHA1	http://amigo.geneontology.org/amigo/term/GO:0034604
GO:0034605	BP	cellular response to heat	Gene Ontology	2	55	0.00251819	0.0388399	HSP90AA1|BAG3	http://amigo.geneontology.org/amigo/term/GO:0034605
GO:0034612	BP	response to tumor necrosis factor	Gene Ontology	1	30	0.0394754	0.0775866	GCH1	http://amigo.geneontology.org/amigo/term/GO:0034612
GO:0034614	BP	cellular response to reactive oxygen species	Gene Ontology	1	35	0.0456976	0.0826736	MAPK8	http://amigo.geneontology.org/amigo/term/GO:0034614
GO:0034620	BP	cellular response to unfolded protein	Gene Ontology	3	26	7.3482e-06	0.000955266	BAG3|HSPA8|TM7SF3	http://amigo.geneontology.org/amigo/term/GO:0034620
GO:0034695	BP	response to prostaglandin E	Gene Ontology	1	8	0.0116216	0.0562535	TGFBR3	http://amigo.geneontology.org/amigo/term/GO:0034695
GO:0034765	BP	regulation of ion transmembrane transport	Gene Ontology	1	113	0.137799	0.16631	KCNG3	http://amigo.geneontology.org/amigo/term/GO:0034765
GO:0034774	CC	secretory granule lumen	Gene Ontology	3	114	0.000482694	0.0138226	HSPA8|HSP90AA1|AGL	http://amigo.geneontology.org/amigo/term/GO:0034774
GO:0034993	CC	meiotic nuclear membrane microtubule tethering complex	Gene Ontology	1	11	0.015466	0.0583984	CLMN	http://amigo.geneontology.org/amigo/term/GO:0034993
GO:0035019	BP	somatic stem cell population maintenance	Gene Ontology	2	63	0.0032602	0.046356	LIG4|BCL9	http://amigo.geneontology.org/amigo/term/GO:0035019
GO:0035108	BP	limb morphogenesis	Gene Ontology	1	14	0.0192957	0.0620904	BMPR1B	http://amigo.geneontology.org/amigo/term/GO:0035108
GO:0035115	BP	embryonic forelimb morphogenesis	Gene Ontology	1	33	0.0432135	0.0812485	ALDH1A2	http://amigo.geneontology.org/amigo/term/GO:0035115
GO:0035335	BP	peptidyl-tyrosine dephosphorylation	Gene Ontology	1	99	0.121936	0.15263	DUSP3	http://amigo.geneontology.org/amigo/term/GO:0035335
GO:0035457	BP	cellular response to interferon-alpha	Gene Ontology	1	11	0.015466	0.0583984	PDE12	http://amigo.geneontology.org/amigo/term/GO:0035457
GO:0035523	BP	protein K29-linked deubiquitination	Gene Ontology	1	5	0.00776252	0.0562535	YOD1	http://amigo.geneontology.org/amigo/term/GO:0035523
GO:0035556	BP	intracellular signal transduction	Gene Ontology	4	369	0.00140427	0.0267686	TGFBR3|MAPK8|DEPDC1B|DCDC2	http://amigo.geneontology.org/amigo/term/GO:0035556
GO:0035567	BP	non-canonical Wnt signaling pathway	Gene Ontology	1	21	0.0281749	0.0685539	FZD3	http://amigo.geneontology.org/amigo/term/GO:0035567
GO:0035627	BP	ceramide transport	Gene Ontology	1	8	0.0116216	0.0562535	PLEKHA8	http://amigo.geneontology.org/amigo/term/GO:0035627
GO:0035871	BP	protein K11-linked deubiquitination	Gene Ontology	1	10	0.0141861	0.0571212	YOD1	http://amigo.geneontology.org/amigo/term/GO:0035871
GO:0035914	BP	skeletal muscle cell differentiation	Gene Ontology	1	45	0.0580238	0.0937863	BCL9	http://amigo.geneontology.org/amigo/term/GO:0035914
GO:0035987	BP	endodermal cell differentiation	Gene Ontology	1	28	0.0369753	0.0756125	SETD2	http://amigo.geneontology.org/amigo/term/GO:0035987
GO:0036342	BP	post-anal tail morphogenesis	Gene Ontology	1	19	0.0256461	0.067063	FZD3	http://amigo.geneontology.org/amigo/term/GO:0036342
GO:0036464	CC	cytoplasmic ribonucleoprotein granule	Gene Ontology	1	77	0.096428	0.128477	LIG4	http://amigo.geneontology.org/amigo/term/GO:0036464
GO:0036498	BP	IRE1-mediated unfolded protein response	Gene Ontology	1	55	0.0701939	0.106817	VAPB	http://amigo.geneontology.org/amigo/term/GO:0036498
GO:0038095	BP	Fc-epsilon receptor signaling pathway	Gene Ontology	1	171	0.200579	0.219647	MAPK8	http://amigo.geneontology.org/amigo/term/GO:0038095
GO:0038096	BP	Fc-gamma receptor signaling pathway involved in phagocytosis	Gene Ontology	1	135	0.162162	0.188223	HSP90AA1	http://amigo.geneontology.org/amigo/term/GO:0038096
GO:0038128	BP	ERBB2 signaling pathway	Gene Ontology	1	31	0.040723	0.0790147	HSP90AA1	http://amigo.geneontology.org/amigo/term/GO:0038128
GO:0042026	BP	protein refolding	Gene Ontology	2	20	0.000375207	0.0117737	HSP90AA1|HSPA8	http://amigo.geneontology.org/amigo/term/GO:0042026
GO:0042059	BP	negative regulation of epidermal growth factor receptor signaling pathway	Gene Ontology	1	36	0.0469373	0.0832611	DUSP3	http://amigo.geneontology.org/amigo/term/GO:0042059
GO:0042169	MF	SH2 domain binding	Gene Ontology	1	41	0.0531122	0.0895039	DAG1	http://amigo.geneontology.org/amigo/term/GO:0042169
GO:0042177	BP	negative regulation of protein catabolic process	Gene Ontology	1	35	0.0456976	0.0826736	AZI2	http://amigo.geneontology.org/amigo/term/GO:0042177
GO:0042307	BP	positive regulation of protein import into nucleus	Gene Ontology	1	40	0.0518804	0.0885762	BAG3	http://amigo.geneontology.org/amigo/term/GO:0042307
GO:0042311	BP	vasodilation	Gene Ontology	1	20	0.0269113	0.0682152	GCH1	http://amigo.geneontology.org/amigo/term/GO:0042311
GO:0042383	CC	sarcolemma	Gene Ontology	1	97	0.119647	0.150177	DAG1	http://amigo.geneontology.org/amigo/term/GO:0042383
GO:0042416	BP	dopamine biosynthetic process	Gene Ontology	1	10	0.0141861	0.0571212	GCH1	http://amigo.geneontology.org/amigo/term/GO:0042416
GO:0042470	CC	melanosome	Gene Ontology	3	99	0.000322996	0.0117737	HSP90AA1|HSPA8|ERP29	http://amigo.geneontology.org/amigo/term/GO:0042470
GO:0042472	BP	inner ear morphogenesis	Gene Ontology	1	57	0.0726093	0.109214	FZD3	http://amigo.geneontology.org/amigo/term/GO:0042472
GO:0042493	BP	response to drug	Gene Ontology	2	280	0.0519873	0.0885925	HMGCS1|FZD3	http://amigo.geneontology.org/amigo/term/GO:0042493
GO:0042552	BP	myelination	Gene Ontology	1	48	0.0616911	0.0971262	MAL2	http://amigo.geneontology.org/amigo/term/GO:0042552
GO:0042572	BP	retinol metabolic process	Gene Ontology	1	47	0.0604703	0.0963712	ALDH1A2	http://amigo.geneontology.org/amigo/term/GO:0042572
GO:0042573	BP	retinoic acid metabolic process	Gene Ontology	1	25	0.0332133	0.0728292	ALDH1A2	http://amigo.geneontology.org/amigo/term/GO:0042573
GO:0042574	BP	retinal metabolic process	Gene Ontology	1	15	0.020569	0.0626012	ALDH1A2	http://amigo.geneontology.org/amigo/term/GO:0042574
GO:0042645	CC	mitochondrial nucleoid	Gene Ontology	1	43	0.0555711	0.0912811	POLDIP2	http://amigo.geneontology.org/amigo/term/GO:0042645
GO:0042698	BP	ovulation cycle	Gene Ontology	1	8	0.0116216	0.0562535	BMPR1B	http://amigo.geneontology.org/amigo/term/GO:0042698
GO:0042752	BP	regulation of circadian rhythm	Gene Ontology	1	65	0.0822098	0.116528	MAPK8	http://amigo.geneontology.org/amigo/term/GO:0042752
GO:0042769	BP	DNA damage response, detection of DNA damage	Gene Ontology	1	36	0.0469373	0.0832611	POLDIP2	http://amigo.geneontology.org/amigo/term/GO:0042769
GO:0042802	MF	identical protein binding	Gene Ontology	2	1456	0.569033	0.570916	HSP90AA1|GCH1	http://amigo.geneontology.org/amigo/term/GO:0042802
GO:0042803	MF	protein homodimerization activity	Gene Ontology	5	660	0.00168972	0.0307529	HSP90AA1|GCH1|VAPB|HMGCS1|ERP29	http://amigo.geneontology.org/amigo/term/GO:0042803
GO:0042813	MF	Wnt-activated receptor activity	Gene Ontology	1	16	0.0218407	0.0645292	FZD3	http://amigo.geneontology.org/amigo/term/GO:0042813
GO:0042826	MF	histone deacetylase binding	Gene Ontology	2	114	0.0100236	0.0562535	HSP90AA1|MAPK8	http://amigo.geneontology.org/amigo/term/GO:0042826
GO:0042981	BP	regulation of apoptotic process	Gene Ontology	2	197	0.0276574	0.0685539	PHLPP1|GLS	http://amigo.geneontology.org/amigo/term/GO:0042981
GO:0043005	CC	neuron projection	Gene Ontology	1	336	0.355674	0.365309	BAG3	http://amigo.geneontology.org/amigo/term/GO:0043005
GO:0043014	MF	alpha-tubulin binding	Gene Ontology	1	40	0.0518804	0.0885762	SETD2	http://amigo.geneontology.org/amigo/term/GO:0043014
GO:0043025	CC	neuronal cell body	Gene Ontology	3	376	0.0131706	0.0571212	HSP90AA1|BMPR1B|FZD3	http://amigo.geneontology.org/amigo/term/GO:0043025
GO:0043034	CC	costamere	Gene Ontology	1	19	0.0256461	0.067063	DAG1	http://amigo.geneontology.org/amigo/term/GO:0043034
GO:0043065	BP	positive regulation of apoptotic process	Gene Ontology	2	335	0.0710537	0.107755	MAPK8|ALDH1A2	http://amigo.geneontology.org/amigo/term/GO:0043065
GO:0043066	BP	negative regulation of apoptotic process	Gene Ontology	2	487	0.13258	0.161294	BAG3|MAPK8	http://amigo.geneontology.org/amigo/term/GO:0043066
GO:0043069	BP	negative regulation of programmed cell death	Gene Ontology	1	15	0.020569	0.0626012	TM7SF3	http://amigo.geneontology.org/amigo/term/GO:0043069
GO:0043085	BP	positive regulation of catalytic activity	Gene Ontology	1	82	0.102288	0.135098	AZI2	http://amigo.geneontology.org/amigo/term/GO:0043085
GO:0043161	BP	proteasome-mediated ubiquitin-dependent protein catabolic process	Gene Ontology	1	181	0.21094	0.230163	CRBN	http://amigo.geneontology.org/amigo/term/GO:0043161
GO:0043177	MF	organic acid binding	Gene Ontology	1	10	0.0141861	0.0571212	HMGCS1	http://amigo.geneontology.org/amigo/term/GO:0043177
GO:0043195	CC	terminal bouton	Gene Ontology	1	54	0.0689838	0.105682	HSPA8	http://amigo.geneontology.org/amigo/term/GO:0043195
GO:0043202	CC	lysosomal lumen	Gene Ontology	2	94	0.00696664	0.0562535	HSP90AA1|HSPA8	http://amigo.geneontology.org/amigo/term/GO:0043202
GO:0043204	CC	perikaryon	Gene Ontology	1	155	0.183723	0.20539	AZI2	http://amigo.geneontology.org/amigo/term/GO:0043204
GO:0043209	CC	myelin sheath	Gene Ontology	1	29	0.0382261	0.0766207	HSP90AA1	http://amigo.geneontology.org/amigo/term/GO:0043209
GO:0043231	CC	intracellular membrane-bounded organelle	Gene Ontology	2	788	0.273639	0.28622	PHLPP1|OSBPL9	http://amigo.geneontology.org/amigo/term/GO:0043231
GO:0043235	CC	receptor complex	Gene Ontology	2	207	0.030266	0.0698364	TGFBR3|BMPR1B	http://amigo.geneontology.org/amigo/term/GO:0043235
GO:0043236	MF	laminin binding	Gene Ontology	1	25	0.0332133	0.0728292	DAG1	http://amigo.geneontology.org/amigo/term/GO:0043236
GO:0043237	MF	laminin-1 binding	Gene Ontology	1	6	0.00905052	0.0562535	DAG1	http://amigo.geneontology.org/amigo/term/GO:0043237
GO:0043254	BP	regulation of protein-containing complex assembly	Gene Ontology	2	19	0.00034138	0.0117737	HSP90AA1|HSPA8	http://amigo.geneontology.org/amigo/term/GO:0043254
GO:0043312	BP	neutrophil degranulation	Gene Ontology	3	482	0.0251349	0.067063	HSPA8|HSP90AA1|AGL	http://amigo.geneontology.org/amigo/term/GO:0043312
GO:0043393	BP	regulation of protein binding	Gene Ontology	1	23	0.0306973	0.0698364	TGFBR3	http://amigo.geneontology.org/amigo/term/GO:0043393
GO:0043403	BP	skeletal muscle tissue regeneration	Gene Ontology	1	18	0.0243792	0.066027	DAG1	http://amigo.geneontology.org/amigo/term/GO:0043403
GO:0043408	BP	regulation of MAPK cascade	Gene Ontology	1	23	0.0306973	0.0698364	PHLPP1	http://amigo.geneontology.org/amigo/term/GO:0043408
GO:0043409	BP	negative regulation of MAPK cascade	Gene Ontology	2	20	0.000375207	0.0117737	DAG1|DUSP3	http://amigo.geneontology.org/amigo/term/GO:0043409
GO:0043434	BP	response to peptide hormone	Gene Ontology	1	48	0.0616911	0.0971262	DAG1	http://amigo.geneontology.org/amigo/term/GO:0043434
GO:0043488	BP	regulation of mRNA stability	Gene Ontology	1	111	0.13555	0.164031	HSPA8	http://amigo.geneontology.org/amigo/term/GO:0043488
GO:0043524	BP	negative regulation of neuron apoptotic process	Gene Ontology	1	138	0.165431	0.19056	LIG4	http://amigo.geneontology.org/amigo/term/GO:0043524
GO:0043547	BP	positive regulation of GTPase activity	Gene Ontology	2	307	0.0610874	0.0971262	DEPDC1B|SCYL2	http://amigo.geneontology.org/amigo/term/GO:0043547
GO:0044183	MF	protein folding chaperone	Gene Ontology	1	27	0.0357229	0.0742189	HSPA8	http://amigo.geneontology.org/amigo/term/GO:0044183
GO:0044294	CC	dendritic growth cone	Gene Ontology	1	9	0.0129047	0.0567307	HSP90AA1	http://amigo.geneontology.org/amigo/term/GO:0044294
GO:0044295	CC	axonal growth cone	Gene Ontology	1	29	0.0382261	0.0766207	HSP90AA1	http://amigo.geneontology.org/amigo/term/GO:0044295
GO:0044306	CC	neuron projection terminus	Gene Ontology	1	20	0.0269113	0.0682152	GCH1	http://amigo.geneontology.org/amigo/term/GO:0044306
GO:0044325	MF	ion channel binding	Gene Ontology	1	133	0.159975	0.18616	CRBN	http://amigo.geneontology.org/amigo/term/GO:0044325
GO:0044528	BP	regulation of mitochondrial mRNA stability	Gene Ontology	1	7	0.0103369	0.0562535	PDE12	http://amigo.geneontology.org/amigo/term/GO:0044528
GO:0044829	BP	positive regulation by host of viral genome replication	Gene Ontology	1	7	0.0103369	0.0562535	HSPA8	http://amigo.geneontology.org/amigo/term/GO:0044829
GO:0044853	CC	plasma membrane raft	Gene Ontology	1	32	0.041969	0.0800667	DAG1	http://amigo.geneontology.org/amigo/term/GO:0044853
GO:0044877	MF	protein-containing complex binding	Gene Ontology	2	349	0.0762237	0.111517	BAG3|GCH1	http://amigo.geneontology.org/amigo/term/GO:0044877
GO:0045056	BP	transcytosis	Gene Ontology	1	12	0.0167441	0.060465	MAL2	http://amigo.geneontology.org/amigo/term/GO:0045056
GO:0045070	BP	positive regulation of viral genome replication	Gene Ontology	2	28	0.000701881	0.0172625	PDE12|VAPB	http://amigo.geneontology.org/amigo/term/GO:0045070
GO:0045121	CC	membrane raft	Gene Ontology	1	237	0.266576	0.279153	MAL2	http://amigo.geneontology.org/amigo/term/GO:0045121
GO:0045190	BP	isotype switching	Gene Ontology	1	17	0.0231107	0.065313	LIG4	http://amigo.geneontology.org/amigo/term/GO:0045190
GO:0045202	CC	synapse	Gene Ontology	1	420	0.42288	0.430448	MAPK8	http://amigo.geneontology.org/amigo/term/GO:0045202
GO:0045211	CC	postsynaptic membrane	Gene Ontology	1	141	0.168688	0.192605	DAG1	http://amigo.geneontology.org/amigo/term/GO:0045211
GO:0045254	CC	pyruvate dehydrogenase complex	Gene Ontology	1	5	0.00776252	0.0562535	PDHA1	http://amigo.geneontology.org/amigo/term/GO:0045254
GO:0045296	MF	cadherin binding	Gene Ontology	4	305	0.000700514	0.0172625	BAG3|HSPA8|CTNNAL1|VAPB	http://amigo.geneontology.org/amigo/term/GO:0045296
GO:0045429	BP	positive regulation of nitric oxide biosynthetic process	Gene Ontology	1	39	0.050647	0.0872893	HSP90AA1	http://amigo.geneontology.org/amigo/term/GO:0045429
GO:0045505	MF	dynein intermediate chain binding	Gene Ontology	1	30	0.0394754	0.0775866	BAG3	http://amigo.geneontology.org/amigo/term/GO:0045505
GO:0045540	BP	regulation of cholesterol biosynthetic process	Gene Ontology	1	35	0.0456976	0.0826736	HMGCS1	http://amigo.geneontology.org/amigo/term/GO:0045540
GO:0045597	BP	positive regulation of cell differentiation	Gene Ontology	1	34	0.0444563	0.081563	BMPR1B	http://amigo.geneontology.org/amigo/term/GO:0045597
GO:0045669	BP	positive regulation of osteoblast differentiation	Gene Ontology	1	60	0.076221	0.111517	BMPR1B	http://amigo.geneontology.org/amigo/term/GO:0045669
GO:0045721	BP	negative regulation of gluconeogenesis	Gene Ontology	1	18	0.0243792	0.066027	DLD	http://amigo.geneontology.org/amigo/term/GO:0045721
GO:0045739	BP	positive regulation of DNA repair	Gene Ontology	1	31	0.040723	0.0790147	DEPDC1B	http://amigo.geneontology.org/amigo/term/GO:0045739
GO:0045776	BP	negative regulation of blood pressure	Gene Ontology	1	27	0.0357229	0.0742189	GCH1	http://amigo.geneontology.org/amigo/term/GO:0045776
GO:0045860	BP	positive regulation of protein kinase activity	Gene Ontology	1	53	0.0677723	0.10453	DAG1	http://amigo.geneontology.org/amigo/term/GO:0045860
GO:0045880	BP	positive regulation of smoothened signaling pathway	Gene Ontology	1	37	0.0481754	0.0844695	DCDC2	http://amigo.geneontology.org/amigo/term/GO:0045880
GO:0045892	BP	negative regulation of transcription, DNA-templated	Gene Ontology	1	536	0.504513	0.508424	HSPA8	http://amigo.geneontology.org/amigo/term/GO:0045892
GO:0045931	BP	positive regulation of mitotic cell cycle	Gene Ontology	2	31	0.000849821	0.0179846	POLDIP2|DUSP3	http://amigo.geneontology.org/amigo/term/GO:0045931
GO:0045944	BP	positive regulation of transcription by RNA polymerase II	Gene Ontology	2	1159	0.447099	0.453074	BMPR1B|BCL9	http://amigo.geneontology.org/amigo/term/GO:0045944
GO:0046034	BP	ATP metabolic process	Gene Ontology	1	33	0.0432135	0.0812485	HSPA8	http://amigo.geneontology.org/amigo/term/GO:0046034
GO:0046328	BP	regulation of JNK cascade	Gene Ontology	2	16	0.00024934	0.0108047	TGFBR3|PHLPP1	http://amigo.geneontology.org/amigo/term/GO:0046328
GO:0046329	BP	negative regulation of JNK cascade	Gene Ontology	1	27	0.0357229	0.0742189	DUSP3	http://amigo.geneontology.org/amigo/term/GO:0046329
GO:0046332	MF	SMAD binding	Gene Ontology	2	49	0.00202173	0.03407	TGFBR3|BMPR1B	http://amigo.geneontology.org/amigo/term/GO:0046332
GO:0046654	BP	tetrahydrofolate biosynthetic process	Gene Ontology	1	5	0.00776252	0.0562535	GCH1	http://amigo.geneontology.org/amigo/term/GO:0046654
GO:0046677	BP	response to antibiotic	Gene Ontology	1	29	0.0382261	0.0766207	HSP90AA1	http://amigo.geneontology.org/amigo/term/GO:0046677
GO:0046716	BP	muscle cell cellular homeostasis	Gene Ontology	1	21	0.0281749	0.0685539	BAG3	http://amigo.geneontology.org/amigo/term/GO:0046716
GO:0046718	BP	viral entry into host cell	Gene Ontology	1	89	0.11043	0.142947	DAG1	http://amigo.geneontology.org/amigo/term/GO:0046718
GO:0046827	BP	positive regulation of protein export from nucleus	Gene Ontology	1	20	0.0269113	0.0682152	BAG3	http://amigo.geneontology.org/amigo/term/GO:0046827
GO:0046836	BP	glycolipid transport	Gene Ontology	1	6	0.00905052	0.0562535	PLEKHA8	http://amigo.geneontology.org/amigo/term/GO:0046836
GO:0046854	BP	phosphatidylinositol phosphorylation	Gene Ontology	1	56	0.0714024	0.107755	PIP5K1B	http://amigo.geneontology.org/amigo/term/GO:0046854
GO:0046856	BP	phosphatidylinositol dephosphorylation	Gene Ontology	1	29	0.0382261	0.0766207	SACM1L	http://amigo.geneontology.org/amigo/term/GO:0046856
GO:0046872	MF	metal ion binding	Gene Ontology	10	2298	0.000667423	0.0172625	PHLPP1|PMPCB|YOD1|LIG4|BMPR1B|CRBN|PDE12|DEPDC1B|SETD2|COX5A	http://amigo.geneontology.org/amigo/term/GO:0046872
GO:0046890	BP	regulation of lipid biosynthetic process	Gene Ontology	1	6	0.00905052	0.0562535	DLD	http://amigo.geneontology.org/amigo/term/GO:0046890
GO:0046949	BP	fatty-acyl-CoA biosynthetic process	Gene Ontology	1	12	0.0167441	0.060465	SCD5	http://amigo.geneontology.org/amigo/term/GO:0046949
GO:0046975	MF	histone methyltransferase activity (H3-K36 specific)	Gene Ontology	1	12	0.0167441	0.060465	SETD2	http://amigo.geneontology.org/amigo/term/GO:0046975
GO:0046982	MF	protein heterodimerization activity	Gene Ontology	1	297	0.321919	0.332516	VAPB	http://amigo.geneontology.org/amigo/term/GO:0046982
GO:0048010	BP	vascular endothelial growth factor receptor signaling pathway	Gene Ontology	1	64	0.0810151	0.115736	HSP90AA1	http://amigo.geneontology.org/amigo/term/GO:0048010
GO:0048020	MF	CCR chemokine receptor binding	Gene Ontology	1	28	0.0369753	0.0756125	SCYL2	http://amigo.geneontology.org/amigo/term/GO:0048020
GO:0048026	BP	positive regulation of mRNA splicing, via spliceosome	Gene Ontology	1	23	0.0306973	0.0698364	HSPA8	http://amigo.geneontology.org/amigo/term/GO:0048026
GO:0048041	BP	focal adhesion assembly	Gene Ontology	1	27	0.0357229	0.0742189	FERMT2	http://amigo.geneontology.org/amigo/term/GO:0048041
GO:0048146	BP	positive regulation of fibroblast proliferation	Gene Ontology	1	48	0.0616911	0.0971262	LIG4	http://amigo.geneontology.org/amigo/term/GO:0048146
GO:0048156	MF	tau protein binding	Gene Ontology	1	45	0.0580238	0.0937863	HSP90AA1	http://amigo.geneontology.org/amigo/term/GO:0048156
GO:0048185	MF	activin binding	Gene Ontology	1	15	0.020569	0.0626012	TGFBR3	http://amigo.geneontology.org/amigo/term/GO:0048185
GO:0048247	BP	lymphocyte chemotaxis	Gene Ontology	1	32	0.041969	0.0800667	SCYL2	http://amigo.geneontology.org/amigo/term/GO:0048247
GO:0048265	BP	response to pain	Gene Ontology	1	17	0.0231107	0.065313	GCH1	http://amigo.geneontology.org/amigo/term/GO:0048265
GO:0048471	CC	perinuclear region of cytoplasm	Gene Ontology	7	697	3.35801e-05	0.00381974	MAL2|HSPA8|SCYL2|AZI2|CRBN|HSP90AA1|ALDH1A2	http://amigo.geneontology.org/amigo/term/GO:0048471
GO:0048487	MF	beta-tubulin binding	Gene Ontology	1	37	0.0481754	0.0844695	VAPB	http://amigo.geneontology.org/amigo/term/GO:0048487
GO:0048511	BP	rhythmic process	Gene Ontology	1	66	0.0834029	0.117852	MAPK8	http://amigo.geneontology.org/amigo/term/GO:0048511
GO:0048566	BP	embryonic digestive tract development	Gene Ontology	1	16	0.0218407	0.0645292	ALDH1A2	http://amigo.geneontology.org/amigo/term/GO:0048566
GO:0048675	BP	axon extension	Gene Ontology	1	27	0.0357229	0.0742189	HSP90AA1	http://amigo.geneontology.org/amigo/term/GO:0048675
GO:0048701	BP	embryonic cranial skeleton morphogenesis	Gene Ontology	1	32	0.041969	0.0800667	SETD2	http://amigo.geneontology.org/amigo/term/GO:0048701
GO:0048714	BP	positive regulation of oligodendrocyte differentiation	Gene Ontology	1	23	0.0306973	0.0698364	DAG1	http://amigo.geneontology.org/amigo/term/GO:0048714
GO:0048738	BP	cardiac muscle tissue development	Gene Ontology	1	17	0.0231107	0.065313	ALDH1A2	http://amigo.geneontology.org/amigo/term/GO:0048738
GO:0048786	CC	presynaptic active zone	Gene Ontology	1	39	0.050647	0.0872893	FZD3	http://amigo.geneontology.org/amigo/term/GO:0048786
GO:0048813	BP	dendrite morphogenesis	Gene Ontology	1	34	0.0444563	0.081563	DCDC2	http://amigo.geneontology.org/amigo/term/GO:0048813
GO:0048863	BP	stem cell differentiation	Gene Ontology	1	31	0.040723	0.0790147	SETD2	http://amigo.geneontology.org/amigo/term/GO:0048863
GO:0048864	BP	stem cell development	Gene Ontology	1	5	0.00776252	0.0562535	SETD2	http://amigo.geneontology.org/amigo/term/GO:0048864
GO:0050431	MF	transforming growth factor beta binding	Gene Ontology	1	23	0.0306973	0.0698364	TGFBR3	http://amigo.geneontology.org/amigo/term/GO:0050431
GO:0050680	BP	negative regulation of epithelial cell proliferation	Gene Ontology	1	60	0.076221	0.111517	TGFBR3	http://amigo.geneontology.org/amigo/term/GO:0050680
GO:0050709	BP	negative regulation of protein secretion	Gene Ontology	1	20	0.0269113	0.0682152	ERP29	http://amigo.geneontology.org/amigo/term/GO:0050709
GO:0050769	BP	positive regulation of neurogenesis	Gene Ontology	1	28	0.0369753	0.0756125	LIG4	http://amigo.geneontology.org/amigo/term/GO:0050769
GO:0050790	BP	regulation of catalytic activity	Gene Ontology	2	53	0.00234694	0.0374687	BAG3|DEPDC1B	http://amigo.geneontology.org/amigo/term/GO:0050790
GO:0050807	BP	regulation of synapse organization	Gene Ontology	1	21	0.0281749	0.0685539	DAG1	http://amigo.geneontology.org/amigo/term/GO:0050807
GO:0050821	BP	protein stabilization	Gene Ontology	2	183	0.0241689	0.066027	HSP90AA1|BAG3	http://amigo.geneontology.org/amigo/term/GO:0050821
GO:0050860	BP	negative regulation of T cell receptor signaling pathway	Gene Ontology	1	23	0.0306973	0.0698364	DUSP3	http://amigo.geneontology.org/amigo/term/GO:0050860
GO:0050868	BP	negative regulation of T cell activation	Gene Ontology	1	12	0.0167441	0.060465	DUSP3	http://amigo.geneontology.org/amigo/term/GO:0050868
GO:0050884	BP	neuromuscular process controlling posture	Gene Ontology	1	11	0.015466	0.0583984	GCH1	http://amigo.geneontology.org/amigo/term/GO:0050884
GO:0050999	BP	regulation of nitric-oxide synthase activity	Gene Ontology	1	21	0.0281749	0.0685539	HSP90AA1	http://amigo.geneontology.org/amigo/term/GO:0050999
GO:0051000	BP	positive regulation of nitric-oxide synthase activity	Gene Ontology	1	21	0.0281749	0.0685539	GCH1	http://amigo.geneontology.org/amigo/term/GO:0051000
GO:0051015	MF	actin filament binding	Gene Ontology	3	208	0.00262913	0.0392214	FERMT2|CTNNAL1|CLMN	http://amigo.geneontology.org/amigo/term/GO:0051015
GO:0051019	MF	mitogen-activated protein kinase binding	Gene Ontology	1	30	0.0394754	0.0775866	GCH1	http://amigo.geneontology.org/amigo/term/GO:0051019
GO:0051020	MF	GTPase binding	Gene Ontology	1	34	0.0444563	0.081563	HSP90AA1	http://amigo.geneontology.org/amigo/term/GO:0051020
GO:0051056	BP	regulation of small GTPase mediated signal transduction	Gene Ontology	1	139	0.166518	0.191327	DEPDC1B	http://amigo.geneontology.org/amigo/term/GO:0051056
GO:0051082	MF	unfolded protein binding	Gene Ontology	2	115	0.0101896	0.0562535	HSP90AA1|HSPA8	http://amigo.geneontology.org/amigo/term/GO:0051082
GO:0051085	BP	chaperone cofactor-dependent protein refolding	Gene Ontology	1	32	0.041969	0.0800667	HSPA8	http://amigo.geneontology.org/amigo/term/GO:0051085
GO:0051087	MF	chaperone binding	Gene Ontology	3	104	0.000371683	0.0117737	ERP29|HSPA8|BAG3	http://amigo.geneontology.org/amigo/term/GO:0051087
GO:0051090	BP	regulation of DNA-binding transcription factor activity	Gene Ontology	1	26	0.0344689	0.074153	MAPK8	http://amigo.geneontology.org/amigo/term/GO:0051090
GO:0051103	BP	DNA ligation involved in DNA repair	Gene Ontology	1	7	0.0103369	0.0562535	LIG4	http://amigo.geneontology.org/amigo/term/GO:0051103
GO:0051131	BP	chaperone-mediated protein complex assembly	Gene Ontology	1	21	0.0281749	0.0685539	HSP90AA1	http://amigo.geneontology.org/amigo/term/GO:0051131
GO:0051247	BP	positive regulation of protein metabolic process	Gene Ontology	1	10	0.0141861	0.0571212	MAPK8	http://amigo.geneontology.org/amigo/term/GO:0051247
GO:0051260	BP	protein homooligomerization	Gene Ontology	1	105	0.128769	0.157712	KCNG3	http://amigo.geneontology.org/amigo/term/GO:0051260
GO:0051271	BP	negative regulation of cellular component movement	Gene Ontology	1	7	0.0103369	0.0562535	TGFBR3	http://amigo.geneontology.org/amigo/term/GO:0051271
GO:0051276	BP	chromosome organization	Gene Ontology	1	15	0.020569	0.0626012	LIG4	http://amigo.geneontology.org/amigo/term/GO:0051276
GO:0051289	BP	protein homotetramerization	Gene Ontology	1	59	0.0750186	0.111313	ALDH1A2	http://amigo.geneontology.org/amigo/term/GO:0051289
GO:0051301	BP	cell division	Gene Ontology	2	346	0.0751058	0.111313	LIG4|DEPDC1B	http://amigo.geneontology.org/amigo/term/GO:0051301
GO:0051384	BP	response to glucocorticoid	Gene Ontology	1	60	0.076221	0.111517	AGL	http://amigo.geneontology.org/amigo/term/GO:0051384
GO:0051393	MF	alpha-actinin binding	Gene Ontology	1	15	0.020569	0.0626012	DAG1	http://amigo.geneontology.org/amigo/term/GO:0051393
GO:0051402	BP	neuron apoptotic process	Gene Ontology	1	40	0.0518804	0.0885762	LIG4	http://amigo.geneontology.org/amigo/term/GO:0051402
GO:0051403	BP	stress-activated MAPK cascade	Gene Ontology	1	26	0.0344689	0.074153	MAPK8	http://amigo.geneontology.org/amigo/term/GO:0051403
GO:0051602	BP	response to electrical stimulus	Gene Ontology	1	26	0.0344689	0.074153	FZD3	http://amigo.geneontology.org/amigo/term/GO:0051602
GO:0051607	BP	defense response to virus	Gene Ontology	2	200	0.0284299	0.06899	PDE12|SETD2	http://amigo.geneontology.org/amigo/term/GO:0051607
GO:0051647	BP	nucleus localization	Gene Ontology	1	7	0.0103369	0.0562535	CLMN	http://amigo.geneontology.org/amigo/term/GO:0051647
GO:0051726	BP	regulation of cell cycle	Gene Ontology	1	121	0.146738	0.175008	HSPA8	http://amigo.geneontology.org/amigo/term/GO:0051726
GO:0051787	MF	misfolded protein binding	Gene Ontology	1	27	0.0357229	0.0742189	HSPA8	http://amigo.geneontology.org/amigo/term/GO:0051787
GO:0051861	MF	glycolipid binding	Gene Ontology	1	5	0.00776252	0.0562535	PLEKHA8	http://amigo.geneontology.org/amigo/term/GO:0051861
GO:0051893	BP	regulation of focal adhesion assembly	Gene Ontology	1	23	0.0306973	0.0698364	DUSP3	http://amigo.geneontology.org/amigo/term/GO:0051893
GO:0051897	BP	positive regulation of protein kinase B signaling	Gene Ontology	1	166	0.195348	0.214954	HSP90AA1	http://amigo.geneontology.org/amigo/term/GO:0051897
GO:0051898	BP	negative regulation of protein kinase B signaling	Gene Ontology	2	46	0.00179309	0.0313791	PHLPP1|DAG1	http://amigo.geneontology.org/amigo/term/GO:0051898
GO:0051973	BP	positive regulation of telomerase activity	Gene Ontology	1	34	0.0444563	0.081563	HSP90AA1	http://amigo.geneontology.org/amigo/term/GO:0051973
GO:0055010	BP	ventricular cardiac muscle tissue morphogenesis	Gene Ontology	1	25	0.0332133	0.0728292	TGFBR3	http://amigo.geneontology.org/amigo/term/GO:0055010
GO:0055131	MF	C3HC4-type RING finger domain binding	Gene Ontology	1	6	0.00905052	0.0562535	HSPA8	http://amigo.geneontology.org/amigo/term/GO:0055131
GO:0060038	BP	cardiac muscle cell proliferation	Gene Ontology	1	14	0.0192957	0.0620904	TGFBR3	http://amigo.geneontology.org/amigo/term/GO:0060038
GO:0060039	BP	pericardium development	Gene Ontology	1	9	0.0129047	0.0567307	SETD2	http://amigo.geneontology.org/amigo/term/GO:0060039
GO:0060041	BP	retina development in camera-type eye	Gene Ontology	1	56	0.0714024	0.107755	BMPR1B	http://amigo.geneontology.org/amigo/term/GO:0060041
GO:0060045	BP	positive regulation of cardiac muscle cell proliferation	Gene Ontology	1	25	0.0332133	0.0728292	TGFBR3	http://amigo.geneontology.org/amigo/term/GO:0060045
GO:0060055	BP	angiogenesis involved in wound healing	Gene Ontology	1	10	0.0141861	0.0571212	DAG1	http://amigo.geneontology.org/amigo/term/GO:0060055
GO:0060070	BP	canonical Wnt signaling pathway	Gene Ontology	2	70	0.00398316	0.0525315	FZD3|BCL9	http://amigo.geneontology.org/amigo/term/GO:0060070
GO:0060071	BP	Wnt signaling pathway, planar cell polarity pathway	Gene Ontology	1	89	0.11043	0.142947	FZD3	http://amigo.geneontology.org/amigo/term/GO:0060071
GO:0060091	CC	kinocilium	Gene Ontology	1	7	0.0103369	0.0562535	DCDC2	http://amigo.geneontology.org/amigo/term/GO:0060091
GO:0060216	BP	definitive hemopoiesis	Gene Ontology	1	16	0.0218407	0.0645292	TGFBR3	http://amigo.geneontology.org/amigo/term/GO:0060216
GO:0060271	BP	cilium assembly	Gene Ontology	1	194	0.224213	0.241747	DCDC2	http://amigo.geneontology.org/amigo/term/GO:0060271
GO:0060317	BP	cardiac epithelial to mesenchymal transition	Gene Ontology	1	13	0.0180207	0.0614189	TGFBR3	http://amigo.geneontology.org/amigo/term/GO:0060317
GO:0060324	BP	face development	Gene Ontology	1	17	0.0231107	0.065313	ALDH1A2	http://amigo.geneontology.org/amigo/term/GO:0060324
GO:0060347	BP	heart trabecula formation	Gene Ontology	1	15	0.020569	0.0626012	TGFBR3	http://amigo.geneontology.org/amigo/term/GO:0060347
GO:0060389	BP	pathway-restricted SMAD protein phosphorylation	Gene Ontology	1	13	0.0180207	0.0614189	TGFBR3	http://amigo.geneontology.org/amigo/term/GO:0060389
GO:0060412	BP	ventricular septum morphogenesis	Gene Ontology	1	34	0.0444563	0.081563	TGFBR3	http://amigo.geneontology.org/amigo/term/GO:0060412
GO:0060441	BP	epithelial tube branching involved in lung morphogenesis	Gene Ontology	1	15	0.020569	0.0626012	DAG1	http://amigo.geneontology.org/amigo/term/GO:0060441
GO:0060445	BP	branching involved in salivary gland morphogenesis	Gene Ontology	1	11	0.015466	0.0583984	DAG1	http://amigo.geneontology.org/amigo/term/GO:0060445
GO:0060548	BP	negative regulation of cell death	Gene Ontology	1	59	0.0750186	0.111313	PDE12	http://amigo.geneontology.org/amigo/term/GO:0060548
GO:0060669	BP	embryonic placenta morphogenesis	Gene Ontology	1	5	0.00776252	0.0562535	SETD2	http://amigo.geneontology.org/amigo/term/GO:0060669
GO:0061024	BP	membrane organization	Gene Ontology	1	133	0.159975	0.18616	HSPA8	http://amigo.geneontology.org/amigo/term/GO:0061024
GO:0061036	BP	positive regulation of cartilage development	Gene Ontology	1	17	0.0231107	0.065313	BMPR1B	http://amigo.geneontology.org/amigo/term/GO:0061036
GO:0061202	CC	clathrin-sculpted gamma-aminobutyric acid transport vesicle membrane	Gene Ontology	1	8	0.0116216	0.0562535	HSPA8	http://amigo.geneontology.org/amigo/term/GO:0061202
GO:0061384	BP	heart trabecula morphogenesis	Gene Ontology	1	7	0.0103369	0.0562535	TGFBR3	http://amigo.geneontology.org/amigo/term/GO:0061384
GO:0061549	BP	sympathetic ganglion development	Gene Ontology	1	9	0.0129047	0.0567307	FZD3	http://amigo.geneontology.org/amigo/term/GO:0061549
GO:0061578	MF	Lys63-specific deubiquitinase activity	Gene Ontology	2	12	0.000148794	0.00867245	DEPDC1B|YOD1	http://amigo.geneontology.org/amigo/term/GO:0061578
GO:0061635	BP	regulation of protein complex stability	Gene Ontology	1	11	0.015466	0.0583984	HSPA8	http://amigo.geneontology.org/amigo/term/GO:0061635
GO:0061684	BP	chaperone-mediated autophagy	Gene Ontology	3	7	2.45557e-07	4.46914e-05	HSP90AA1|HSPA8|BAG3	http://amigo.geneontology.org/amigo/term/GO:0061684
GO:0061732	BP	mitochondrial acetyl-CoA biosynthetic process from pyruvate	Gene Ontology	1	6	0.00905052	0.0562535	PDHA1	http://amigo.geneontology.org/amigo/term/GO:0061732
GO:0061817	BP	endoplasmic reticulum-plasma membrane tethering	Gene Ontology	1	6	0.00905052	0.0562535	VAPB	http://amigo.geneontology.org/amigo/term/GO:0061817
GO:0061844	BP	antimicrobial humoral immune response mediated by antimicrobial peptide	Gene Ontology	1	62	0.0786211	0.113026	DLD	http://amigo.geneontology.org/amigo/term/GO:0061844
GO:0062009	BP	secondary palate development	Gene Ontology	1	14	0.0192957	0.0620904	TGFBR3	http://amigo.geneontology.org/amigo/term/GO:0062009
GO:0062023	CC	collagen-containing extracellular matrix	Gene Ontology	1	370	0.383754	0.392377	DAG1	http://amigo.geneontology.org/amigo/term/GO:0062023
GO:0065003	BP	protein-containing complex assembly	Gene Ontology	1	129	0.155585	0.182923	GCH1	http://amigo.geneontology.org/amigo/term/GO:0065003
GO:0070062	CC	extracellular exosome	Gene Ontology	6	2085	0.0526635	0.08941	TGFBR3|TM7SF3|HSPA8|MAL2|DAG1|HSP90AA1	http://amigo.geneontology.org/amigo/term/GO:0070062
GO:0070098	BP	chemokine-mediated signaling pathway	Gene Ontology	1	67	0.0845946	0.118798	SCYL2	http://amigo.geneontology.org/amigo/term/GO:0070098
GO:0070122	MF	isopeptidase activity	Gene Ontology	1	12	0.0167441	0.060465	DEPDC1B	http://amigo.geneontology.org/amigo/term/GO:0070122
GO:0070182	MF	DNA polymerase binding	Gene Ontology	1	18	0.0243792	0.066027	HSP90AA1	http://amigo.geneontology.org/amigo/term/GO:0070182
GO:0070273	MF	phosphatidylinositol-4-phosphate binding	Gene Ontology	1	30	0.0394754	0.0775866	PLEKHA8	http://amigo.geneontology.org/amigo/term/GO:0070273
GO:0070372	BP	regulation of ERK1 and ERK2 cascade	Gene Ontology	1	29	0.0382261	0.0766207	TGFBR3	http://amigo.geneontology.org/amigo/term/GO:0070372
GO:0070373	BP	negative regulation of ERK1 and ERK2 cascade	Gene Ontology	1	70	0.0881605	0.121555	DUSP3	http://amigo.geneontology.org/amigo/term/GO:0070373
GO:0070374	BP	positive regulation of ERK1 and ERK2 cascade	Gene Ontology	1	207	0.237267	0.253419	SCYL2	http://amigo.geneontology.org/amigo/term/GO:0070374
GO:0070419	CC	nonhomologous end joining complex	Gene Ontology	1	8	0.0116216	0.0562535	LIG4	http://amigo.geneontology.org/amigo/term/GO:0070419
GO:0070531	CC	BRCA1-A complex	Gene Ontology	1	8	0.0116216	0.0562535	DEPDC1B	http://amigo.geneontology.org/amigo/term/GO:0070531
GO:0070536	BP	protein K63-linked deubiquitination	Gene Ontology	2	31	0.000849821	0.0179846	DEPDC1B|YOD1	http://amigo.geneontology.org/amigo/term/GO:0070536
GO:0070552	CC	BRISC complex	Gene Ontology	1	5	0.00776252	0.0562535	DEPDC1B	http://amigo.geneontology.org/amigo/term/GO:0070552
GO:0070584	BP	mitochondrion morphogenesis	Gene Ontology	1	23	0.0306973	0.0698364	POLDIP2	http://amigo.geneontology.org/amigo/term/GO:0070584
GO:0070842	BP	aggresome assembly	Gene Ontology	1	6	0.00905052	0.0562535	BAG3	http://amigo.geneontology.org/amigo/term/GO:0070842
GO:0070938	CC	contractile ring	Gene Ontology	1	6	0.00905052	0.0562535	DAG1	http://amigo.geneontology.org/amigo/term/GO:0070938
GO:0070971	CC	endoplasmic reticulum exit site	Gene Ontology	1	34	0.0444563	0.081563	VAPB	http://amigo.geneontology.org/amigo/term/GO:0070971
GO:0070987	BP	error-free translesion synthesis	Gene Ontology	1	21	0.0281749	0.0685539	POLDIP2	http://amigo.geneontology.org/amigo/term/GO:0070987
GO:0071108	BP	protein K48-linked deubiquitination	Gene Ontology	1	34	0.0444563	0.081563	YOD1	http://amigo.geneontology.org/amigo/term/GO:0071108
GO:0071222	BP	cellular response to lipopolysaccharide	Gene Ontology	1	158	0.186909	0.207931	MAPK8	http://amigo.geneontology.org/amigo/term/GO:0071222
GO:0071260	BP	cellular response to mechanical stimulus	Gene Ontology	3	79	0.000169667	0.00867245	BAG3|MAPK8|DAG1	http://amigo.geneontology.org/amigo/term/GO:0071260
GO:0071276	BP	cellular response to cadmium ion	Gene Ontology	1	39	0.050647	0.0872893	MAPK8	http://amigo.geneontology.org/amigo/term/GO:0071276
GO:0071285	BP	cellular response to lithium ion	Gene Ontology	1	14	0.0192957	0.0620904	LIG4	http://amigo.geneontology.org/amigo/term/GO:0071285
GO:0071300	BP	cellular response to retinoic acid	Gene Ontology	1	67	0.0845946	0.118798	ALDH1A2	http://amigo.geneontology.org/amigo/term/GO:0071300
GO:0071345	BP	cellular response to cytokine stimulus	Gene Ontology	1	53	0.0677723	0.10453	MAPK8	http://amigo.geneontology.org/amigo/term/GO:0071345
GO:0071346	BP	cellular response to interferon-gamma	Gene Ontology	2	95	0.00710744	0.0562535	PDE12|SCYL2	http://amigo.geneontology.org/amigo/term/GO:0071346
GO:0071347	BP	cellular response to interleukin-1	Gene Ontology	1	80	0.0999486	0.132585	SCYL2	http://amigo.geneontology.org/amigo/term/GO:0071347
GO:0071356	BP	cellular response to tumor necrosis factor	Gene Ontology	1	125	0.151173	0.179124	SCYL2	http://amigo.geneontology.org/amigo/term/GO:0071356
GO:0071363	BP	cellular response to growth factor stimulus	Gene Ontology	1	59	0.0750186	0.111313	BMPR1B	http://amigo.geneontology.org/amigo/term/GO:0071363
GO:0071364	BP	cellular response to epidermal growth factor stimulus	Gene Ontology	1	43	0.0555711	0.0912811	DUSP3	http://amigo.geneontology.org/amigo/term/GO:0071364
GO:0071372	BP	cellular response to follicle-stimulating hormone stimulus	Gene Ontology	1	11	0.015466	0.0583984	HMGCS1	http://amigo.geneontology.org/amigo/term/GO:0071372
GO:0071397	BP	cellular response to cholesterol	Gene Ontology	2	18	0.000309124	0.0117737	HMGCS1|DAG1	http://amigo.geneontology.org/amigo/term/GO:0071397
GO:0071404	BP	cellular response to low-density lipoprotein particle stimulus	Gene Ontology	1	17	0.0231107	0.065313	HMGCS1	http://amigo.geneontology.org/amigo/term/GO:0071404
GO:0071479	BP	cellular response to ionizing radiation	Gene Ontology	1	32	0.041969	0.0800667	LIG4	http://amigo.geneontology.org/amigo/term/GO:0071479
GO:0071679	BP	commissural neuron axon guidance	Gene Ontology	2	12	0.000148794	0.00867245	FZD3|DAG1	http://amigo.geneontology.org/amigo/term/GO:0071679
GO:0071682	CC	endocytic vesicle lumen	Gene Ontology	1	15	0.020569	0.0626012	HSP90AA1	http://amigo.geneontology.org/amigo/term/GO:0071682
GO:0071711	BP	basement membrane organization	Gene Ontology	1	13	0.0180207	0.0614189	DAG1	http://amigo.geneontology.org/amigo/term/GO:0071711
GO:0071773	BP	cellular response to BMP stimulus	Gene Ontology	1	33	0.0432135	0.0812485	BMPR1B	http://amigo.geneontology.org/amigo/term/GO:0071773
GO:0071805	BP	potassium ion transmembrane transport	Gene Ontology	1	123	0.148958	0.176961	KCNG3	http://amigo.geneontology.org/amigo/term/GO:0071805
GO:0071897	BP	DNA biosynthetic process	Gene Ontology	1	27	0.0357229	0.0742189	LIG4	http://amigo.geneontology.org/amigo/term/GO:0071897
GO:0072321	BP	chaperone-mediated protein transport	Gene Ontology	1	9	0.0129047	0.0567307	BAG3	http://amigo.geneontology.org/amigo/term/GO:0072321
GO:0072425	BP	signal transduction involved in G2 DNA damage checkpoint	Gene Ontology	1	11	0.015466	0.0583984	DEPDC1B	http://amigo.geneontology.org/amigo/term/GO:0072425
GO:0072562	CC	blood microparticle	Gene Ontology	1	141	0.168688	0.192605	HSPA8	http://amigo.geneontology.org/amigo/term/GO:0072562
GO:0072593	BP	reactive oxygen species metabolic process	Gene Ontology	1	30	0.0394754	0.0775866	GLS	http://amigo.geneontology.org/amigo/term/GO:0072593
GO:0072657	BP	protein localization to membrane	Gene Ontology	1	20	0.0269113	0.0682152	FERMT2	http://amigo.geneontology.org/amigo/term/GO:0072657
GO:0072669	CC	tRNA-splicing ligase complex	Gene Ontology	1	8	0.0116216	0.0562535	FAM98A	http://amigo.geneontology.org/amigo/term/GO:0072669
GO:0072686	CC	mitotic spindle	Gene Ontology	1	100	0.123079	0.153007	DCDC2	http://amigo.geneontology.org/amigo/term/GO:0072686
GO:0075713	BP	establishment of integrated proviral latency	Gene Ontology	1	8	0.0116216	0.0562535	LIG4	http://amigo.geneontology.org/amigo/term/GO:0075713
GO:0090090	BP	negative regulation of canonical Wnt signaling pathway	Gene Ontology	1	176	0.205776	0.225068	SCYL2	http://amigo.geneontology.org/amigo/term/GO:0090090
GO:0090114	BP	COPII-coated vesicle budding	Gene Ontology	1	5	0.00776252	0.0562535	VAPB	http://amigo.geneontology.org/amigo/term/GO:0090114
GO:0090158	BP	endoplasmic reticulum membrane organization	Gene Ontology	1	5	0.00776252	0.0562535	VAPB	http://amigo.geneontology.org/amigo/term/GO:0090158
GO:0090305	BP	nucleic acid phosphodiester bond hydrolysis	Gene Ontology	1	69	0.0869734	0.121018	PDE12	http://amigo.geneontology.org/amigo/term/GO:0090305
GO:0090324	BP	negative regulation of oxidative phosphorylation	Gene Ontology	1	5	0.00776252	0.0562535	PDE12	http://amigo.geneontology.org/amigo/term/GO:0090324
GO:0090503	BP	RNA phosphodiester bond hydrolysis, exonucleolytic	Gene Ontology	1	35	0.0456976	0.0826736	PDE12	http://amigo.geneontology.org/amigo/term/GO:0090503
GO:0097001	MF	ceramide binding	Gene Ontology	1	6	0.00905052	0.0562535	PLEKHA8	http://amigo.geneontology.org/amigo/term/GO:0097001
GO:0097110	MF	scaffold protein binding	Gene Ontology	1	60	0.076221	0.111517	HSP90AA1	http://amigo.geneontology.org/amigo/term/GO:0097110
GO:0097192	BP	extrinsic apoptotic signaling pathway in absence of ligand	Gene Ontology	1	33	0.0432135	0.0812485	BAG3	http://amigo.geneontology.org/amigo/term/GO:0097192
GO:0097441	CC	basal dendrite	Gene Ontology	1	7	0.0103369	0.0562535	MAPK8	http://amigo.geneontology.org/amigo/term/GO:0097441
GO:0097680	BP	double-strand break repair via classical nonhomologous end joining	Gene Ontology	1	6	0.00905052	0.0562535	LIG4	http://amigo.geneontology.org/amigo/term/GO:0097680
GO:0097711	BP	ciliary basal body-plasma membrane docking	Gene Ontology	1	95	0.117351	0.148525	HSP90AA1	http://amigo.geneontology.org/amigo/term/GO:0097711
GO:0097718	MF	disordered domain specific binding	Gene Ontology	1	36	0.0469373	0.0832611	HSP90AA1	http://amigo.geneontology.org/amigo/term/GO:0097718
GO:0098684	CC	photoreceptor ribbon synapse	Gene Ontology	1	7	0.0103369	0.0562535	HSPA8	http://amigo.geneontology.org/amigo/term/GO:0098684
GO:0098690	CC	glycinergic synapse	Gene Ontology	1	7	0.0103369	0.0562535	HSPA8	http://amigo.geneontology.org/amigo/term/GO:0098690
GO:0098696	BP	regulation of neurotransmitter receptor localization to postsynaptic specialization membrane	Gene Ontology	1	9	0.0129047	0.0567307	DAG1	http://amigo.geneontology.org/amigo/term/GO:0098696
GO:0098978	CC	glutamatergic synapse	Gene Ontology	2	354	0.0780987	0.112989	HSPA8|DAG1	http://amigo.geneontology.org/amigo/term/GO:0098978
GO:0098982	CC	GABA-ergic synapse	Gene Ontology	1	70	0.0881605	0.121555	DAG1	http://amigo.geneontology.org/amigo/term/GO:0098982
GO:0099175	BP	regulation of postsynapse organization	Gene Ontology	1	21	0.0281749	0.0685539	HSPA8	http://amigo.geneontology.org/amigo/term/GO:0099175
GO:0099523	CC	presynaptic cytosol	Gene Ontology	1	14	0.0192957	0.0620904	HSPA8	http://amigo.geneontology.org/amigo/term/GO:0099523
GO:0099524	CC	postsynaptic cytosol	Gene Ontology	2	18	0.000309124	0.0117737	HSPA8|DAG1	http://amigo.geneontology.org/amigo/term/GO:0099524
GO:0101005	MF	ubiquitinyl hydrolase activity	Gene Ontology	1	7	0.0103369	0.0562535	YOD1	http://amigo.geneontology.org/amigo/term/GO:0101005
GO:0101031	CC	chaperone complex	Gene Ontology	2	13	0.000171543	0.00867245	BAG3|HSPA8	http://amigo.geneontology.org/amigo/term/GO:0101031
GO:0120009	BP	intermembrane lipid transfer	Gene Ontology	1	43	0.0555711	0.0912811	PLEKHA8	http://amigo.geneontology.org/amigo/term/GO:0120009
GO:0120183	BP	positive regulation of focal adhesion disassembly	Gene Ontology	1	5	0.00776252	0.0562535	DUSP3	http://amigo.geneontology.org/amigo/term/GO:0120183
GO:0140268	CC	endoplasmic reticulum-plasma membrane contact site	Gene Ontology	1	10	0.0141861	0.0571212	SACM1L	http://amigo.geneontology.org/amigo/term/GO:0140268
GO:1900029	BP	positive regulation of ruffle assembly	Gene Ontology	1	15	0.020569	0.0626012	FAM98A	http://amigo.geneontology.org/amigo/term/GO:1900029
GO:1900034	BP	regulation of cellular response to heat	Gene Ontology	3	77	0.000157693	0.00867245	HSP90AA1|HSPA8|BAG3	http://amigo.geneontology.org/amigo/term/GO:1900034
GO:1900118	BP	negative regulation of execution phase of apoptosis	Gene Ontology	1	18	0.0243792	0.066027	FZD3	http://amigo.geneontology.org/amigo/term/GO:1900118
GO:1900740	BP	positive regulation of protein insertion into mitochondrial membrane involved in apoptotic signaling pathway	Gene Ontology	1	26	0.0344689	0.074153	MAPK8	http://amigo.geneontology.org/amigo/term/GO:1900740
GO:1900744	BP	regulation of p38MAPK cascade	Gene Ontology	1	9	0.0129047	0.0567307	PHLPP1	http://amigo.geneontology.org/amigo/term/GO:1900744
GO:1902017	BP	regulation of cilium assembly	Gene Ontology	1	46	0.0592478	0.0949217	DCDC2	http://amigo.geneontology.org/amigo/term/GO:1902017
GO:1902043	BP	positive regulation of extrinsic apoptotic signaling pathway via death domain receptors	Gene Ontology	1	12	0.0167441	0.060465	BMPR1B	http://amigo.geneontology.org/amigo/term/GO:1902043
GO:1902387	MF	ceramide 1-phosphate binding	Gene Ontology	1	7	0.0103369	0.0562535	PLEKHA8	http://amigo.geneontology.org/amigo/term/GO:1902387
GO:1902388	MF	ceramide 1-phosphate transfer activity	Gene Ontology	1	7	0.0103369	0.0562535	PLEKHA8	http://amigo.geneontology.org/amigo/term/GO:1902388
GO:1902389	BP	ceramide 1-phosphate transport	Gene Ontology	1	7	0.0103369	0.0562535	PLEKHA8	http://amigo.geneontology.org/amigo/term/GO:1902389
GO:1902600	BP	proton transmembrane transport	Gene Ontology	1	109	0.133296	0.161732	COX5A	http://amigo.geneontology.org/amigo/term/GO:1902600
GO:1902949	BP	positive regulation of tau-protein kinase activity	Gene Ontology	1	6	0.00905052	0.0562535	HSP90AA1	http://amigo.geneontology.org/amigo/term/GO:1902949
GO:1903215	BP	negative regulation of protein targeting to mitochondrion	Gene Ontology	1	6	0.00905052	0.0562535	BAG3	http://amigo.geneontology.org/amigo/term/GO:1903215
GO:1903364	BP	positive regulation of cellular protein catabolic process	Gene Ontology	1	14	0.0192957	0.0620904	HSP90AA1	http://amigo.geneontology.org/amigo/term/GO:1903364
GO:1903827	BP	regulation of cellular protein localization	Gene Ontology	1	15	0.020569	0.0626012	HSP90AA1	http://amigo.geneontology.org/amigo/term/GO:1903827
GO:1904153	BP	negative regulation of retrograde protein transport, ER to cytosol	Gene Ontology	1	9	0.0129047	0.0567307	YOD1	http://amigo.geneontology.org/amigo/term/GO:1904153
GO:1904261	BP	positive regulation of basement membrane assembly involved in embryonic body morphogenesis	Gene Ontology	1	5	0.00776252	0.0562535	DAG1	http://amigo.geneontology.org/amigo/term/GO:1904261
GO:1904813	CC	ficolin-1-rich granule lumen	Gene Ontology	3	123	0.000599056	0.0165194	HSPA8|HSP90AA1|AGL	http://amigo.geneontology.org/amigo/term/GO:1904813
GO:1904837	BP	beta-catenin-TCF complex assembly	Gene Ontology	1	29	0.0382261	0.0766207	BCL9	http://amigo.geneontology.org/amigo/term/GO:1904837
GO:1904938	BP	planar cell polarity pathway involved in axon guidance	Gene Ontology	1	5	0.00776252	0.0562535	FZD3	http://amigo.geneontology.org/amigo/term/GO:1904938
GO:1990264	BP	peptidyl-tyrosine dephosphorylation involved in inactivation of protein kinase activity	Gene Ontology	1	9	0.0129047	0.0567307	DUSP3	http://amigo.geneontology.org/amigo/term/GO:1990264
GO:1990380	MF	Lys48-specific deubiquitinase activity	Gene Ontology	1	17	0.0231107	0.065313	YOD1	http://amigo.geneontology.org/amigo/term/GO:1990380
GO:1990712	CC	HFE-transferrin receptor complex	Gene Ontology	1	8	0.0116216	0.0562535	BMPR1B	http://amigo.geneontology.org/amigo/term/GO:1990712
GO:1990782	MF	protein tyrosine kinase binding	Gene Ontology	2	30	0.000798979	0.0179846	HSP90AA1|DUSP3	http://amigo.geneontology.org/amigo/term/GO:1990782
GO:1990904	CC	ribonucleoprotein complex	Gene Ontology	1	156	0.184786	0.206326	HSPA8	http://amigo.geneontology.org/amigo/term/GO:1990904
GO:1990907	CC	beta-catenin-TCF complex	Gene Ontology	1	10	0.0141861	0.0571212	BCL9	http://amigo.geneontology.org/amigo/term/GO:1990907
GO:2000121	BP	regulation of removal of superoxide radicals	Gene Ontology	1	6	0.00905052	0.0562535	GCH1	http://amigo.geneontology.org/amigo/term/GO:2000121
GO:2000370	BP	positive regulation of clathrin-dependent endocytosis	Gene Ontology	1	5	0.00776252	0.0562535	SCYL2	http://amigo.geneontology.org/amigo/term/GO:2000370
